# Supplementary material for: Controlling the magnetic structure in W-type hexaferrites
Source: J Appl Crystallogr. 2023 Apr 13;56(Pt 3):597–602. doi: 10.1107/S1600576723002133 (PMC10241064; doi:10.1107/S1600576723002133)
Supplement: Supplementary file 2 [file j-56-00597-sup2.zip]

Archive with 9 entries (9 files):
- CIFs/pdCIF_SrCo2Fe16O27.cif
- CIFs/pdCIF_SrCoZnFe16O27.cif
- CIFs/pdCIF_SrZn2Fe16O27.cif
- CIFs/SrCo2Fe16O27.cif
- CIFs/SrCo2Fe16O27.mcif
- CIFs/SrCoZnFe16O27.cif
- CIFs/SrCoZnFe16O27.mcif
- CIFs/SrZn2Fe16O27.cif
- CIFs/SrZn2Fe16O27.mcif
