# Supplementary material for: Controlling the magnetic structure in W-type hexaferrites
Source: J Appl Crystallogr. 2023 Apr 13;56(Pt 3):597–602. doi: 10.1107/S1600576723002133 (PMC10241064; doi:10.1107/S1600576723002133)
Supplement: Supplementary file 2 [file j-56-00597-sup2.zip › CIFs/pdCIF_SrCo2Fe16O27.cif]

#######	Begin powder crystal structure	#######
data_SrCo2Fe16O27_Nuclear_0
_pd_block_id	SrCo2Fe16O27_Nuclear_0
# The diffractogram block id loop is at the end of the datablock.
_pd_phase_name SrCo2Fe16O27_Nuclear
_cell_length_a  5.89486(2)
_cell_length_b  10.20939(3)
_cell_length_c  32.75442(3)
_cell_angle_alpha 90
_cell_angle_beta  90
_cell_angle_gamma 90
_cell_volume 1971.258(10)
_exptl_crystal_density_diffrn	5.15548(2)
_space_group_name_H-M_alt 63
loop_
	_space_group_symop_id
	_space_group_symop_operation_xyz
	  1 'x, y, z '
	  2 '-x, -y, z+1/2 '
	  3 '-x, y, -z+1/2 '
	  4 '-x, y, z '
	  5 'x, -y, -z '
	  6 'x, -y, z+1/2 '
	  7 'x, y, -z+1/2 '
	  8 '-x, -y, -z '
	  9 'x+1/2, y+1/2, z '
	 10 '-x+1/2, -y+1/2, z+1/2 '
	 11 '-x+1/2, y+1/2, -z+1/2 '
	 12 '-x+1/2, y+1/2, z '
	 13 'x+1/2, -y+1/2, -z '
	 14 'x+1/2, -y+1/2, z+1/2 '
	 15 'x+1/2, y+1/2, -z+1/2 '
	 16 '-x+1/2, -y+1/2, -z '
loop_
	_atom_site_label
	_atom_site_type_symbol
	_atom_site_site_symmetry_multiplicity
	_atom_site_fract_x
	_atom_site_fract_y
	_atom_site_fract_z
	_atom_site_occupancy
	_atom_site_B_iso_or_equiv
Sr1 Sr+2   4 0 -0.0021(4) 0.25 1 0.634(14)
Fe1 Fe+3   8 0 -0.0017(3) 0.056203(17) 0.930(2) 0.185(9)
Co1 Co+2   8 0 -0.0017(3) 0.056203(17) 0.070(2) 0.185(9)
Fe2 Fe+3   8 0 0.3293(3) 0.593047(16) 0.986(2) 0.204(10)
Co2 Co+2   8 0 0.3293(3) 0.593047(16) 0.014(2) 0.204(10)
Fe3_1 Fe+3   8 0.25 0.25 0 0.346(6) 0.351(8)
Fe3_2 Fe+3   4 0 0.5 0 0.877(12) 0.351(8)
Co3_1 Co+2   8 0.25 0.25 0 0.654(6) 0.351(8)
Co3_2 Co+2   4 0 0.5 0 0.123(12) 0.351(8)
Fe4 Fe+3   8 0 0.3333(3) 0.425915(15) 0.974(2) 0.376(9)
Co4 Co+2   8 0 0.3333(3) 0.425915(15) 0.026(2) 0.376(9)
Fe5_1 Fe+3  16 0.7477(2) 0.41986(15) 0.15109(4) 1.000(5) 0.213(5)
Fe5_2 Fe+3   8 0 0.1664(2) 0.15108(7) 0.977(11) 0.213(5)
Co5_1 Co+2  16 0.7477(2) 0.41986(15) 0.15109(4) 0.000(5) 0.213(5)
Co5_2 Co+2   8 0 0.1664(2) 0.15108(7) 0.023(11) 0.213(5)
Fe6 Fe+3   8 0 0.3300(3) 0.708337(15) 1.000(2) 0.240(10)
Co6 Co+2   8 0 0.3300(3) 0.708337(15) 0.000(2) 0.240(10)
Fe7 Fe+3   8 0 0.3378(3) 0.24558(4) 0.5000(17) 0.000(19)
Co7 Co+2   8 0 0.3378(3) 0.24558(4) 0.0000(17) 0.000(19)
O1_1 O-2  16 0.7676(5) 0.4152(3) 0.03662(8) 1 0.542(11)
O1_2 O-2   8 0 0.1728(5) 0.03651(16) 1 0.542(11)
O2 O-2   8 0 0.3381(5) 0.53498(3) 1 0.25(2)
O3_1 O-2  16 0.2343(5) 0.2574(4) 0.11140(6) 1 0.247(10)
O3_2 O-2   8 0 0.4914(5) 0.10978(11) 1 0.247(10)
O4 O-2   8 0 0.0057(6) 0.11341(3) 1 0.29(3)
O5_1 O-2  16 0.7505(4) 0.0826(3) 0.17923(4) 1 0.198(11)
O5_2 O-2   8 0 0.8428(3) 0.18275(8) 1 0.198(11)
O6 O-2   8 0 0.3367(6) 0.31894(3) 1 0.47(2)
O7_1 O-2   8 0.2725(7) 0.2397(5) 0.25 1 0.681(17)
O7_2 O-2   4 0 0.5145(7) 0.25 1 0.681(17)
loop_
	_geom_bond_atom_site_label_1
	_geom_bond_atom_site_label_2
	_geom_bond_distance
	_geom_bond_site_symmetry_1
	_geom_bond_site_symmetry_2
	Sr1       O5_2      2.713(4) 1_555   3_545
	Sr1       O5_2      2.713(4) 1_555   1_545
	Sr1       O5_1      2.878(2) 1_555   7_455
	Sr1       O5_1      2.878(2) 1_555   4_655
	Sr1       O5_1      2.878(2) 1_555   1_455
	Sr1       O5_1      2.878(2) 1_555   3_655
	Sr1       O7_1      2.945(7) 1_555   3_555
	Sr1       O7_1      2.945(7) 1_555   1_555
	Sr1       O7_2      2.9523(5) 1_555   9_445
	Sr1       O7_2      2.9523(5) 1_555   9_545
	Sr1       O7_1      2.957(7) 1_555  11_545
	Sr1       O7_1      2.957(7) 1_555   9_445
	Fe1       Co1       0.00000 1_555   1_555
	Fe1       O4        1.8752(12) 1_555   1_555
	Fe1       O1_2      1.894(6) 1_555   1_555
	Fe1       O1_1      1.903(3) 1_555   9_445
	Fe1       O1_1      1.903(3) 1_555  12_545
	Co1       Fe1       0.00000 1_555   1_555
	Co1       O4        1.8752(12) 1_555   1_555
	Co1       O1_2      1.894(6) 1_555   1_555
	Co1       O1_1      1.903(3) 1_555   9_445
	Co1       O1_1      1.903(3) 1_555  12_545
	Fe2       Co2       0.00000 1_555   1_555
	Fe2       O3_1      1.897(3) 1_555  14_455
	Fe2       O3_1      1.897(3) 1_555  10_555
	Fe2       O2        1.9042(11) 1_555   1_555
	Fe2       O3_2      1.911(5) 1_555   2_565
	Co2       Fe2       0.00000 1_555   1_555
	Co2       O3_1      1.897(3) 1_555  14_455
	Co2       O3_1      1.897(3) 1_555  10_555
	Co2       O2        1.9042(11) 1_555   1_555
	Co2       O3_2      1.911(5) 1_555   2_565
	Fe3_1     Co3_1     0.00000 1_555   1_555
	Fe3_1     O1_2      2.055(4) 1_555  13_555
	Fe3_1     O1_2      2.055(4) 1_555   1_555
	Fe3_1     O1_1      2.072(3) 1_555  13_455
	Fe3_1     O1_1      2.072(3) 1_555   4_655
	Fe3_1     O2        2.072(2) 1_555   3_555
	Fe3_1     O2        2.072(2) 1_555  10_554
	Fe3_1     Fe3_2     2.947256(8) 1_555   1_555
	Fe3_1     Co3_2     2.947256(8) 1_555   1_555
	Fe3_1     Co3_2     2.947256(8) 1_555   9_545
	Fe3_1     Fe3_2     2.947256(8) 1_555   9_545
	Fe3_1     Co3_1     2.947430(10) 1_555   4_555
	Fe3_1     Fe3_1     2.947430(10) 1_555   4_555
	Fe3_1     Co3_1     2.947431(10) 1_555   4_655
	Fe3_1     Fe3_1     2.947431(10) 1_555   4_655
	Fe3_1     Co4       2.9637(9) 1_555  10_554
	Fe3_1     Fe4       2.9637(9) 1_555  10_554
	Fe3_1     Co4       2.9637(9) 1_555   3_555
	Fe3_1     Fe4       2.9637(9) 1_555   3_555
	Fe3_2     Co3_2     0.00000 1_555   1_555
	Fe3_2     O2        2.011(4) 1_555   3_555
	Fe3_2     O2        2.011(4) 1_555   2_564
	Fe3_2     O1_1      2.016(3) 1_555   1_455
	Fe3_2     O1_1      2.016(3) 1_555   8_665
	Fe3_2     O1_1      2.016(3) 1_555   5_465
	Fe3_2     O1_1      2.016(3) 1_555   4_655
	Fe3_2     Fe3_1     2.947256(8) 1_555   8_565
	Fe3_2     Co3_1     2.947256(8) 1_555   8_565
	Fe3_2     Fe3_1     2.947256(8) 1_555   1_555
	Fe3_2     Co3_1     2.947256(8) 1_555   1_555
	Fe3_2     Fe3_1     2.947256(8) 1_555   4_555
	Fe3_2     Co3_1     2.947256(8) 1_555   4_555
	Fe3_2     Co3_1     2.947256(8) 1_555   5_565
	Fe3_2     Fe3_1     2.947256(8) 1_555   5_565
	Fe3_2     Co4       2.9639(16) 1_555   2_564
	Fe3_2     Fe4       2.9639(16) 1_555   2_564
	Fe3_2     Co4       2.9639(16) 1_555   3_555
	Fe3_2     Fe4       2.9639(16) 1_555   3_555
	Co3_1     Fe3_1     0.00000 1_555   1_555
	Co3_1     O1_2      2.055(4) 1_555  13_555
	Co3_1     O1_2      2.055(4) 1_555   1_555
	Co3_1     O1_1      2.072(3) 1_555  13_455
	Co3_1     O1_1      2.072(3) 1_555   4_655
	Co3_1     O2        2.072(2) 1_555   3_555
	Co3_1     O2        2.072(2) 1_555  10_554
	Co3_1     Fe3_2     2.947256(8) 1_555   1_555
	Co3_1     Co3_2     2.947256(8) 1_555   1_555
	Co3_1     Co3_2     2.947256(8) 1_555   9_545
	Co3_1     Fe3_2     2.947256(8) 1_555   9_545
	Co3_1     Co3_1     2.947430(10) 1_555   4_555
	Co3_1     Fe3_1     2.947430(10) 1_555   4_555
	Co3_1     Co3_1     2.947431(10) 1_555   4_655
	Co3_1     Fe3_1     2.947431(10) 1_555   4_655
	Co3_1     Co4       2.9637(9) 1_555  10_554
	Co3_1     Fe4       2.9637(9) 1_555  10_554
	Co3_1     Co4       2.9637(9) 1_555   3_555
	Co3_1     Fe4       2.9637(9) 1_555   3_555
	Co3_2     Fe3_2     0.00000 1_555   1_555
	Co3_2     O2        2.011(4) 1_555   3_555
	Co3_2     O2        2.011(4) 1_555   2_564
	Co3_2     O1_1      2.016(3) 1_555   1_455
	Co3_2     O1_1      2.016(3) 1_555   8_665
	Co3_2     O1_1      2.016(3) 1_555   5_465
	Co3_2     O1_1      2.016(3) 1_555   4_655
	Co3_2     Fe3_1     2.947256(8) 1_555   8_565
	Co3_2     Co3_1     2.947256(8) 1_555   8_565
	Co3_2     Fe3_1     2.947256(8) 1_555   1_555
	Co3_2     Co3_1     2.947256(8) 1_555   1_555
	Co3_2     Fe3_1     2.947256(8) 1_555   4_555
	Co3_2     Co3_1     2.947256(8) 1_555   4_555
	Co3_2     Co3_1     2.947256(8) 1_555   5_565
	Co3_2     Fe3_1     2.947256(8) 1_555   5_565
	Co3_2     Co4       2.9639(16) 1_555   2_564
	Co3_2     Fe4       2.9639(16) 1_555   2_564
	Co3_2     Co4       2.9639(16) 1_555   3_555
	Co3_2     Fe4       2.9639(16) 1_555   3_555
	Fe4       Co4       0.00000 1_555   1_555
	Fe4       O3_2      1.993(5) 1_555   3_555
	Fe4       O3_1      2.001(3) 1_555   7_555
	Fe4       O3_1      2.001(3) 1_555   3_555
	Fe4       O1_1      2.020(3) 1_555   7_455
	Fe4       O1_1      2.020(3) 1_555   3_655
	Fe4       O1_2      2.049(6) 1_555   3_555
	Fe4       Co3_1     2.9637(9) 1_555   3_555
	Fe4       Fe3_1     2.9637(9) 1_555   3_555
	Fe4       Co3_1     2.9637(9) 1_555   7_555
	Fe4       Fe3_1     2.9637(9) 1_555   7_555
	Fe4       Co3_2     2.9639(16) 1_555   2_565
	Fe4       Fe3_2     2.9639(16) 1_555   2_565
	Fe4       Fe5_2     3.044(3) 1_555   3_555
	Fe4       Co5_2     3.044(3) 1_555   3_555
	Fe4       Fe5_1     3.0587(15) 1_555   3_655
	Fe4       Co5_1     3.0587(15) 1_555   3_655
	Fe4       Co5_1     3.0587(15) 1_555   7_455
	Fe4       Fe5_1     3.0587(15) 1_555   7_455
	Co4       Fe4       0.00000 1_555   1_555
	Co4       O3_2      1.993(5) 1_555   3_555
	Co4       O3_1      2.001(3) 1_555   7_555
	Co4       O3_1      2.001(3) 1_555   3_555
	Co4       O1_1      2.020(3) 1_555   7_455
	Co4       O1_1      2.020(3) 1_555   3_655
	Co4       O1_2      2.049(6) 1_555   3_555
	Co4       Co3_1     2.9637(9) 1_555   3_555
	Co4       Fe3_1     2.9637(9) 1_555   3_555
	Co4       Co3_1     2.9637(9) 1_555   7_555
	Co4       Fe3_1     2.9637(9) 1_555   7_555
	Co4       Co3_2     2.9639(16) 1_555   2_565
	Co4       Fe3_2     2.9639(16) 1_555   2_565
	Co4       Fe5_2     3.044(3) 1_555   3_555
	Co4       Co5_2     3.044(3) 1_555   3_555
	Co4       Fe5_1     3.0587(15) 1_555   3_655
	Co4       Co5_1     3.0587(15) 1_555   3_655
	Co4       Co5_1     3.0587(15) 1_555   7_455
	Co4       Fe5_1     3.0587(15) 1_555   7_455
	Fe5_1     Co5_1     0.00000 1_555   1_555
	Fe5_1     O5_1      1.900(3) 1_555  12_655
	Fe5_1     O5_2      1.956(2) 1_555   9_545
	Fe5_1     O6        1.974(3) 1_555   3_655
	Fe5_1     O4        2.103(3) 1_555   9_555
	Fe5_1     O3_1      2.110(4) 1_555   4_655
	Fe5_1     O3_2      2.139(3) 1_555   1_655
	Fe5_1     Fe5_2     2.9097(14) 1_555   9_555
	Fe5_1     Co5_2     2.9097(14) 1_555   9_555
	Fe5_1     Co5_1     2.920(3) 1_555   4_655
	Fe5_1     Fe5_1     2.920(3) 1_555   4_655
	Fe5_1     Fe5_1     2.975(3) 1_555   4_755
	Fe5_1     Co5_1     2.975(3) 1_555   4_755
	Fe5_1     Co5_2     2.9848(14) 1_555   1_655
	Fe5_1     Fe5_2     2.9848(14) 1_555   1_655
	Fe5_1     Co4       3.0587(15) 1_555   3_655
	Fe5_1     Fe4       3.0587(15) 1_555   3_655
	Fe5_2     Co5_2     0.00000 1_555   1_555
	Fe5_2     O5_1      1.935(3) 1_555   1_455
	Fe5_2     O5_1      1.935(3) 1_555   4_655
	Fe5_2     O6        1.997(6) 1_555   3_555
	Fe5_2     O4        2.053(5) 1_555   1_555
	Fe5_2     O3_1      2.112(4) 1_555   4_555
	Fe5_2     O3_1      2.112(4) 1_555   1_555
	Fe5_2     Co5_1     2.9097(14) 1_555   9_445
	Fe5_2     Fe5_1     2.9097(14) 1_555   9_445
	Fe5_2     Co5_1     2.9097(14) 1_555  12_545
	Fe5_2     Fe5_1     2.9097(14) 1_555  12_545
	Fe5_2     Co5_1     2.9848(14) 1_555   1_455
	Fe5_2     Fe5_1     2.9848(14) 1_555   1_455
	Fe5_2     Co5_1     2.9848(14) 1_555   4_655
	Fe5_2     Fe5_1     2.9848(14) 1_555   4_655
	Fe5_2     Fe4       3.044(3) 1_555   3_555
	Fe5_2     Co4       3.044(3) 1_555   3_555
	Co5_1     Fe5_1     0.00000 1_555   1_555
	Co5_1     O5_1      1.900(3) 1_555  12_655
	Co5_1     O5_2      1.956(2) 1_555   9_545
	Co5_1     O6        1.974(3) 1_555   3_655
	Co5_1     O4        2.103(3) 1_555   9_555
	Co5_1     O3_1      2.110(4) 1_555   4_655
	Co5_1     O3_2      2.139(3) 1_555   1_655
	Co5_1     Fe5_2     2.9097(14) 1_555   9_555
	Co5_1     Co5_2     2.9097(14) 1_555   9_555
	Co5_1     Co5_1     2.920(3) 1_555   4_655
	Co5_1     Fe5_1     2.920(3) 1_555   4_655
	Co5_1     Fe5_1     2.975(3) 1_555   4_755
	Co5_1     Co5_1     2.975(3) 1_555   4_755
	Co5_1     Co5_2     2.9848(14) 1_555   1_655
	Co5_1     Fe5_2     2.9848(14) 1_555   1_655
	Co5_1     Co4       3.0587(15) 1_555   3_655
	Co5_1     Fe4       3.0587(15) 1_555   3_655
	Co5_2     Fe5_2     0.00000 1_555   1_555
	Co5_2     O5_1      1.935(3) 1_555   1_455
	Co5_2     O5_1      1.935(3) 1_555   4_655
	Co5_2     O6        1.997(6) 1_555   3_555
	Co5_2     O4        2.053(5) 1_555   1_555
	Co5_2     O3_1      2.112(4) 1_555   4_555
	Co5_2     O3_1      2.112(4) 1_555   1_555
	Co5_2     Co5_1     2.9097(14) 1_555   9_445
	Co5_2     Fe5_1     2.9097(14) 1_555   9_445
	Co5_2     Co5_1     2.9097(14) 1_555  12_545
	Co5_2     Fe5_1     2.9097(14) 1_555  12_545
	Co5_2     Co5_1     2.9848(14) 1_555   1_455
	Co5_2     Fe5_1     2.9848(14) 1_555   1_455
	Co5_2     Co5_1     2.9848(14) 1_555   4_655
	Co5_2     Fe5_1     2.9848(14) 1_555   4_655
	Co5_2     Fe4       3.044(3) 1_555   3_555
	Co5_2     Co4       3.044(3) 1_555   3_555
	Fe6       Co6       0.00000 1_555   1_555
	Fe6       O5_2      1.953(4) 1_555   2_565
	Fe6       O5_1      1.971(2) 1_555  10_555
	Fe6       O5_1      1.971(2) 1_555  14_455
	Fe6       O7_1      2.041(3) 1_555  13_456
	Fe6       O7_1      2.041(3) 1_555  10_555
	Fe6       O7_2      2.094(6) 1_555   2_565
	Fe6       Fe6       2.7293(10) 1_555   3_556
	Fe6       Co6       2.7293(10) 1_555   3_556
	Co6       Fe6       0.00000 1_555   1_555
	Co6       O5_2      1.953(4) 1_555   2_565
	Co6       O5_1      1.971(2) 1_555  10_555
	Co6       O5_1      1.971(2) 1_555  14_455
	Co6       O7_1      2.041(3) 1_555  13_456
	Co6       O7_1      2.041(3) 1_555  10_555
	Co6       O7_2      2.094(6) 1_555   2_565
	Co6       Co6       2.7293(10) 1_555   3_556
	Co6       Fe6       2.7293(10) 1_555   3_556
	Fe7       Co7       0.00000 1_555   1_555
	Fe7       Co7       0.290(3) 1_555   3_555
	Fe7       Fe7       0.290(3) 1_555   3_555
	Fe7       O7_2      1.809(8) 1_555   1_555
	Fe7       O7_1      1.899(4) 1_555   1_555
	Fe7       O7_1      1.899(4) 1_555   3_555
	Fe7       O6        2.1133(16) 1_555   3_555
	Fe7       O6        2.4029(16) 1_555   1_555
	Co7       Fe7       0.00000 1_555   1_555
	Co7       Fe7       0.290(3) 1_555   3_555
	Co7       Co7       0.290(3) 1_555   3_555
	Co7       O7_2      1.809(8) 1_555   1_555
	Co7       O7_1      1.899(4) 1_555   1_555
	Co7       O7_1      1.899(4) 1_555   3_555
	Co7       O6        2.1133(16) 1_555   3_555
	Co7       O6        2.4029(16) 1_555   1_555
	O1_1      Co1       1.903(3) 1_555   9_555
	O1_1      Fe1       1.903(3) 1_555   9_555
	O1_1      Co3_2     2.016(3) 1_555   1_655
	O1_1      Fe3_2     2.016(3) 1_555   1_655
	O1_1      Fe4       2.020(3) 1_555   3_655
	O1_1      Co4       2.020(3) 1_555   3_655
	O1_1      Fe3_1     2.072(3) 1_555   4_655
	O1_1      Co3_1     2.072(3) 1_555   4_655
	O1_1      O1_1      2.739(6) 1_555   4_755
	O1_1      O2        2.827(3) 1_555   3_655
	O1_1      O1_2      2.828(3) 1_555   1_655
	O1_1      O2        2.868(6) 1_555   2_664
	O1_1      O3_2      2.868(4) 1_555   1_655
	O1_1      O3_1      2.932(4) 1_555   4_655
	O1_1      O1_1      2.959(6) 1_555   5_565
	O1_1      O1_2      3.006(3) 1_555  13_555
	O1_1      O2        3.030(6) 1_555  10_554
	O1_1      O1_2      3.067(3) 1_555   9_555
	O1_1      O4        3.110(3) 1_555   9_555
	O1_1      O1_1      3.155(6) 1_555   4_655
	O1_2      Co1       1.894(6) 1_555   1_555
	O1_2      Fe1       1.894(6) 1_555   1_555
	O1_2      Co4       2.049(6) 1_555   3_555
	O1_2      Fe4       2.049(6) 1_555   3_555
	O1_2      Co3_1     2.055(4) 1_555   4_555
	O1_2      Fe3_1     2.055(4) 1_555   4_555
	O1_2      Co3_1     2.055(4) 1_555   1_555
	O1_2      Fe3_1     2.055(4) 1_555   1_555
	O1_2      O1_1      2.828(3) 1_555   1_455
	O1_2      O1_1      2.828(3) 1_555   4_655
	O1_2      O2        2.886(6) 1_555   3_555
	O1_2      O3_1      2.944(5) 1_555   4_555
	O1_2      O3_1      2.944(5) 1_555   1_555
	O1_2      O2        2.9500(3) 1_555  10_454
	O1_2      O2        2.9500(3) 1_555  10_554
	O1_2      O1_1      3.006(3) 1_555  13_455
	O1_2      O1_1      3.006(3) 1_555  16_555
	O1_2      O4        3.042(6) 1_555   1_555
	O1_2      O1_1      3.067(3) 1_555   9_445
	O1_2      O1_1      3.067(3) 1_555  12_545
	O2        Co2       1.9042(11) 1_555   1_555
	O2        Fe2       1.9042(11) 1_555   1_555
	O2        Fe3_2     2.011(4) 1_555   2_565
	O2        Co3_2     2.011(4) 1_555   2_565
	O2        Co3_1     2.072(2) 1_555   7_555
	O2        Fe3_1     2.072(2) 1_555   7_555
	O2        Co3_1     2.072(2) 1_555   3_555
	O2        Fe3_1     2.072(2) 1_555   3_555
	O2        O1_1      2.827(3) 1_555   3_655
	O2        O1_1      2.827(3) 1_555   7_455
	O2        O1_1      2.868(6) 1_555   6_465
	O2        O1_1      2.868(6) 1_555   2_665
	O2        O1_2      2.886(6) 1_555   3_555
	O2        O1_2      2.9500(3) 1_555  10_455
	O2        O1_2      2.9500(3) 1_555  10_555
	O2        O3_2      3.006(5) 1_555   2_565
	O2        O1_1      3.030(6) 1_555  14_455
	O2        O1_1      3.030(6) 1_555  10_555
	O2        O3_1      3.109(3) 1_555  14_455
	O2        O3_1      3.109(3) 1_555  10_555
	O3_1      Co2       1.897(3) 1_555  10_554
	O3_1      Fe2       1.897(3) 1_555  10_554
	O3_1      Fe4       2.001(3) 1_555   3_555
	O3_1      Co4       2.001(3) 1_555   3_555
	O3_1      Co5_1     2.110(4) 1_555   4_655
	O3_1      Fe5_1     2.110(4) 1_555   4_655
	O3_1      Co5_2     2.112(4) 1_555   1_555
	O3_1      Fe5_2     2.112(4) 1_555   1_555
	O3_1      O3_2      2.760(3) 1_555   1_555
	O3_1      O3_1      2.763(6) 1_555   4_555
	O3_1      O6        2.787(3) 1_555   3_555
	O3_1      O5_1      2.851(4) 1_555   4_655
	O3_1      O4        2.918(7) 1_555   1_555
	O3_1      O1_1      2.932(4) 1_555   4_655
	O3_1      O1_2      2.944(5) 1_555   1_555
	O3_1      O5_2      2.945(4) 1_555   9_545
	O3_1      O4        2.980(6) 1_555   9_555
	O3_1      O2        3.109(3) 1_555  10_554
	O3_1      O3_1      3.132(6) 1_555   4_655
	O3_1      O3_2      3.135(3) 1_555   9_545
	O3_2      Co2       1.911(5) 1_555   2_564
	O3_2      Fe2       1.911(5) 1_555   2_564
	O3_2      Fe4       1.993(5) 1_555   3_555
	O3_2      Co4       1.993(5) 1_555   3_555
	O3_2      Co5_1     2.139(3) 1_555   1_455
	O3_2      Fe5_1     2.139(3) 1_555   1_455
	O3_2      Fe5_1     2.139(3) 1_555   4_655
	O3_2      Co5_1     2.139(3) 1_555   4_655
	O3_2      O3_1      2.760(3) 1_555   1_555
	O3_2      O3_1      2.760(3) 1_555   4_555
	O3_2      O6        2.819(5) 1_555   3_555
	O3_2      O5_1      2.867(4) 1_555  12_555
	O3_2      O5_1      2.867(4) 1_555   9_455
	O3_2      O1_1      2.868(4) 1_555   4_655
	O3_2      O1_1      2.868(4) 1_555   1_455
	O3_2      O4        2.9534(4) 1_555   9_455
	O3_2      O4        2.9534(4) 1_555   9_555
	O3_2      O2        3.006(5) 1_555   2_564
	O3_2      O3_1      3.135(3) 1_555   9_455
	O3_2      O3_1      3.135(3) 1_555  12_555
	O4        Co1       1.8752(12) 1_555   1_555
	O4        Fe1       1.8752(12) 1_555   1_555
	O4        Co5_2     2.053(5) 1_555   1_555
	O4        Fe5_2     2.053(5) 1_555   1_555
	O4        Co5_1     2.103(3) 1_555  12_545
	O4        Fe5_1     2.103(3) 1_555  12_545
	O4        Fe5_1     2.103(3) 1_555   9_445
	O4        Co5_1     2.103(3) 1_555   9_445
	O4        O5_1      2.726(2) 1_555   1_455
	O4        O5_1      2.726(2) 1_555   4_655
	O4        O5_2      2.815(5) 1_555   1_545
	O4        O3_1      2.918(7) 1_555   4_555
	O4        O3_1      2.918(7) 1_555   1_555
	O4        O3_2      2.9534(4) 1_555   9_445
	O4        O3_2      2.9534(4) 1_555   9_545
	O4        O3_1      2.980(6) 1_555  12_545
	O4        O3_1      2.980(6) 1_555   9_445
	O4        O1_2      3.042(6) 1_555   1_555
	O4        O1_1      3.110(3) 1_555   9_445
	O4        O1_1      3.110(3) 1_555  12_545
	O5_1      Co5_1     1.900(3) 1_555  12_645
	O5_1      Fe5_1     1.900(3) 1_555  12_645
	O5_1      Fe5_2     1.935(3) 1_555   1_655
	O5_1      Co5_2     1.935(3) 1_555   1_655
	O5_1      Co6       1.971(2) 1_555  10_554
	O5_1      Fe6       1.971(2) 1_555  10_554
	O5_1      O4        2.726(2) 1_555   1_655
	O5_1      O7_1      2.822(4) 1_555   3_655
	O5_1      O7_2      2.835(3) 1_555   9_545
	O5_1      O3_1      2.851(4) 1_555   4_655
	O5_1      O5_2      2.859(3) 1_555   1_645
	O5_1      O3_2      2.867(4) 1_555   9_545
	O5_1      Sr1       2.878(2) 1_555   1_655
	O5_1      O6        2.914(6) 1_555  11_545
	O5_1      O5_1      2.942(5) 1_555   4_755
	O5_1      O5_1      2.953(5) 1_555   4_655
	O5_1      O6        2.982(6) 1_555   3_655
	O5_1      O5_2      3.041(3) 1_555   9_545
	O5_2      Co6       1.953(4) 1_555   2_564
	O5_2      Fe6       1.953(4) 1_555   2_564
	O5_2      Fe5_1     1.956(2) 1_555  12_555
	O5_2      Co5_1     1.956(2) 1_555  12_555
	O5_2      Co5_1     1.956(2) 1_555   9_455
	O5_2      Fe5_1     1.956(2) 1_555   9_455
	O5_2      Sr1       2.713(4) 1_555   1_565
	O5_2      O7_1      2.785(4) 1_555   9_455
	O5_2      O7_1      2.785(4) 1_555  11_555
	O5_2      O4        2.815(5) 1_555   1_565
	O5_2      O5_1      2.859(3) 1_555   1_465
	O5_2      O5_1      2.859(3) 1_555   4_665
	O5_2      O3_1      2.945(4) 1_555  12_555
	O5_2      O3_1      2.945(4) 1_555   9_455
	O5_2      O6        2.94861(15) 1_555  11_455
	O5_2      O6        2.94861(15) 1_555  11_555
	O5_2      O5_1      3.041(3) 1_555   9_455
	O5_2      O5_1      3.041(3) 1_555  12_555
	O6        Co5_1     1.974(3) 1_555   7_455
	O6        Fe5_1     1.974(3) 1_555   7_455
	O6        Co5_1     1.974(3) 1_555   3_655
	O6        Fe5_1     1.974(3) 1_555   3_655
	O6        Co5_2     1.997(6) 1_555   3_555
	O6        Fe5_2     1.997(6) 1_555   3_555
	O6        Co7       2.1133(16) 1_555   3_555
	O6        Fe7       2.1133(16) 1_555   3_555
	O6        Co7       2.4029(16) 1_555   1_555
	O6        Fe7       2.4029(16) 1_555   1_555
	O6        O3_1      2.787(3) 1_555   3_555
	O6        O3_1      2.787(3) 1_555   7_555
	O6        O3_2      2.819(5) 1_555   3_555
	O6        O7_2      2.898(6) 1_555   1_555
	O6        O5_1      2.914(6) 1_555  11_555
	O6        O5_1      2.914(6) 1_555  15_455
	O6        O7_1      2.942(3) 1_555   1_555
	O6        O7_1      2.942(3) 1_555   3_555
	O6        O5_2      2.94861(15) 1_555  11_445
	O6        O5_2      2.94861(15) 1_555  11_545
	O6        O5_1      2.982(6) 1_555   3_655
	O6        O5_1      2.982(6) 1_555   7_455
	O7_1      Co7       1.899(4) 1_555   3_555
	O7_1      Fe7       1.899(4) 1_555   3_555
	O7_1      Co7       1.899(4) 1_555   1_555
	O7_1      Fe7       1.899(4) 1_555   1_555
	O7_1      Fe6       2.041(3) 1_555  10_554
	O7_1      Co6       2.041(3) 1_555  10_554
	O7_1      Fe6       2.041(3) 1_555  13_556
	O7_1      Co6       2.041(3) 1_555  13_556
	O7_1      O7_2      2.662(5) 1_555   9_545
	O7_1      O7_1      2.683(9) 1_555   3_655
	O7_1      O5_2      2.785(4) 1_555   9_545
	O7_1      O5_2      2.785(4) 1_555  11_545
	O7_1      O5_1      2.822(4) 1_555   3_655
	O7_1      O5_1      2.822(4) 1_555   4_655
	O7_1      O6        2.942(3) 1_555   1_555
	O7_1      O6        2.942(3) 1_555   3_555
	O7_1      Sr1       2.945(7) 1_555   1_555
	O7_1      Sr1       2.957(7) 1_555   9_555
	O7_2      Fe7       1.809(8) 1_555   3_555
	O7_2      Co7       1.809(8) 1_555   3_555
	O7_2      Fe7       1.809(8) 1_555   1_555
	O7_2      Co7       1.809(8) 1_555   1_555
	O7_2      Co6       2.094(6) 1_555   2_564
	O7_2      Fe6       2.094(6) 1_555   2_564
	O7_2      Fe6       2.094(6) 1_555   5_566
	O7_2      Co6       2.094(6) 1_555   5_566
	O7_2      O7_1      2.662(5) 1_555   9_455
	O7_2      O7_1      2.662(5) 1_555  11_555
	O7_2      O5_1      2.835(3) 1_555  11_555
	O7_2      O5_1      2.835(3) 1_555   9_455
	O7_2      O5_1      2.835(3) 1_555  12_555
	O7_2      O5_1      2.835(3) 1_555  15_455
	O7_2      O6        2.898(6) 1_555   1_555
	O7_2      O6        2.898(6) 1_555   3_555
	O7_2      Sr1       2.9523(5) 1_555   9_455
	O7_2      Sr1       2.9523(5) 1_555   9_555
	loop_
		_geom_angle_atom_site_label_1
		_geom_angle_atom_site_label_2
		_geom_angle_atom_site_label_3
		_geom_angle
		_geom_angle_site_symmetry_1
		_geom_angle_site_symmetry_2
		_geom_angle_site_symmetry_3
	O5_2      Sr1       O5_2       108.6(2)  1_545 1_555   3_545
	O5_1      Sr1       O5_2       146.04(10)  7_455 1_555   1_545
	O5_1      Sr1       O5_2       61.42(5)  7_455 1_555   3_545
	O5_1      Sr1       O5_1       145.0(2)  4_655 1_555   7_455
	O5_1      Sr1       O5_2       61.42(5)  4_655 1_555   1_545
	O5_1      Sr1       O5_2       146.04(10)  4_655 1_555   3_545
	O5_1      Sr1       O5_1       61.45(10)  1_455 1_555   4_655
	O5_1      Sr1       O5_1       107.28(10)  1_455 1_555   7_455
	O5_1      Sr1       O5_2       61.42(5)  1_455 1_555   1_545
	O5_1      Sr1       O5_2       146.04(10)  1_455 1_555   3_545
	O5_1      Sr1       O5_1       145.0(2)  3_655 1_555   1_455
	O5_1      Sr1       O5_1       107.28(10)  3_655 1_555   4_655
	O5_1      Sr1       O5_1       61.45(10)  3_655 1_555   7_455
	O5_1      Sr1       O5_2       146.04(10)  3_655 1_555   1_545
	O5_1      Sr1       O5_2       61.42(5)  3_655 1_555   3_545
	O7_1      Sr1       O5_1       91.52(13)  3_555 1_555   3_655
	O7_1      Sr1       O5_1       57.95(8)  3_555 1_555   1_455
	O7_1      Sr1       O5_1       91.52(13)  3_555 1_555   4_655
	O7_1      Sr1       O5_1       57.95(8)  3_555 1_555   7_455
	O7_1      Sr1       O5_2       119.29(7)  3_555 1_555   1_545
	O7_1      Sr1       O5_2       119.29(7)  3_555 1_555   3_545
	O7_1      Sr1       O7_1       66.09(17)  1_555 1_555   3_555
	O7_1      Sr1       O5_1       57.95(8)  1_555 1_555   3_655
	O7_1      Sr1       O5_1       91.52(13)  1_555 1_555   1_455
	O7_1      Sr1       O5_1       57.95(8)  1_555 1_555   4_655
	O7_1      Sr1       O5_1       91.52(13)  1_555 1_555   7_455
	O7_1      Sr1       O5_2       119.29(7)  1_555 1_555   1_545
	O7_1      Sr1       O5_2       119.29(7)  1_555 1_555   3_545
	O7_2      Sr1       O7_1       119.7(2)  9_445 1_555   1_555
	O7_2      Sr1       O7_1       53.65(9)  9_445 1_555   3_555
	O7_2      Sr1       O5_1       119.52(9)  9_445 1_555   3_655
	O7_2      Sr1       O5_1       58.17(7)  9_445 1_555   1_455
	O7_2      Sr1       O5_1       119.52(9)  9_445 1_555   4_655
	O7_2      Sr1       O5_1       58.17(7)  9_445 1_555   7_455
	O7_2      Sr1       O5_2       91.93(9)  9_445 1_555   1_545
	O7_2      Sr1       O5_2       91.93(9)  9_445 1_555   3_545
	O7_2      Sr1       O7_2       173.4(3)  9_545 1_555   9_445
	O7_2      Sr1       O7_1       53.65(9)  9_545 1_555   1_555
	O7_2      Sr1       O7_1       119.7(2)  9_545 1_555   3_555
	O7_2      Sr1       O5_1       58.17(7)  9_545 1_555   3_655
	O7_2      Sr1       O5_1       119.52(9)  9_545 1_555   1_455
	O7_2      Sr1       O5_1       58.17(7)  9_545 1_555   4_655
	O7_2      Sr1       O5_1       119.52(9)  9_545 1_555   7_455
	O7_2      Sr1       O5_2       91.93(9)  9_545 1_555   1_545
	O7_2      Sr1       O5_2       91.93(9)  9_545 1_555   3_545
	O7_1      Sr1       O7_2       66.33(9) 11_545 1_555   9_545
	O7_1      Sr1       O7_2       120.3(2) 11_545 1_555   9_445
	O7_1      Sr1       O7_1       119.984(14) 11_545 1_555   1_555
	O7_1      Sr1       O7_1       173.93(17) 11_545 1_555   3_555
	O7_1      Sr1       O5_1       92.07(10) 11_545 1_555   3_655
	O7_1      Sr1       O5_1       119.98(11) 11_545 1_555   1_455
	O7_1      Sr1       O5_1       92.07(10) 11_545 1_555   4_655
	O7_1      Sr1       O5_1       119.98(11) 11_545 1_555   7_455
	O7_1      Sr1       O5_2       58.65(10) 11_545 1_555   1_545
	O7_1      Sr1       O5_2       58.65(10) 11_545 1_555   3_545
	O7_1      Sr1       O7_1       53.94(16)  9_445 1_555  11_545
	O7_1      Sr1       O7_2       120.3(2)  9_445 1_555   9_545
	O7_1      Sr1       O7_2       66.33(9)  9_445 1_555   9_445
	O7_1      Sr1       O7_1       173.93(17)  9_445 1_555   1_555
	O7_1      Sr1       O7_1       119.984(14)  9_445 1_555   3_555
	O7_1      Sr1       O5_1       119.98(11)  9_445 1_555   3_655
	O7_1      Sr1       O5_1       92.07(10)  9_445 1_555   1_455
	O7_1      Sr1       O5_1       119.98(11)  9_445 1_555   4_655
	O7_1      Sr1       O5_1       92.07(10)  9_445 1_555   7_455
	O7_1      Sr1       O5_2       58.65(10)  9_445 1_555   1_545
	O7_1      Sr1       O5_2       58.65(10)  9_445 1_555   3_545
	O4        Fe1       Co1        Invalid   1_555 1_555   1_555
	O1_2      Fe1       O4         107.6(3)  1_555 1_555   1_555
	O1_2      Fe1       Co1        Invalid   1_555 1_555   1_555
	O1_1      Fe1       O1_2       107.75(12)  9_445 1_555   1_555
	O1_1      Fe1       O4         110.77(12)  9_445 1_555   1_555
	O1_1      Fe1       Co1        Invalid   9_445 1_555   1_555
	O1_1      Fe1       O1_1       112.0(2) 12_545 1_555   9_445
	O1_1      Fe1       O1_2       107.75(12) 12_545 1_555   1_555
	O1_1      Fe1       O4         110.77(12) 12_545 1_555   1_555
	O1_1      Fe1       Co1        Invalid  12_545 1_555   1_555
	O4        Co1       Fe1        Invalid   1_555 1_555   1_555
	O1_2      Co1       O4         107.6(3)  1_555 1_555   1_555
	O1_2      Co1       Fe1        Invalid   1_555 1_555   1_555
	O1_1      Co1       O1_2       107.75(12)  9_445 1_555   1_555
	O1_1      Co1       O4         110.77(12)  9_445 1_555   1_555
	O1_1      Co1       Fe1        Invalid   9_445 1_555   1_555
	O1_1      Co1       O1_1       112.0(2) 12_545 1_555   9_445
	O1_1      Co1       O1_2       107.75(12) 12_545 1_555   1_555
	O1_1      Co1       O4         110.77(12) 12_545 1_555   1_555
	O1_1      Co1       Fe1        Invalid  12_545 1_555   1_555
	O3_1      Fe2       Co2        Invalid  14_455 1_555   1_555
	O3_1      Fe2       O3_1       111.3(3) 10_555 1_555  14_455
	O3_1      Fe2       Co2        Invalid  10_555 1_555   1_555
	O2        Fe2       O3_1       109.79(11)  1_555 1_555  10_555
	O2        Fe2       O3_1       109.79(11)  1_555 1_555  14_455
	O2        Fe2       Co2        Invalid   1_555 1_555   1_555
	O3_2      Fe2       O2         104.0(2)  2_565 1_555   1_555
	O3_2      Fe2       O3_1       110.86(13)  2_565 1_555  10_555
	O3_2      Fe2       O3_1       110.86(13)  2_565 1_555  14_455
	O3_2      Fe2       Co2        Invalid   2_565 1_555   1_555
	O3_1      Co2       Fe2        Invalid  14_455 1_555   1_555
	O3_1      Co2       O3_1       111.3(3) 10_555 1_555  14_455
	O3_1      Co2       Fe2        Invalid  10_555 1_555   1_555
	O2        Co2       O3_1       109.79(11)  1_555 1_555  10_555
	O2        Co2       O3_1       109.79(11)  1_555 1_555  14_455
	O2        Co2       Fe2        Invalid   1_555 1_555   1_555
	O3_2      Co2       O2         104.0(2)  2_565 1_555   1_555
	O3_2      Co2       O3_1       110.86(13)  2_565 1_555  10_555
	O3_2      Co2       O3_1       110.86(13)  2_565 1_555  14_455
	O3_2      Co2       Fe2        Invalid   2_565 1_555   1_555
	O1_2      Fe3_1     Co3_1      Invalid  13_555 1_555   1_555
	O1_2      Fe3_1     O1_2       180.0000(8)  1_555 1_555  13_555
	O1_2      Fe3_1     Co3_1      Invalid   1_555 1_555   1_555
	O1_1      Fe3_1     O1_2       93.49(9) 13_455 1_555   1_555
	O1_1      Fe3_1     O1_2       86.51(9) 13_455 1_555  13_555
	O1_1      Fe3_1     Co3_1      Invalid  13_455 1_555   1_555
	O1_1      Fe3_1     O1_1       180.0000(13)  4_655 1_555  13_455
	O1_1      Fe3_1     O1_2       86.51(9)  4_655 1_555   1_555
	O1_1      Fe3_1     O1_2       93.49(9)  4_655 1_555  13_555
	O1_1      Fe3_1     Co3_1      Invalid   4_655 1_555   1_555
	O2        Fe3_1     O1_1       86.05(14)  3_555 1_555   4_655
	O2        Fe3_1     O1_1       93.95(14)  3_555 1_555  13_455
	O2        Fe3_1     O1_2       88.75(12)  3_555 1_555   1_555
	O2        Fe3_1     O1_2       91.25(12)  3_555 1_555  13_555
	O2        Fe3_1     Co3_1      Invalid   3_555 1_555   1_555
	O2        Fe3_1     O2         180.0000(14) 10_554 1_555   3_555
	O2        Fe3_1     O1_1       93.95(14) 10_554 1_555   4_655
	O2        Fe3_1     O1_1       86.05(14) 10_554 1_555  13_455
	O2        Fe3_1     O1_2       91.25(12) 10_554 1_555   1_555
	O2        Fe3_1     O1_2       88.75(12) 10_554 1_555  13_555
	O2        Fe3_1     Co3_1      Invalid  10_554 1_555   1_555
	Fe3_2     Fe3_1     O2         137.02(12)  1_555 1_555  10_554
	Fe3_2     Fe3_1     O2         42.98(12)  1_555 1_555   3_555
	Fe3_2     Fe3_1     O1_1       43.12(9)  1_555 1_555   4_655
	Fe3_2     Fe3_1     O1_1       136.88(9)  1_555 1_555  13_455
	Fe3_2     Fe3_1     O1_2       88.48(13)  1_555 1_555   1_555
	Fe3_2     Fe3_1     O1_2       91.52(13)  1_555 1_555  13_555
	Fe3_2     Fe3_1     Co3_1      Invalid   1_555 1_555   1_555
	Co3_2     Fe3_1     Fe3_2      0.000     1_555 1_555   1_555
	Co3_2     Fe3_1     O2         137.02(12)  1_555 1_555  10_554
	Co3_2     Fe3_1     O2         42.98(12)  1_555 1_555   3_555
	Co3_2     Fe3_1     O1_1       43.12(9)  1_555 1_555   4_655
	Co3_2     Fe3_1     O1_1       136.88(9)  1_555 1_555  13_455
	Co3_2     Fe3_1     O1_2       88.48(13)  1_555 1_555   1_555
	Co3_2     Fe3_1     O1_2       91.52(13)  1_555 1_555  13_555
	Co3_2     Fe3_1     Co3_1      Invalid   1_555 1_555   1_555
	Co3_2     Fe3_1     Co3_2      180.000   9_545 1_555   1_555
	Co3_2     Fe3_1     Fe3_2      180.000   9_545 1_555   1_555
	Co3_2     Fe3_1     O2         42.98(12)  9_545 1_555  10_554
	Co3_2     Fe3_1     O2         137.02(12)  9_545 1_555   3_555
	Co3_2     Fe3_1     O1_1       136.88(9)  9_545 1_555   4_655
	Co3_2     Fe3_1     O1_1       43.12(9)  9_545 1_555  13_455
	Co3_2     Fe3_1     O1_2       91.52(13)  9_545 1_555   1_555
	Co3_2     Fe3_1     O1_2       88.48(13)  9_545 1_555  13_555
	Co3_2     Fe3_1     Co3_1      Invalid   9_545 1_555   1_555
	Fe3_2     Fe3_1     Co3_2      0.000     9_545 1_555   9_545
	Fe3_2     Fe3_1     Co3_2      180.000   9_545 1_555   1_555
	Fe3_2     Fe3_1     Fe3_2      180.000   9_545 1_555   1_555
	Fe3_2     Fe3_1     O2         42.98(12)  9_545 1_555  10_554
	Fe3_2     Fe3_1     O2         137.02(12)  9_545 1_555   3_555
	Fe3_2     Fe3_1     O1_1       136.88(9)  9_545 1_555   4_655
	Fe3_2     Fe3_1     O1_1       43.12(9)  9_545 1_555  13_455
	Fe3_2     Fe3_1     O1_2       91.52(13)  9_545 1_555   1_555
	Fe3_2     Fe3_1     O1_2       88.48(13)  9_545 1_555  13_555
	Fe3_2     Fe3_1     Co3_1      Invalid   9_545 1_555   1_555
	Co3_1     Fe3_1     Fe3_2      120.00196(12)  4_555 1_555   9_545
	Co3_1     Fe3_1     Co3_2      120.00196(12)  4_555 1_555   9_545
	Co3_1     Fe3_1     Co3_2      59.99804(12)  4_555 1_555   1_555
	Co3_1     Fe3_1     Fe3_2      59.99804(12)  4_555 1_555   1_555
	Co3_1     Fe3_1     O2         135.34(6)  4_555 1_555  10_554
	Co3_1     Fe3_1     O2         44.66(6)  4_555 1_555   3_555
	Co3_1     Fe3_1     O1_1       87.12(8)  4_555 1_555   4_655
	Co3_1     Fe3_1     O1_1       92.88(8)  4_555 1_555  13_455
	Co3_1     Fe3_1     O1_2       44.18(10)  4_555 1_555   1_555
	Co3_1     Fe3_1     O1_2       135.82(10)  4_555 1_555  13_555
	Co3_1     Fe3_1     Co3_1      Invalid   4_555 1_555   1_555
	Fe3_1     Fe3_1     Co3_1      0.000     4_555 1_555   4_555
	Fe3_1     Fe3_1     Fe3_2      120.00196(12)  4_555 1_555   9_545
	Fe3_1     Fe3_1     Co3_2      120.00196(12)  4_555 1_555   9_545
	Fe3_1     Fe3_1     Co3_2      59.99804(12)  4_555 1_555   1_555
	Fe3_1     Fe3_1     Fe3_2      59.99804(12)  4_555 1_555   1_555
	Fe3_1     Fe3_1     O2         135.34(6)  4_555 1_555  10_554
	Fe3_1     Fe3_1     O2         44.66(6)  4_555 1_555   3_555
	Fe3_1     Fe3_1     O1_1       87.12(8)  4_555 1_555   4_655
	Fe3_1     Fe3_1     O1_1       92.88(8)  4_555 1_555  13_455
	Fe3_1     Fe3_1     O1_2       44.18(10)  4_555 1_555   1_555
	Fe3_1     Fe3_1     O1_2       135.82(10)  4_555 1_555  13_555
	Fe3_1     Fe3_1     Co3_1      Invalid   4_555 1_555   1_555
	Co3_1     Fe3_1     Fe3_1      180.000   4_655 1_555   4_555
	Co3_1     Fe3_1     Co3_1      180.000   4_655 1_555   4_555
	Co3_1     Fe3_1     Fe3_2      59.99804(12)  4_655 1_555   9_545
	Co3_1     Fe3_1     Co3_2      59.99804(12)  4_655 1_555   9_545
	Co3_1     Fe3_1     Co3_2      120.00196(12)  4_655 1_555   1_555
	Co3_1     Fe3_1     Fe3_2      120.00196(12)  4_655 1_555   1_555
	Co3_1     Fe3_1     O2         44.66(6)  4_655 1_555  10_554
	Co3_1     Fe3_1     O2         135.34(6)  4_655 1_555   3_555
	Co3_1     Fe3_1     O1_1       92.88(8)  4_655 1_555   4_655
	Co3_1     Fe3_1     O1_1       87.12(8)  4_655 1_555  13_455
	Co3_1     Fe3_1     O1_2       135.82(10)  4_655 1_555   1_555
	Co3_1     Fe3_1     O1_2       44.18(10)  4_655 1_555  13_555
	Co3_1     Fe3_1     Co3_1      Invalid   4_655 1_555   1_555
	Fe3_1     Fe3_1     Co3_1      0.000     4_655 1_555   4_655
	Fe3_1     Fe3_1     Fe3_1      180.000   4_655 1_555   4_555
	Fe3_1     Fe3_1     Co3_1      180.000   4_655 1_555   4_555
	Fe3_1     Fe3_1     Fe3_2      59.99804(12)  4_655 1_555   9_545
	Fe3_1     Fe3_1     Co3_2      59.99804(12)  4_655 1_555   9_545
	Fe3_1     Fe3_1     Co3_2      120.00196(12)  4_655 1_555   1_555
	Fe3_1     Fe3_1     Fe3_2      120.00196(12)  4_655 1_555   1_555
	Fe3_1     Fe3_1     O2         44.66(6)  4_655 1_555  10_554
	Fe3_1     Fe3_1     O2         135.34(6)  4_655 1_555   3_555
	Fe3_1     Fe3_1     O1_1       92.88(8)  4_655 1_555   4_655
	Fe3_1     Fe3_1     O1_1       87.12(8)  4_655 1_555  13_455
	Fe3_1     Fe3_1     O1_2       135.82(10)  4_655 1_555   1_555
	Fe3_1     Fe3_1     O1_2       44.18(10)  4_655 1_555  13_555
	Fe3_1     Fe3_1     Co3_1      Invalid   4_655 1_555   1_555
	Co4       Fe3_1     Fe3_1      60.182(10) 10_554 1_555   4_655
	Co4       Fe3_1     Co3_1      60.182(10) 10_554 1_555   4_655
	Co4       Fe3_1     Fe3_1      119.818(10) 10_554 1_555   4_555
	Co4       Fe3_1     Co3_1      119.818(10) 10_554 1_555   4_555
	Co4       Fe3_1     Fe3_2      60.19(4) 10_554 1_555   9_545
	Co4       Fe3_1     Co3_2      60.19(4) 10_554 1_555   9_545
	Co4       Fe3_1     Co3_2      119.81(4) 10_554 1_555   1_555
	Co4       Fe3_1     Fe3_2      119.81(4) 10_554 1_555   1_555
	Co4       Fe3_1     O2         88.54(5) 10_554 1_555  10_554
	Co4       Fe3_1     O2         91.46(5) 10_554 1_555   3_555
	Co4       Fe3_1     O1_1       137.10(9) 10_554 1_555   4_655
	Co4       Fe3_1     O1_1       42.90(9) 10_554 1_555  13_455
	Co4       Fe3_1     O1_2       136.31(16) 10_554 1_555   1_555
	Co4       Fe3_1     O1_2       43.69(16) 10_554 1_555  13_555
	Co4       Fe3_1     Co3_1      Invalid  10_554 1_555   1_555
	Fe4       Fe3_1     Co4        0.000    10_554 1_555  10_554
	Fe4       Fe3_1     Fe3_1      60.182(10) 10_554 1_555   4_655
	Fe4       Fe3_1     Co3_1      60.182(10) 10_554 1_555   4_655
	Fe4       Fe3_1     Fe3_1      119.818(10) 10_554 1_555   4_555
	Fe4       Fe3_1     Co3_1      119.818(10) 10_554 1_555   4_555
	Fe4       Fe3_1     Fe3_2      60.19(4) 10_554 1_555   9_545
	Fe4       Fe3_1     Co3_2      60.19(4) 10_554 1_555   9_545
	Fe4       Fe3_1     Co3_2      119.81(4) 10_554 1_555   1_555
	Fe4       Fe3_1     Fe3_2      119.81(4) 10_554 1_555   1_555
	Fe4       Fe3_1     O2         88.54(5) 10_554 1_555  10_554
	Fe4       Fe3_1     O2         91.46(5) 10_554 1_555   3_555
	Fe4       Fe3_1     O1_1       137.10(9) 10_554 1_555   4_655
	Fe4       Fe3_1     O1_1       42.90(9) 10_554 1_555  13_455
	Fe4       Fe3_1     O1_2       136.31(16) 10_554 1_555   1_555
	Fe4       Fe3_1     O1_2       43.69(16) 10_554 1_555  13_555
	Fe4       Fe3_1     Co3_1      Invalid  10_554 1_555   1_555
	Co4       Fe3_1     Fe4        180.0000(5)  3_555 1_555  10_554
	Co4       Fe3_1     Co4        180.0000(5)  3_555 1_555  10_554
	Co4       Fe3_1     Fe3_1      119.818(10)  3_555 1_555   4_655
	Co4       Fe3_1     Co3_1      119.818(10)  3_555 1_555   4_655
	Co4       Fe3_1     Fe3_1      60.182(10)  3_555 1_555   4_555
	Co4       Fe3_1     Co3_1      60.182(10)  3_555 1_555   4_555
	Co4       Fe3_1     Fe3_2      119.81(4)  3_555 1_555   9_545
	Co4       Fe3_1     Co3_2      119.81(4)  3_555 1_555   9_545
	Co4       Fe3_1     Co3_2      60.19(4)  3_555 1_555   1_555
	Co4       Fe3_1     Fe3_2      60.19(4)  3_555 1_555   1_555
	Co4       Fe3_1     O2         91.46(5)  3_555 1_555  10_554
	Co4       Fe3_1     O2         88.54(5)  3_555 1_555   3_555
	Co4       Fe3_1     O1_1       42.90(9)  3_555 1_555   4_655
	Co4       Fe3_1     O1_1       137.10(9)  3_555 1_555  13_455
	Co4       Fe3_1     O1_2       43.69(16)  3_555 1_555   1_555
	Co4       Fe3_1     O1_2       136.31(16)  3_555 1_555  13_555
	Co4       Fe3_1     Co3_1      Invalid   3_555 1_555   1_555
	Fe4       Fe3_1     Co4        0.000     3_555 1_555   3_555
	Fe4       Fe3_1     Fe4        180.0000(5)  3_555 1_555  10_554
	Fe4       Fe3_1     Co4        180.0000(5)  3_555 1_555  10_554
	Fe4       Fe3_1     Fe3_1      119.818(10)  3_555 1_555   4_655
	Fe4       Fe3_1     Co3_1      119.818(10)  3_555 1_555   4_655
	Fe4       Fe3_1     Fe3_1      60.182(10)  3_555 1_555   4_555
	Fe4       Fe3_1     Co3_1      60.182(10)  3_555 1_555   4_555
	Fe4       Fe3_1     Fe3_2      119.81(4)  3_555 1_555   9_545
	Fe4       Fe3_1     Co3_2      119.81(4)  3_555 1_555   9_545
	Fe4       Fe3_1     Co3_2      60.19(4)  3_555 1_555   1_555
	Fe4       Fe3_1     Fe3_2      60.19(4)  3_555 1_555   1_555
	Fe4       Fe3_1     O2         91.46(5)  3_555 1_555  10_554
	Fe4       Fe3_1     O2         88.54(5)  3_555 1_555   3_555
	Fe4       Fe3_1     O1_1       42.90(9)  3_555 1_555   4_655
	Fe4       Fe3_1     O1_1       137.10(9)  3_555 1_555  13_455
	Fe4       Fe3_1     O1_2       43.69(16)  3_555 1_555   1_555
	Fe4       Fe3_1     O1_2       136.31(16)  3_555 1_555  13_555
	Fe4       Fe3_1     Co3_1      Invalid   3_555 1_555   1_555
	O2        Fe3_2     Co3_2      Invalid   3_555 1_555   1_555
	O2        Fe3_2     O2         180.0000(15)  2_564 1_555   3_555
	O2        Fe3_2     Co3_2      Invalid   2_564 1_555   1_555
	O1_1      Fe3_2     O2         90.81(11)  1_455 1_555   2_564
	O1_1      Fe3_2     O2         89.19(11)  1_455 1_555   3_555
	O1_1      Fe3_2     Co3_2      Invalid   1_455 1_555   1_555
	O1_1      Fe3_2     O1_1       180.0000(13)  8_665 1_555   1_455
	O1_1      Fe3_2     O2         89.19(11)  8_665 1_555   2_564
	O1_1      Fe3_2     O2         90.81(11)  8_665 1_555   3_555
	O1_1      Fe3_2     Co3_2      Invalid   8_665 1_555   1_555
	O1_1      Fe3_2     O1_1       85.59(16)  5_465 1_555   8_665
	O1_1      Fe3_2     O1_1       94.41(16)  5_465 1_555   1_455
	O1_1      Fe3_2     O2         89.19(11)  5_465 1_555   2_564
	O1_1      Fe3_2     O2         90.81(11)  5_465 1_555   3_555
	O1_1      Fe3_2     Co3_2      Invalid   5_465 1_555   1_555
	O1_1      Fe3_2     O1_1       180.0000(12)  4_655 1_555   5_465
	O1_1      Fe3_2     O1_1       94.41(16)  4_655 1_555   8_665
	O1_1      Fe3_2     O1_1       85.59(16)  4_655 1_555   1_455
	O1_1      Fe3_2     O2         90.81(11)  4_655 1_555   2_564
	O1_1      Fe3_2     O2         89.19(11)  4_655 1_555   3_555
	O1_1      Fe3_2     Co3_2      Invalid   4_655 1_555   1_555
	Fe3_1     Fe3_2     O1_1       135.38(9)  8_565 1_555   4_655
	Fe3_1     Fe3_2     O1_1       44.62(9)  8_565 1_555   5_465
	Fe3_1     Fe3_2     O1_1       88.15(9)  8_565 1_555   8_665
	Fe3_1     Fe3_2     O1_1       91.85(9)  8_565 1_555   1_455
	Fe3_1     Fe3_2     O2         44.62(6)  8_565 1_555   2_564
	Fe3_1     Fe3_2     O2         135.38(6)  8_565 1_555   3_555
	Fe3_1     Fe3_2     Co3_2      Invalid   8_565 1_555   1_555
	Co3_1     Fe3_2     Fe3_1      0.000     8_565 1_555   8_565
	Co3_1     Fe3_2     O1_1       135.38(9)  8_565 1_555   4_655
	Co3_1     Fe3_2     O1_1       44.62(9)  8_565 1_555   5_465
	Co3_1     Fe3_2     O1_1       88.15(9)  8_565 1_555   8_665
	Co3_1     Fe3_2     O1_1       91.85(9)  8_565 1_555   1_455
	Co3_1     Fe3_2     O2         44.62(6)  8_565 1_555   2_564
	Co3_1     Fe3_2     O2         135.38(6)  8_565 1_555   3_555
	Co3_1     Fe3_2     Co3_2      Invalid   8_565 1_555   1_555
	Fe3_1     Fe3_2     Co3_1      180.00000000(4)  1_555 1_555   8_565
	Fe3_1     Fe3_2     Fe3_1      180.00000000(4)  1_555 1_555   8_565
	Fe3_1     Fe3_2     O1_1       44.62(9)  1_555 1_555   4_655
	Fe3_1     Fe3_2     O1_1       135.38(9)  1_555 1_555   5_465
	Fe3_1     Fe3_2     O1_1       91.85(9)  1_555 1_555   8_665
	Fe3_1     Fe3_2     O1_1       88.15(9)  1_555 1_555   1_455
	Fe3_1     Fe3_2     O2         135.38(6)  1_555 1_555   2_564
	Fe3_1     Fe3_2     O2         44.62(6)  1_555 1_555   3_555
	Fe3_1     Fe3_2     Co3_2      Invalid   1_555 1_555   1_555
	Co3_1     Fe3_2     Fe3_1      0.000     1_555 1_555   1_555
	Co3_1     Fe3_2     Co3_1      180.00000000(4)  1_555 1_555   8_565
	Co3_1     Fe3_2     Fe3_1      180.00000000(4)  1_555 1_555   8_565
	Co3_1     Fe3_2     O1_1       44.62(9)  1_555 1_555   4_655
	Co3_1     Fe3_2     O1_1       135.38(9)  1_555 1_555   5_465
	Co3_1     Fe3_2     O1_1       91.85(9)  1_555 1_555   8_665
	Co3_1     Fe3_2     O1_1       88.15(9)  1_555 1_555   1_455
	Co3_1     Fe3_2     O2         135.38(6)  1_555 1_555   2_564
	Co3_1     Fe3_2     O2         44.62(6)  1_555 1_555   3_555
	Co3_1     Fe3_2     Co3_2      Invalid   1_555 1_555   1_555
	Fe3_1     Fe3_2     Co3_1      60.0039(2)  4_555 1_555   1_555
	Fe3_1     Fe3_2     Fe3_1      60.0039(2)  4_555 1_555   1_555
	Fe3_1     Fe3_2     Co3_1      119.9961(2)  4_555 1_555   8_565
	Fe3_1     Fe3_2     Fe3_1      119.9961(2)  4_555 1_555   8_565
	Fe3_1     Fe3_2     O1_1       88.15(9)  4_555 1_555   4_655
	Fe3_1     Fe3_2     O1_1       91.85(9)  4_555 1_555   5_465
	Fe3_1     Fe3_2     O1_1       135.38(9)  4_555 1_555   8_665
	Fe3_1     Fe3_2     O1_1       44.62(9)  4_555 1_555   1_455
	Fe3_1     Fe3_2     O2         135.38(6)  4_555 1_555   2_564
	Fe3_1     Fe3_2     O2         44.62(6)  4_555 1_555   3_555
	Fe3_1     Fe3_2     Co3_2      Invalid   4_555 1_555   1_555
	Co3_1     Fe3_2     Fe3_1      0.000     4_555 1_555   4_555
	Co3_1     Fe3_2     Co3_1      60.0039(2)  4_555 1_555   1_555
	Co3_1     Fe3_2     Fe3_1      60.0039(2)  4_555 1_555   1_555
	Co3_1     Fe3_2     Co3_1      119.9961(2)  4_555 1_555   8_565
	Co3_1     Fe3_2     Fe3_1      119.9961(2)  4_555 1_555   8_565
	Co3_1     Fe3_2     O1_1       88.15(9)  4_555 1_555   4_655
	Co3_1     Fe3_2     O1_1       91.85(9)  4_555 1_555   5_465
	Co3_1     Fe3_2     O1_1       135.38(9)  4_555 1_555   8_665
	Co3_1     Fe3_2     O1_1       44.62(9)  4_555 1_555   1_455
	Co3_1     Fe3_2     O2         135.38(6)  4_555 1_555   2_564
	Co3_1     Fe3_2     O2         44.62(6)  4_555 1_555   3_555
	Co3_1     Fe3_2     Co3_2      Invalid   4_555 1_555   1_555
	Co3_1     Fe3_2     Co3_1      180.000   5_565 1_555   4_555
	Co3_1     Fe3_2     Fe3_1      180.000   5_565 1_555   4_555
	Co3_1     Fe3_2     Co3_1      119.9961(2)  5_565 1_555   1_555
	Co3_1     Fe3_2     Fe3_1      119.9961(2)  5_565 1_555   1_555
	Co3_1     Fe3_2     Co3_1      60.0039(2)  5_565 1_555   8_565
	Co3_1     Fe3_2     Fe3_1      60.0039(2)  5_565 1_555   8_565
	Co3_1     Fe3_2     O1_1       91.85(9)  5_565 1_555   4_655
	Co3_1     Fe3_2     O1_1       88.15(9)  5_565 1_555   5_465
	Co3_1     Fe3_2     O1_1       44.62(9)  5_565 1_555   8_665
	Co3_1     Fe3_2     O1_1       135.38(9)  5_565 1_555   1_455
	Co3_1     Fe3_2     O2         44.62(6)  5_565 1_555   2_564
	Co3_1     Fe3_2     O2         135.38(6)  5_565 1_555   3_555
	Co3_1     Fe3_2     Co3_2      Invalid   5_565 1_555   1_555
	Fe3_1     Fe3_2     Co3_1      0.000     5_565 1_555   5_565
	Fe3_1     Fe3_2     Co3_1      180.000   5_565 1_555   4_555
	Fe3_1     Fe3_2     Fe3_1      180.000   5_565 1_555   4_555
	Fe3_1     Fe3_2     Co3_1      119.9961(2)  5_565 1_555   1_555
	Fe3_1     Fe3_2     Fe3_1      119.9961(2)  5_565 1_555   1_555
	Fe3_1     Fe3_2     Co3_1      60.0039(2)  5_565 1_555   8_565
	Fe3_1     Fe3_2     Fe3_1      60.0039(2)  5_565 1_555   8_565
	Fe3_1     Fe3_2     O1_1       91.85(9)  5_565 1_555   4_655
	Fe3_1     Fe3_2     O1_1       88.15(9)  5_565 1_555   5_465
	Fe3_1     Fe3_2     O1_1       44.62(9)  5_565 1_555   8_665
	Fe3_1     Fe3_2     O1_1       135.38(9)  5_565 1_555   1_455
	Fe3_1     Fe3_2     O2         44.62(6)  5_565 1_555   2_564
	Fe3_1     Fe3_2     O2         135.38(6)  5_565 1_555   3_555
	Fe3_1     Fe3_2     Co3_2      Invalid   5_565 1_555   1_555
	Co4       Fe3_2     Fe3_1      60.18(3)  2_564 1_555   5_565
	Co4       Fe3_2     Co3_1      60.18(3)  2_564 1_555   5_565
	Co4       Fe3_2     Co3_1      119.82(3)  2_564 1_555   4_555
	Co4       Fe3_2     Fe3_1      119.82(3)  2_564 1_555   4_555
	Co4       Fe3_2     Co3_1      119.82(3)  2_564 1_555   1_555
	Co4       Fe3_2     Fe3_1      119.82(3)  2_564 1_555   1_555
	Co4       Fe3_2     Co3_1      60.18(3)  2_564 1_555   8_565
	Co4       Fe3_2     Fe3_1      60.18(3)  2_564 1_555   8_565
	Co4       Fe3_2     O1_1       137.20(8)  2_564 1_555   4_655
	Co4       Fe3_2     O1_1       42.80(8)  2_564 1_555   5_465
	Co4       Fe3_2     O1_1       42.80(8)  2_564 1_555   8_665
	Co4       Fe3_2     O1_1       137.20(8)  2_564 1_555   1_455
	Co4       Fe3_2     O2         89.68(10)  2_564 1_555   2_564
	Co4       Fe3_2     O2         90.32(10)  2_564 1_555   3_555
	Co4       Fe3_2     Co3_2      Invalid   2_564 1_555   1_555
	Fe4       Fe3_2     Co4        0.000     2_564 1_555   2_564
	Fe4       Fe3_2     Fe3_1      60.18(3)  2_564 1_555   5_565
	Fe4       Fe3_2     Co3_1      60.18(3)  2_564 1_555   5_565
	Fe4       Fe3_2     Co3_1      119.82(3)  2_564 1_555   4_555
	Fe4       Fe3_2     Fe3_1      119.82(3)  2_564 1_555   4_555
	Fe4       Fe3_2     Co3_1      119.82(3)  2_564 1_555   1_555
	Fe4       Fe3_2     Fe3_1      119.82(3)  2_564 1_555   1_555
	Fe4       Fe3_2     Co3_1      60.18(3)  2_564 1_555   8_565
	Fe4       Fe3_2     Fe3_1      60.18(3)  2_564 1_555   8_565
	Fe4       Fe3_2     O1_1       137.20(8)  2_564 1_555   4_655
	Fe4       Fe3_2     O1_1       42.80(8)  2_564 1_555   5_465
	Fe4       Fe3_2     O1_1       42.80(8)  2_564 1_555   8_665
	Fe4       Fe3_2     O1_1       137.20(8)  2_564 1_555   1_455
	Fe4       Fe3_2     O2         89.68(10)  2_564 1_555   2_564
	Fe4       Fe3_2     O2         90.32(10)  2_564 1_555   3_555
	Fe4       Fe3_2     Co3_2      Invalid   2_564 1_555   1_555
	Co4       Fe3_2     Fe4        180.0000(8)  3_555 1_555   2_564
	Co4       Fe3_2     Co4        180.0000(8)  3_555 1_555   2_564
	Co4       Fe3_2     Fe3_1      119.82(3)  3_555 1_555   5_565
	Co4       Fe3_2     Co3_1      119.82(3)  3_555 1_555   5_565
	Co4       Fe3_2     Co3_1      60.18(3)  3_555 1_555   4_555
	Co4       Fe3_2     Fe3_1      60.18(3)  3_555 1_555   4_555
	Co4       Fe3_2     Co3_1      60.18(3)  3_555 1_555   1_555
	Co4       Fe3_2     Fe3_1      60.18(3)  3_555 1_555   1_555
	Co4       Fe3_2     Co3_1      119.82(3)  3_555 1_555   8_565
	Co4       Fe3_2     Fe3_1      119.82(3)  3_555 1_555   8_565
	Co4       Fe3_2     O1_1       42.80(8)  3_555 1_555   4_655
	Co4       Fe3_2     O1_1       137.20(8)  3_555 1_555   5_465
	Co4       Fe3_2     O1_1       137.20(8)  3_555 1_555   8_665
	Co4       Fe3_2     O1_1       42.80(8)  3_555 1_555   1_455
	Co4       Fe3_2     O2         90.32(10)  3_555 1_555   2_564
	Co4       Fe3_2     O2         89.68(10)  3_555 1_555   3_555
	Co4       Fe3_2     Co3_2      Invalid   3_555 1_555   1_555
	Fe4       Fe3_2     Co4        0.000     3_555 1_555   3_555
	Fe4       Fe3_2     Fe4        180.0000(8)  3_555 1_555   2_564
	Fe4       Fe3_2     Co4        180.0000(8)  3_555 1_555   2_564
	Fe4       Fe3_2     Fe3_1      119.82(3)  3_555 1_555   5_565
	Fe4       Fe3_2     Co3_1      119.82(3)  3_555 1_555   5_565
	Fe4       Fe3_2     Co3_1      60.18(3)  3_555 1_555   4_555
	Fe4       Fe3_2     Fe3_1      60.18(3)  3_555 1_555   4_555
	Fe4       Fe3_2     Co3_1      60.18(3)  3_555 1_555   1_555
	Fe4       Fe3_2     Fe3_1      60.18(3)  3_555 1_555   1_555
	Fe4       Fe3_2     Co3_1      119.82(3)  3_555 1_555   8_565
	Fe4       Fe3_2     Fe3_1      119.82(3)  3_555 1_555   8_565
	Fe4       Fe3_2     O1_1       42.80(8)  3_555 1_555   4_655
	Fe4       Fe3_2     O1_1       137.20(8)  3_555 1_555   5_465
	Fe4       Fe3_2     O1_1       137.20(8)  3_555 1_555   8_665
	Fe4       Fe3_2     O1_1       42.80(8)  3_555 1_555   1_455
	Fe4       Fe3_2     O2         90.32(10)  3_555 1_555   2_564
	Fe4       Fe3_2     O2         89.68(10)  3_555 1_555   3_555
	Fe4       Fe3_2     Co3_2      Invalid   3_555 1_555   1_555
	O1_2      Co3_1     Fe3_1      Invalid  13_555 1_555   1_555
	O1_2      Co3_1     O1_2       180.0000(8)  1_555 1_555  13_555
	O1_2      Co3_1     Fe3_1      Invalid   1_555 1_555   1_555
	O1_1      Co3_1     O1_2       93.49(9) 13_455 1_555   1_555
	O1_1      Co3_1     O1_2       86.51(9) 13_455 1_555  13_555
	O1_1      Co3_1     Fe3_1      Invalid  13_455 1_555   1_555
	O1_1      Co3_1     O1_1       180.0000(13)  4_655 1_555  13_455
	O1_1      Co3_1     O1_2       86.51(9)  4_655 1_555   1_555
	O1_1      Co3_1     O1_2       93.49(9)  4_655 1_555  13_555
	O1_1      Co3_1     Fe3_1      Invalid   4_655 1_555   1_555
	O2        Co3_1     O1_1       86.05(14)  3_555 1_555   4_655
	O2        Co3_1     O1_1       93.95(14)  3_555 1_555  13_455
	O2        Co3_1     O1_2       88.75(12)  3_555 1_555   1_555
	O2        Co3_1     O1_2       91.25(12)  3_555 1_555  13_555
	O2        Co3_1     Fe3_1      Invalid   3_555 1_555   1_555
	O2        Co3_1     O2         180.0000(14) 10_554 1_555   3_555
	O2        Co3_1     O1_1       93.95(14) 10_554 1_555   4_655
	O2        Co3_1     O1_1       86.05(14) 10_554 1_555  13_455
	O2        Co3_1     O1_2       91.25(12) 10_554 1_555   1_555
	O2        Co3_1     O1_2       88.75(12) 10_554 1_555  13_555
	O2        Co3_1     Fe3_1      Invalid  10_554 1_555   1_555
	Fe3_2     Co3_1     O2         137.02(12)  1_555 1_555  10_554
	Fe3_2     Co3_1     O2         42.98(12)  1_555 1_555   3_555
	Fe3_2     Co3_1     O1_1       43.12(9)  1_555 1_555   4_655
	Fe3_2     Co3_1     O1_1       136.88(9)  1_555 1_555  13_455
	Fe3_2     Co3_1     O1_2       88.48(13)  1_555 1_555   1_555
	Fe3_2     Co3_1     O1_2       91.52(13)  1_555 1_555  13_555
	Fe3_2     Co3_1     Fe3_1      Invalid   1_555 1_555   1_555
	Co3_2     Co3_1     Fe3_2      0.000     1_555 1_555   1_555
	Co3_2     Co3_1     O2         137.02(12)  1_555 1_555  10_554
	Co3_2     Co3_1     O2         42.98(12)  1_555 1_555   3_555
	Co3_2     Co3_1     O1_1       43.12(9)  1_555 1_555   4_655
	Co3_2     Co3_1     O1_1       136.88(9)  1_555 1_555  13_455
	Co3_2     Co3_1     O1_2       88.48(13)  1_555 1_555   1_555
	Co3_2     Co3_1     O1_2       91.52(13)  1_555 1_555  13_555
	Co3_2     Co3_1     Fe3_1      Invalid   1_555 1_555   1_555
	Co3_2     Co3_1     Co3_2      180.000   9_545 1_555   1_555
	Co3_2     Co3_1     Fe3_2      180.000   9_545 1_555   1_555
	Co3_2     Co3_1     O2         42.98(12)  9_545 1_555  10_554
	Co3_2     Co3_1     O2         137.02(12)  9_545 1_555   3_555
	Co3_2     Co3_1     O1_1       136.88(9)  9_545 1_555   4_655
	Co3_2     Co3_1     O1_1       43.12(9)  9_545 1_555  13_455
	Co3_2     Co3_1     O1_2       91.52(13)  9_545 1_555   1_555
	Co3_2     Co3_1     O1_2       88.48(13)  9_545 1_555  13_555
	Co3_2     Co3_1     Fe3_1      Invalid   9_545 1_555   1_555
	Fe3_2     Co3_1     Co3_2      0.000     9_545 1_555   9_545
	Fe3_2     Co3_1     Co3_2      180.000   9_545 1_555   1_555
	Fe3_2     Co3_1     Fe3_2      180.000   9_545 1_555   1_555
	Fe3_2     Co3_1     O2         42.98(12)  9_545 1_555  10_554
	Fe3_2     Co3_1     O2         137.02(12)  9_545 1_555   3_555
	Fe3_2     Co3_1     O1_1       136.88(9)  9_545 1_555   4_655
	Fe3_2     Co3_1     O1_1       43.12(9)  9_545 1_555  13_455
	Fe3_2     Co3_1     O1_2       91.52(13)  9_545 1_555   1_555
	Fe3_2     Co3_1     O1_2       88.48(13)  9_545 1_555  13_555
	Fe3_2     Co3_1     Fe3_1      Invalid   9_545 1_555   1_555
	Co3_1     Co3_1     Fe3_2      120.00196(12)  4_555 1_555   9_545
	Co3_1     Co3_1     Co3_2      120.00196(12)  4_555 1_555   9_545
	Co3_1     Co3_1     Co3_2      59.99804(12)  4_555 1_555   1_555
	Co3_1     Co3_1     Fe3_2      59.99804(12)  4_555 1_555   1_555
	Co3_1     Co3_1     O2         135.34(6)  4_555 1_555  10_554
	Co3_1     Co3_1     O2         44.66(6)  4_555 1_555   3_555
	Co3_1     Co3_1     O1_1       87.12(8)  4_555 1_555   4_655
	Co3_1     Co3_1     O1_1       92.88(8)  4_555 1_555  13_455
	Co3_1     Co3_1     O1_2       44.18(10)  4_555 1_555   1_555
	Co3_1     Co3_1     O1_2       135.82(10)  4_555 1_555  13_555
	Co3_1     Co3_1     Fe3_1      Invalid   4_555 1_555   1_555
	Fe3_1     Co3_1     Co3_1      0.000     4_555 1_555   4_555
	Fe3_1     Co3_1     Fe3_2      120.00196(12)  4_555 1_555   9_545
	Fe3_1     Co3_1     Co3_2      120.00196(12)  4_555 1_555   9_545
	Fe3_1     Co3_1     Co3_2      59.99804(12)  4_555 1_555   1_555
	Fe3_1     Co3_1     Fe3_2      59.99804(12)  4_555 1_555   1_555
	Fe3_1     Co3_1     O2         135.34(6)  4_555 1_555  10_554
	Fe3_1     Co3_1     O2         44.66(6)  4_555 1_555   3_555
	Fe3_1     Co3_1     O1_1       87.12(8)  4_555 1_555   4_655
	Fe3_1     Co3_1     O1_1       92.88(8)  4_555 1_555  13_455
	Fe3_1     Co3_1     O1_2       44.18(10)  4_555 1_555   1_555
	Fe3_1     Co3_1     O1_2       135.82(10)  4_555 1_555  13_555
	Fe3_1     Co3_1     Fe3_1      Invalid   4_555 1_555   1_555
	Co3_1     Co3_1     Fe3_1      180.000   4_655 1_555   4_555
	Co3_1     Co3_1     Co3_1      180.000   4_655 1_555   4_555
	Co3_1     Co3_1     Fe3_2      59.99804(12)  4_655 1_555   9_545
	Co3_1     Co3_1     Co3_2      59.99804(12)  4_655 1_555   9_545
	Co3_1     Co3_1     Co3_2      120.00196(12)  4_655 1_555   1_555
	Co3_1     Co3_1     Fe3_2      120.00196(12)  4_655 1_555   1_555
	Co3_1     Co3_1     O2         44.66(6)  4_655 1_555  10_554
	Co3_1     Co3_1     O2         135.34(6)  4_655 1_555   3_555
	Co3_1     Co3_1     O1_1       92.88(8)  4_655 1_555   4_655
	Co3_1     Co3_1     O1_1       87.12(8)  4_655 1_555  13_455
	Co3_1     Co3_1     O1_2       135.82(10)  4_655 1_555   1_555
	Co3_1     Co3_1     O1_2       44.18(10)  4_655 1_555  13_555
	Co3_1     Co3_1     Fe3_1      Invalid   4_655 1_555   1_555
	Fe3_1     Co3_1     Co3_1      0.000     4_655 1_555   4_655
	Fe3_1     Co3_1     Fe3_1      180.000   4_655 1_555   4_555
	Fe3_1     Co3_1     Co3_1      180.000   4_655 1_555   4_555
	Fe3_1     Co3_1     Fe3_2      59.99804(12)  4_655 1_555   9_545
	Fe3_1     Co3_1     Co3_2      59.99804(12)  4_655 1_555   9_545
	Fe3_1     Co3_1     Co3_2      120.00196(12)  4_655 1_555   1_555
	Fe3_1     Co3_1     Fe3_2      120.00196(12)  4_655 1_555   1_555
	Fe3_1     Co3_1     O2         44.66(6)  4_655 1_555  10_554
	Fe3_1     Co3_1     O2         135.34(6)  4_655 1_555   3_555
	Fe3_1     Co3_1     O1_1       92.88(8)  4_655 1_555   4_655
	Fe3_1     Co3_1     O1_1       87.12(8)  4_655 1_555  13_455
	Fe3_1     Co3_1     O1_2       135.82(10)  4_655 1_555   1_555
	Fe3_1     Co3_1     O1_2       44.18(10)  4_655 1_555  13_555
	Fe3_1     Co3_1     Fe3_1      Invalid   4_655 1_555   1_555
	Co4       Co3_1     Fe3_1      60.182(10) 10_554 1_555   4_655
	Co4       Co3_1     Co3_1      60.182(10) 10_554 1_555   4_655
	Co4       Co3_1     Fe3_1      119.818(10) 10_554 1_555   4_555
	Co4       Co3_1     Co3_1      119.818(10) 10_554 1_555   4_555
	Co4       Co3_1     Fe3_2      60.19(4) 10_554 1_555   9_545
	Co4       Co3_1     Co3_2      60.19(4) 10_554 1_555   9_545
	Co4       Co3_1     Co3_2      119.81(4) 10_554 1_555   1_555
	Co4       Co3_1     Fe3_2      119.81(4) 10_554 1_555   1_555
	Co4       Co3_1     O2         88.54(5) 10_554 1_555  10_554
	Co4       Co3_1     O2         91.46(5) 10_554 1_555   3_555
	Co4       Co3_1     O1_1       137.10(9) 10_554 1_555   4_655
	Co4       Co3_1     O1_1       42.90(9) 10_554 1_555  13_455
	Co4       Co3_1     O1_2       136.31(16) 10_554 1_555   1_555
	Co4       Co3_1     O1_2       43.69(16) 10_554 1_555  13_555
	Co4       Co3_1     Fe3_1      Invalid  10_554 1_555   1_555
	Fe4       Co3_1     Co4        0.000    10_554 1_555  10_554
	Fe4       Co3_1     Fe3_1      60.182(10) 10_554 1_555   4_655
	Fe4       Co3_1     Co3_1      60.182(10) 10_554 1_555   4_655
	Fe4       Co3_1     Fe3_1      119.818(10) 10_554 1_555   4_555
	Fe4       Co3_1     Co3_1      119.818(10) 10_554 1_555   4_555
	Fe4       Co3_1     Fe3_2      60.19(4) 10_554 1_555   9_545
	Fe4       Co3_1     Co3_2      60.19(4) 10_554 1_555   9_545
	Fe4       Co3_1     Co3_2      119.81(4) 10_554 1_555   1_555
	Fe4       Co3_1     Fe3_2      119.81(4) 10_554 1_555   1_555
	Fe4       Co3_1     O2         88.54(5) 10_554 1_555  10_554
	Fe4       Co3_1     O2         91.46(5) 10_554 1_555   3_555
	Fe4       Co3_1     O1_1       137.10(9) 10_554 1_555   4_655
	Fe4       Co3_1     O1_1       42.90(9) 10_554 1_555  13_455
	Fe4       Co3_1     O1_2       136.31(16) 10_554 1_555   1_555
	Fe4       Co3_1     O1_2       43.69(16) 10_554 1_555  13_555
	Fe4       Co3_1     Fe3_1      Invalid  10_554 1_555   1_555
	Co4       Co3_1     Fe4        180.0000(5)  3_555 1_555  10_554
	Co4       Co3_1     Co4        180.0000(5)  3_555 1_555  10_554
	Co4       Co3_1     Fe3_1      119.818(10)  3_555 1_555   4_655
	Co4       Co3_1     Co3_1      119.818(10)  3_555 1_555   4_655
	Co4       Co3_1     Fe3_1      60.182(10)  3_555 1_555   4_555
	Co4       Co3_1     Co3_1      60.182(10)  3_555 1_555   4_555
	Co4       Co3_1     Fe3_2      119.81(4)  3_555 1_555   9_545
	Co4       Co3_1     Co3_2      119.81(4)  3_555 1_555   9_545
	Co4       Co3_1     Co3_2      60.19(4)  3_555 1_555   1_555
	Co4       Co3_1     Fe3_2      60.19(4)  3_555 1_555   1_555
	Co4       Co3_1     O2         91.46(5)  3_555 1_555  10_554
	Co4       Co3_1     O2         88.54(5)  3_555 1_555   3_555
	Co4       Co3_1     O1_1       42.90(9)  3_555 1_555   4_655
	Co4       Co3_1     O1_1       137.10(9)  3_555 1_555  13_455
	Co4       Co3_1     O1_2       43.69(16)  3_555 1_555   1_555
	Co4       Co3_1     O1_2       136.31(16)  3_555 1_555  13_555
	Co4       Co3_1     Fe3_1      Invalid   3_555 1_555   1_555
	Fe4       Co3_1     Co4        0.000     3_555 1_555   3_555
	Fe4       Co3_1     Fe4        180.0000(5)  3_555 1_555  10_554
	Fe4       Co3_1     Co4        180.0000(5)  3_555 1_555  10_554
	Fe4       Co3_1     Fe3_1      119.818(10)  3_555 1_555   4_655
	Fe4       Co3_1     Co3_1      119.818(10)  3_555 1_555   4_655
	Fe4       Co3_1     Fe3_1      60.182(10)  3_555 1_555   4_555
	Fe4       Co3_1     Co3_1      60.182(10)  3_555 1_555   4_555
	Fe4       Co3_1     Fe3_2      119.81(4)  3_555 1_555   9_545
	Fe4       Co3_1     Co3_2      119.81(4)  3_555 1_555   9_545
	Fe4       Co3_1     Co3_2      60.19(4)  3_555 1_555   1_555
	Fe4       Co3_1     Fe3_2      60.19(4)  3_555 1_555   1_555
	Fe4       Co3_1     O2         91.46(5)  3_555 1_555  10_554
	Fe4       Co3_1     O2         88.54(5)  3_555 1_555   3_555
	Fe4       Co3_1     O1_1       42.90(9)  3_555 1_555   4_655
	Fe4       Co3_1     O1_1       137.10(9)  3_555 1_555  13_455
	Fe4       Co3_1     O1_2       43.69(16)  3_555 1_555   1_555
	Fe4       Co3_1     O1_2       136.31(16)  3_555 1_555  13_555
	Fe4       Co3_1     Fe3_1      Invalid   3_555 1_555   1_555
	O2        Co3_2     Fe3_2      Invalid   3_555 1_555   1_555
	O2        Co3_2     O2         180.0000(15)  2_564 1_555   3_555
	O2        Co3_2     Fe3_2      Invalid   2_564 1_555   1_555
	O1_1      Co3_2     O2         90.81(11)  1_455 1_555   2_564
	O1_1      Co3_2     O2         89.19(11)  1_455 1_555   3_555
	O1_1      Co3_2     Fe3_2      Invalid   1_455 1_555   1_555
	O1_1      Co3_2     O1_1       180.0000(13)  8_665 1_555   1_455
	O1_1      Co3_2     O2         89.19(11)  8_665 1_555   2_564
	O1_1      Co3_2     O2         90.81(11)  8_665 1_555   3_555
	O1_1      Co3_2     Fe3_2      Invalid   8_665 1_555   1_555
	O1_1      Co3_2     O1_1       85.59(16)  5_465 1_555   8_665
	O1_1      Co3_2     O1_1       94.41(16)  5_465 1_555   1_455
	O1_1      Co3_2     O2         89.19(11)  5_465 1_555   2_564
	O1_1      Co3_2     O2         90.81(11)  5_465 1_555   3_555
	O1_1      Co3_2     Fe3_2      Invalid   5_465 1_555   1_555
	O1_1      Co3_2     O1_1       180.0000(12)  4_655 1_555   5_465
	O1_1      Co3_2     O1_1       94.41(16)  4_655 1_555   8_665
	O1_1      Co3_2     O1_1       85.59(16)  4_655 1_555   1_455
	O1_1      Co3_2     O2         90.81(11)  4_655 1_555   2_564
	O1_1      Co3_2     O2         89.19(11)  4_655 1_555   3_555
	O1_1      Co3_2     Fe3_2      Invalid   4_655 1_555   1_555
	Fe3_1     Co3_2     O1_1       135.38(9)  8_565 1_555   4_655
	Fe3_1     Co3_2     O1_1       44.62(9)  8_565 1_555   5_465
	Fe3_1     Co3_2     O1_1       88.15(9)  8_565 1_555   8_665
	Fe3_1     Co3_2     O1_1       91.85(9)  8_565 1_555   1_455
	Fe3_1     Co3_2     O2         44.62(6)  8_565 1_555   2_564
	Fe3_1     Co3_2     O2         135.38(6)  8_565 1_555   3_555
	Fe3_1     Co3_2     Fe3_2      Invalid   8_565 1_555   1_555
	Co3_1     Co3_2     Fe3_1      0.000     8_565 1_555   8_565
	Co3_1     Co3_2     O1_1       135.38(9)  8_565 1_555   4_655
	Co3_1     Co3_2     O1_1       44.62(9)  8_565 1_555   5_465
	Co3_1     Co3_2     O1_1       88.15(9)  8_565 1_555   8_665
	Co3_1     Co3_2     O1_1       91.85(9)  8_565 1_555   1_455
	Co3_1     Co3_2     O2         44.62(6)  8_565 1_555   2_564
	Co3_1     Co3_2     O2         135.38(6)  8_565 1_555   3_555
	Co3_1     Co3_2     Fe3_2      Invalid   8_565 1_555   1_555
	Fe3_1     Co3_2     Co3_1      180.00000000(4)  1_555 1_555   8_565
	Fe3_1     Co3_2     Fe3_1      180.00000000(4)  1_555 1_555   8_565
	Fe3_1     Co3_2     O1_1       44.62(9)  1_555 1_555   4_655
	Fe3_1     Co3_2     O1_1       135.38(9)  1_555 1_555   5_465
	Fe3_1     Co3_2     O1_1       91.85(9)  1_555 1_555   8_665
	Fe3_1     Co3_2     O1_1       88.15(9)  1_555 1_555   1_455
	Fe3_1     Co3_2     O2         135.38(6)  1_555 1_555   2_564
	Fe3_1     Co3_2     O2         44.62(6)  1_555 1_555   3_555
	Fe3_1     Co3_2     Fe3_2      Invalid   1_555 1_555   1_555
	Co3_1     Co3_2     Fe3_1      0.000     1_555 1_555   1_555
	Co3_1     Co3_2     Co3_1      180.00000000(4)  1_555 1_555   8_565
	Co3_1     Co3_2     Fe3_1      180.00000000(4)  1_555 1_555   8_565
	Co3_1     Co3_2     O1_1       44.62(9)  1_555 1_555   4_655
	Co3_1     Co3_2     O1_1       135.38(9)  1_555 1_555   5_465
	Co3_1     Co3_2     O1_1       91.85(9)  1_555 1_555   8_665
	Co3_1     Co3_2     O1_1       88.15(9)  1_555 1_555   1_455
	Co3_1     Co3_2     O2         135.38(6)  1_555 1_555   2_564
	Co3_1     Co3_2     O2         44.62(6)  1_555 1_555   3_555
	Co3_1     Co3_2     Fe3_2      Invalid   1_555 1_555   1_555
	Fe3_1     Co3_2     Co3_1      60.0039(2)  4_555 1_555   1_555
	Fe3_1     Co3_2     Fe3_1      60.0039(2)  4_555 1_555   1_555
	Fe3_1     Co3_2     Co3_1      119.9961(2)  4_555 1_555   8_565
	Fe3_1     Co3_2     Fe3_1      119.9961(2)  4_555 1_555   8_565
	Fe3_1     Co3_2     O1_1       88.15(9)  4_555 1_555   4_655
	Fe3_1     Co3_2     O1_1       91.85(9)  4_555 1_555   5_465
	Fe3_1     Co3_2     O1_1       135.38(9)  4_555 1_555   8_665
	Fe3_1     Co3_2     O1_1       44.62(9)  4_555 1_555   1_455
	Fe3_1     Co3_2     O2         135.38(6)  4_555 1_555   2_564
	Fe3_1     Co3_2     O2         44.62(6)  4_555 1_555   3_555
	Fe3_1     Co3_2     Fe3_2      Invalid   4_555 1_555   1_555
	Co3_1     Co3_2     Fe3_1      0.000     4_555 1_555   4_555
	Co3_1     Co3_2     Co3_1      60.0039(2)  4_555 1_555   1_555
	Co3_1     Co3_2     Fe3_1      60.0039(2)  4_555 1_555   1_555
	Co3_1     Co3_2     Co3_1      119.9961(2)  4_555 1_555   8_565
	Co3_1     Co3_2     Fe3_1      119.9961(2)  4_555 1_555   8_565
	Co3_1     Co3_2     O1_1       88.15(9)  4_555 1_555   4_655
	Co3_1     Co3_2     O1_1       91.85(9)  4_555 1_555   5_465
	Co3_1     Co3_2     O1_1       135.38(9)  4_555 1_555   8_665
	Co3_1     Co3_2     O1_1       44.62(9)  4_555 1_555   1_455
	Co3_1     Co3_2     O2         135.38(6)  4_555 1_555   2_564
	Co3_1     Co3_2     O2         44.62(6)  4_555 1_555   3_555
	Co3_1     Co3_2     Fe3_2      Invalid   4_555 1_555   1_555
	Co3_1     Co3_2     Co3_1      180.000   5_565 1_555   4_555
	Co3_1     Co3_2     Fe3_1      180.000   5_565 1_555   4_555
	Co3_1     Co3_2     Co3_1      119.9961(2)  5_565 1_555   1_555
	Co3_1     Co3_2     Fe3_1      119.9961(2)  5_565 1_555   1_555
	Co3_1     Co3_2     Co3_1      60.0039(2)  5_565 1_555   8_565
	Co3_1     Co3_2     Fe3_1      60.0039(2)  5_565 1_555   8_565
	Co3_1     Co3_2     O1_1       91.85(9)  5_565 1_555   4_655
	Co3_1     Co3_2     O1_1       88.15(9)  5_565 1_555   5_465
	Co3_1     Co3_2     O1_1       44.62(9)  5_565 1_555   8_665
	Co3_1     Co3_2     O1_1       135.38(9)  5_565 1_555   1_455
	Co3_1     Co3_2     O2         44.62(6)  5_565 1_555   2_564
	Co3_1     Co3_2     O2         135.38(6)  5_565 1_555   3_555
	Co3_1     Co3_2     Fe3_2      Invalid   5_565 1_555   1_555
	Fe3_1     Co3_2     Co3_1      0.000     5_565 1_555   5_565
	Fe3_1     Co3_2     Co3_1      180.000   5_565 1_555   4_555
	Fe3_1     Co3_2     Fe3_1      180.000   5_565 1_555   4_555
	Fe3_1     Co3_2     Co3_1      119.9961(2)  5_565 1_555   1_555
	Fe3_1     Co3_2     Fe3_1      119.9961(2)  5_565 1_555   1_555
	Fe3_1     Co3_2     Co3_1      60.0039(2)  5_565 1_555   8_565
	Fe3_1     Co3_2     Fe3_1      60.0039(2)  5_565 1_555   8_565
	Fe3_1     Co3_2     O1_1       91.85(9)  5_565 1_555   4_655
	Fe3_1     Co3_2     O1_1       88.15(9)  5_565 1_555   5_465
	Fe3_1     Co3_2     O1_1       44.62(9)  5_565 1_555   8_665
	Fe3_1     Co3_2     O1_1       135.38(9)  5_565 1_555   1_455
	Fe3_1     Co3_2     O2         44.62(6)  5_565 1_555   2_564
	Fe3_1     Co3_2     O2         135.38(6)  5_565 1_555   3_555
	Fe3_1     Co3_2     Fe3_2      Invalid   5_565 1_555   1_555
	Co4       Co3_2     Fe3_1      60.18(3)  2_564 1_555   5_565
	Co4       Co3_2     Co3_1      60.18(3)  2_564 1_555   5_565
	Co4       Co3_2     Co3_1      119.82(3)  2_564 1_555   4_555
	Co4       Co3_2     Fe3_1      119.82(3)  2_564 1_555   4_555
	Co4       Co3_2     Co3_1      119.82(3)  2_564 1_555   1_555
	Co4       Co3_2     Fe3_1      119.82(3)  2_564 1_555   1_555
	Co4       Co3_2     Co3_1      60.18(3)  2_564 1_555   8_565
	Co4       Co3_2     Fe3_1      60.18(3)  2_564 1_555   8_565
	Co4       Co3_2     O1_1       137.20(8)  2_564 1_555   4_655
	Co4       Co3_2     O1_1       42.80(8)  2_564 1_555   5_465
	Co4       Co3_2     O1_1       42.80(8)  2_564 1_555   8_665
	Co4       Co3_2     O1_1       137.20(8)  2_564 1_555   1_455
	Co4       Co3_2     O2         89.68(10)  2_564 1_555   2_564
	Co4       Co3_2     O2         90.32(10)  2_564 1_555   3_555
	Co4       Co3_2     Fe3_2      Invalid   2_564 1_555   1_555
	Fe4       Co3_2     Co4        0.000     2_564 1_555   2_564
	Fe4       Co3_2     Fe3_1      60.18(3)  2_564 1_555   5_565
	Fe4       Co3_2     Co3_1      60.18(3)  2_564 1_555   5_565
	Fe4       Co3_2     Co3_1      119.82(3)  2_564 1_555   4_555
	Fe4       Co3_2     Fe3_1      119.82(3)  2_564 1_555   4_555
	Fe4       Co3_2     Co3_1      119.82(3)  2_564 1_555   1_555
	Fe4       Co3_2     Fe3_1      119.82(3)  2_564 1_555   1_555
	Fe4       Co3_2     Co3_1      60.18(3)  2_564 1_555   8_565
	Fe4       Co3_2     Fe3_1      60.18(3)  2_564 1_555   8_565
	Fe4       Co3_2     O1_1       137.20(8)  2_564 1_555   4_655
	Fe4       Co3_2     O1_1       42.80(8)  2_564 1_555   5_465
	Fe4       Co3_2     O1_1       42.80(8)  2_564 1_555   8_665
	Fe4       Co3_2     O1_1       137.20(8)  2_564 1_555   1_455
	Fe4       Co3_2     O2         89.68(10)  2_564 1_555   2_564
	Fe4       Co3_2     O2         90.32(10)  2_564 1_555   3_555
	Fe4       Co3_2     Fe3_2      Invalid   2_564 1_555   1_555
	Co4       Co3_2     Fe4        180.0000(8)  3_555 1_555   2_564
	Co4       Co3_2     Co4        180.0000(8)  3_555 1_555   2_564
	Co4       Co3_2     Fe3_1      119.82(3)  3_555 1_555   5_565
	Co4       Co3_2     Co3_1      119.82(3)  3_555 1_555   5_565
	Co4       Co3_2     Co3_1      60.18(3)  3_555 1_555   4_555
	Co4       Co3_2     Fe3_1      60.18(3)  3_555 1_555   4_555
	Co4       Co3_2     Co3_1      60.18(3)  3_555 1_555   1_555
	Co4       Co3_2     Fe3_1      60.18(3)  3_555 1_555   1_555
	Co4       Co3_2     Co3_1      119.82(3)  3_555 1_555   8_565
	Co4       Co3_2     Fe3_1      119.82(3)  3_555 1_555   8_565
	Co4       Co3_2     O1_1       42.80(8)  3_555 1_555   4_655
	Co4       Co3_2     O1_1       137.20(8)  3_555 1_555   5_465
	Co4       Co3_2     O1_1       137.20(8)  3_555 1_555   8_665
	Co4       Co3_2     O1_1       42.80(8)  3_555 1_555   1_455
	Co4       Co3_2     O2         90.32(10)  3_555 1_555   2_564
	Co4       Co3_2     O2         89.68(10)  3_555 1_555   3_555
	Co4       Co3_2     Fe3_2      Invalid   3_555 1_555   1_555
	Fe4       Co3_2     Co4        0.000     3_555 1_555   3_555
	Fe4       Co3_2     Fe4        180.0000(8)  3_555 1_555   2_564
	Fe4       Co3_2     Co4        180.0000(8)  3_555 1_555   2_564
	Fe4       Co3_2     Fe3_1      119.82(3)  3_555 1_555   5_565
	Fe4       Co3_2     Co3_1      119.82(3)  3_555 1_555   5_565
	Fe4       Co3_2     Co3_1      60.18(3)  3_555 1_555   4_555
	Fe4       Co3_2     Fe3_1      60.18(3)  3_555 1_555   4_555
	Fe4       Co3_2     Co3_1      60.18(3)  3_555 1_555   1_555
	Fe4       Co3_2     Fe3_1      60.18(3)  3_555 1_555   1_555
	Fe4       Co3_2     Co3_1      119.82(3)  3_555 1_555   8_565
	Fe4       Co3_2     Fe3_1      119.82(3)  3_555 1_555   8_565
	Fe4       Co3_2     O1_1       42.80(8)  3_555 1_555   4_655
	Fe4       Co3_2     O1_1       137.20(8)  3_555 1_555   5_465
	Fe4       Co3_2     O1_1       137.20(8)  3_555 1_555   8_665
	Fe4       Co3_2     O1_1       42.80(8)  3_555 1_555   1_455
	Fe4       Co3_2     O2         90.32(10)  3_555 1_555   2_564
	Fe4       Co3_2     O2         89.68(10)  3_555 1_555   3_555
	Fe4       Co3_2     Fe3_2      Invalid   3_555 1_555   1_555
	O3_2      Fe4       Co4        Invalid   3_555 1_555   1_555
	O3_1      Fe4       O3_2       87.44(11)  7_555 1_555   3_555
	O3_1      Fe4       Co4        Invalid   7_555 1_555   1_555
	O3_1      Fe4       O3_1       87.3(2)  3_555 1_555   7_555
	O3_1      Fe4       O3_2       87.44(11)  3_555 1_555   3_555
	O3_1      Fe4       Co4        Invalid   3_555 1_555   1_555
	O1_1      Fe4       O3_1       93.63(13)  7_455 1_555   3_555
	O1_1      Fe4       O3_1       178.3(2)  7_455 1_555   7_555
	O1_1      Fe4       O3_2       91.23(16)  7_455 1_555   3_555
	O1_1      Fe4       Co4        Invalid   7_455 1_555   1_555
	O1_1      Fe4       O1_1       85.38(19)  3_655 1_555   7_455
	O1_1      Fe4       O3_1       178.3(2)  3_655 1_555   3_555
	O1_1      Fe4       O3_1       93.63(13)  3_655 1_555   7_555
	O1_1      Fe4       O3_2       91.23(16)  3_655 1_555   3_555
	O1_1      Fe4       Co4        Invalid   3_655 1_555   1_555
	O1_2      Fe4       O1_1       88.05(10)  3_555 1_555   3_655
	O1_2      Fe4       O1_1       88.05(10)  3_555 1_555   7_455
	O1_2      Fe4       O3_1       93.27(17)  3_555 1_555   3_555
	O1_2      Fe4       O3_1       93.27(17)  3_555 1_555   7_555
	O1_2      Fe4       O3_2       179.0(2)  3_555 1_555   3_555
	O1_2      Fe4       Co4        Invalid   3_555 1_555   1_555
	Co3_1     Fe4       O1_2       43.85(10)  3_555 1_555   3_555
	Co3_1     Fe4       O1_1       87.62(8)  3_555 1_555   3_655
	Co3_1     Fe4       O1_1       44.29(9)  3_555 1_555   7_455
	Co3_1     Fe4       O3_1       92.62(8)  3_555 1_555   3_555
	Co3_1     Fe4       O3_1       137.08(15)  3_555 1_555   7_555
	Co3_1     Fe4       O3_2       135.46(11)  3_555 1_555   3_555
	Co3_1     Fe4       Co4        Invalid   3_555 1_555   1_555
	Fe3_1     Fe4       Co3_1      0.000     3_555 1_555   3_555
	Fe3_1     Fe4       O1_2       43.85(10)  3_555 1_555   3_555
	Fe3_1     Fe4       O1_1       87.62(8)  3_555 1_555   3_655
	Fe3_1     Fe4       O1_1       44.29(9)  3_555 1_555   7_455
	Fe3_1     Fe4       O3_1       92.62(8)  3_555 1_555   3_555
	Fe3_1     Fe4       O3_1       137.08(15)  3_555 1_555   7_555
	Fe3_1     Fe4       O3_2       135.46(11)  3_555 1_555   3_555
	Fe3_1     Fe4       Co4        Invalid   3_555 1_555   1_555
	Co3_1     Fe4       Fe3_1      59.637(19)  7_555 1_555   3_555
	Co3_1     Fe4       Co3_1      59.637(19)  7_555 1_555   3_555
	Co3_1     Fe4       O1_2       43.85(10)  7_555 1_555   3_555
	Co3_1     Fe4       O1_1       44.29(9)  7_555 1_555   3_655
	Co3_1     Fe4       O1_1       87.62(8)  7_555 1_555   7_455
	Co3_1     Fe4       O3_1       137.08(15)  7_555 1_555   3_555
	Co3_1     Fe4       O3_1       92.62(8)  7_555 1_555   7_555
	Co3_1     Fe4       O3_2       135.46(11)  7_555 1_555   3_555
	Co3_1     Fe4       Co4        Invalid   7_555 1_555   1_555
	Fe3_1     Fe4       Co3_1      0.000     7_555 1_555   7_555
	Fe3_1     Fe4       Fe3_1      59.637(19)  7_555 1_555   3_555
	Fe3_1     Fe4       Co3_1      59.637(19)  7_555 1_555   3_555
	Fe3_1     Fe4       O1_2       43.85(10)  7_555 1_555   3_555
	Fe3_1     Fe4       O1_1       44.29(9)  7_555 1_555   3_655
	Fe3_1     Fe4       O1_1       87.62(8)  7_555 1_555   7_455
	Fe3_1     Fe4       O3_1       137.08(15)  7_555 1_555   3_555
	Fe3_1     Fe4       O3_1       92.62(8)  7_555 1_555   7_555
	Fe3_1     Fe4       O3_2       135.46(11)  7_555 1_555   3_555
	Fe3_1     Fe4       Co4        Invalid   7_555 1_555   1_555
	Co3_2     Fe4       Fe3_1      59.631(13)  2_565 1_555   7_555
	Co3_2     Fe4       Co3_1      59.631(13)  2_565 1_555   7_555
	Co3_2     Fe4       Fe3_1      59.631(13)  2_565 1_555   3_555
	Co3_2     Fe4       Co3_1      59.631(13)  2_565 1_555   3_555
	Co3_2     Fe4       O1_2       88.13(15)  2_565 1_555   3_555
	Co3_2     Fe4       O1_1       42.70(9)  2_565 1_555   3_655
	Co3_2     Fe4       O1_1       42.70(9)  2_565 1_555   7_455
	Co3_2     Fe4       O3_1       136.27(11)  2_565 1_555   3_555
	Co3_2     Fe4       O3_1       136.27(11)  2_565 1_555   7_555
	Co3_2     Fe4       O3_2       90.88(15)  2_565 1_555   3_555
	Co3_2     Fe4       Co4        Invalid   2_565 1_555   1_555
	Fe3_2     Fe4       Co3_2      0.000     2_565 1_555   2_565
	Fe3_2     Fe4       Fe3_1      59.631(13)  2_565 1_555   7_555
	Fe3_2     Fe4       Co3_1      59.631(13)  2_565 1_555   7_555
	Fe3_2     Fe4       Fe3_1      59.631(13)  2_565 1_555   3_555
	Fe3_2     Fe4       Co3_1      59.631(13)  2_565 1_555   3_555
	Fe3_2     Fe4       O1_2       88.13(15)  2_565 1_555   3_555
	Fe3_2     Fe4       O1_1       42.70(9)  2_565 1_555   3_655
	Fe3_2     Fe4       O1_1       42.70(9)  2_565 1_555   7_455
	Fe3_2     Fe4       O3_1       136.27(11)  2_565 1_555   3_555
	Fe3_2     Fe4       O3_1       136.27(11)  2_565 1_555   7_555
	Fe3_2     Fe4       O3_2       90.88(15)  2_565 1_555   3_555
	Fe3_2     Fe4       Co4        Invalid   2_565 1_555   1_555
	Fe5_2     Fe4       Fe3_2      179.01(10)  3_555 1_555   2_565
	Fe5_2     Fe4       Co3_2      179.01(10)  3_555 1_555   2_565
	Fe5_2     Fe4       Fe3_1      121.18(8)  3_555 1_555   7_555
	Fe5_2     Fe4       Co3_1      121.18(8)  3_555 1_555   7_555
	Fe5_2     Fe4       Fe3_1      121.18(8)  3_555 1_555   3_555
	Fe5_2     Fe4       Co3_1      121.18(8)  3_555 1_555   3_555
	Fe5_2     Fe4       O1_2       92.86(18)  3_555 1_555   3_555
	Fe5_2     Fe4       O1_1       137.31(9)  3_555 1_555   3_655
	Fe5_2     Fe4       O1_1       137.31(9)  3_555 1_555   7_455
	Fe5_2     Fe4       O3_1       43.69(10)  3_555 1_555   3_555
	Fe5_2     Fe4       O3_1       43.69(10)  3_555 1_555   7_555
	Fe5_2     Fe4       O3_2       88.13(13)  3_555 1_555   3_555
	Fe5_2     Fe4       Co4        Invalid   3_555 1_555   1_555
	Co5_2     Fe4       Fe5_2      0.000     3_555 1_555   3_555
	Co5_2     Fe4       Fe3_2      179.01(10)  3_555 1_555   2_565
	Co5_2     Fe4       Co3_2      179.01(10)  3_555 1_555   2_565
	Co5_2     Fe4       Fe3_1      121.18(8)  3_555 1_555   7_555
	Co5_2     Fe4       Co3_1      121.18(8)  3_555 1_555   7_555
	Co5_2     Fe4       Fe3_1      121.18(8)  3_555 1_555   3_555
	Co5_2     Fe4       Co3_1      121.18(8)  3_555 1_555   3_555
	Co5_2     Fe4       O1_2       92.86(18)  3_555 1_555   3_555
	Co5_2     Fe4       O1_1       137.31(9)  3_555 1_555   3_655
	Co5_2     Fe4       O1_1       137.31(9)  3_555 1_555   7_455
	Co5_2     Fe4       O3_1       43.69(10)  3_555 1_555   3_555
	Co5_2     Fe4       O3_1       43.69(10)  3_555 1_555   7_555
	Co5_2     Fe4       O3_2       88.13(13)  3_555 1_555   3_555
	Co5_2     Fe4       Co4        Invalid   3_555 1_555   1_555
	Fe5_1     Fe4       Co5_2      58.57(3)  3_655 1_555   3_555
	Fe5_1     Fe4       Fe5_2      58.57(3)  3_655 1_555   3_555
	Fe5_1     Fe4       Fe3_2      120.62(8)  3_655 1_555   2_565
	Fe5_1     Fe4       Co3_2      120.62(8)  3_655 1_555   2_565
	Fe5_1     Fe4       Fe3_1      121.08(3)  3_655 1_555   7_555
	Fe5_1     Fe4       Co3_1      121.08(3)  3_655 1_555   7_555
	Fe5_1     Fe4       Fe3_1      179.28(3)  3_655 1_555   3_555
	Fe5_1     Fe4       Co3_1      179.28(3)  3_655 1_555   3_555
	Fe5_1     Fe4       O1_2       136.57(13)  3_655 1_555   3_555
	Fe5_1     Fe4       O1_1       92.96(9)  3_655 1_555   3_655
	Fe5_1     Fe4       O1_1       135.33(14)  3_655 1_555   7_455
	Fe5_1     Fe4       O3_1       86.79(7)  3_655 1_555   3_555
	Fe5_1     Fe4       O3_1       43.32(10)  3_655 1_555   7_555
	Fe5_1     Fe4       O3_2       44.13(9)  3_655 1_555   3_555
	Fe5_1     Fe4       Co4        Invalid   3_655 1_555   1_555
	Co5_1     Fe4       Fe5_1      0.000     3_655 1_555   3_655
	Co5_1     Fe4       Co5_2      58.57(3)  3_655 1_555   3_555
	Co5_1     Fe4       Fe5_2      58.57(3)  3_655 1_555   3_555
	Co5_1     Fe4       Fe3_2      120.62(8)  3_655 1_555   2_565
	Co5_1     Fe4       Co3_2      120.62(8)  3_655 1_555   2_565
	Co5_1     Fe4       Fe3_1      121.08(3)  3_655 1_555   7_555
	Co5_1     Fe4       Co3_1      121.08(3)  3_655 1_555   7_555
	Co5_1     Fe4       Fe3_1      179.28(3)  3_655 1_555   3_555
	Co5_1     Fe4       Co3_1      179.28(3)  3_655 1_555   3_555
	Co5_1     Fe4       O1_2       136.57(13)  3_655 1_555   3_555
	Co5_1     Fe4       O1_1       92.96(9)  3_655 1_555   3_655
	Co5_1     Fe4       O1_1       135.33(14)  3_655 1_555   7_455
	Co5_1     Fe4       O3_1       86.79(7)  3_655 1_555   3_555
	Co5_1     Fe4       O3_1       43.32(10)  3_655 1_555   7_555
	Co5_1     Fe4       O3_2       44.13(9)  3_655 1_555   3_555
	Co5_1     Fe4       Co4        Invalid   3_655 1_555   1_555
	Co5_1     Fe4       Co5_1      58.20(5)  7_455 1_555   3_655
	Co5_1     Fe4       Fe5_1      58.20(5)  7_455 1_555   3_655
	Co5_1     Fe4       Co5_2      58.57(3)  7_455 1_555   3_555
	Co5_1     Fe4       Fe5_2      58.57(3)  7_455 1_555   3_555
	Co5_1     Fe4       Fe3_2      120.62(8)  7_455 1_555   2_565
	Co5_1     Fe4       Co3_2      120.62(8)  7_455 1_555   2_565
	Co5_1     Fe4       Fe3_1      179.28(3)  7_455 1_555   7_555
	Co5_1     Fe4       Co3_1      179.28(3)  7_455 1_555   7_555
	Co5_1     Fe4       Fe3_1      121.08(3)  7_455 1_555   3_555
	Co5_1     Fe4       Co3_1      121.08(3)  7_455 1_555   3_555
	Co5_1     Fe4       O1_2       136.57(13)  7_455 1_555   3_555
	Co5_1     Fe4       O1_1       135.33(14)  7_455 1_555   3_655
	Co5_1     Fe4       O1_1       92.96(9)  7_455 1_555   7_455
	Co5_1     Fe4       O3_1       43.32(10)  7_455 1_555   3_555
	Co5_1     Fe4       O3_1       86.79(7)  7_455 1_555   7_555
	Co5_1     Fe4       O3_2       44.13(9)  7_455 1_555   3_555
	Co5_1     Fe4       Co4        Invalid   7_455 1_555   1_555
	Fe5_1     Fe4       Co5_1      0.000     7_455 1_555   7_455
	Fe5_1     Fe4       Co5_1      58.20(5)  7_455 1_555   3_655
	Fe5_1     Fe4       Fe5_1      58.20(5)  7_455 1_555   3_655
	Fe5_1     Fe4       Co5_2      58.57(3)  7_455 1_555   3_555
	Fe5_1     Fe4       Fe5_2      58.57(3)  7_455 1_555   3_555
	Fe5_1     Fe4       Fe3_2      120.62(8)  7_455 1_555   2_565
	Fe5_1     Fe4       Co3_2      120.62(8)  7_455 1_555   2_565
	Fe5_1     Fe4       Fe3_1      179.28(3)  7_455 1_555   7_555
	Fe5_1     Fe4       Co3_1      179.28(3)  7_455 1_555   7_555
	Fe5_1     Fe4       Fe3_1      121.08(3)  7_455 1_555   3_555
	Fe5_1     Fe4       Co3_1      121.08(3)  7_455 1_555   3_555
	Fe5_1     Fe4       O1_2       136.57(13)  7_455 1_555   3_555
	Fe5_1     Fe4       O1_1       135.33(14)  7_455 1_555   3_655
	Fe5_1     Fe4       O1_1       92.96(9)  7_455 1_555   7_455
	Fe5_1     Fe4       O3_1       43.32(10)  7_455 1_555   3_555
	Fe5_1     Fe4       O3_1       86.79(7)  7_455 1_555   7_555
	Fe5_1     Fe4       O3_2       44.13(9)  7_455 1_555   3_555
	Fe5_1     Fe4       Co4        Invalid   7_455 1_555   1_555
	O3_2      Co4       Fe4        Invalid   3_555 1_555   1_555
	O3_1      Co4       O3_2       87.44(11)  7_555 1_555   3_555
	O3_1      Co4       Fe4        Invalid   7_555 1_555   1_555
	O3_1      Co4       O3_1       87.3(2)  3_555 1_555   7_555
	O3_1      Co4       O3_2       87.44(11)  3_555 1_555   3_555
	O3_1      Co4       Fe4        Invalid   3_555 1_555   1_555
	O1_1      Co4       O3_1       93.63(13)  7_455 1_555   3_555
	O1_1      Co4       O3_1       178.3(2)  7_455 1_555   7_555
	O1_1      Co4       O3_2       91.23(16)  7_455 1_555   3_555
	O1_1      Co4       Fe4        Invalid   7_455 1_555   1_555
	O1_1      Co4       O1_1       85.38(19)  3_655 1_555   7_455
	O1_1      Co4       O3_1       178.3(2)  3_655 1_555   3_555
	O1_1      Co4       O3_1       93.63(13)  3_655 1_555   7_555
	O1_1      Co4       O3_2       91.23(16)  3_655 1_555   3_555
	O1_1      Co4       Fe4        Invalid   3_655 1_555   1_555
	O1_2      Co4       O1_1       88.05(10)  3_555 1_555   3_655
	O1_2      Co4       O1_1       88.05(10)  3_555 1_555   7_455
	O1_2      Co4       O3_1       93.27(17)  3_555 1_555   3_555
	O1_2      Co4       O3_1       93.27(17)  3_555 1_555   7_555
	O1_2      Co4       O3_2       179.0(2)  3_555 1_555   3_555
	O1_2      Co4       Fe4        Invalid   3_555 1_555   1_555
	Co3_1     Co4       O1_2       43.85(10)  3_555 1_555   3_555
	Co3_1     Co4       O1_1       87.62(8)  3_555 1_555   3_655
	Co3_1     Co4       O1_1       44.29(9)  3_555 1_555   7_455
	Co3_1     Co4       O3_1       92.62(8)  3_555 1_555   3_555
	Co3_1     Co4       O3_1       137.08(15)  3_555 1_555   7_555
	Co3_1     Co4       O3_2       135.46(11)  3_555 1_555   3_555
	Co3_1     Co4       Fe4        Invalid   3_555 1_555   1_555
	Fe3_1     Co4       Co3_1      0.000     3_555 1_555   3_555
	Fe3_1     Co4       O1_2       43.85(10)  3_555 1_555   3_555
	Fe3_1     Co4       O1_1       87.62(8)  3_555 1_555   3_655
	Fe3_1     Co4       O1_1       44.29(9)  3_555 1_555   7_455
	Fe3_1     Co4       O3_1       92.62(8)  3_555 1_555   3_555
	Fe3_1     Co4       O3_1       137.08(15)  3_555 1_555   7_555
	Fe3_1     Co4       O3_2       135.46(11)  3_555 1_555   3_555
	Fe3_1     Co4       Fe4        Invalid   3_555 1_555   1_555
	Co3_1     Co4       Fe3_1      59.637(19)  7_555 1_555   3_555
	Co3_1     Co4       Co3_1      59.637(19)  7_555 1_555   3_555
	Co3_1     Co4       O1_2       43.85(10)  7_555 1_555   3_555
	Co3_1     Co4       O1_1       44.29(9)  7_555 1_555   3_655
	Co3_1     Co4       O1_1       87.62(8)  7_555 1_555   7_455
	Co3_1     Co4       O3_1       137.08(15)  7_555 1_555   3_555
	Co3_1     Co4       O3_1       92.62(8)  7_555 1_555   7_555
	Co3_1     Co4       O3_2       135.46(11)  7_555 1_555   3_555
	Co3_1     Co4       Fe4        Invalid   7_555 1_555   1_555
	Fe3_1     Co4       Co3_1      0.000     7_555 1_555   7_555
	Fe3_1     Co4       Fe3_1      59.637(19)  7_555 1_555   3_555
	Fe3_1     Co4       Co3_1      59.637(19)  7_555 1_555   3_555
	Fe3_1     Co4       O1_2       43.85(10)  7_555 1_555   3_555
	Fe3_1     Co4       O1_1       44.29(9)  7_555 1_555   3_655
	Fe3_1     Co4       O1_1       87.62(8)  7_555 1_555   7_455
	Fe3_1     Co4       O3_1       137.08(15)  7_555 1_555   3_555
	Fe3_1     Co4       O3_1       92.62(8)  7_555 1_555   7_555
	Fe3_1     Co4       O3_2       135.46(11)  7_555 1_555   3_555
	Fe3_1     Co4       Fe4        Invalid   7_555 1_555   1_555
	Co3_2     Co4       Fe3_1      59.631(13)  2_565 1_555   7_555
	Co3_2     Co4       Co3_1      59.631(13)  2_565 1_555   7_555
	Co3_2     Co4       Fe3_1      59.631(13)  2_565 1_555   3_555
	Co3_2     Co4       Co3_1      59.631(13)  2_565 1_555   3_555
	Co3_2     Co4       O1_2       88.13(15)  2_565 1_555   3_555
	Co3_2     Co4       O1_1       42.70(9)  2_565 1_555   3_655
	Co3_2     Co4       O1_1       42.70(9)  2_565 1_555   7_455
	Co3_2     Co4       O3_1       136.27(11)  2_565 1_555   3_555
	Co3_2     Co4       O3_1       136.27(11)  2_565 1_555   7_555
	Co3_2     Co4       O3_2       90.88(15)  2_565 1_555   3_555
	Co3_2     Co4       Fe4        Invalid   2_565 1_555   1_555
	Fe3_2     Co4       Co3_2      0.000     2_565 1_555   2_565
	Fe3_2     Co4       Fe3_1      59.631(13)  2_565 1_555   7_555
	Fe3_2     Co4       Co3_1      59.631(13)  2_565 1_555   7_555
	Fe3_2     Co4       Fe3_1      59.631(13)  2_565 1_555   3_555
	Fe3_2     Co4       Co3_1      59.631(13)  2_565 1_555   3_555
	Fe3_2     Co4       O1_2       88.13(15)  2_565 1_555   3_555
	Fe3_2     Co4       O1_1       42.70(9)  2_565 1_555   3_655
	Fe3_2     Co4       O1_1       42.70(9)  2_565 1_555   7_455
	Fe3_2     Co4       O3_1       136.27(11)  2_565 1_555   3_555
	Fe3_2     Co4       O3_1       136.27(11)  2_565 1_555   7_555
	Fe3_2     Co4       O3_2       90.88(15)  2_565 1_555   3_555
	Fe3_2     Co4       Fe4        Invalid   2_565 1_555   1_555
	Fe5_2     Co4       Fe3_2      179.01(10)  3_555 1_555   2_565
	Fe5_2     Co4       Co3_2      179.01(10)  3_555 1_555   2_565
	Fe5_2     Co4       Fe3_1      121.18(8)  3_555 1_555   7_555
	Fe5_2     Co4       Co3_1      121.18(8)  3_555 1_555   7_555
	Fe5_2     Co4       Fe3_1      121.18(8)  3_555 1_555   3_555
	Fe5_2     Co4       Co3_1      121.18(8)  3_555 1_555   3_555
	Fe5_2     Co4       O1_2       92.86(18)  3_555 1_555   3_555
	Fe5_2     Co4       O1_1       137.31(9)  3_555 1_555   3_655
	Fe5_2     Co4       O1_1       137.31(9)  3_555 1_555   7_455
	Fe5_2     Co4       O3_1       43.69(10)  3_555 1_555   3_555
	Fe5_2     Co4       O3_1       43.69(10)  3_555 1_555   7_555
	Fe5_2     Co4       O3_2       88.13(13)  3_555 1_555   3_555
	Fe5_2     Co4       Fe4        Invalid   3_555 1_555   1_555
	Co5_2     Co4       Fe5_2      0.000     3_555 1_555   3_555
	Co5_2     Co4       Fe3_2      179.01(10)  3_555 1_555   2_565
	Co5_2     Co4       Co3_2      179.01(10)  3_555 1_555   2_565
	Co5_2     Co4       Fe3_1      121.18(8)  3_555 1_555   7_555
	Co5_2     Co4       Co3_1      121.18(8)  3_555 1_555   7_555
	Co5_2     Co4       Fe3_1      121.18(8)  3_555 1_555   3_555
	Co5_2     Co4       Co3_1      121.18(8)  3_555 1_555   3_555
	Co5_2     Co4       O1_2       92.86(18)  3_555 1_555   3_555
	Co5_2     Co4       O1_1       137.31(9)  3_555 1_555   3_655
	Co5_2     Co4       O1_1       137.31(9)  3_555 1_555   7_455
	Co5_2     Co4       O3_1       43.69(10)  3_555 1_555   3_555
	Co5_2     Co4       O3_1       43.69(10)  3_555 1_555   7_555
	Co5_2     Co4       O3_2       88.13(13)  3_555 1_555   3_555
	Co5_2     Co4       Fe4        Invalid   3_555 1_555   1_555
	Fe5_1     Co4       Co5_2      58.57(3)  3_655 1_555   3_555
	Fe5_1     Co4       Fe5_2      58.57(3)  3_655 1_555   3_555
	Fe5_1     Co4       Fe3_2      120.62(8)  3_655 1_555   2_565
	Fe5_1     Co4       Co3_2      120.62(8)  3_655 1_555   2_565
	Fe5_1     Co4       Fe3_1      121.08(3)  3_655 1_555   7_555
	Fe5_1     Co4       Co3_1      121.08(3)  3_655 1_555   7_555
	Fe5_1     Co4       Fe3_1      179.28(3)  3_655 1_555   3_555
	Fe5_1     Co4       Co3_1      179.28(3)  3_655 1_555   3_555
	Fe5_1     Co4       O1_2       136.57(13)  3_655 1_555   3_555
	Fe5_1     Co4       O1_1       92.96(9)  3_655 1_555   3_655
	Fe5_1     Co4       O1_1       135.33(14)  3_655 1_555   7_455
	Fe5_1     Co4       O3_1       86.79(7)  3_655 1_555   3_555
	Fe5_1     Co4       O3_1       43.32(10)  3_655 1_555   7_555
	Fe5_1     Co4       O3_2       44.13(9)  3_655 1_555   3_555
	Fe5_1     Co4       Fe4        Invalid   3_655 1_555   1_555
	Co5_1     Co4       Fe5_1      0.000     3_655 1_555   3_655
	Co5_1     Co4       Co5_2      58.57(3)  3_655 1_555   3_555
	Co5_1     Co4       Fe5_2      58.57(3)  3_655 1_555   3_555
	Co5_1     Co4       Fe3_2      120.62(8)  3_655 1_555   2_565
	Co5_1     Co4       Co3_2      120.62(8)  3_655 1_555   2_565
	Co5_1     Co4       Fe3_1      121.08(3)  3_655 1_555   7_555
	Co5_1     Co4       Co3_1      121.08(3)  3_655 1_555   7_555
	Co5_1     Co4       Fe3_1      179.28(3)  3_655 1_555   3_555
	Co5_1     Co4       Co3_1      179.28(3)  3_655 1_555   3_555
	Co5_1     Co4       O1_2       136.57(13)  3_655 1_555   3_555
	Co5_1     Co4       O1_1       92.96(9)  3_655 1_555   3_655
	Co5_1     Co4       O1_1       135.33(14)  3_655 1_555   7_455
	Co5_1     Co4       O3_1       86.79(7)  3_655 1_555   3_555
	Co5_1     Co4       O3_1       43.32(10)  3_655 1_555   7_555
	Co5_1     Co4       O3_2       44.13(9)  3_655 1_555   3_555
	Co5_1     Co4       Fe4        Invalid   3_655 1_555   1_555
	Co5_1     Co4       Co5_1      58.20(5)  7_455 1_555   3_655
	Co5_1     Co4       Fe5_1      58.20(5)  7_455 1_555   3_655
	Co5_1     Co4       Co5_2      58.57(3)  7_455 1_555   3_555
	Co5_1     Co4       Fe5_2      58.57(3)  7_455 1_555   3_555
	Co5_1     Co4       Fe3_2      120.62(8)  7_455 1_555   2_565
	Co5_1     Co4       Co3_2      120.62(8)  7_455 1_555   2_565
	Co5_1     Co4       Fe3_1      179.28(3)  7_455 1_555   7_555
	Co5_1     Co4       Co3_1      179.28(3)  7_455 1_555   7_555
	Co5_1     Co4       Fe3_1      121.08(3)  7_455 1_555   3_555
	Co5_1     Co4       Co3_1      121.08(3)  7_455 1_555   3_555
	Co5_1     Co4       O1_2       136.57(13)  7_455 1_555   3_555
	Co5_1     Co4       O1_1       135.33(14)  7_455 1_555   3_655
	Co5_1     Co4       O1_1       92.96(9)  7_455 1_555   7_455
	Co5_1     Co4       O3_1       43.32(10)  7_455 1_555   3_555
	Co5_1     Co4       O3_1       86.79(7)  7_455 1_555   7_555
	Co5_1     Co4       O3_2       44.13(9)  7_455 1_555   3_555
	Co5_1     Co4       Fe4        Invalid   7_455 1_555   1_555
	Fe5_1     Co4       Co5_1      0.000     7_455 1_555   7_455
	Fe5_1     Co4       Co5_1      58.20(5)  7_455 1_555   3_655
	Fe5_1     Co4       Fe5_1      58.20(5)  7_455 1_555   3_655
	Fe5_1     Co4       Co5_2      58.57(3)  7_455 1_555   3_555
	Fe5_1     Co4       Fe5_2      58.57(3)  7_455 1_555   3_555
	Fe5_1     Co4       Fe3_2      120.62(8)  7_455 1_555   2_565
	Fe5_1     Co4       Co3_2      120.62(8)  7_455 1_555   2_565
	Fe5_1     Co4       Fe3_1      179.28(3)  7_455 1_555   7_555
	Fe5_1     Co4       Co3_1      179.28(3)  7_455 1_555   7_555
	Fe5_1     Co4       Fe3_1      121.08(3)  7_455 1_555   3_555
	Fe5_1     Co4       Co3_1      121.08(3)  7_455 1_555   3_555
	Fe5_1     Co4       O1_2       136.57(13)  7_455 1_555   3_555
	Fe5_1     Co4       O1_1       135.33(14)  7_455 1_555   3_655
	Fe5_1     Co4       O1_1       92.96(9)  7_455 1_555   7_455
	Fe5_1     Co4       O3_1       43.32(10)  7_455 1_555   3_555
	Fe5_1     Co4       O3_1       86.79(7)  7_455 1_555   7_555
	Fe5_1     Co4       O3_2       44.13(9)  7_455 1_555   3_555
	Fe5_1     Co4       Fe4        Invalid   7_455 1_555   1_555
	O5_1      Fe5_1     Co5_1      Invalid  12_655 1_555   1_555
	O5_2      Fe5_1     O5_1       95.68(8)  9_545 1_555  12_655
	O5_2      Fe5_1     Co5_1      Invalid   9_545 1_555   1_555
	O6        Fe5_1     O5_2       97.22(12)  3_655 1_555   9_545
	O6        Fe5_1     O5_1       97.52(17)  3_655 1_555  12_655
	O6        Fe5_1     Co5_1      Invalid   3_655 1_555   1_555
	O4        Fe5_1     O6         173.78(8)  9_555 1_555   3_655
	O4        Fe5_1     O5_2       87.74(11)  9_555 1_555   9_545
	O4        Fe5_1     O5_1       85.66(16)  9_555 1_555  12_655
	O4        Fe5_1     Co5_1      Invalid   9_555 1_555   1_555
	O3_1      Fe5_1     O4         90.04(16)  4_655 1_555   9_555
	O3_1      Fe5_1     O6         86.00(17)  4_655 1_555   3_655
	O3_1      Fe5_1     O5_2       92.75(13)  4_655 1_555   9_545
	O3_1      Fe5_1     O5_1       170.37(12)  4_655 1_555  12_655
	O3_1      Fe5_1     Co5_1      Invalid   4_655 1_555   1_555
	O3_2      Fe5_1     O3_1       81.00(8)  1_655 1_555   4_655
	O3_2      Fe5_1     O4         88.24(11)  1_655 1_555   9_555
	O3_2      Fe5_1     O6         86.41(11)  1_655 1_555   3_655
	O3_2      Fe5_1     O5_2       172.57(15)  1_655 1_555   9_545
	O3_2      Fe5_1     O5_1       90.24(15)  1_655 1_555  12_655
	O3_2      Fe5_1     Co5_1      Invalid   1_655 1_555   1_555
	Fe5_2     Fe5_1     O3_2       93.07(13)  9_555 1_555   1_655
	Fe5_2     Fe5_1     O3_1       134.84(13)  9_555 1_555   4_655
	Fe5_2     Fe5_1     O4         44.87(14)  9_555 1_555   9_555
	Fe5_2     Fe5_1     O6         138.62(17)  9_555 1_555   3_655
	Fe5_2     Fe5_1     O5_2       88.49(11)  9_555 1_555   9_545
	Fe5_2     Fe5_1     O5_1       41.11(8)  9_555 1_555  12_655
	Fe5_2     Fe5_1     Co5_1      Invalid   9_555 1_555   1_555
	Co5_2     Fe5_1     Fe5_2      0.000     9_555 1_555   9_555
	Co5_2     Fe5_1     O3_2       93.07(13)  9_555 1_555   1_655
	Co5_2     Fe5_1     O3_1       134.84(13)  9_555 1_555   4_655
	Co5_2     Fe5_1     O4         44.87(14)  9_555 1_555   9_555
	Co5_2     Fe5_1     O6         138.62(17)  9_555 1_555   3_655
	Co5_2     Fe5_1     O5_2       88.49(11)  9_555 1_555   9_545
	Co5_2     Fe5_1     O5_1       41.11(8)  9_555 1_555  12_655
	Co5_2     Fe5_1     Co5_1      Invalid   9_555 1_555   1_555
	Co5_1     Fe5_1     Co5_2      59.88(4)  4_655 1_555   9_555
	Co5_1     Fe5_1     Fe5_2      59.88(4)  4_655 1_555   9_555
	Co5_1     Fe5_1     O3_2       134.05(8)  4_655 1_555   1_655
	Co5_1     Fe5_1     O3_1       92.89(9)  4_655 1_555   4_655
	Co5_1     Fe5_1     O4         46.03(8)  4_655 1_555   9_555
	Co5_1     Fe5_1     O6         138.89(10)  4_655 1_555   3_655
	Co5_1     Fe5_1     O5_2       41.72(7)  4_655 1_555   9_545
	Co5_1     Fe5_1     O5_1       90.33(8)  4_655 1_555  12_655
	Co5_1     Fe5_1     Co5_1      Invalid   4_655 1_555   1_555
	Fe5_1     Fe5_1     Co5_1      0.000     4_655 1_555   4_655
	Fe5_1     Fe5_1     Co5_2      59.88(4)  4_655 1_555   9_555
	Fe5_1     Fe5_1     Fe5_2      59.88(4)  4_655 1_555   9_555
	Fe5_1     Fe5_1     O3_2       134.05(8)  4_655 1_555   1_655
	Fe5_1     Fe5_1     O3_1       92.89(9)  4_655 1_555   4_655
	Fe5_1     Fe5_1     O4         46.03(8)  4_655 1_555   9_555
	Fe5_1     Fe5_1     O6         138.89(10)  4_655 1_555   3_655
	Fe5_1     Fe5_1     O5_2       41.72(7)  4_655 1_555   9_545
	Fe5_1     Fe5_1     O5_1       90.33(8)  4_655 1_555  12_655
	Fe5_1     Fe5_1     Co5_1      Invalid   4_655 1_555   1_555
	Fe5_1     Fe5_1     Fe5_1      180.000   4_755 1_555   4_655
	Fe5_1     Fe5_1     Co5_1      180.000   4_755 1_555   4_655
	Fe5_1     Fe5_1     Co5_2      120.12(4)  4_755 1_555   9_555
	Fe5_1     Fe5_1     Fe5_2      120.12(4)  4_755 1_555   9_555
	Fe5_1     Fe5_1     O3_2       45.95(8)  4_755 1_555   1_655
	Fe5_1     Fe5_1     O3_1       87.11(9)  4_755 1_555   4_655
	Fe5_1     Fe5_1     O4         133.97(8)  4_755 1_555   9_555
	Fe5_1     Fe5_1     O6         41.11(10)  4_755 1_555   3_655
	Fe5_1     Fe5_1     O5_2       138.28(7)  4_755 1_555   9_545
	Fe5_1     Fe5_1     O5_1       89.67(8)  4_755 1_555  12_655
	Fe5_1     Fe5_1     Co5_1      Invalid   4_755 1_555   1_555
	Co5_1     Fe5_1     Fe5_1      0.000     4_755 1_555   4_755
	Co5_1     Fe5_1     Fe5_1      180.000   4_755 1_555   4_655
	Co5_1     Fe5_1     Co5_1      180.000   4_755 1_555   4_655
	Co5_1     Fe5_1     Co5_2      120.12(4)  4_755 1_555   9_555
	Co5_1     Fe5_1     Fe5_2      120.12(4)  4_755 1_555   9_555
	Co5_1     Fe5_1     O3_2       45.95(8)  4_755 1_555   1_655
	Co5_1     Fe5_1     O3_1       87.11(9)  4_755 1_555   4_655
	Co5_1     Fe5_1     O4         133.97(8)  4_755 1_555   9_555
	Co5_1     Fe5_1     O6         41.11(10)  4_755 1_555   3_655
	Co5_1     Fe5_1     O5_2       138.28(7)  4_755 1_555   9_545
	Co5_1     Fe5_1     O5_1       89.67(8)  4_755 1_555  12_655
	Co5_1     Fe5_1     Co5_1      Invalid   4_755 1_555   1_555
	Co5_2     Fe5_1     Co5_1      60.11(4)  1_655 1_555   4_755
	Co5_2     Fe5_1     Fe5_1      60.11(4)  1_655 1_555   4_755
	Co5_2     Fe5_1     Fe5_1      119.89(4)  1_655 1_555   4_655
	Co5_2     Fe5_1     Co5_1      119.89(4)  1_655 1_555   4_655
	Co5_2     Fe5_1     Co5_2      179.78(9)  1_655 1_555   9_555
	Co5_2     Fe5_1     Fe5_2      179.78(9)  1_655 1_555   9_555
	Co5_2     Fe5_1     O3_2       87.09(13)  1_655 1_555   1_655
	Co5_2     Fe5_1     O3_1       45.04(10)  1_655 1_555   4_655
	Co5_2     Fe5_1     O4         134.99(16)  1_655 1_555   9_555
	Co5_2     Fe5_1     O6         41.55(15)  1_655 1_555   3_655
	Co5_2     Fe5_1     O5_2       91.33(11)  1_655 1_555   9_545
	Co5_2     Fe5_1     O5_1       139.06(12)  1_655 1_555  12_655
	Co5_2     Fe5_1     Co5_1      Invalid   1_655 1_555   1_555
	Fe5_2     Fe5_1     Co5_2      0.000     1_655 1_555   1_655
	Fe5_2     Fe5_1     Co5_1      60.11(4)  1_655 1_555   4_755
	Fe5_2     Fe5_1     Fe5_1      60.11(4)  1_655 1_555   4_755
	Fe5_2     Fe5_1     Fe5_1      119.89(4)  1_655 1_555   4_655
	Fe5_2     Fe5_1     Co5_1      119.89(4)  1_655 1_555   4_655
	Fe5_2     Fe5_1     Co5_2      179.78(9)  1_655 1_555   9_555
	Fe5_2     Fe5_1     Fe5_2      179.78(9)  1_655 1_555   9_555
	Fe5_2     Fe5_1     O3_2       87.09(13)  1_655 1_555   1_655
	Fe5_2     Fe5_1     O3_1       45.04(10)  1_655 1_555   4_655
	Fe5_2     Fe5_1     O4         134.99(16)  1_655 1_555   9_555
	Fe5_2     Fe5_1     O6         41.55(15)  1_655 1_555   3_655
	Fe5_2     Fe5_1     O5_2       91.33(11)  1_655 1_555   9_545
	Fe5_2     Fe5_1     O5_1       139.06(12)  1_655 1_555  12_655
	Fe5_2     Fe5_1     Co5_1      Invalid   1_655 1_555   1_555
	Co4       Fe5_1     Fe5_2      60.46(7)  3_655 1_555   1_655
	Co4       Fe5_1     Co5_2      60.46(7)  3_655 1_555   1_655
	Co4       Fe5_1     Co5_1      60.90(3)  3_655 1_555   4_755
	Co4       Fe5_1     Fe5_1      60.90(3)  3_655 1_555   4_755
	Co4       Fe5_1     Fe5_1      119.10(3)  3_655 1_555   4_655
	Co4       Fe5_1     Co5_1      119.10(3)  3_655 1_555   4_655
	Co4       Fe5_1     Co5_2      119.59(9)  3_655 1_555   9_555
	Co4       Fe5_1     Fe5_2      119.59(9)  3_655 1_555   9_555
	Co4       Fe5_1     O3_2       40.44(13)  3_655 1_555   1_655
	Co4       Fe5_1     O3_1       40.57(8)  3_655 1_555   4_655
	Co4       Fe5_1     O4         88.50(7)  3_655 1_555   9_555
	Co4       Fe5_1     O6         85.37(7)  3_655 1_555   3_655
	Co4       Fe5_1     O5_2       133.15(12)  3_655 1_555   9_545
	Co4       Fe5_1     O5_1       130.53(10)  3_655 1_555  12_655
	Co4       Fe5_1     Co5_1      Invalid   3_655 1_555   1_555
	Fe4       Fe5_1     Co4        0.000     3_655 1_555   3_655
	Fe4       Fe5_1     Fe5_2      60.46(7)  3_655 1_555   1_655
	Fe4       Fe5_1     Co5_2      60.46(7)  3_655 1_555   1_655
	Fe4       Fe5_1     Co5_1      60.90(3)  3_655 1_555   4_755
	Fe4       Fe5_1     Fe5_1      60.90(3)  3_655 1_555   4_755
	Fe4       Fe5_1     Fe5_1      119.10(3)  3_655 1_555   4_655
	Fe4       Fe5_1     Co5_1      119.10(3)  3_655 1_555   4_655
	Fe4       Fe5_1     Co5_2      119.59(9)  3_655 1_555   9_555
	Fe4       Fe5_1     Fe5_2      119.59(9)  3_655 1_555   9_555
	Fe4       Fe5_1     O3_2       40.44(13)  3_655 1_555   1_655
	Fe4       Fe5_1     O3_1       40.57(8)  3_655 1_555   4_655
	Fe4       Fe5_1     O4         88.50(7)  3_655 1_555   9_555
	Fe4       Fe5_1     O6         85.37(7)  3_655 1_555   3_655
	Fe4       Fe5_1     O5_2       133.15(12)  3_655 1_555   9_545
	Fe4       Fe5_1     O5_1       130.53(10)  3_655 1_555  12_655
	Fe4       Fe5_1     Co5_1      Invalid   3_655 1_555   1_555
	O5_1      Fe5_2     Co5_2      Invalid   1_455 1_555   1_555
	O5_1      Fe5_2     O5_1       98.93(15)  4_655 1_555   1_455
	O5_1      Fe5_2     Co5_2      Invalid   4_655 1_555   1_555
	O6        Fe5_2     O5_1       98.65(13)  3_555 1_555   4_655
	O6        Fe5_2     O5_1       98.65(13)  3_555 1_555   1_455
	O6        Fe5_2     Co5_2      Invalid   3_555 1_555   1_555
	O4        Fe5_2     O6         172.53(19)  1_555 1_555   3_555
	O4        Fe5_2     O5_1       86.17(12)  1_555 1_555   4_655
	O4        Fe5_2     O5_1       86.17(12)  1_555 1_555   1_455
	O4        Fe5_2     Co5_2      Invalid   1_555 1_555   1_555
	O3_1      Fe5_2     O4         88.96(14)  4_555 1_555   1_555
	O3_1      Fe5_2     O6         85.40(13)  4_555 1_555   3_555
	O3_1      Fe5_2     O5_1       169.98(14)  4_555 1_555   4_655
	O3_1      Fe5_2     O5_1       89.46(8)  4_555 1_555   1_455
	O3_1      Fe5_2     Co5_2      Invalid   4_555 1_555   1_555
	O3_1      Fe5_2     O3_1       81.69(15)  1_555 1_555   4_555
	O3_1      Fe5_2     O4         88.96(14)  1_555 1_555   1_555
	O3_1      Fe5_2     O6         85.40(13)  1_555 1_555   3_555
	O3_1      Fe5_2     O5_1       89.46(8)  1_555 1_555   4_655
	O3_1      Fe5_2     O5_1       169.98(14)  1_555 1_555   1_455
	O3_1      Fe5_2     Co5_2      Invalid   1_555 1_555   1_555
	Co5_1     Fe5_2     O3_1       93.01(10)  9_445 1_555   1_555
	Co5_1     Fe5_2     O3_1       135.14(15)  9_445 1_555   4_555
	Co5_1     Fe5_2     O4         46.27(9)  9_445 1_555   1_555
	Co5_1     Fe5_2     O6         138.85(11)  9_445 1_555   3_555
	Co5_1     Fe5_2     O5_1       40.21(8)  9_445 1_555   4_655
	Co5_1     Fe5_2     O5_1       89.94(12)  9_445 1_555   1_455
	Co5_1     Fe5_2     Co5_2      Invalid   9_445 1_555   1_555
	Fe5_1     Fe5_2     Co5_1      0.000     9_445 1_555   9_445
	Fe5_1     Fe5_2     O3_1       93.01(10)  9_445 1_555   1_555
	Fe5_1     Fe5_2     O3_1       135.14(15)  9_445 1_555   4_555
	Fe5_1     Fe5_2     O4         46.27(9)  9_445 1_555   1_555
	Fe5_1     Fe5_2     O6         138.85(11)  9_445 1_555   3_555
	Fe5_1     Fe5_2     O5_1       40.21(8)  9_445 1_555   4_655
	Fe5_1     Fe5_2     O5_1       89.94(12)  9_445 1_555   1_455
	Fe5_1     Fe5_2     Co5_2      Invalid   9_445 1_555   1_555
	Co5_1     Fe5_2     Fe5_1      60.23(9) 12_545 1_555   9_445
	Co5_1     Fe5_2     Co5_1      60.23(9) 12_545 1_555   9_445
	Co5_1     Fe5_2     O3_1       135.14(15) 12_545 1_555   1_555
	Co5_1     Fe5_2     O3_1       93.01(10) 12_545 1_555   4_555
	Co5_1     Fe5_2     O4         46.27(9) 12_545 1_555   1_555
	Co5_1     Fe5_2     O6         138.85(11) 12_545 1_555   3_555
	Co5_1     Fe5_2     O5_1       89.94(12) 12_545 1_555   4_655
	Co5_1     Fe5_2     O5_1       40.21(8) 12_545 1_555   1_455
	Co5_1     Fe5_2     Co5_2      Invalid  12_545 1_555   1_555
	Fe5_1     Fe5_2     Co5_1      0.000    12_545 1_555  12_545
	Fe5_1     Fe5_2     Fe5_1      60.23(9) 12_545 1_555   9_445
	Fe5_1     Fe5_2     Co5_1      60.23(9) 12_545 1_555   9_445
	Fe5_1     Fe5_2     O3_1       135.14(15) 12_545 1_555   1_555
	Fe5_1     Fe5_2     O3_1       93.01(10) 12_545 1_555   4_555
	Fe5_1     Fe5_2     O4         46.27(9) 12_545 1_555   1_555
	Fe5_1     Fe5_2     O6         138.85(11) 12_545 1_555   3_555
	Fe5_1     Fe5_2     O5_1       89.94(12) 12_545 1_555   4_655
	Fe5_1     Fe5_2     O5_1       40.21(8) 12_545 1_555   1_455
	Fe5_1     Fe5_2     Co5_2      Invalid  12_545 1_555   1_555
	Co5_1     Fe5_2     Fe5_1      119.9932(12)  1_455 1_555  12_545
	Co5_1     Fe5_2     Co5_1      119.9932(12)  1_455 1_555  12_545
	Co5_1     Fe5_2     Fe5_1      179.78(9)  1_455 1_555   9_445
	Co5_1     Fe5_2     Co5_1      179.78(9)  1_455 1_555   9_445
	Co5_1     Fe5_2     O3_1       86.83(12)  1_455 1_555   1_555
	Co5_1     Fe5_2     O3_1       44.99(10)  1_455 1_555   4_555
	Co5_1     Fe5_2     O4         133.87(12)  1_455 1_555   1_555
	Co5_1     Fe5_2     O6         40.98(7)  1_455 1_555   3_555
	Co5_1     Fe5_2     O5_1       139.62(14)  1_455 1_555   4_655
	Co5_1     Fe5_2     O5_1       90.24(9)  1_455 1_555   1_455
	Co5_1     Fe5_2     Co5_2      Invalid   1_455 1_555   1_555
	Fe5_1     Fe5_2     Co5_1      0.000     1_455 1_555   1_455
	Fe5_1     Fe5_2     Fe5_1      119.9932(12)  1_455 1_555  12_545
	Fe5_1     Fe5_2     Co5_1      119.9932(12)  1_455 1_555  12_545
	Fe5_1     Fe5_2     Fe5_1      179.78(9)  1_455 1_555   9_445
	Fe5_1     Fe5_2     Co5_1      179.78(9)  1_455 1_555   9_445
	Fe5_1     Fe5_2     O3_1       86.83(12)  1_455 1_555   1_555
	Fe5_1     Fe5_2     O3_1       44.99(10)  1_455 1_555   4_555
	Fe5_1     Fe5_2     O4         133.87(12)  1_455 1_555   1_555
	Fe5_1     Fe5_2     O6         40.98(7)  1_455 1_555   3_555
	Fe5_1     Fe5_2     O5_1       139.62(14)  1_455 1_555   4_655
	Fe5_1     Fe5_2     O5_1       90.24(9)  1_455 1_555   1_455
	Fe5_1     Fe5_2     Co5_2      Invalid   1_455 1_555   1_555
	Co5_1     Fe5_2     Fe5_1      59.78(8)  4_655 1_555   1_455
	Co5_1     Fe5_2     Co5_1      59.78(8)  4_655 1_555   1_455
	Co5_1     Fe5_2     Fe5_1      179.78(9)  4_655 1_555  12_545
	Co5_1     Fe5_2     Co5_1      179.78(9)  4_655 1_555  12_545
	Co5_1     Fe5_2     Fe5_1      119.9932(12)  4_655 1_555   9_445
	Co5_1     Fe5_2     Co5_1      119.9932(12)  4_655 1_555   9_445
	Co5_1     Fe5_2     O3_1       44.99(10)  4_655 1_555   1_555
	Co5_1     Fe5_2     O3_1       86.83(12)  4_655 1_555   4_555
	Co5_1     Fe5_2     O4         133.87(12)  4_655 1_555   1_555
	Co5_1     Fe5_2     O6         40.98(7)  4_655 1_555   3_555
	Co5_1     Fe5_2     O5_1       90.24(9)  4_655 1_555   4_655
	Co5_1     Fe5_2     O5_1       139.62(14)  4_655 1_555   1_455
	Co5_1     Fe5_2     Co5_2      Invalid   4_655 1_555   1_555
	Fe5_1     Fe5_2     Co5_1      0.000     4_655 1_555   4_655
	Fe5_1     Fe5_2     Fe5_1      59.78(8)  4_655 1_555   1_455
	Fe5_1     Fe5_2     Co5_1      59.78(8)  4_655 1_555   1_455
	Fe5_1     Fe5_2     Fe5_1      179.78(9)  4_655 1_555  12_545
	Fe5_1     Fe5_2     Co5_1      179.78(9)  4_655 1_555  12_545
	Fe5_1     Fe5_2     Fe5_1      119.9932(12)  4_655 1_555   9_445
	Fe5_1     Fe5_2     Co5_1      119.9932(12)  4_655 1_555   9_445
	Fe5_1     Fe5_2     O3_1       44.99(10)  4_655 1_555   1_555
	Fe5_1     Fe5_2     O3_1       86.83(12)  4_655 1_555   4_555
	Fe5_1     Fe5_2     O4         133.87(12)  4_655 1_555   1_555
	Fe5_1     Fe5_2     O6         40.98(7)  4_655 1_555   3_555
	Fe5_1     Fe5_2     O5_1       90.24(9)  4_655 1_555   4_655
	Fe5_1     Fe5_2     O5_1       139.62(14)  4_655 1_555   1_455
	Fe5_1     Fe5_2     Co5_2      Invalid   4_655 1_555   1_555
	Fe4       Fe5_2     Fe5_1      60.97(7)  3_555 1_555   4_655
	Fe4       Fe5_2     Co5_1      60.97(7)  3_555 1_555   4_655
	Fe4       Fe5_2     Fe5_1      60.97(7)  3_555 1_555   1_455
	Fe4       Fe5_2     Co5_1      60.97(7)  3_555 1_555   1_455
	Fe4       Fe5_2     Fe5_1      118.98(10)  3_555 1_555  12_545
	Fe4       Fe5_2     Co5_1      118.98(10)  3_555 1_555  12_545
	Fe4       Fe5_2     Fe5_1      118.98(10)  3_555 1_555   9_445
	Fe4       Fe5_2     Co5_1      118.98(10)  3_555 1_555   9_445
	Fe4       Fe5_2     O3_1       40.87(8)  3_555 1_555   1_555
	Fe4       Fe5_2     O3_1       40.87(8)  3_555 1_555   4_555
	Fe4       Fe5_2     O4         87.11(13)  3_555 1_555   1_555
	Fe4       Fe5_2     O6         85.42(12)  3_555 1_555   3_555
	Fe4       Fe5_2     O5_1       129.96(7)  3_555 1_555   4_655
	Fe4       Fe5_2     O5_1       129.96(7)  3_555 1_555   1_455
	Fe4       Fe5_2     Co5_2      Invalid   3_555 1_555   1_555
	Co4       Fe5_2     Fe4        0.000     3_555 1_555   3_555
	Co4       Fe5_2     Fe5_1      60.97(7)  3_555 1_555   4_655
	Co4       Fe5_2     Co5_1      60.97(7)  3_555 1_555   4_655
	Co4       Fe5_2     Fe5_1      60.97(7)  3_555 1_555   1_455
	Co4       Fe5_2     Co5_1      60.97(7)  3_555 1_555   1_455
	Co4       Fe5_2     Fe5_1      118.98(10)  3_555 1_555  12_545
	Co4       Fe5_2     Co5_1      118.98(10)  3_555 1_555  12_545
	Co4       Fe5_2     Fe5_1      118.98(10)  3_555 1_555   9_445
	Co4       Fe5_2     Co5_1      118.98(10)  3_555 1_555   9_445
	Co4       Fe5_2     O3_1       40.87(8)  3_555 1_555   1_555
	Co4       Fe5_2     O3_1       40.87(8)  3_555 1_555   4_555
	Co4       Fe5_2     O4         87.11(13)  3_555 1_555   1_555
	Co4       Fe5_2     O6         85.42(12)  3_555 1_555   3_555
	Co4       Fe5_2     O5_1       129.96(7)  3_555 1_555   4_655
	Co4       Fe5_2     O5_1       129.96(7)  3_555 1_555   1_455
	Co4       Fe5_2     Co5_2      Invalid   3_555 1_555   1_555
	O5_1      Co5_1     Fe5_1      Invalid  12_655 1_555   1_555
	O5_2      Co5_1     O5_1       95.68(8)  9_545 1_555  12_655
	O5_2      Co5_1     Fe5_1      Invalid   9_545 1_555   1_555
	O6        Co5_1     O5_2       97.22(12)  3_655 1_555   9_545
	O6        Co5_1     O5_1       97.52(17)  3_655 1_555  12_655
	O6        Co5_1     Fe5_1      Invalid   3_655 1_555   1_555
	O4        Co5_1     O6         173.78(8)  9_555 1_555   3_655
	O4        Co5_1     O5_2       87.74(11)  9_555 1_555   9_545
	O4        Co5_1     O5_1       85.66(16)  9_555 1_555  12_655
	O4        Co5_1     Fe5_1      Invalid   9_555 1_555   1_555
	O3_1      Co5_1     O4         90.04(16)  4_655 1_555   9_555
	O3_1      Co5_1     O6         86.00(17)  4_655 1_555   3_655
	O3_1      Co5_1     O5_2       92.75(13)  4_655 1_555   9_545
	O3_1      Co5_1     O5_1       170.37(12)  4_655 1_555  12_655
	O3_1      Co5_1     Fe5_1      Invalid   4_655 1_555   1_555
	O3_2      Co5_1     O3_1       81.00(8)  1_655 1_555   4_655
	O3_2      Co5_1     O4         88.24(11)  1_655 1_555   9_555
	O3_2      Co5_1     O6         86.41(11)  1_655 1_555   3_655
	O3_2      Co5_1     O5_2       172.57(15)  1_655 1_555   9_545
	O3_2      Co5_1     O5_1       90.24(15)  1_655 1_555  12_655
	O3_2      Co5_1     Fe5_1      Invalid   1_655 1_555   1_555
	Fe5_2     Co5_1     O3_2       93.07(13)  9_555 1_555   1_655
	Fe5_2     Co5_1     O3_1       134.84(13)  9_555 1_555   4_655
	Fe5_2     Co5_1     O4         44.87(14)  9_555 1_555   9_555
	Fe5_2     Co5_1     O6         138.62(17)  9_555 1_555   3_655
	Fe5_2     Co5_1     O5_2       88.49(11)  9_555 1_555   9_545
	Fe5_2     Co5_1     O5_1       41.11(8)  9_555 1_555  12_655
	Fe5_2     Co5_1     Fe5_1      Invalid   9_555 1_555   1_555
	Co5_2     Co5_1     Fe5_2      0.000     9_555 1_555   9_555
	Co5_2     Co5_1     O3_2       93.07(13)  9_555 1_555   1_655
	Co5_2     Co5_1     O3_1       134.84(13)  9_555 1_555   4_655
	Co5_2     Co5_1     O4         44.87(14)  9_555 1_555   9_555
	Co5_2     Co5_1     O6         138.62(17)  9_555 1_555   3_655
	Co5_2     Co5_1     O5_2       88.49(11)  9_555 1_555   9_545
	Co5_2     Co5_1     O5_1       41.11(8)  9_555 1_555  12_655
	Co5_2     Co5_1     Fe5_1      Invalid   9_555 1_555   1_555
	Co5_1     Co5_1     Co5_2      59.88(4)  4_655 1_555   9_555
	Co5_1     Co5_1     Fe5_2      59.88(4)  4_655 1_555   9_555
	Co5_1     Co5_1     O3_2       134.05(8)  4_655 1_555   1_655
	Co5_1     Co5_1     O3_1       92.89(9)  4_655 1_555   4_655
	Co5_1     Co5_1     O4         46.03(8)  4_655 1_555   9_555
	Co5_1     Co5_1     O6         138.89(10)  4_655 1_555   3_655
	Co5_1     Co5_1     O5_2       41.72(7)  4_655 1_555   9_545
	Co5_1     Co5_1     O5_1       90.33(8)  4_655 1_555  12_655
	Co5_1     Co5_1     Fe5_1      Invalid   4_655 1_555   1_555
	Fe5_1     Co5_1     Co5_1      0.000     4_655 1_555   4_655
	Fe5_1     Co5_1     Co5_2      59.88(4)  4_655 1_555   9_555
	Fe5_1     Co5_1     Fe5_2      59.88(4)  4_655 1_555   9_555
	Fe5_1     Co5_1     O3_2       134.05(8)  4_655 1_555   1_655
	Fe5_1     Co5_1     O3_1       92.89(9)  4_655 1_555   4_655
	Fe5_1     Co5_1     O4         46.03(8)  4_655 1_555   9_555
	Fe5_1     Co5_1     O6         138.89(10)  4_655 1_555   3_655
	Fe5_1     Co5_1     O5_2       41.72(7)  4_655 1_555   9_545
	Fe5_1     Co5_1     O5_1       90.33(8)  4_655 1_555  12_655
	Fe5_1     Co5_1     Fe5_1      Invalid   4_655 1_555   1_555
	Fe5_1     Co5_1     Fe5_1      180.000   4_755 1_555   4_655
	Fe5_1     Co5_1     Co5_1      180.000   4_755 1_555   4_655
	Fe5_1     Co5_1     Co5_2      120.12(4)  4_755 1_555   9_555
	Fe5_1     Co5_1     Fe5_2      120.12(4)  4_755 1_555   9_555
	Fe5_1     Co5_1     O3_2       45.95(8)  4_755 1_555   1_655
	Fe5_1     Co5_1     O3_1       87.11(9)  4_755 1_555   4_655
	Fe5_1     Co5_1     O4         133.97(8)  4_755 1_555   9_555
	Fe5_1     Co5_1     O6         41.11(10)  4_755 1_555   3_655
	Fe5_1     Co5_1     O5_2       138.28(7)  4_755 1_555   9_545
	Fe5_1     Co5_1     O5_1       89.67(8)  4_755 1_555  12_655
	Fe5_1     Co5_1     Fe5_1      Invalid   4_755 1_555   1_555
	Co5_1     Co5_1     Fe5_1      0.000     4_755 1_555   4_755
	Co5_1     Co5_1     Fe5_1      180.000   4_755 1_555   4_655
	Co5_1     Co5_1     Co5_1      180.000   4_755 1_555   4_655
	Co5_1     Co5_1     Co5_2      120.12(4)  4_755 1_555   9_555
	Co5_1     Co5_1     Fe5_2      120.12(4)  4_755 1_555   9_555
	Co5_1     Co5_1     O3_2       45.95(8)  4_755 1_555   1_655
	Co5_1     Co5_1     O3_1       87.11(9)  4_755 1_555   4_655
	Co5_1     Co5_1     O4         133.97(8)  4_755 1_555   9_555
	Co5_1     Co5_1     O6         41.11(10)  4_755 1_555   3_655
	Co5_1     Co5_1     O5_2       138.28(7)  4_755 1_555   9_545
	Co5_1     Co5_1     O5_1       89.67(8)  4_755 1_555  12_655
	Co5_1     Co5_1     Fe5_1      Invalid   4_755 1_555   1_555
	Co5_2     Co5_1     Co5_1      60.11(4)  1_655 1_555   4_755
	Co5_2     Co5_1     Fe5_1      60.11(4)  1_655 1_555   4_755
	Co5_2     Co5_1     Fe5_1      119.89(4)  1_655 1_555   4_655
	Co5_2     Co5_1     Co5_1      119.89(4)  1_655 1_555   4_655
	Co5_2     Co5_1     Co5_2      179.78(9)  1_655 1_555   9_555
	Co5_2     Co5_1     Fe5_2      179.78(9)  1_655 1_555   9_555
	Co5_2     Co5_1     O3_2       87.09(13)  1_655 1_555   1_655
	Co5_2     Co5_1     O3_1       45.04(10)  1_655 1_555   4_655
	Co5_2     Co5_1     O4         134.99(16)  1_655 1_555   9_555
	Co5_2     Co5_1     O6         41.55(15)  1_655 1_555   3_655
	Co5_2     Co5_1     O5_2       91.33(11)  1_655 1_555   9_545
	Co5_2     Co5_1     O5_1       139.06(12)  1_655 1_555  12_655
	Co5_2     Co5_1     Fe5_1      Invalid   1_655 1_555   1_555
	Fe5_2     Co5_1     Co5_2      0.000     1_655 1_555   1_655
	Fe5_2     Co5_1     Co5_1      60.11(4)  1_655 1_555   4_755
	Fe5_2     Co5_1     Fe5_1      60.11(4)  1_655 1_555   4_755
	Fe5_2     Co5_1     Fe5_1      119.89(4)  1_655 1_555   4_655
	Fe5_2     Co5_1     Co5_1      119.89(4)  1_655 1_555   4_655
	Fe5_2     Co5_1     Co5_2      179.78(9)  1_655 1_555   9_555
	Fe5_2     Co5_1     Fe5_2      179.78(9)  1_655 1_555   9_555
	Fe5_2     Co5_1     O3_2       87.09(13)  1_655 1_555   1_655
	Fe5_2     Co5_1     O3_1       45.04(10)  1_655 1_555   4_655
	Fe5_2     Co5_1     O4         134.99(16)  1_655 1_555   9_555
	Fe5_2     Co5_1     O6         41.55(15)  1_655 1_555   3_655
	Fe5_2     Co5_1     O5_2       91.33(11)  1_655 1_555   9_545
	Fe5_2     Co5_1     O5_1       139.06(12)  1_655 1_555  12_655
	Fe5_2     Co5_1     Fe5_1      Invalid   1_655 1_555   1_555
	Co4       Co5_1     Fe5_2      60.46(7)  3_655 1_555   1_655
	Co4       Co5_1     Co5_2      60.46(7)  3_655 1_555   1_655
	Co4       Co5_1     Co5_1      60.90(3)  3_655 1_555   4_755
	Co4       Co5_1     Fe5_1      60.90(3)  3_655 1_555   4_755
	Co4       Co5_1     Fe5_1      119.10(3)  3_655 1_555   4_655
	Co4       Co5_1     Co5_1      119.10(3)  3_655 1_555   4_655
	Co4       Co5_1     Co5_2      119.59(9)  3_655 1_555   9_555
	Co4       Co5_1     Fe5_2      119.59(9)  3_655 1_555   9_555
	Co4       Co5_1     O3_2       40.44(13)  3_655 1_555   1_655
	Co4       Co5_1     O3_1       40.57(8)  3_655 1_555   4_655
	Co4       Co5_1     O4         88.50(7)  3_655 1_555   9_555
	Co4       Co5_1     O6         85.37(7)  3_655 1_555   3_655
	Co4       Co5_1     O5_2       133.15(12)  3_655 1_555   9_545
	Co4       Co5_1     O5_1       130.53(10)  3_655 1_555  12_655
	Co4       Co5_1     Fe5_1      Invalid   3_655 1_555   1_555
	Fe4       Co5_1     Co4        0.000     3_655 1_555   3_655
	Fe4       Co5_1     Fe5_2      60.46(7)  3_655 1_555   1_655
	Fe4       Co5_1     Co5_2      60.46(7)  3_655 1_555   1_655
	Fe4       Co5_1     Co5_1      60.90(3)  3_655 1_555   4_755
	Fe4       Co5_1     Fe5_1      60.90(3)  3_655 1_555   4_755
	Fe4       Co5_1     Fe5_1      119.10(3)  3_655 1_555   4_655
	Fe4       Co5_1     Co5_1      119.10(3)  3_655 1_555   4_655
	Fe4       Co5_1     Co5_2      119.59(9)  3_655 1_555   9_555
	Fe4       Co5_1     Fe5_2      119.59(9)  3_655 1_555   9_555
	Fe4       Co5_1     O3_2       40.44(13)  3_655 1_555   1_655
	Fe4       Co5_1     O3_1       40.57(8)  3_655 1_555   4_655
	Fe4       Co5_1     O4         88.50(7)  3_655 1_555   9_555
	Fe4       Co5_1     O6         85.37(7)  3_655 1_555   3_655
	Fe4       Co5_1     O5_2       133.15(12)  3_655 1_555   9_545
	Fe4       Co5_1     O5_1       130.53(10)  3_655 1_555  12_655
	Fe4       Co5_1     Fe5_1      Invalid   3_655 1_555   1_555
	O5_1      Co5_2     Fe5_2      Invalid   1_455 1_555   1_555
	O5_1      Co5_2     O5_1       98.93(15)  4_655 1_555   1_455
	O5_1      Co5_2     Fe5_2      Invalid   4_655 1_555   1_555
	O6        Co5_2     O5_1       98.65(13)  3_555 1_555   4_655
	O6        Co5_2     O5_1       98.65(13)  3_555 1_555   1_455
	O6        Co5_2     Fe5_2      Invalid   3_555 1_555   1_555
	O4        Co5_2     O6         172.53(19)  1_555 1_555   3_555
	O4        Co5_2     O5_1       86.17(12)  1_555 1_555   4_655
	O4        Co5_2     O5_1       86.17(12)  1_555 1_555   1_455
	O4        Co5_2     Fe5_2      Invalid   1_555 1_555   1_555
	O3_1      Co5_2     O4         88.96(14)  4_555 1_555   1_555
	O3_1      Co5_2     O6         85.40(13)  4_555 1_555   3_555
	O3_1      Co5_2     O5_1       169.98(14)  4_555 1_555   4_655
	O3_1      Co5_2     O5_1       89.46(8)  4_555 1_555   1_455
	O3_1      Co5_2     Fe5_2      Invalid   4_555 1_555   1_555
	O3_1      Co5_2     O3_1       81.69(15)  1_555 1_555   4_555
	O3_1      Co5_2     O4         88.96(14)  1_555 1_555   1_555
	O3_1      Co5_2     O6         85.40(13)  1_555 1_555   3_555
	O3_1      Co5_2     O5_1       89.46(8)  1_555 1_555   4_655
	O3_1      Co5_2     O5_1       169.98(14)  1_555 1_555   1_455
	O3_1      Co5_2     Fe5_2      Invalid   1_555 1_555   1_555
	Co5_1     Co5_2     O3_1       93.01(10)  9_445 1_555   1_555
	Co5_1     Co5_2     O3_1       135.14(15)  9_445 1_555   4_555
	Co5_1     Co5_2     O4         46.27(9)  9_445 1_555   1_555
	Co5_1     Co5_2     O6         138.85(11)  9_445 1_555   3_555
	Co5_1     Co5_2     O5_1       40.21(8)  9_445 1_555   4_655
	Co5_1     Co5_2     O5_1       89.94(12)  9_445 1_555   1_455
	Co5_1     Co5_2     Fe5_2      Invalid   9_445 1_555   1_555
	Fe5_1     Co5_2     Co5_1      0.000     9_445 1_555   9_445
	Fe5_1     Co5_2     O3_1       93.01(10)  9_445 1_555   1_555
	Fe5_1     Co5_2     O3_1       135.14(15)  9_445 1_555   4_555
	Fe5_1     Co5_2     O4         46.27(9)  9_445 1_555   1_555
	Fe5_1     Co5_2     O6         138.85(11)  9_445 1_555   3_555
	Fe5_1     Co5_2     O5_1       40.21(8)  9_445 1_555   4_655
	Fe5_1     Co5_2     O5_1       89.94(12)  9_445 1_555   1_455
	Fe5_1     Co5_2     Fe5_2      Invalid   9_445 1_555   1_555
	Co5_1     Co5_2     Fe5_1      60.23(9) 12_545 1_555   9_445
	Co5_1     Co5_2     Co5_1      60.23(9) 12_545 1_555   9_445
	Co5_1     Co5_2     O3_1       135.14(15) 12_545 1_555   1_555
	Co5_1     Co5_2     O3_1       93.01(10) 12_545 1_555   4_555
	Co5_1     Co5_2     O4         46.27(9) 12_545 1_555   1_555
	Co5_1     Co5_2     O6         138.85(11) 12_545 1_555   3_555
	Co5_1     Co5_2     O5_1       89.94(12) 12_545 1_555   4_655
	Co5_1     Co5_2     O5_1       40.21(8) 12_545 1_555   1_455
	Co5_1     Co5_2     Fe5_2      Invalid  12_545 1_555   1_555
	Fe5_1     Co5_2     Co5_1      0.000    12_545 1_555  12_545
	Fe5_1     Co5_2     Fe5_1      60.23(9) 12_545 1_555   9_445
	Fe5_1     Co5_2     Co5_1      60.23(9) 12_545 1_555   9_445
	Fe5_1     Co5_2     O3_1       135.14(15) 12_545 1_555   1_555
	Fe5_1     Co5_2     O3_1       93.01(10) 12_545 1_555   4_555
	Fe5_1     Co5_2     O4         46.27(9) 12_545 1_555   1_555
	Fe5_1     Co5_2     O6         138.85(11) 12_545 1_555   3_555
	Fe5_1     Co5_2     O5_1       89.94(12) 12_545 1_555   4_655
	Fe5_1     Co5_2     O5_1       40.21(8) 12_545 1_555   1_455
	Fe5_1     Co5_2     Fe5_2      Invalid  12_545 1_555   1_555
	Co5_1     Co5_2     Fe5_1      119.9932(12)  1_455 1_555  12_545
	Co5_1     Co5_2     Co5_1      119.9932(12)  1_455 1_555  12_545
	Co5_1     Co5_2     Fe5_1      179.78(9)  1_455 1_555   9_445
	Co5_1     Co5_2     Co5_1      179.78(9)  1_455 1_555   9_445
	Co5_1     Co5_2     O3_1       86.83(12)  1_455 1_555   1_555
	Co5_1     Co5_2     O3_1       44.99(10)  1_455 1_555   4_555
	Co5_1     Co5_2     O4         133.87(12)  1_455 1_555   1_555
	Co5_1     Co5_2     O6         40.98(7)  1_455 1_555   3_555
	Co5_1     Co5_2     O5_1       139.62(14)  1_455 1_555   4_655
	Co5_1     Co5_2     O5_1       90.24(9)  1_455 1_555   1_455
	Co5_1     Co5_2     Fe5_2      Invalid   1_455 1_555   1_555
	Fe5_1     Co5_2     Co5_1      0.000     1_455 1_555   1_455
	Fe5_1     Co5_2     Fe5_1      119.9932(12)  1_455 1_555  12_545
	Fe5_1     Co5_2     Co5_1      119.9932(12)  1_455 1_555  12_545
	Fe5_1     Co5_2     Fe5_1      179.78(9)  1_455 1_555   9_445
	Fe5_1     Co5_2     Co5_1      179.78(9)  1_455 1_555   9_445
	Fe5_1     Co5_2     O3_1       86.83(12)  1_455 1_555   1_555
	Fe5_1     Co5_2     O3_1       44.99(10)  1_455 1_555   4_555
	Fe5_1     Co5_2     O4         133.87(12)  1_455 1_555   1_555
	Fe5_1     Co5_2     O6         40.98(7)  1_455 1_555   3_555
	Fe5_1     Co5_2     O5_1       139.62(14)  1_455 1_555   4_655
	Fe5_1     Co5_2     O5_1       90.24(9)  1_455 1_555   1_455
	Fe5_1     Co5_2     Fe5_2      Invalid   1_455 1_555   1_555
	Co5_1     Co5_2     Fe5_1      59.78(8)  4_655 1_555   1_455
	Co5_1     Co5_2     Co5_1      59.78(8)  4_655 1_555   1_455
	Co5_1     Co5_2     Fe5_1      179.78(9)  4_655 1_555  12_545
	Co5_1     Co5_2     Co5_1      179.78(9)  4_655 1_555  12_545
	Co5_1     Co5_2     Fe5_1      119.9932(12)  4_655 1_555   9_445
	Co5_1     Co5_2     Co5_1      119.9932(12)  4_655 1_555   9_445
	Co5_1     Co5_2     O3_1       44.99(10)  4_655 1_555   1_555
	Co5_1     Co5_2     O3_1       86.83(12)  4_655 1_555   4_555
	Co5_1     Co5_2     O4         133.87(12)  4_655 1_555   1_555
	Co5_1     Co5_2     O6         40.98(7)  4_655 1_555   3_555
	Co5_1     Co5_2     O5_1       90.24(9)  4_655 1_555   4_655
	Co5_1     Co5_2     O5_1       139.62(14)  4_655 1_555   1_455
	Co5_1     Co5_2     Fe5_2      Invalid   4_655 1_555   1_555
	Fe5_1     Co5_2     Co5_1      0.000     4_655 1_555   4_655
	Fe5_1     Co5_2     Fe5_1      59.78(8)  4_655 1_555   1_455
	Fe5_1     Co5_2     Co5_1      59.78(8)  4_655 1_555   1_455
	Fe5_1     Co5_2     Fe5_1      179.78(9)  4_655 1_555  12_545
	Fe5_1     Co5_2     Co5_1      179.78(9)  4_655 1_555  12_545
	Fe5_1     Co5_2     Fe5_1      119.9932(12)  4_655 1_555   9_445
	Fe5_1     Co5_2     Co5_1      119.9932(12)  4_655 1_555   9_445
	Fe5_1     Co5_2     O3_1       44.99(10)  4_655 1_555   1_555
	Fe5_1     Co5_2     O3_1       86.83(12)  4_655 1_555   4_555
	Fe5_1     Co5_2     O4         133.87(12)  4_655 1_555   1_555
	Fe5_1     Co5_2     O6         40.98(7)  4_655 1_555   3_555
	Fe5_1     Co5_2     O5_1       90.24(9)  4_655 1_555   4_655
	Fe5_1     Co5_2     O5_1       139.62(14)  4_655 1_555   1_455
	Fe5_1     Co5_2     Fe5_2      Invalid   4_655 1_555   1_555
	Fe4       Co5_2     Fe5_1      60.97(7)  3_555 1_555   4_655
	Fe4       Co5_2     Co5_1      60.97(7)  3_555 1_555   4_655
	Fe4       Co5_2     Fe5_1      60.97(7)  3_555 1_555   1_455
	Fe4       Co5_2     Co5_1      60.97(7)  3_555 1_555   1_455
	Fe4       Co5_2     Fe5_1      118.98(10)  3_555 1_555  12_545
	Fe4       Co5_2     Co5_1      118.98(10)  3_555 1_555  12_545
	Fe4       Co5_2     Fe5_1      118.98(10)  3_555 1_555   9_445
	Fe4       Co5_2     Co5_1      118.98(10)  3_555 1_555   9_445
	Fe4       Co5_2     O3_1       40.87(8)  3_555 1_555   1_555
	Fe4       Co5_2     O3_1       40.87(8)  3_555 1_555   4_555
	Fe4       Co5_2     O4         87.11(13)  3_555 1_555   1_555
	Fe4       Co5_2     O6         85.42(12)  3_555 1_555   3_555
	Fe4       Co5_2     O5_1       129.96(7)  3_555 1_555   4_655
	Fe4       Co5_2     O5_1       129.96(7)  3_555 1_555   1_455
	Fe4       Co5_2     Fe5_2      Invalid   3_555 1_555   1_555
	Co4       Co5_2     Fe4        0.000     3_555 1_555   3_555
	Co4       Co5_2     Fe5_1      60.97(7)  3_555 1_555   4_655
	Co4       Co5_2     Co5_1      60.97(7)  3_555 1_555   4_655
	Co4       Co5_2     Fe5_1      60.97(7)  3_555 1_555   1_455
	Co4       Co5_2     Co5_1      60.97(7)  3_555 1_555   1_455
	Co4       Co5_2     Fe5_1      118.98(10)  3_555 1_555  12_545
	Co4       Co5_2     Co5_1      118.98(10)  3_555 1_555  12_545
	Co4       Co5_2     Fe5_1      118.98(10)  3_555 1_555   9_445
	Co4       Co5_2     Co5_1      118.98(10)  3_555 1_555   9_445
	Co4       Co5_2     O3_1       40.87(8)  3_555 1_555   1_555
	Co4       Co5_2     O3_1       40.87(8)  3_555 1_555   4_555
	Co4       Co5_2     O4         87.11(13)  3_555 1_555   1_555
	Co4       Co5_2     O6         85.42(12)  3_555 1_555   3_555
	Co4       Co5_2     O5_1       129.96(7)  3_555 1_555   4_655
	Co4       Co5_2     O5_1       129.96(7)  3_555 1_555   1_455
	Co4       Co5_2     Fe5_2      Invalid   3_555 1_555   1_555
	O5_2      Fe6       Co6        Invalid   2_565 1_555   1_555
	O5_1      Fe6       O5_2       101.61(10) 10_555 1_555   2_565
	O5_1      Fe6       Co6        Invalid  10_555 1_555   1_555
	O5_1      Fe6       O5_1       97.03(18) 14_455 1_555  10_555
	O5_1      Fe6       O5_2       101.61(10) 14_455 1_555   2_565
	O5_1      Fe6       Co6        Invalid  14_455 1_555   1_555
	O7_1      Fe6       O5_1       166.72(11) 13_456 1_555  14_455
	O7_1      Fe6       O5_1       89.36(15) 13_456 1_555  10_555
	O7_1      Fe6       O5_2       88.40(17) 13_456 1_555   2_565
	O7_1      Fe6       Co6        Invalid  13_456 1_555   1_555
	O7_1      Fe6       O7_1       82.2(2) 10_555 1_555  13_456
	O7_1      Fe6       O5_1       89.36(15) 10_555 1_555  14_455
	O7_1      Fe6       O5_1       166.72(11) 10_555 1_555  10_555
	O7_1      Fe6       O5_2       88.40(17) 10_555 1_555   2_565
	O7_1      Fe6       Co6        Invalid  10_555 1_555   1_555
	O7_2      Fe6       O7_1       80.12(12)  2_565 1_555  10_555
	O7_2      Fe6       O7_1       80.12(12)  2_565 1_555  13_456
	O7_2      Fe6       O5_1       88.40(14)  2_565 1_555  14_455
	O7_2      Fe6       O5_1       88.40(14)  2_565 1_555  10_555
	O7_2      Fe6       O5_2       164.73(17)  2_565 1_555   2_565
	O7_2      Fe6       Co6        Invalid   2_565 1_555   1_555
	Fe6       Fe6       O7_2       49.32(14)  3_556 1_555   2_565
	Fe6       Fe6       O7_1       48.05(7)  3_556 1_555  10_555
	Fe6       Fe6       O7_1       48.05(7)  3_556 1_555  13_456
	Fe6       Fe6       O5_1       118.93(5)  3_556 1_555  14_455
	Fe6       Fe6       O5_1       118.93(5)  3_556 1_555  10_555
	Fe6       Fe6       O5_2       115.41(9)  3_556 1_555   2_565
	Fe6       Fe6       Co6        Invalid   3_556 1_555   1_555
	Co6       Fe6       Fe6        0.000     3_556 1_555   3_556
	Co6       Fe6       O7_2       49.32(14)  3_556 1_555   2_565
	Co6       Fe6       O7_1       48.05(7)  3_556 1_555  10_555
	Co6       Fe6       O7_1       48.05(7)  3_556 1_555  13_456
	Co6       Fe6       O5_1       118.93(5)  3_556 1_555  14_455
	Co6       Fe6       O5_1       118.93(5)  3_556 1_555  10_555
	Co6       Fe6       O5_2       115.41(9)  3_556 1_555   2_565
	Co6       Fe6       Co6        Invalid   3_556 1_555   1_555
	O5_2      Co6       Fe6        Invalid   2_565 1_555   1_555
	O5_1      Co6       O5_2       101.61(10) 10_555 1_555   2_565
	O5_1      Co6       Fe6        Invalid  10_555 1_555   1_555
	O5_1      Co6       O5_1       97.03(18) 14_455 1_555  10_555
	O5_1      Co6       O5_2       101.61(10) 14_455 1_555   2_565
	O5_1      Co6       Fe6        Invalid  14_455 1_555   1_555
	O7_1      Co6       O5_1       166.72(11) 13_456 1_555  14_455
	O7_1      Co6       O5_1       89.36(15) 13_456 1_555  10_555
	O7_1      Co6       O5_2       88.40(17) 13_456 1_555   2_565
	O7_1      Co6       Fe6        Invalid  13_456 1_555   1_555
	O7_1      Co6       O7_1       82.2(2) 10_555 1_555  13_456
	O7_1      Co6       O5_1       89.36(15) 10_555 1_555  14_455
	O7_1      Co6       O5_1       166.72(11) 10_555 1_555  10_555
	O7_1      Co6       O5_2       88.40(17) 10_555 1_555   2_565
	O7_1      Co6       Fe6        Invalid  10_555 1_555   1_555
	O7_2      Co6       O7_1       80.12(12)  2_565 1_555  10_555
	O7_2      Co6       O7_1       80.12(12)  2_565 1_555  13_456
	O7_2      Co6       O5_1       88.40(14)  2_565 1_555  14_455
	O7_2      Co6       O5_1       88.40(14)  2_565 1_555  10_555
	O7_2      Co6       O5_2       164.73(17)  2_565 1_555   2_565
	O7_2      Co6       Fe6        Invalid   2_565 1_555   1_555
	Co6       Co6       O7_2       49.32(14)  3_556 1_555   2_565
	Co6       Co6       O7_1       48.05(7)  3_556 1_555  10_555
	Co6       Co6       O7_1       48.05(7)  3_556 1_555  13_456
	Co6       Co6       O5_1       118.93(5)  3_556 1_555  14_455
	Co6       Co6       O5_1       118.93(5)  3_556 1_555  10_555
	Co6       Co6       O5_2       115.41(9)  3_556 1_555   2_565
	Co6       Co6       Fe6        Invalid   3_556 1_555   1_555
	Fe6       Co6       Co6        0.000     3_556 1_555   3_556
	Fe6       Co6       O7_2       49.32(14)  3_556 1_555   2_565
	Fe6       Co6       O7_1       48.05(7)  3_556 1_555  10_555
	Fe6       Co6       O7_1       48.05(7)  3_556 1_555  13_456
	Fe6       Co6       O5_1       118.93(5)  3_556 1_555  14_455
	Fe6       Co6       O5_1       118.93(5)  3_556 1_555  10_555
	Fe6       Co6       O5_2       115.41(9)  3_556 1_555   2_565
	Fe6       Co6       Fe6        Invalid   3_556 1_555   1_555
	Co7       Fe7       Co7        Invalid   3_555 1_555   1_555
	Fe7       Fe7       Co7        0.000     3_555 1_555   3_555
	Fe7       Fe7       Co7        Invalid   3_555 1_555   1_555
	O7_2      Fe7       Fe7        85.41(5)  1_555 1_555   3_555
	O7_2      Fe7       Co7        85.41(5)  1_555 1_555   3_555
	O7_2      Fe7       Co7        Invalid   1_555 1_555   1_555
	O7_1      Fe7       O7_2       121.33(19)  1_555 1_555   1_555
	O7_1      Fe7       Fe7        85.63(4)  1_555 1_555   3_555
	O7_1      Fe7       Co7        85.63(4)  1_555 1_555   3_555
	O7_1      Fe7       Co7        Invalid   1_555 1_555   1_555
	O7_1      Fe7       O7_1       115.5(4)  3_555 1_555   1_555
	O7_1      Fe7       O7_2       121.33(19)  3_555 1_555   1_555
	O7_1      Fe7       Fe7        85.63(4)  3_555 1_555   3_555
	O7_1      Fe7       Co7        85.63(4)  3_555 1_555   3_555
	O7_1      Fe7       Co7        Invalid   3_555 1_555   1_555
	O6        Fe7       O7_1       94.20(11)  3_555 1_555   3_555
	O6        Fe7       O7_1       94.20(11)  3_555 1_555   1_555
	O6        Fe7       O7_2       94.92(19)  3_555 1_555   1_555
	O6        Fe7       Fe7        179.67(18)  3_555 1_555   3_555
	O6        Fe7       Co7        179.67(18)  3_555 1_555   3_555
	O6        Fe7       Co7        Invalid   3_555 1_555   1_555
	O6        Fe7       O6         179.4(3)  1_555 1_555   3_555
	O6        Fe7       O7_1       85.47(9)  1_555 1_555   3_555
	O6        Fe7       O7_1       85.47(9)  1_555 1_555   1_555
	O6        Fe7       O7_2       85.70(16)  1_555 1_555   1_555
	O6        Fe7       Fe7        0.29(16)  1_555 1_555   3_555
	O6        Fe7       Co7        0.29(16)  1_555 1_555   3_555
	O6        Fe7       Co7        Invalid   1_555 1_555   1_555
	Fe7       Co7       Fe7        Invalid   3_555 1_555   1_555
	Co7       Co7       Fe7        0.000     3_555 1_555   3_555
	Co7       Co7       Fe7        Invalid   3_555 1_555   1_555
	O7_2      Co7       Co7        85.41(5)  1_555 1_555   3_555
	O7_2      Co7       Fe7        85.41(5)  1_555 1_555   3_555
	O7_2      Co7       Fe7        Invalid   1_555 1_555   1_555
	O7_1      Co7       O7_2       121.33(19)  1_555 1_555   1_555
	O7_1      Co7       Co7        85.63(4)  1_555 1_555   3_555
	O7_1      Co7       Fe7        85.63(4)  1_555 1_555   3_555
	O7_1      Co7       Fe7        Invalid   1_555 1_555   1_555
	O7_1      Co7       O7_1       115.5(4)  3_555 1_555   1_555
	O7_1      Co7       O7_2       121.33(19)  3_555 1_555   1_555
	O7_1      Co7       Co7        85.63(4)  3_555 1_555   3_555
	O7_1      Co7       Fe7        85.63(4)  3_555 1_555   3_555
	O7_1      Co7       Fe7        Invalid   3_555 1_555   1_555
	O6        Co7       O7_1       94.20(11)  3_555 1_555   3_555
	O6        Co7       O7_1       94.20(11)  3_555 1_555   1_555
	O6        Co7       O7_2       94.92(19)  3_555 1_555   1_555
	O6        Co7       Co7        179.67(18)  3_555 1_555   3_555
	O6        Co7       Fe7        179.67(18)  3_555 1_555   3_555
	O6        Co7       Fe7        Invalid   3_555 1_555   1_555
	O6        Co7       O6         179.4(3)  1_555 1_555   3_555
	O6        Co7       O7_1       85.47(9)  1_555 1_555   3_555
	O6        Co7       O7_1       85.47(9)  1_555 1_555   1_555
	O6        Co7       O7_2       85.70(16)  1_555 1_555   1_555
	O6        Co7       Co7        0.29(16)  1_555 1_555   3_555
	O6        Co7       Fe7        0.29(16)  1_555 1_555   3_555
	O6        Co7       Fe7        Invalid   1_555 1_555   1_555
	Fe1       O1_1      Co1        0.000     9_555 1_555   9_555
	Co3_2     O1_1      Fe1        124.90(18)  1_655 1_555   9_555
	Co3_2     O1_1      Co1        124.90(18)  1_655 1_555   9_555
	Fe3_2     O1_1      Co3_2      0.000     1_655 1_555   1_655
	Fe3_2     O1_1      Fe1        124.90(18)  1_655 1_555   9_555
	Fe3_2     O1_1      Co1        124.90(18)  1_655 1_555   9_555
	Fe4       O1_1      Fe3_2      94.50(13)  3_655 1_555   1_655
	Fe4       O1_1      Co3_2      94.50(13)  3_655 1_555   1_655
	Fe4       O1_1      Fe1        122.82(14)  3_655 1_555   9_555
	Fe4       O1_1      Co1        122.82(14)  3_655 1_555   9_555
	Co4       O1_1      Fe4        0.000     3_655 1_555   3_655
	Co4       O1_1      Fe3_2      94.50(13)  3_655 1_555   1_655
	Co4       O1_1      Co3_2      94.50(13)  3_655 1_555   1_655
	Co4       O1_1      Fe1        122.82(14)  3_655 1_555   9_555
	Co4       O1_1      Co1        122.82(14)  3_655 1_555   9_555
	Fe3_1     O1_1      Co4        92.81(14)  4_655 1_555   3_655
	Fe3_1     O1_1      Fe4        92.81(14)  4_655 1_555   3_655
	Fe3_1     O1_1      Fe3_2      92.26(11)  4_655 1_555   1_655
	Fe3_1     O1_1      Co3_2      92.26(11)  4_655 1_555   1_655
	Fe3_1     O1_1      Fe1        121.11(17)  4_655 1_555   9_555
	Fe3_1     O1_1      Co1        121.11(17)  4_655 1_555   9_555
	Co3_1     O1_1      Fe3_1      0.000     4_655 1_555   4_655
	Co3_1     O1_1      Co4        92.81(14)  4_655 1_555   3_655
	Co3_1     O1_1      Fe4        92.81(14)  4_655 1_555   3_655
	Co3_1     O1_1      Fe3_2      92.26(11)  4_655 1_555   1_655
	Co3_1     O1_1      Co3_2      92.26(11)  4_655 1_555   1_655
	Co3_1     O1_1      Fe1        121.11(17)  4_655 1_555   9_555
	Co3_1     O1_1      Co1        121.11(17)  4_655 1_555   9_555
	O1_1      O1_1      Co3_1      92.88(8)  4_755 1_555   4_655
	O1_1      O1_1      Fe3_1      92.88(8)  4_755 1_555   4_655
	O1_1      O1_1      Co4        47.31(9)  4_755 1_555   3_655
	O1_1      O1_1      Fe4        47.31(9)  4_755 1_555   3_655
	O1_1      O1_1      Fe3_2      47.21(8)  4_755 1_555   1_655
	O1_1      O1_1      Co3_2      47.21(8)  4_755 1_555   1_655
	O1_1      O1_1      Fe1        146.00(11)  4_755 1_555   9_555
	O1_1      O1_1      Co1        146.00(11)  4_755 1_555   9_555
	O2        O1_1      O1_1       61.02(6)  3_655 1_555   4_755
	O2        O1_1      Co3_1      46.98(10)  3_655 1_555   4_655
	O2        O1_1      Fe3_1      46.98(10)  3_655 1_555   4_655
	O2        O1_1      Co4        93.46(11)  3_655 1_555   3_655
	O2        O1_1      Fe4        93.46(11)  3_655 1_555   3_655
	O2        O1_1      Fe3_2      45.33(11)  3_655 1_555   1_655
	O2        O1_1      Co3_2      45.33(11)  3_655 1_555   1_655
	O2        O1_1      Fe1        143.64(14)  3_655 1_555   9_555
	O2        O1_1      Co1        143.64(14)  3_655 1_555   9_555
	O1_2      O1_1      O2         61.37(17)  1_655 1_555   3_655
	O1_2      O1_1      O1_1       61.03(10)  1_655 1_555   4_755
	O1_2      O1_1      Co3_1      46.49(10)  1_655 1_555   4_655
	O1_2      O1_1      Fe3_1      46.49(10)  1_655 1_555   4_655
	O1_2      O1_1      Co4        46.40(14)  1_655 1_555   3_655
	O1_2      O1_1      Fe4        46.40(14)  1_655 1_555   3_655
	O1_2      O1_1      Fe3_2      92.64(17)  1_655 1_555   1_655
	O1_2      O1_1      Co3_2      92.64(17)  1_655 1_555   1_655
	O1_2      O1_1      Fe1        142.4(2)  1_655 1_555   9_555
	O1_2      O1_1      Co1        142.4(2)  1_655 1_555   9_555
	O2        O1_1      O1_2       122.49(16)  2_664 1_555   1_655
	O2        O1_1      O2         89.86(15)  2_664 1_555   3_655
	O2        O1_1      O1_1       61.47(8)  2_664 1_555   4_755
	O2        O1_1      Co3_1      136.72(13)  2_664 1_555   4_655
	O2        O1_1      Fe3_1      136.72(13)  2_664 1_555   4_655
	O2        O1_1      Co4        92.92(14)  2_664 1_555   3_655
	O2        O1_1      Fe4        92.92(14)  2_664 1_555   3_655
	O2        O1_1      Fe3_2      44.52(8)  2_664 1_555   1_655
	O2        O1_1      Co3_2      44.52(8)  2_664 1_555   1_655
	O2        O1_1      Fe1        90.59(15)  2_664 1_555   9_555
	O2        O1_1      Co1        90.59(15)  2_664 1_555   9_555
	O3_2      O1_1      O2         63.21(11)  1_655 1_555   2_664
	O3_2      O1_1      O1_2       90.41(18)  1_655 1_555   1_655
	O3_2      O1_1      O2         122.49(11)  1_655 1_555   3_655
	O3_2      O1_1      O1_1       61.47(7)  1_655 1_555   4_755
	O3_2      O1_1      Co3_1      136.76(15)  1_655 1_555   4_655
	O3_2      O1_1      Fe3_1      136.76(15)  1_655 1_555   4_655
	O3_2      O1_1      Co4        44.01(12)  1_655 1_555   3_655
	O3_2      O1_1      Fe4        44.01(12)  1_655 1_555   3_655
	O3_2      O1_1      Fe3_2      93.22(13)  1_655 1_555   1_655
	O3_2      O1_1      Co3_2      93.22(13)  1_655 1_555   1_655
	O3_2      O1_1      Fe1        89.61(11)  1_655 1_555   9_555
	O3_2      O1_1      Co1        89.61(11)  1_655 1_555   9_555
	O3_1      O1_1      O3_2       56.83(8)  4_655 1_555   1_655
	O3_1      O1_1      O2         120.01(11)  4_655 1_555   2_664
	O3_1      O1_1      O1_2       61.46(15)  4_655 1_555   1_655
	O3_1      O1_1      O2         122.82(16)  4_655 1_555   3_655
	O3_1      O1_1      O1_1       90.23(8)  4_655 1_555   4_755
	O3_1      O1_1      Co3_1      92.08(13)  4_655 1_555   4_655
	O3_1      O1_1      Fe3_1      92.08(13)  4_655 1_555   4_655
	O3_1      O1_1      Co4        42.93(9)  4_655 1_555   3_655
	O3_1      O1_1      Fe4        42.93(9)  4_655 1_555   3_655
	O3_1      O1_1      Fe3_2      137.37(14)  4_655 1_555   1_655
	O3_1      O1_1      Co3_2      137.37(14)  4_655 1_555   1_655
	O3_1      O1_1      Fe1        87.72(13)  4_655 1_555   9_555
	O3_1      O1_1      Co1        87.72(13)  4_655 1_555   9_555
	O1_1      O1_1      O3_1       177.49(19)  5_565 1_555   4_655
	O1_1      O1_1      O3_2       121.24(17)  5_565 1_555   1_655
	O1_1      O1_1      O2         58.03(10)  5_565 1_555   2_664
	O1_1      O1_1      O1_2       120.7(2)  5_565 1_555   1_655
	O1_1      O1_1      O2         59.37(12)  5_565 1_555   3_655
	O1_1      O1_1      O1_1       90.000    5_565 1_555   4_755
	O1_1      O1_1      Co3_1      90.41(13)  5_565 1_555   4_655
	O1_1      O1_1      Fe3_1      90.41(13)  5_565 1_555   4_655
	O1_1      O1_1      Co4        137.29(10)  5_565 1_555   3_655
	O1_1      O1_1      Fe4        137.29(10)  5_565 1_555   3_655
	O1_1      O1_1      Fe3_2      42.79(8)  5_565 1_555   1_655
	O1_1      O1_1      Co3_2      42.79(8)  5_565 1_555   1_655
	O1_1      O1_1      Fe1        90.69(13)  5_565 1_555   9_555
	O1_1      O1_1      Co1        90.69(13)  5_565 1_555   9_555
	O1_2      O1_1      O1_1       61.89(7) 13_555 1_555   5_565
	O1_2      O1_1      O3_1       119.97(16) 13_555 1_555   4_655
	O1_2      O1_1      O3_2       176.16(11) 13_555 1_555   1_655
	O1_2      O1_1      O2         119.89(14) 13_555 1_555   2_664
	O1_2      O1_1      O1_2       89.53(17) 13_555 1_555   1_655
	O1_2      O1_1      O2         60.67(4) 13_555 1_555   3_655
	O1_2      O1_1      O1_1       121.66(7) 13_555 1_555   4_755
	O1_2      O1_1      Co3_1      43.04(9) 13_555 1_555   4_655
	O1_2      O1_1      Fe3_1      43.04(9) 13_555 1_555   4_655
	O1_2      O1_1      Co4        135.8(2) 13_555 1_555   3_655
	O1_2      O1_1      Fe4        135.8(2) 13_555 1_555   3_655
	O1_2      O1_1      Fe3_2      90.63(6) 13_555 1_555   1_655
	O1_2      O1_1      Co3_2      90.63(6) 13_555 1_555   1_655
	O1_2      O1_1      Fe1        88.10(16) 13_555 1_555   9_555
	O1_2      O1_1      Co1        88.10(16) 13_555 1_555   9_555
	O2        O1_1      O1_2       57.14(12) 10_554 1_555  13_555
	O2        O1_1      O1_1       119.03(12) 10_554 1_555   5_565
	O2        O1_1      O3_1       62.86(9) 10_554 1_555   4_655
	O2        O1_1      O3_2       119.68(13) 10_554 1_555   1_655
	O2        O1_1      O2         176.46(14) 10_554 1_555   2_664
	O2        O1_1      O1_2       60.36(9) 10_554 1_555   1_655
	O2        O1_1      O2         90.00(11) 10_554 1_555   3_655
	O2        O1_1      O1_1       121.38(7) 10_554 1_555   4_755
	O2        O1_1      Co3_1      43.02(7) 10_554 1_555   4_655
	O2        O1_1      Fe3_1      43.02(7) 10_554 1_555   4_655
	O2        O1_1      Co4        90.62(14) 10_554 1_555   3_655
	O2        O1_1      Fe4        90.62(14) 10_554 1_555   3_655
	O2        O1_1      Fe3_2      135.23(13) 10_554 1_555   1_655
	O2        O1_1      Co3_2      135.23(13) 10_554 1_555   1_655
	O2        O1_1      Fe1        87.42(15) 10_554 1_555   9_555
	O2        O1_1      Co1        87.42(15) 10_554 1_555   9_555
	O1_2      O1_1      O2         117.65(15)  9_555 1_555  10_554
	O1_2      O1_1      O1_2       89.2(2)  9_555 1_555  13_555
	O1_2      O1_1      O1_1       59.80(13)  9_555 1_555   5_565
	O1_2      O1_1      O3_1       118.04(19)  9_555 1_555   4_655
	O1_2      O1_1      O3_2       90.80(16)  9_555 1_555   1_655
	O1_2      O1_1      O2         59.50(8)  9_555 1_555   2_664
	O1_2      O1_1      O1_2       178.0(2)  9_555 1_555   1_655
	O1_2      O1_1      O2         119.14(19)  9_555 1_555   3_655
	O1_2      O1_1      O1_1       120.96(10)  9_555 1_555   4_755
	O1_2      O1_1      Co3_1      132.18(19)  9_555 1_555   4_655
	O1_2      O1_1      Fe3_1      132.18(19)  9_555 1_555   4_655
	O1_2      O1_1      Co4        134.8(2)  9_555 1_555   3_655
	O1_2      O1_1      Fe4        134.8(2)  9_555 1_555   3_655
	O1_2      O1_1      Fe3_2      88.88(13)  9_555 1_555   1_655
	O1_2      O1_1      Co3_2      88.88(13)  9_555 1_555   1_655
	O1_2      O1_1      Fe1        36.03(12)  9_555 1_555   9_555
	O1_2      O1_1      Co1        36.03(12)  9_555 1_555   9_555
	O4        O1_1      O1_2       59.01(15)  9_555 1_555   9_555
	O4        O1_1      O2         90.21(13)  9_555 1_555  10_554
	O4        O1_1      O1_2       117.85(12)  9_555 1_555  13_555
	O4        O1_1      O1_1       118.81(16)  9_555 1_555   5_565
	O4        O1_1      O3_1       59.03(13)  9_555 1_555   4_655
	O4        O1_1      O3_2       59.06(6)  9_555 1_555   1_655
	O4        O1_1      O2         89.80(13)  9_555 1_555   2_664
	O4        O1_1      O1_2       120.4(2)  9_555 1_555   1_655
	O4        O1_1      O2         177.93(13)  9_555 1_555   3_655
	O4        O1_1      O1_1       120.49(6)  9_555 1_555   4_755
	O4        O1_1      Co3_1      133.20(17)  9_555 1_555   4_655
	O4        O1_1      Fe3_1      133.20(17)  9_555 1_555   4_655
	O4        O1_1      Co4        88.60(10)  9_555 1_555   3_655
	O4        O1_1      Fe4        88.60(10)  9_555 1_555   3_655
	O4        O1_1      Fe3_2      134.29(17)  9_555 1_555   1_655
	O4        O1_1      Co3_2      134.29(17)  9_555 1_555   1_655
	O4        O1_1      Fe1        34.32(6)  9_555 1_555   9_555
	O4        O1_1      Co1        34.32(6)  9_555 1_555   9_555
	O1_1      O1_1      O4         59.51(6)  4_655 1_555   9_555
	O1_1      O1_1      O1_2       59.04(10)  4_655 1_555   9_555
	O1_1      O1_1      O2         58.62(7)  4_655 1_555  10_554
	O1_1      O1_1      O1_2       58.34(7)  4_655 1_555  13_555
	O1_1      O1_1      O1_1       90.000    4_655 1_555   5_565
	O1_1      O1_1      O3_1       89.77(8)  4_655 1_555   4_655
	O1_1      O1_1      O3_2       118.53(7)  4_655 1_555   1_655
	O1_1      O1_1      O2         118.53(8)  4_655 1_555   2_664
	O1_1      O1_1      O1_2       118.97(10)  4_655 1_555   1_655
	O1_1      O1_1      O2         118.98(6)  4_655 1_555   3_655
	O1_1      O1_1      O1_1       180.000   4_655 1_555   4_755
	O1_1      O1_1      Co3_1      87.12(8)  4_655 1_555   4_655
	O1_1      O1_1      Fe3_1      87.12(8)  4_655 1_555   4_655
	O1_1      O1_1      Co4        132.69(9)  4_655 1_555   3_655
	O1_1      O1_1      Fe4        132.69(9)  4_655 1_555   3_655
	O1_1      O1_1      Fe3_2      132.79(8)  4_655 1_555   1_655
	O1_1      O1_1      Co3_2      132.79(8)  4_655 1_555   1_655
	O1_1      O1_1      Fe1        34.00(11)  4_655 1_555   9_555
	O1_1      O1_1      Co1        34.00(11)  4_655 1_555   9_555
	Fe1       O1_2      Co1        0.000     1_555 1_555   1_555
	Co4       O1_2      Fe1        123.2(3)  3_555 1_555   1_555
	Co4       O1_2      Co1        123.2(3)  3_555 1_555   1_555
	Fe4       O1_2      Co4        0.000     3_555 1_555   3_555
	Fe4       O1_2      Fe1        123.2(3)  3_555 1_555   1_555
	Fe4       O1_2      Co1        123.2(3)  3_555 1_555   1_555
	Co3_1     O1_2      Fe4        92.46(19)  4_555 1_555   3_555
	Co3_1     O1_2      Co4        92.46(19)  4_555 1_555   3_555
	Co3_1     O1_2      Fe1        123.96(18)  4_555 1_555   1_555
	Co3_1     O1_2      Co1        123.96(18)  4_555 1_555   1_555
	Fe3_1     O1_2      Co3_1      0.000     4_555 1_555   4_555
	Fe3_1     O1_2      Fe4        92.46(19)  4_555 1_555   3_555
	Fe3_1     O1_2      Co4        92.46(19)  4_555 1_555   3_555
	Fe3_1     O1_2      Fe1        123.96(18)  4_555 1_555   1_555
	Fe3_1     O1_2      Co1        123.96(18)  4_555 1_555   1_555
	Co3_1     O1_2      Fe3_1      91.6(2)  1_555 1_555   4_555
	Co3_1     O1_2      Co3_1      91.6(2)  1_555 1_555   4_555
	Co3_1     O1_2      Fe4        92.46(19)  1_555 1_555   3_555
	Co3_1     O1_2      Co4        92.46(19)  1_555 1_555   3_555
	Co3_1     O1_2      Fe1        123.96(18)  1_555 1_555   1_555
	Co3_1     O1_2      Co1        123.96(18)  1_555 1_555   1_555
	Fe3_1     O1_2      Co3_1      0.000     1_555 1_555   1_555
	Fe3_1     O1_2      Fe3_1      91.6(2)  1_555 1_555   4_555
	Fe3_1     O1_2      Co3_1      91.6(2)  1_555 1_555   4_555
	Fe3_1     O1_2      Fe4        92.46(19)  1_555 1_555   3_555
	Fe3_1     O1_2      Co4        92.46(19)  1_555 1_555   3_555
	Fe3_1     O1_2      Fe1        123.96(18)  1_555 1_555   1_555
	Fe3_1     O1_2      Co1        123.96(18)  1_555 1_555   1_555
	O1_1      O1_2      Fe3_1      90.7(2)  1_455 1_555   1_555
	O1_1      O1_2      Co3_1      90.7(2)  1_455 1_555   1_555
	O1_1      O1_2      Fe3_1      46.99(10)  1_455 1_555   4_555
	O1_1      O1_2      Co3_1      46.99(10)  1_455 1_555   4_555
	O1_1      O1_2      Fe4        45.55(13)  1_455 1_555   3_555
	O1_1      O1_2      Co4        45.55(13)  1_455 1_555   3_555
	O1_1      O1_2      Fe1        145.31(18)  1_455 1_555   1_555
	O1_1      O1_2      Co1        145.31(18)  1_455 1_555   1_555
	O1_1      O1_2      O1_1       57.9(2)  4_655 1_555   1_455
	O1_1      O1_2      Fe3_1      46.99(10)  4_655 1_555   1_555
	O1_1      O1_2      Co3_1      46.99(10)  4_655 1_555   1_555
	O1_1      O1_2      Fe3_1      90.7(2)  4_655 1_555   4_555
	O1_1      O1_2      Co3_1      90.7(2)  4_655 1_555   4_555
	O1_1      O1_2      Fe4        45.55(13)  4_655 1_555   3_555
	O1_1      O1_2      Co4        45.55(13)  4_655 1_555   3_555
	O1_1      O1_2      Fe1        145.31(18)  4_655 1_555   1_555
	O1_1      O1_2      Co1        145.31(18)  4_655 1_555   1_555
	O2        O1_2      O1_1       59.30(16)  3_555 1_555   4_655
	O2        O1_2      O1_1       59.30(16)  3_555 1_555   1_455
	O2        O1_2      Fe3_1      45.87(11)  3_555 1_555   1_555
	O2        O1_2      Co3_1      45.87(11)  3_555 1_555   1_555
	O2        O1_2      Fe3_1      45.87(11)  3_555 1_555   4_555
	O2        O1_2      Co3_1      45.87(11)  3_555 1_555   4_555
	O2        O1_2      Fe4        91.1(2)  3_555 1_555   3_555
	O2        O1_2      Co4        91.1(2)  3_555 1_555   3_555
	O2        O1_2      Fe1        145.7(3)  3_555 1_555   1_555
	O2        O1_2      Co1        145.7(3)  3_555 1_555   1_555
	O3_1      O1_2      O2         120.3(2)  4_555 1_555   3_555
	O3_1      O1_2      O1_1       88.3(2)  4_555 1_555   4_655
	O3_1      O1_2      O1_1       61.00(14)  4_555 1_555   1_455
	O3_1      O1_2      Fe3_1      135.1(2)  4_555 1_555   1_555
	O3_1      O1_2      Co3_1      135.1(2)  4_555 1_555   1_555
	O3_1      O1_2      Fe3_1      92.06(13)  4_555 1_555   4_555
	O3_1      O1_2      Co3_1      92.06(13)  4_555 1_555   4_555
	O3_1      O1_2      Fe4        42.72(11)  4_555 1_555   3_555
	O3_1      O1_2      Co4        42.72(11)  4_555 1_555   3_555
	O3_1      O1_2      Fe1        89.55(19)  4_555 1_555   1_555
	O3_1      O1_2      Co1        89.55(19)  4_555 1_555   1_555
	O3_1      O1_2      O3_1       55.96(14)  1_555 1_555   4_555
	O3_1      O1_2      O2         120.3(2)  1_555 1_555   3_555
	O3_1      O1_2      O1_1       61.00(14)  1_555 1_555   4_655
	O3_1      O1_2      O1_1       88.3(2)  1_555 1_555   1_455
	O3_1      O1_2      Fe3_1      92.06(13)  1_555 1_555   1_555
	O3_1      O1_2      Co3_1      92.06(13)  1_555 1_555   1_555
	O3_1      O1_2      Fe3_1      135.1(2)  1_555 1_555   4_555
	O3_1      O1_2      Co3_1      135.1(2)  1_555 1_555   4_555
	O3_1      O1_2      Fe4        42.72(11)  1_555 1_555   3_555
	O3_1      O1_2      Co4        42.72(11)  1_555 1_555   3_555
	O3_1      O1_2      Fe1        89.55(19)  1_555 1_555   1_555
	O3_1      O1_2      Co1        89.55(19)  1_555 1_555   1_555
	O2        O1_2      O3_1       119.60(16) 10_454 1_555   1_555
	O2        O1_2      O3_1       63.68(8) 10_454 1_555   4_555
	O2        O1_2      O2         90.47(12) 10_454 1_555   3_555
	O2        O1_2      O1_1       121.1(2) 10_454 1_555   4_655
	O2        O1_2      O1_1       63.20(12) 10_454 1_555   1_455
	O2        O1_2      Fe3_1      136.1(2) 10_454 1_555   1_555
	O2        O1_2      Co3_1      136.1(2) 10_454 1_555   1_555
	O2        O1_2      Fe3_1      44.61(6) 10_454 1_555   4_555
	O2        O1_2      Co3_1      44.61(6) 10_454 1_555   4_555
	O2        O1_2      Fe4        92.32(13) 10_454 1_555   3_555
	O2        O1_2      Co4        92.32(13) 10_454 1_555   3_555
	O2        O1_2      Fe1        88.30(14) 10_454 1_555   1_555
	O2        O1_2      Co1        88.30(14) 10_454 1_555   1_555
	O2        O1_2      O2         175.2(3) 10_554 1_555  10_454
	O2        O1_2      O3_1       63.68(8) 10_554 1_555   1_555
	O2        O1_2      O3_1       119.60(16) 10_554 1_555   4_555
	O2        O1_2      O2         90.47(12) 10_554 1_555   3_555
	O2        O1_2      O1_1       63.20(12) 10_554 1_555   4_655
	O2        O1_2      O1_1       121.1(2) 10_554 1_555   1_455
	O2        O1_2      Fe3_1      44.61(6) 10_554 1_555   1_555
	O2        O1_2      Co3_1      44.61(6) 10_554 1_555   1_555
	O2        O1_2      Fe3_1      136.1(2) 10_554 1_555   4_555
	O2        O1_2      Co3_1      136.1(2) 10_554 1_555   4_555
	O2        O1_2      Fe4        92.32(13) 10_554 1_555   3_555
	O2        O1_2      Co4        92.32(13) 10_554 1_555   3_555
	O2        O1_2      Fe1        88.30(14) 10_554 1_555   1_555
	O2        O1_2      Co1        88.30(14) 10_554 1_555   1_555
	O1_1      O1_2      O2         56.68(9) 13_455 1_555  10_554
	O1_1      O1_2      O2         119.97(16) 13_455 1_555  10_454
	O1_1      O1_2      O3_1       120.35(7) 13_455 1_555   1_555
	O1_1      O1_2      O3_1       176.18(11) 13_455 1_555   4_555
	O1_1      O1_2      O2         61.85(12) 13_455 1_555   3_555
	O1_1      O1_2      O1_1       90.47(17) 13_455 1_555   4_655
	O1_1      O1_2      O1_1       121.1(2) 13_455 1_555   1_455
	O1_1      O1_2      Fe3_1      43.48(9) 13_455 1_555   1_555
	O1_1      O1_2      Co3_1      43.48(9) 13_455 1_555   1_555
	O1_1      O1_2      Fe3_1      91.56(16) 13_455 1_555   4_555
	O1_1      O1_2      Co3_1      91.56(16) 13_455 1_555   4_555
	O1_1      O1_2      Fe4        135.9(2) 13_455 1_555   3_555
	O1_1      O1_2      Co4        135.9(2) 13_455 1_555   3_555
	O1_1      O1_2      Fe1        89.4(2) 13_455 1_555   1_555
	O1_1      O1_2      Co1        89.4(2) 13_455 1_555   1_555
	O1_1      O1_2      O1_1       63.33(14) 16_555 1_555  13_455
	O1_1      O1_2      O2         119.97(16) 16_555 1_555  10_554
	O1_1      O1_2      O2         56.68(9) 16_555 1_555  10_454
	O1_1      O1_2      O3_1       176.18(11) 16_555 1_555   1_555
	O1_1      O1_2      O3_1       120.35(7) 16_555 1_555   4_555
	O1_1      O1_2      O2         61.85(12) 16_555 1_555   3_555
	O1_1      O1_2      O1_1       121.1(2) 16_555 1_555   4_655
	O1_1      O1_2      O1_1       90.47(17) 16_555 1_555   1_455
	O1_1      O1_2      Fe3_1      91.56(16) 16_555 1_555   1_555
	O1_1      O1_2      Co3_1      91.56(16) 16_555 1_555   1_555
	O1_1      O1_2      Fe3_1      43.48(9) 16_555 1_555   4_555
	O1_1      O1_2      Co3_1      43.48(9) 16_555 1_555   4_555
	O1_1      O1_2      Fe4        135.9(2) 16_555 1_555   3_555
	O1_1      O1_2      Co4        135.9(2) 16_555 1_555   3_555
	O1_1      O1_2      Fe1        89.4(2) 16_555 1_555   1_555
	O1_1      O1_2      Co1        89.4(2) 16_555 1_555   1_555
	O4        O1_2      O1_1       119.48(19)  1_555 1_555  16_555
	O4        O1_2      O1_1       119.48(19)  1_555 1_555  13_455
	O4        O1_2      O2         89.59(12)  1_555 1_555  10_554
	O4        O1_2      O2         89.59(12)  1_555 1_555  10_454
	O4        O1_2      O3_1       58.32(14)  1_555 1_555   1_555
	O4        O1_2      O3_1       58.32(14)  1_555 1_555   4_555
	O4        O1_2      O2         178.3(2)  1_555 1_555   3_555
	O4        O1_2      O1_1       119.3(2)  1_555 1_555   4_655
	O4        O1_2      O1_1       119.3(2)  1_555 1_555   1_455
	O4        O1_2      Fe3_1      134.18(11)  1_555 1_555   1_555
	O4        O1_2      Co3_1      134.18(11)  1_555 1_555   1_555
	O4        O1_2      Fe3_1      134.18(11)  1_555 1_555   4_555
	O4        O1_2      Co3_1      134.18(11)  1_555 1_555   4_555
	O4        O1_2      Fe4        87.2(2)  1_555 1_555   3_555
	O4        O1_2      Co4        87.2(2)  1_555 1_555   3_555
	O4        O1_2      Fe1        35.97(14)  1_555 1_555   1_555
	O4        O1_2      Co1        35.97(14)  1_555 1_555   1_555
	O1_1      O1_2      O4         61.18(15)  9_445 1_555   1_555
	O1_1      O1_2      O1_1       90.8(2)  9_445 1_555  16_555
	O1_1      O1_2      O1_1       58.30(15)  9_445 1_555  13_455
	O1_1      O1_2      O2         56.88(12)  9_445 1_555  10_554
	O1_1      O1_2      O2         118.8(2)  9_445 1_555  10_454
	O1_1      O1_2      O3_1       90.53(15)  9_445 1_555   1_555
	O1_1      O1_2      O3_1       119.5(2)  9_445 1_555   4_555
	O1_1      O1_2      O2         120.2(2)  9_445 1_555   3_555
	O1_1      O1_2      O1_1       120.077(6)  9_445 1_555   4_655
	O1_1      O1_2      O1_1       178.0(2)  9_445 1_555   1_455
	O1_1      O1_2      Fe3_1      87.74(12)  9_445 1_555   1_555
	O1_1      O1_2      Co3_1      87.74(12)  9_445 1_555   1_555
	O1_1      O1_2      Fe3_1      134.3(3)  9_445 1_555   4_555
	O1_1      O1_2      Co3_1      134.3(3)  9_445 1_555   4_555
	O1_1      O1_2      Fe4        133.2(2)  9_445 1_555   3_555
	O1_1      O1_2      Co4        133.2(2)  9_445 1_555   3_555
	O1_1      O1_2      Fe1        36.22(10)  9_445 1_555   1_555
	O1_1      O1_2      Co1        36.22(10)  9_445 1_555   1_555
	O1_1      O1_2      O1_1       61.91(19) 12_545 1_555   9_445
	O1_1      O1_2      O4         61.18(15) 12_545 1_555   1_555
	O1_1      O1_2      O1_1       58.30(15) 12_545 1_555  16_555
	O1_1      O1_2      O1_1       90.8(2) 12_545 1_555  13_455
	O1_1      O1_2      O2         118.8(2) 12_545 1_555  10_554
	O1_1      O1_2      O2         56.88(12) 12_545 1_555  10_454
	O1_1      O1_2      O3_1       119.5(2) 12_545 1_555   1_555
	O1_1      O1_2      O3_1       90.53(15) 12_545 1_555   4_555
	O1_1      O1_2      O2         120.2(2) 12_545 1_555   3_555
	O1_1      O1_2      O1_1       178.0(2) 12_545 1_555   4_655
	O1_1      O1_2      O1_1       120.077(6) 12_545 1_555   1_455
	O1_1      O1_2      Fe3_1      134.3(3) 12_545 1_555   1_555
	O1_1      O1_2      Co3_1      134.3(3) 12_545 1_555   1_555
	O1_1      O1_2      Fe3_1      87.74(12) 12_545 1_555   4_555
	O1_1      O1_2      Co3_1      87.74(12) 12_545 1_555   4_555
	O1_1      O1_2      Fe4        133.2(2) 12_545 1_555   3_555
	O1_1      O1_2      Co4        133.2(2) 12_545 1_555   3_555
	O1_1      O1_2      Fe1        36.22(10) 12_545 1_555   1_555
	O1_1      O1_2      Co1        36.22(10) 12_545 1_555   1_555
	Fe2       O2        Co2        0.000     1_555 1_555   1_555
	Fe3_2     O2        Fe2        127.4(3)  2_565 1_555   1_555
	Fe3_2     O2        Co2        127.4(3)  2_565 1_555   1_555
	Co3_2     O2        Fe3_2      0.000     2_565 1_555   2_565
	Co3_2     O2        Fe2        127.4(3)  2_565 1_555   1_555
	Co3_2     O2        Co2        127.4(3)  2_565 1_555   1_555
	Co3_1     O2        Co3_2      92.40(6)  7_555 1_555   2_565
	Co3_1     O2        Fe3_2      92.40(6)  7_555 1_555   2_565
	Co3_1     O2        Fe2        122.13(14)  7_555 1_555   1_555
	Co3_1     O2        Co2        122.13(14)  7_555 1_555   1_555
	Fe3_1     O2        Co3_1      0.000     7_555 1_555   7_555
	Fe3_1     O2        Co3_2      92.40(6)  7_555 1_555   2_565
	Fe3_1     O2        Fe3_2      92.40(6)  7_555 1_555   2_565
	Fe3_1     O2        Fe2        122.13(14)  7_555 1_555   1_555
	Fe3_1     O2        Co2        122.13(14)  7_555 1_555   1_555
	Co3_1     O2        Fe3_1      90.67(13)  3_555 1_555   7_555
	Co3_1     O2        Co3_1      90.67(13)  3_555 1_555   7_555
	Co3_1     O2        Co3_2      92.40(6)  3_555 1_555   2_565
	Co3_1     O2        Fe3_2      92.40(6)  3_555 1_555   2_565
	Co3_1     O2        Fe2        122.13(14)  3_555 1_555   1_555
	Co3_1     O2        Co2        122.13(14)  3_555 1_555   1_555
	Fe3_1     O2        Co3_1      0.000     3_555 1_555   3_555
	Fe3_1     O2        Fe3_1      90.67(13)  3_555 1_555   7_555
	Fe3_1     O2        Co3_1      90.67(13)  3_555 1_555   7_555
	Fe3_1     O2        Co3_2      92.40(6)  3_555 1_555   2_565
	Fe3_1     O2        Fe3_2      92.40(6)  3_555 1_555   2_565
	Fe3_1     O2        Fe2        122.13(14)  3_555 1_555   1_555
	Fe3_1     O2        Co2        122.13(14)  3_555 1_555   1_555
	O1_1      O2        Fe3_1      90.39(7)  3_655 1_555   3_555
	O1_1      O2        Co3_1      90.39(7)  3_655 1_555   3_555
	O1_1      O2        Fe3_1      46.98(8)  3_655 1_555   7_555
	O1_1      O2        Co3_1      46.98(8)  3_655 1_555   7_555
	O1_1      O2        Co3_2      45.48(8)  3_655 1_555   2_565
	O1_1      O2        Fe3_2      45.48(8)  3_655 1_555   2_565
	O1_1      O2        Fe2        147.31(12)  3_655 1_555   1_555
	O1_1      O2        Co2        147.31(12)  3_655 1_555   1_555
	O1_1      O2        O1_1       57.95(13)  7_455 1_555   3_655
	O1_1      O2        Fe3_1      46.98(8)  7_455 1_555   3_555
	O1_1      O2        Co3_1      46.98(8)  7_455 1_555   3_555
	O1_1      O2        Fe3_1      90.39(7)  7_455 1_555   7_555
	O1_1      O2        Co3_1      90.39(7)  7_455 1_555   7_555
	O1_1      O2        Co3_2      45.48(8)  7_455 1_555   2_565
	O1_1      O2        Fe3_2      45.48(8)  7_455 1_555   2_565
	O1_1      O2        Fe2        147.31(12)  7_455 1_555   1_555
	O1_1      O2        Co2        147.31(12)  7_455 1_555   1_555
	O1_1      O2        O1_1       62.60(13)  6_465 1_555   7_455
	O1_1      O2        O1_1       90.14(15)  6_465 1_555   3_655
	O1_1      O2        Fe3_1      92.98(10)  6_465 1_555   3_555
	O1_1      O2        Co3_1      92.98(10)  6_465 1_555   3_555
	O1_1      O2        Fe3_1      137.00(16)  6_465 1_555   7_555
	O1_1      O2        Co3_1      137.00(16)  6_465 1_555   7_555
	O1_1      O2        Co3_2      44.66(10)  6_465 1_555   2_565
	O1_1      O2        Fe3_2      44.66(10)  6_465 1_555   2_565
	O1_1      O2        Fe2        91.30(16)  6_465 1_555   1_555
	O1_1      O2        Co2        91.30(16)  6_465 1_555   1_555
	O1_1      O2        O1_1       57.06(15)  2_665 1_555   6_465
	O1_1      O2        O1_1       90.14(15)  2_665 1_555   7_455
	O1_1      O2        O1_1       62.60(13)  2_665 1_555   3_655
	O1_1      O2        Fe3_1      137.00(16)  2_665 1_555   3_555
	O1_1      O2        Co3_1      137.00(16)  2_665 1_555   3_555
	O1_1      O2        Fe3_1      92.98(10)  2_665 1_555   7_555
	O1_1      O2        Co3_1      92.98(10)  2_665 1_555   7_555
	O1_1      O2        Co3_2      44.66(10)  2_665 1_555   2_565
	O1_1      O2        Fe3_2      44.66(10)  2_665 1_555   2_565
	O1_1      O2        Fe2        91.30(16)  2_665 1_555   1_555
	O1_1      O2        Co2        91.30(16)  2_665 1_555   1_555
	O1_2      O2        O1_1       121.92(15)  3_555 1_555   2_665
	O1_2      O2        O1_1       121.92(15)  3_555 1_555   6_465
	O1_2      O2        O1_1       59.32(7)  3_555 1_555   7_455
	O1_2      O2        O1_1       59.32(7)  3_555 1_555   3_655
	O1_2      O2        Fe3_1      45.38(6)  3_555 1_555   3_555
	O1_2      O2        Co3_1      45.38(6)  3_555 1_555   3_555
	O1_2      O2        Fe3_1      45.38(6)  3_555 1_555   7_555
	O1_2      O2        Co3_1      45.38(6)  3_555 1_555   7_555
	O1_2      O2        Co3_2      91.05(11)  3_555 1_555   2_565
	O1_2      O2        Fe3_2      91.05(11)  3_555 1_555   2_565
	O1_2      O2        Fe2        141.5(3)  3_555 1_555   1_555
	O1_2      O2        Co2        141.5(3)  3_555 1_555   1_555
	O1_2      O2        O1_2       89.53(12) 10_455 1_555   3_555
	O1_2      O2        O1_1       120.7(2) 10_455 1_555   2_665
	O1_2      O2        O1_1       63.62(8) 10_455 1_555   6_465
	O1_2      O2        O1_1       62.65(9) 10_455 1_555   7_455
	O1_2      O2        O1_1       120.58(15) 10_455 1_555   3_655
	O1_2      O2        Fe3_1      44.14(10) 10_455 1_555   3_555
	O1_2      O2        Co3_1      44.14(10) 10_455 1_555   3_555
	O1_2      O2        Fe3_1      134.72(17) 10_455 1_555   7_555
	O1_2      O2        Co3_1      134.72(17) 10_455 1_555   7_555
	O1_2      O2        Co3_2      92.34(13) 10_455 1_555   2_565
	O1_2      O2        Fe3_2      92.34(13) 10_455 1_555   2_565
	O1_2      O2        Fe2        88.92(10) 10_455 1_555   1_555
	O1_2      O2        Co2        88.92(10) 10_455 1_555   1_555
	O1_2      O2        O1_2       175.2(3) 10_555 1_555  10_455
	O1_2      O2        O1_2       89.53(12) 10_555 1_555   3_555
	O1_2      O2        O1_1       63.62(8) 10_555 1_555   2_665
	O1_2      O2        O1_1       120.7(2) 10_555 1_555   6_465
	O1_2      O2        O1_1       120.58(15) 10_555 1_555   7_455
	O1_2      O2        O1_1       62.65(9) 10_555 1_555   3_655
	O1_2      O2        Fe3_1      134.72(17) 10_555 1_555   3_555
	O1_2      O2        Co3_1      134.72(17) 10_555 1_555   3_555
	O1_2      O2        Fe3_1      44.14(10) 10_555 1_555   7_555
	O1_2      O2        Co3_1      44.14(10) 10_555 1_555   7_555
	O1_2      O2        Co3_2      92.34(13) 10_555 1_555   2_565
	O1_2      O2        Fe3_2      92.34(13) 10_555 1_555   2_565
	O1_2      O2        Fe2        88.92(10) 10_555 1_555   1_555
	O1_2      O2        Co2        88.92(10) 10_555 1_555   1_555
	O3_2      O2        O1_2       90.46(12)  2_565 1_555  10_555
	O3_2      O2        O1_2       90.46(12)  2_565 1_555  10_455
	O3_2      O2        O1_2       179.6(2)  2_565 1_555   3_555
	O3_2      O2        O1_1       58.40(12)  2_565 1_555   2_665
	O3_2      O2        O1_1       58.40(12)  2_565 1_555   6_465
	O3_2      O2        O1_1       120.99(18)  2_565 1_555   7_455
	O3_2      O2        O1_1       120.99(18)  2_565 1_555   3_655
	O3_2      O2        Fe3_1      134.60(5)  2_565 1_555   3_555
	O3_2      O2        Co3_1      134.60(5)  2_565 1_555   3_555
	O3_2      O2        Fe3_1      134.60(5)  2_565 1_555   7_555
	O3_2      O2        Co3_1      134.60(5)  2_565 1_555   7_555
	O3_2      O2        Co3_2      89.33(18)  2_565 1_555   2_565
	O3_2      O2        Fe3_2      89.33(18)  2_565 1_555   2_565
	O3_2      O2        Fe2        38.10(14)  2_565 1_555   1_555
	O3_2      O2        Co2        38.10(14)  2_565 1_555   1_555
	O1_1      O2        O3_2       118.68(10) 14_455 1_555   2_565
	O1_1      O2        O1_2       56.43(8) 14_455 1_555  10_555
	O1_1      O2        O1_2       119.2(2) 14_455 1_555  10_455
	O1_1      O2        O1_2       61.01(10) 14_455 1_555   3_555
	O1_1      O2        O1_1       120.041(6) 14_455 1_555   2_665
	O1_1      O2        O1_1       176.46(14) 14_455 1_555   6_465
	O1_1      O2        O1_1       120.30(12) 14_455 1_555   7_455
	O1_1      O2        O1_1       90.00(11) 14_455 1_555   3_655
	O1_1      O2        Fe3_1      90.56(17) 14_455 1_555   3_555
	O1_1      O2        Co3_1      90.56(17) 14_455 1_555   3_555
	O1_1      O2        Fe3_1      43.02(10) 14_455 1_555   7_555
	O1_1      O2        Co3_1      43.02(10) 14_455 1_555   7_555
	O1_1      O2        Co3_2      135.36(6) 14_455 1_555   2_565
	O1_1      O2        Fe3_2      135.36(6) 14_455 1_555   2_565
	O1_1      O2        Fe2        86.67(16) 14_455 1_555   1_555
	O1_1      O2        Co2        86.67(16) 14_455 1_555   1_555
	O1_1      O2        O1_1       62.77(15) 10_555 1_555  14_455
	O1_1      O2        O3_2       118.68(10) 10_555 1_555   2_565
	O1_1      O2        O1_2       119.2(2) 10_555 1_555  10_555
	O1_1      O2        O1_2       56.43(8) 10_555 1_555  10_455
	O1_1      O2        O1_2       61.01(10) 10_555 1_555   3_555
	O1_1      O2        O1_1       176.46(14) 10_555 1_555   2_665
	O1_1      O2        O1_1       120.041(6) 10_555 1_555   6_465
	O1_1      O2        O1_1       90.00(11) 10_555 1_555   7_455
	O1_1      O2        O1_1       120.30(12) 10_555 1_555   3_655
	O1_1      O2        Fe3_1      43.02(10) 10_555 1_555   3_555
	O1_1      O2        Co3_1      43.02(10) 10_555 1_555   3_555
	O1_1      O2        Fe3_1      90.56(17) 10_555 1_555   7_555
	O1_1      O2        Co3_1      90.56(17) 10_555 1_555   7_555
	O1_1      O2        Co3_2      135.36(6) 10_555 1_555   2_565
	O1_1      O2        Fe3_2      135.36(6) 10_555 1_555   2_565
	O1_1      O2        Fe2        86.67(16) 10_555 1_555   1_555
	O1_1      O2        Co2        86.67(16) 10_555 1_555   1_555
	O3_1      O2        O1_1       57.03(10) 14_455 1_555  10_555
	O3_1      O2        O1_1       88.88(14) 14_455 1_555  14_455
	O3_1      O2        O3_2       61.66(7) 14_455 1_555   2_565
	O3_1      O2        O1_2       118.53(13) 14_455 1_555  10_555
	O3_1      O2        O1_2       58.07(12) 14_455 1_555  10_455
	O3_1      O2        O1_2       118.02(18) 14_455 1_555   3_555
	O3_1      O2        O1_1       120.06(13) 14_455 1_555   2_665
	O3_1      O2        O1_1       91.13(11) 14_455 1_555   6_465
	O3_1      O2        O1_1       120.72(8) 14_455 1_555   7_455
	O3_1      O2        O1_1       177.31(17) 14_455 1_555   3_655
	O3_1      O2        Fe3_1      87.18(9) 14_455 1_555   3_555
	O3_1      O2        Co3_1      87.18(9) 14_455 1_555   3_555
	O3_1      O2        Fe3_1      131.9(2) 14_455 1_555   7_555
	O3_1      O2        Co3_1      131.9(2) 14_455 1_555   7_555
	O3_1      O2        Co3_2      135.74(16) 14_455 1_555   2_565
	O3_1      O2        Fe3_2      135.74(16) 14_455 1_555   2_565
	O3_1      O2        Fe2        35.03(7) 14_455 1_555   1_555
	O3_1      O2        Co2        35.03(7) 14_455 1_555   1_555
	O3_1      O2        O3_1       60.49(12) 10_555 1_555  14_455
	O3_1      O2        O1_1       88.88(14) 10_555 1_555  10_555
	O3_1      O2        O1_1       57.03(10) 10_555 1_555  14_455
	O3_1      O2        O3_2       61.66(7) 10_555 1_555   2_565
	O3_1      O2        O1_2       58.07(12) 10_555 1_555  10_555
	O3_1      O2        O1_2       118.53(13) 10_555 1_555  10_455
	O3_1      O2        O1_2       118.02(18) 10_555 1_555   3_555
	O3_1      O2        O1_1       91.13(11) 10_555 1_555   2_665
	O3_1      O2        O1_1       120.06(13) 10_555 1_555   6_465
	O3_1      O2        O1_1       177.31(17) 10_555 1_555   7_455
	O3_1      O2        O1_1       120.72(8) 10_555 1_555   3_655
	O3_1      O2        Fe3_1      131.9(2) 10_555 1_555   3_555
	O3_1      O2        Co3_1      131.9(2) 10_555 1_555   3_555
	O3_1      O2        Fe3_1      87.18(9) 10_555 1_555   7_555
	O3_1      O2        Co3_1      87.18(9) 10_555 1_555   7_555
	O3_1      O2        Co3_2      135.74(16) 10_555 1_555   2_565
	O3_1      O2        Fe3_2      135.74(16) 10_555 1_555   2_565
	O3_1      O2        Fe2        35.03(7) 10_555 1_555   1_555
	O3_1      O2        Co2        35.03(7) 10_555 1_555   1_555
	Fe2       O3_1      Co2        0.000    10_554 1_555  10_554
	Fe4       O3_1      Fe2        123.87(10)  3_555 1_555  10_554
	Fe4       O3_1      Co2        123.87(10)  3_555 1_555  10_554
	Co4       O3_1      Fe4        0.000     3_555 1_555   3_555
	Co4       O3_1      Fe2        123.87(10)  3_555 1_555  10_554
	Co4       O3_1      Co2        123.87(10)  3_555 1_555  10_554
	Co5_1     O3_1      Co4        96.12(15)  4_655 1_555   3_555
	Co5_1     O3_1      Fe4        96.12(15)  4_655 1_555   3_555
	Co5_1     O3_1      Fe2        121.36(19)  4_655 1_555  10_554
	Co5_1     O3_1      Co2        121.36(19)  4_655 1_555  10_554
	Fe5_1     O3_1      Co5_1      0.000     4_655 1_555   4_655
	Fe5_1     O3_1      Co4        96.12(15)  4_655 1_555   3_555
	Fe5_1     O3_1      Fe4        96.12(15)  4_655 1_555   3_555
	Fe5_1     O3_1      Fe2        121.36(19)  4_655 1_555  10_554
	Fe5_1     O3_1      Co2        121.36(19)  4_655 1_555  10_554
	Co5_2     O3_1      Fe5_1      89.97(9)  1_555 1_555   4_655
	Co5_2     O3_1      Co5_1      89.97(9)  1_555 1_555   4_655
	Co5_2     O3_1      Co4        95.44(14)  1_555 1_555   3_555
	Co5_2     O3_1      Fe4        95.44(14)  1_555 1_555   3_555
	Co5_2     O3_1      Fe2        122.0(2)  1_555 1_555  10_554
	Co5_2     O3_1      Co2        122.0(2)  1_555 1_555  10_554
	Fe5_2     O3_1      Co5_2      0.000     1_555 1_555   1_555
	Fe5_2     O3_1      Fe5_1      89.97(9)  1_555 1_555   4_655
	Fe5_2     O3_1      Co5_1      89.97(9)  1_555 1_555   4_655
	Fe5_2     O3_1      Co4        95.44(14)  1_555 1_555   3_555
	Fe5_2     O3_1      Fe4        95.44(14)  1_555 1_555   3_555
	Fe5_2     O3_1      Fe2        122.0(2)  1_555 1_555  10_554
	Fe5_2     O3_1      Co2        122.0(2)  1_555 1_555  10_554
	O3_2      O3_1      Fe5_2      93.74(15)  1_555 1_555   1_555
	O3_2      O3_1      Co5_2      93.74(15)  1_555 1_555   1_555
	O3_2      O3_1      Fe5_1      49.96(10)  1_555 1_555   4_655
	O3_2      O3_1      Co5_1      49.96(10)  1_555 1_555   4_655
	O3_2      O3_1      Co4        46.16(12)  1_555 1_555   3_555
	O3_2      O3_1      Fe4        46.16(12)  1_555 1_555   3_555
	O3_2      O3_1      Fe2        144.2(2)  1_555 1_555  10_554
	O3_2      O3_1      Co2        144.2(2)  1_555 1_555  10_554
	O3_1      O3_1      O3_2       59.97(11)  4_555 1_555   1_555
	O3_1      O3_1      Fe5_2      49.15(8)  4_555 1_555   1_555
	O3_1      O3_1      Co5_2      49.15(8)  4_555 1_555   1_555
	O3_1      O3_1      Fe5_1      92.89(9)  4_555 1_555   4_655
	O3_1      O3_1      Co5_1      92.89(9)  4_555 1_555   4_655
	O3_1      O3_1      Co4        46.34(10)  4_555 1_555   3_555
	O3_1      O3_1      Fe4        46.34(10)  4_555 1_555   3_555
	O3_1      O3_1      Fe2        145.67(13)  4_555 1_555  10_554
	O3_1      O3_1      Co2        145.67(13)  4_555 1_555  10_554
	O6        O3_1      O3_1       60.29(7)  3_555 1_555   4_555
	O6        O3_1      O3_2       61.08(15)  3_555 1_555   1_555
	O6        O3_1      Fe5_2      45.56(13)  3_555 1_555   1_555
	O6        O3_1      Co5_2      45.56(13)  3_555 1_555   1_555
	O6        O3_1      Fe5_1      44.96(11)  3_555 1_555   4_655
	O6        O3_1      Co5_1      44.96(11)  3_555 1_555   4_655
	O6        O3_1      Co4        92.60(10)  3_555 1_555   3_555
	O6        O3_1      Fe4        92.60(10)  3_555 1_555   3_555
	O6        O3_1      Fe2        143.52(11)  3_555 1_555  10_554
	O6        O3_1      Co2        143.52(11)  3_555 1_555  10_554
	O5_1      O3_1      O6         63.85(13)  4_655 1_555   3_555
	O5_1      O3_1      O3_1       91.80(8)  4_655 1_555   4_555
	O5_1      O3_1      O3_2       124.91(15)  4_655 1_555   1_555
	O5_1      O3_1      Fe5_2      42.75(8)  4_655 1_555   1_555
	O5_1      O3_1      Co5_2      42.75(8)  4_655 1_555   1_555
	O5_1      O3_1      Fe5_1      90.58(9)  4_655 1_555   4_655
	O5_1      O3_1      Co5_1      90.58(9)  4_655 1_555   4_655
	O5_1      O3_1      Co4        137.75(18)  4_655 1_555   3_555
	O5_1      O3_1      Fe4        137.75(18)  4_655 1_555   3_555
	O5_1      O3_1      Fe2        85.93(12)  4_655 1_555  10_554
	O5_1      O3_1      Co2        85.93(12)  4_655 1_555  10_554
	O4        O3_1      O5_1       56.37(9)  1_555 1_555   4_655
	O4        O3_1      O6         90.15(15)  1_555 1_555   3_555
	O4        O3_1      O3_1       61.75(7)  1_555 1_555   4_555
	O4        O3_1      O3_2       121.72(16)  1_555 1_555   1_555
	O4        O3_1      Fe5_2      44.70(11)  1_555 1_555   1_555
	O4        O3_1      Co5_2      44.70(11)  1_555 1_555   1_555
	O4        O3_1      Fe5_1      134.60(12)  1_555 1_555   4_655
	O4        O3_1      Co5_1      134.60(12)  1_555 1_555   4_655
	O4        O3_1      Co4        91.62(16)  1_555 1_555   3_555
	O4        O3_1      Fe4        91.62(16)  1_555 1_555   3_555
	O4        O3_1      Fe2        89.26(16)  1_555 1_555  10_554
	O4        O3_1      Co2        89.26(16)  1_555 1_555  10_554
	O1_1      O3_1      O4         120.06(11)  4_655 1_555   1_555
	O1_1      O3_1      O5_1       174.35(14)  4_655 1_555   4_655
	O1_1      O3_1      O6         121.50(16)  4_655 1_555   3_555
	O1_1      O3_1      O3_1       89.77(8)  4_655 1_555   4_555
	O1_1      O3_1      O3_2       60.42(12)  4_655 1_555   1_555
	O1_1      O3_1      Fe5_2      138.88(14)  4_655 1_555   1_555
	O1_1      O3_1      Co5_2      138.88(14)  4_655 1_555   1_555
	O1_1      O3_1      Fe5_1      94.76(15)  4_655 1_555   4_655
	O1_1      O3_1      Co5_1      94.76(15)  4_655 1_555   4_655
	O1_1      O3_1      Co4        43.45(9)  4_655 1_555   3_555
	O1_1      O3_1      Fe4        43.45(9)  4_655 1_555   3_555
	O1_1      O3_1      Fe2        89.71(12)  4_655 1_555  10_554
	O1_1      O3_1      Co2        89.71(12)  4_655 1_555  10_554
	O1_2      O3_1      O1_1       57.54(7)  1_555 1_555   4_655
	O1_2      O3_1      O4         62.52(13)  1_555 1_555   1_555
	O1_2      O3_1      O5_1       118.72(18)  1_555 1_555   4_655
	O1_2      O3_1      O6         122.32(12)  1_555 1_555   3_555
	O1_2      O3_1      O3_1       62.02(7)  1_555 1_555   4_555
	O1_2      O3_1      O3_2       90.18(16)  1_555 1_555   1_555
	O1_2      O3_1      Fe5_2      94.41(16)  1_555 1_555   1_555
	O1_2      O3_1      Co5_2      94.41(16)  1_555 1_555   1_555
	O1_2      O3_1      Fe5_1      140.12(15)  1_555 1_555   4_655
	O1_2      O3_1      Co5_1      140.12(15)  1_555 1_555   4_655
	O1_2      O3_1      Co4        44.01(12)  1_555 1_555   3_555
	O1_2      O3_1      Fe4        44.01(12)  1_555 1_555   3_555
	O1_2      O3_1      Fe2        89.23(11)  1_555 1_555  10_554
	O1_2      O3_1      Co2        89.23(11)  1_555 1_555  10_554
	O5_2      O3_1      O1_2       175.75(12)  9_545 1_555   1_555
	O5_2      O3_1      O1_1       120.16(17)  9_545 1_555   4_655
	O5_2      O3_1      O4         119.63(11)  9_545 1_555   1_555
	O5_2      O3_1      O5_1       63.26(6)  9_545 1_555   4_655
	O5_2      O3_1      O6         61.83(6)  9_545 1_555   3_555
	O5_2      O3_1      O3_1       122.12(6)  9_545 1_555   4_555
	O5_2      O3_1      O3_2       91.44(14)  9_545 1_555   1_555
	O5_2      O3_1      Fe5_2      89.41(9)  9_545 1_555   1_555
	O5_2      O3_1      Co5_2      89.41(9)  9_545 1_555   1_555
	O5_2      O3_1      Fe5_1      41.55(9)  9_545 1_555   4_655
	O5_2      O3_1      Co5_1      41.55(9)  9_545 1_555   4_655
	O5_2      O3_1      Co4        137.49(18)  9_545 1_555   3_555
	O5_2      O3_1      Fe4        137.49(18)  9_545 1_555   3_555
	O5_2      O3_1      Fe2        87.16(11)  9_545 1_555  10_554
	O5_2      O3_1      Co2        87.16(11)  9_545 1_555  10_554
	O4        O3_1      O5_2       56.72(10)  9_555 1_555   9_545
	O4        O3_1      O1_2       120.95(14)  9_555 1_555   1_555
	O4        O3_1      O1_1       63.46(10)  9_555 1_555   4_655
	O4        O3_1      O4         175.70(13)  9_555 1_555   1_555
	O4        O3_1      O5_1       119.90(10)  9_555 1_555   4_655
	O4        O3_1      O6         89.73(14)  9_555 1_555   3_555
	O4        O3_1      O3_1       121.70(8)  9_555 1_555   4_555
	O4        O3_1      O3_2       61.79(10)  9_555 1_555   1_555
	O4        O3_1      Fe5_2      134.77(13)  9_555 1_555   1_555
	O4        O3_1      Co5_2      134.77(13)  9_555 1_555   1_555
	O4        O3_1      Fe5_1      44.88(9)  9_555 1_555   4_655
	O4        O3_1      Co5_1      44.88(9)  9_555 1_555   4_655
	O4        O3_1      Co4        92.68(16)  9_555 1_555   3_555
	O4        O3_1      Fe4        92.68(16)  9_555 1_555   3_555
	O4        O3_1      Fe2        88.27(16)  9_555 1_555  10_554
	O4        O3_1      Co2        88.27(16)  9_555 1_555  10_554
	O2        O3_1      O4         91.13(13) 10_554 1_555   9_555
	O2        O3_1      O5_2       117.63(10) 10_554 1_555   9_545
	O2        O3_1      O1_2       58.25(6) 10_554 1_555   1_555
	O2        O3_1      O1_1       60.11(11) 10_554 1_555   4_655
	O2        O3_1      O4         88.88(13) 10_554 1_555   1_555
	O2        O3_1      O5_1       114.54(14) 10_554 1_555   4_655
	O2        O3_1      O6         178.39(17) 10_554 1_555   3_555
	O2        O3_1      O3_1       120.24(6) 10_554 1_555   4_555
	O2        O3_1      O3_2       120.53(16) 10_554 1_555   1_555
	O2        O3_1      Fe5_2      133.4(2) 10_554 1_555   1_555
	O2        O3_1      Co5_2      133.4(2) 10_554 1_555   1_555
	O2        O3_1      Fe5_1      135.81(19) 10_554 1_555   4_655
	O2        O3_1      Co5_1      135.81(19) 10_554 1_555   4_655
	O2        O3_1      Co4        88.71(8) 10_554 1_555   3_555
	O2        O3_1      Fe4        88.71(8) 10_554 1_555   3_555
	O2        O3_1      Fe2        35.19(5) 10_554 1_555  10_554
	O2        O3_1      Co2        35.19(5) 10_554 1_555  10_554
	O3_1      O3_1      O2         59.76(6)  4_655 1_555  10_554
	O3_1      O3_1      O4         58.30(8)  4_655 1_555   9_555
	O3_1      O3_1      O5_2       57.88(6)  4_655 1_555   9_545
	O3_1      O3_1      O1_2       117.98(7)  4_655 1_555   1_555
	O3_1      O3_1      O1_1       90.23(8)  4_655 1_555   4_655
	O3_1      O3_1      O4         118.25(7)  4_655 1_555   1_555
	O3_1      O3_1      O5_1       88.20(8)  4_655 1_555   4_655
	O3_1      O3_1      O6         119.71(7)  4_655 1_555   3_555
	O3_1      O3_1      O3_1       180.000   4_655 1_555   4_555
	O3_1      O3_1      O3_2       120.03(11)  4_655 1_555   1_555
	O3_1      O3_1      Fe5_2      130.85(8)  4_655 1_555   1_555
	O3_1      O3_1      Co5_2      130.85(8)  4_655 1_555   1_555
	O3_1      O3_1      Fe5_1      87.11(9)  4_655 1_555   4_655
	O3_1      O3_1      Co5_1      87.11(9)  4_655 1_555   4_655
	O3_1      O3_1      Co4        133.66(10)  4_655 1_555   3_555
	O3_1      O3_1      Fe4        133.66(10)  4_655 1_555   3_555
	O3_1      O3_1      Fe2        34.33(13)  4_655 1_555  10_554
	O3_1      O3_1      Co2        34.33(13)  4_655 1_555  10_554
	O3_2      O3_1      O3_1       60.03(10)  9_545 1_555   4_655
	O3_2      O3_1      O2         57.54(12)  9_545 1_555  10_554
	O3_2      O3_1      O4         118.33(14)  9_545 1_555   9_555
	O3_2      O3_1      O5_2       90.24(13)  9_545 1_555   9_545
	O3_2      O3_1      O1_2       88.07(15)  9_545 1_555   1_555
	O3_2      O3_1      O1_1       117.64(14)  9_545 1_555   4_655
	O3_2      O3_1      O4         58.27(9)  9_545 1_555   1_555
	O3_2      O3_1      O5_1       57.00(11)  9_545 1_555   4_655
	O3_2      O3_1      O6         120.85(17)  9_545 1_555   3_555
	O3_2      O3_1      O3_1       119.97(10)  9_545 1_555   4_555
	O3_2      O3_1      O3_2       177.9(2)  9_545 1_555   1_555
	O3_2      O3_1      Fe5_2      87.48(13)  9_545 1_555   1_555
	O3_2      O3_1      Co5_2      87.48(13)  9_545 1_555   1_555
	O3_2      O3_1      Fe5_1      131.76(15)  9_545 1_555   4_655
	O3_2      O3_1      Co5_1      131.76(15)  9_545 1_555   4_655
	O3_2      O3_1      Co4        132.08(18)  9_545 1_555   3_555
	O3_2      O3_1      Fe4        132.08(18)  9_545 1_555   3_555
	O3_2      O3_1      Fe2        34.72(12)  9_545 1_555  10_554
	O3_2      O3_1      Co2        34.72(12)  9_545 1_555  10_554
	Fe2       O3_2      Co2        0.000     2_564 1_555   2_564
	Fe4       O3_2      Fe2        127.4(2)  3_555 1_555   2_564
	Fe4       O3_2      Co2        127.4(2)  3_555 1_555   2_564
	Co4       O3_2      Fe4        0.000     3_555 1_555   3_555
	Co4       O3_2      Fe2        127.4(2)  3_555 1_555   2_564
	Co4       O3_2      Co2        127.4(2)  3_555 1_555   2_564
	Co5_1     O3_2      Co4        95.43(18)  1_455 1_555   3_555
	Co5_1     O3_2      Fe4        95.43(18)  1_455 1_555   3_555
	Co5_1     O3_2      Fe2        120.56(16)  1_455 1_555   2_564
	Co5_1     O3_2      Co2        120.56(16)  1_455 1_555   2_564
	Fe5_1     O3_2      Co5_1      0.000     1_455 1_555   1_455
	Fe5_1     O3_2      Co4        95.43(18)  1_455 1_555   3_555
	Fe5_1     O3_2      Fe4        95.43(18)  1_455 1_555   3_555
	Fe5_1     O3_2      Fe2        120.56(16)  1_455 1_555   2_564
	Fe5_1     O3_2      Co2        120.56(16)  1_455 1_555   2_564
	Fe5_1     O3_2      Fe5_1      88.11(16)  4_655 1_555   1_455
	Fe5_1     O3_2      Co5_1      88.11(16)  4_655 1_555   1_455
	Fe5_1     O3_2      Co4        95.43(18)  4_655 1_555   3_555
	Fe5_1     O3_2      Fe4        95.43(18)  4_655 1_555   3_555
	Fe5_1     O3_2      Fe2        120.56(16)  4_655 1_555   2_564
	Fe5_1     O3_2      Co2        120.56(16)  4_655 1_555   2_564
	Co5_1     O3_2      Fe5_1      0.000     4_655 1_555   4_655
	Co5_1     O3_2      Fe5_1      88.11(16)  4_655 1_555   1_455
	Co5_1     O3_2      Co5_1      88.11(16)  4_655 1_555   1_455
	Co5_1     O3_2      Co4        95.43(18)  4_655 1_555   3_555
	Co5_1     O3_2      Fe4        95.43(18)  4_655 1_555   3_555
	Co5_1     O3_2      Fe2        120.56(16)  4_655 1_555   2_564
	Co5_1     O3_2      Co2        120.56(16)  4_655 1_555   2_564
	O3_1      O3_2      Co5_1      49.04(10)  1_555 1_555   4_655
	O3_1      O3_2      Fe5_1      49.04(10)  1_555 1_555   4_655
	O3_1      O3_2      Fe5_1      92.3(2)  1_555 1_555   1_455
	O3_1      O3_2      Co5_1      92.3(2)  1_555 1_555   1_455
	O3_1      O3_2      Co4        46.39(12)  1_555 1_555   3_555
	O3_1      O3_2      Fe4        46.39(12)  1_555 1_555   3_555
	O3_1      O3_2      Fe2        146.58(13)  1_555 1_555   2_564
	O3_1      O3_2      Co2        146.58(13)  1_555 1_555   2_564
	O3_1      O3_2      O3_1       60.1(2)  4_555 1_555   1_555
	O3_1      O3_2      Co5_1      92.3(2)  4_555 1_555   4_655
	O3_1      O3_2      Fe5_1      92.3(2)  4_555 1_555   4_655
	O3_1      O3_2      Fe5_1      49.04(10)  4_555 1_555   1_455
	O3_1      O3_2      Co5_1      49.04(10)  4_555 1_555   1_455
	O3_1      O3_2      Co4        46.39(12)  4_555 1_555   3_555
	O3_1      O3_2      Fe4        46.39(12)  4_555 1_555   3_555
	O3_1      O3_2      Fe2        146.58(13)  4_555 1_555   2_564
	O3_1      O3_2      Co2        146.58(13)  4_555 1_555   2_564
	O6        O3_2      O3_1       59.94(14)  3_555 1_555   4_555
	O6        O3_2      O3_1       59.94(14)  3_555 1_555   1_555
	O6        O3_2      Co5_1      44.35(8)  3_555 1_555   4_655
	O6        O3_2      Fe5_1      44.35(8)  3_555 1_555   4_655
	O6        O3_2      Fe5_1      44.35(8)  3_555 1_555   1_455
	O6        O3_2      Co5_1      44.35(8)  3_555 1_555   1_455
	O6        O3_2      Co4        91.8(2)  3_555 1_555   3_555
	O6        O3_2      Fe4        91.8(2)  3_555 1_555   3_555
	O6        O3_2      Fe2        140.8(2)  3_555 1_555   2_564
	O6        O3_2      Co2        140.8(2)  3_555 1_555   2_564
	O5_1      O3_2      O6         61.64(12) 12_555 1_555   3_555
	O5_1      O3_2      O3_1       90.48(12) 12_555 1_555   4_555
	O5_1      O3_2      O3_1       121.58(19) 12_555 1_555   1_555
	O5_1      O3_2      Co5_1      88.12(13) 12_555 1_555   4_655
	O5_1      O3_2      Fe5_1      88.12(13) 12_555 1_555   4_655
	O5_1      O3_2      Fe5_1      41.51(8) 12_555 1_555   1_455
	O5_1      O3_2      Co5_1      41.51(8) 12_555 1_555   1_455
	O5_1      O3_2      Co4        136.76(16) 12_555 1_555   3_555
	O5_1      O3_2      Fe4        136.76(16) 12_555 1_555   3_555
	O5_1      O3_2      Fe2        85.20(15) 12_555 1_555   2_564
	O5_1      O3_2      Co2        85.20(15) 12_555 1_555   2_564
	O5_1      O3_2      O5_1       61.99(11)  9_455 1_555  12_555
	O5_1      O3_2      O6         61.64(12)  9_455 1_555   3_555
	O5_1      O3_2      O3_1       121.58(19)  9_455 1_555   4_555
	O5_1      O3_2      O3_1       90.48(12)  9_455 1_555   1_555
	O5_1      O3_2      Co5_1      41.51(8)  9_455 1_555   4_655
	O5_1      O3_2      Fe5_1      41.51(8)  9_455 1_555   4_655
	O5_1      O3_2      Fe5_1      88.12(13)  9_455 1_555   1_455
	O5_1      O3_2      Co5_1      88.12(13)  9_455 1_555   1_455
	O5_1      O3_2      Co4        136.76(16)  9_455 1_555   3_555
	O5_1      O3_2      Fe4        136.76(16)  9_455 1_555   3_555
	O5_1      O3_2      Fe2        85.20(15)  9_455 1_555   2_564
	O5_1      O3_2      Co2        85.20(15)  9_455 1_555   2_564
	O1_1      O3_2      O5_1       120.34(7)  4_655 1_555   9_455
	O1_1      O3_2      O5_1       175.54(18)  4_655 1_555  12_555
	O1_1      O3_2      O6         122.69(18)  4_655 1_555   3_555
	O1_1      O3_2      O3_1       91.16(17)  4_655 1_555   4_555
	O1_1      O3_2      O3_1       62.75(12)  4_655 1_555   1_555
	O1_1      O3_2      Co5_1      95.96(11)  4_655 1_555   4_655
	O1_1      O3_2      Fe5_1      95.96(11)  4_655 1_555   4_655
	O1_1      O3_2      Fe5_1      140.2(2)  4_655 1_555   1_455
	O1_1      O3_2      Co5_1      140.2(2)  4_655 1_555   1_455
	O1_1      O3_2      Co4        44.77(10)  4_655 1_555   3_555
	O1_1      O3_2      Fe4        44.77(10)  4_655 1_555   3_555
	O1_1      O3_2      Fe2        91.16(14)  4_655 1_555   2_564
	O1_1      O3_2      Co2        91.16(14)  4_655 1_555   2_564
	O1_1      O3_2      O1_1       57.06(13)  1_455 1_555   4_655
	O1_1      O3_2      O5_1       175.54(18)  1_455 1_555   9_455
	O1_1      O3_2      O5_1       120.34(7)  1_455 1_555  12_555
	O1_1      O3_2      O6         122.69(18)  1_455 1_555   3_555
	O1_1      O3_2      O3_1       62.75(12)  1_455 1_555   4_555
	O1_1      O3_2      O3_1       91.16(17)  1_455 1_555   1_555
	O1_1      O3_2      Co5_1      140.2(2)  1_455 1_555   4_655
	O1_1      O3_2      Fe5_1      140.2(2)  1_455 1_555   4_655
	O1_1      O3_2      Fe5_1      95.96(11)  1_455 1_555   1_455
	O1_1      O3_2      Co5_1      95.96(11)  1_455 1_555   1_455
	O1_1      O3_2      Co4        44.77(10)  1_455 1_555   3_555
	O1_1      O3_2      Fe4        44.77(10)  1_455 1_555   3_555
	O1_1      O3_2      Fe2        91.16(14)  1_455 1_555   2_564
	O1_1      O3_2      Co2        91.16(14)  1_455 1_555   2_564
	O4        O3_2      O1_1       64.55(8)  9_455 1_555   1_455
	O4        O3_2      O1_1       121.57(13)  9_455 1_555   4_655
	O4        O3_2      O5_1       117.78(13)  9_455 1_555   9_455
	O4        O3_2      O5_1       55.82(7)  9_455 1_555  12_555
	O4        O3_2      O6         89.68(10)  9_455 1_555   3_555
	O4        O3_2      O3_1       62.77(14)  9_455 1_555   4_555
	O4        O3_2      O3_1       122.8(2)  9_455 1_555   1_555
	O4        O3_2      Co5_1      133.26(16)  9_455 1_555   4_655
	O4        O3_2      Fe5_1      133.26(16)  9_455 1_555   4_655
	O4        O3_2      Fe5_1      45.37(7)  9_455 1_555   1_455
	O4        O3_2      Co5_1      45.37(7)  9_455 1_555   1_455
	O4        O3_2      Co4        93.64(12)  9_455 1_555   3_555
	O4        O3_2      Fe4        93.64(12)  9_455 1_555   3_555
	O4        O3_2      Fe2        87.95(14)  9_455 1_555   2_564
	O4        O3_2      Co2        87.95(14)  9_455 1_555   2_564
	O4        O3_2      O4         172.7(2)  9_555 1_555   9_455
	O4        O3_2      O1_1       121.57(13)  9_555 1_555   1_455
	O4        O3_2      O1_1       64.55(8)  9_555 1_555   4_655
	O4        O3_2      O5_1       55.82(7)  9_555 1_555   9_455
	O4        O3_2      O5_1       117.78(13)  9_555 1_555  12_555
	O4        O3_2      O6         89.68(10)  9_555 1_555   3_555
	O4        O3_2      O3_1       122.8(2)  9_555 1_555   4_555
	O4        O3_2      O3_1       62.77(14)  9_555 1_555   1_555
	O4        O3_2      Co5_1      45.37(7)  9_555 1_555   4_655
	O4        O3_2      Fe5_1      45.37(7)  9_555 1_555   4_655
	O4        O3_2      Fe5_1      133.26(16)  9_555 1_555   1_455
	O4        O3_2      Co5_1      133.26(16)  9_555 1_555   1_455
	O4        O3_2      Co4        93.64(12)  9_555 1_555   3_555
	O4        O3_2      Fe4        93.64(12)  9_555 1_555   3_555
	O4        O3_2      Fe2        87.95(14)  9_555 1_555   2_564
	O4        O3_2      Co2        87.95(14)  9_555 1_555   2_564
	O2        O3_2      O4         90.24(10)  2_564 1_555   9_555
	O2        O3_2      O4         90.24(10)  2_564 1_555   9_455
	O2        O3_2      O1_1       58.39(12)  2_564 1_555   1_455
	O2        O3_2      O1_1       58.39(12)  2_564 1_555   4_655
	O2        O3_2      O5_1       117.29(17)  2_564 1_555   9_455
	O2        O3_2      O5_1       117.29(17)  2_564 1_555  12_555
	O2        O3_2      O6         178.7(2)  2_564 1_555   3_555
	O2        O3_2      O3_1       121.13(16)  2_564 1_555   4_555
	O2        O3_2      O3_1       121.13(16)  2_564 1_555   1_555
	O2        O3_2      Co5_1      135.50(9)  2_564 1_555   4_655
	O2        O3_2      Fe5_1      135.50(9)  2_564 1_555   4_655
	O2        O3_2      Fe5_1      135.50(9)  2_564 1_555   1_455
	O2        O3_2      Co5_1      135.50(9)  2_564 1_555   1_455
	O2        O3_2      Co4        89.47(15)  2_564 1_555   3_555
	O2        O3_2      Fe4        89.47(15)  2_564 1_555   3_555
	O2        O3_2      Fe2        37.94(11)  2_564 1_555   2_564
	O2        O3_2      Co2        37.94(11)  2_564 1_555   2_564
	O3_1      O3_2      O2         60.80(12)  9_455 1_555   2_564
	O3_1      O3_2      O4         117.1(2)  9_455 1_555   9_555
	O3_1      O3_2      O4         57.19(13)  9_455 1_555   9_455
	O3_1      O3_2      O1_1       90.60(12)  9_455 1_555   1_455
	O3_1      O3_2      O1_1       119.19(18)  9_455 1_555   4_655
	O3_1      O3_2      O5_1       87.85(16)  9_455 1_555   9_455
	O3_1      O3_2      O5_1       56.50(10)  9_455 1_555  12_555
	O3_1      O3_2      O6         118.13(16)  9_455 1_555   3_555
	O3_1      O3_2      O3_1       119.960(14)  9_455 1_555   4_555
	O3_1      O3_2      O3_1       177.9(2)  9_455 1_555   1_555
	O3_1      O3_2      Co5_1      129.2(2)  9_455 1_555   4_655
	O3_1      O3_2      Fe5_1      129.2(2)  9_455 1_555   4_655
	O3_1      O3_2      Fe5_1      86.43(11)  9_455 1_555   1_455
	O3_1      O3_2      Co5_1      86.43(11)  9_455 1_555   1_455
	O3_1      O3_2      Co4        135.34(15)  9_455 1_555   3_555
	O3_1      O3_2      Fe4        135.34(15)  9_455 1_555   3_555
	O3_1      O3_2      Fe2        34.42(10)  9_455 1_555   2_564
	O3_1      O3_2      Co2        34.42(10)  9_455 1_555   2_564
	O3_1      O3_2      O3_1       59.94(19) 12_555 1_555   9_455
	O3_1      O3_2      O2         60.80(12) 12_555 1_555   2_564
	O3_1      O3_2      O4         57.19(13) 12_555 1_555   9_555
	O3_1      O3_2      O4         117.1(2) 12_555 1_555   9_455
	O3_1      O3_2      O1_1       119.19(18) 12_555 1_555   1_455
	O3_1      O3_2      O1_1       90.60(12) 12_555 1_555   4_655
	O3_1      O3_2      O5_1       56.50(10) 12_555 1_555   9_455
	O3_1      O3_2      O5_1       87.85(16) 12_555 1_555  12_555
	O3_1      O3_2      O6         118.13(16) 12_555 1_555   3_555
	O3_1      O3_2      O3_1       177.9(2) 12_555 1_555   4_555
	O3_1      O3_2      O3_1       119.960(14) 12_555 1_555   1_555
	O3_1      O3_2      Co5_1      86.43(11) 12_555 1_555   4_655
	O3_1      O3_2      Fe5_1      86.43(11) 12_555 1_555   4_655
	O3_1      O3_2      Fe5_1      129.2(2) 12_555 1_555   1_455
	O3_1      O3_2      Co5_1      129.2(2) 12_555 1_555   1_455
	O3_1      O3_2      Co4        135.34(15) 12_555 1_555   3_555
	O3_1      O3_2      Fe4        135.34(15) 12_555 1_555   3_555
	O3_1      O3_2      Fe2        34.42(10) 12_555 1_555   2_564
	O3_1      O3_2      Co2        34.42(10) 12_555 1_555   2_564
	Fe1       O4        Co1        0.000     1_555 1_555   1_555
	Co5_2     O4        Fe1        129.2(3)  1_555 1_555   1_555
	Co5_2     O4        Co1        129.2(3)  1_555 1_555   1_555
	Fe5_2     O4        Co5_2      0.000     1_555 1_555   1_555
	Fe5_2     O4        Fe1        129.2(3)  1_555 1_555   1_555
	Fe5_2     O4        Co1        129.2(3)  1_555 1_555   1_555
	Co5_1     O4        Fe5_2      88.86(8) 12_545 1_555   1_555
	Co5_1     O4        Co5_2      88.86(8) 12_545 1_555   1_555
	Co5_1     O4        Fe1        124.75(16) 12_545 1_555   1_555
	Co5_1     O4        Co1        124.75(16) 12_545 1_555   1_555
	Fe5_1     O4        Co5_1      0.000    12_545 1_555  12_545
	Fe5_1     O4        Fe5_2      88.86(8) 12_545 1_555   1_555
	Fe5_1     O4        Co5_2      88.86(8) 12_545 1_555   1_555
	Fe5_1     O4        Fe1        124.75(16) 12_545 1_555   1_555
	Fe5_1     O4        Co1        124.75(16) 12_545 1_555   1_555
	Fe5_1     O4        Fe5_1      87.93(15)  9_445 1_555  12_545
	Fe5_1     O4        Co5_1      87.93(15)  9_445 1_555  12_545
	Fe5_1     O4        Fe5_2      88.86(8)  9_445 1_555   1_555
	Fe5_1     O4        Co5_2      88.86(8)  9_445 1_555   1_555
	Fe5_1     O4        Fe1        124.75(16)  9_445 1_555   1_555
	Fe5_1     O4        Co1        124.75(16)  9_445 1_555   1_555
	Co5_1     O4        Fe5_1      0.000     9_445 1_555   9_445
	Co5_1     O4        Fe5_1      87.93(15)  9_445 1_555  12_545
	Co5_1     O4        Co5_1      87.93(15)  9_445 1_555  12_545
	Co5_1     O4        Fe5_2      88.86(8)  9_445 1_555   1_555
	Co5_1     O4        Co5_2      88.86(8)  9_445 1_555   1_555
	Co5_1     O4        Fe1        124.75(16)  9_445 1_555   1_555
	Co5_1     O4        Co1        124.75(16)  9_445 1_555   1_555
	O5_1      O4        Co5_1      91.74(6)  1_455 1_555   9_445
	O5_1      O4        Fe5_1      91.74(6)  1_455 1_555   9_445
	O5_1      O4        Fe5_1      44.04(9)  1_455 1_555  12_545
	O5_1      O4        Co5_1      44.04(9)  1_455 1_555  12_545
	O5_1      O4        Fe5_2      45.11(9)  1_455 1_555   1_555
	O5_1      O4        Co5_2      45.11(9)  1_455 1_555   1_555
	O5_1      O4        Fe1        143.31(12)  1_455 1_555   1_555
	O5_1      O4        Co1        143.31(12)  1_455 1_555   1_555
	O5_1      O4        O5_1       65.31(11)  4_655 1_555   1_455
	O5_1      O4        Co5_1      44.04(9)  4_655 1_555   9_445
	O5_1      O4        Fe5_1      44.04(9)  4_655 1_555   9_445
	O5_1      O4        Fe5_1      91.74(6)  4_655 1_555  12_545
	O5_1      O4        Co5_1      91.74(6)  4_655 1_555  12_545
	O5_1      O4        Fe5_2      45.11(9)  4_655 1_555   1_555
	O5_1      O4        Co5_2      45.11(9)  4_655 1_555   1_555
	O5_1      O4        Fe1        143.31(12)  4_655 1_555   1_555
	O5_1      O4        Co1        143.31(12)  4_655 1_555   1_555
	O5_2      O4        O5_1       62.10(6)  1_545 1_555   4_655
	O5_2      O4        O5_1       62.10(6)  1_545 1_555   1_455
	O5_2      O4        Co5_1      43.97(8)  1_545 1_555   9_445
	O5_2      O4        Fe5_1      43.97(8)  1_545 1_555   9_445
	O5_2      O4        Fe5_1      43.97(8)  1_545 1_555  12_545
	O5_2      O4        Co5_1      43.97(8)  1_545 1_555  12_545
	O5_2      O4        Fe5_2      89.27(10)  1_545 1_555   1_555
	O5_2      O4        Co5_2      89.27(10)  1_545 1_555   1_555
	O5_2      O4        Fe1        141.5(3)  1_545 1_555   1_555
	O5_2      O4        Co1        141.5(3)  1_545 1_555   1_555
	O3_1      O4        O5_2       122.58(10)  4_555 1_555   1_545
	O3_1      O4        O5_1       91.11(16)  4_555 1_555   4_655
	O3_1      O4        O5_1       60.56(11)  4_555 1_555   1_455
	O3_1      O4        Co5_1      135.12(17)  4_555 1_555   9_445
	O3_1      O4        Fe5_1      135.12(17)  4_555 1_555   9_445
	O3_1      O4        Fe5_1      92.95(11)  4_555 1_555  12_545
	O3_1      O4        Co5_1      92.95(11)  4_555 1_555  12_545
	O3_1      O4        Fe5_2      46.35(12)  4_555 1_555   1_555
	O3_1      O4        Co5_2      46.35(12)  4_555 1_555   1_555
	O3_1      O4        Fe1        90.71(17)  4_555 1_555   1_555
	O3_1      O4        Co1        90.71(17)  4_555 1_555   1_555
	O3_1      O4        O3_1       56.50(14)  1_555 1_555   4_555
	O3_1      O4        O5_2       122.58(10)  1_555 1_555   1_545
	O3_1      O4        O5_1       60.56(11)  1_555 1_555   4_655
	O3_1      O4        O5_1       91.11(16)  1_555 1_555   1_455
	O3_1      O4        Co5_1      92.95(11)  1_555 1_555   9_445
	O3_1      O4        Fe5_1      92.95(11)  1_555 1_555   9_445
	O3_1      O4        Fe5_1      135.12(17)  1_555 1_555  12_545
	O3_1      O4        Co5_1      135.12(17)  1_555 1_555  12_545
	O3_1      O4        Fe5_2      46.35(12)  1_555 1_555   1_555
	O3_1      O4        Co5_2      46.35(12)  1_555 1_555   1_555
	O3_1      O4        Fe1        90.71(17)  1_555 1_555   1_555
	O3_1      O4        Co1        90.71(17)  1_555 1_555   1_555
	O3_2      O4        O3_1       121.0(2)  9_445 1_555   1_555
	O3_2      O4        O3_1       64.54(8)  9_445 1_555   4_555
	O3_2      O4        O5_2       90.19(11)  9_445 1_555   1_545
	O3_2      O4        O5_1       125.77(11)  9_445 1_555   4_655
	O3_2      O4        O5_1       60.49(9)  9_445 1_555   1_455
	O3_2      O4        Co5_1      134.10(17)  9_445 1_555   9_445
	O3_2      O4        Fe5_1      134.10(17)  9_445 1_555   9_445
	O3_2      O4        Fe5_1      46.39(9)  9_445 1_555  12_545
	O3_2      O4        Co5_1      46.39(9)  9_445 1_555  12_545
	O3_2      O4        Fe5_2      93.65(12)  9_445 1_555   1_555
	O3_2      O4        Co5_2      93.65(12)  9_445 1_555   1_555
	O3_2      O4        Fe1        87.59(7)  9_445 1_555   1_555
	O3_2      O4        Co1        87.59(7)  9_445 1_555   1_555
	O3_2      O4        O3_2       172.7(2)  9_545 1_555   9_445
	O3_2      O4        O3_1       64.54(8)  9_545 1_555   1_555
	O3_2      O4        O3_1       121.0(2)  9_545 1_555   4_555
	O3_2      O4        O5_2       90.19(11)  9_545 1_555   1_545
	O3_2      O4        O5_1       60.49(9)  9_545 1_555   4_655
	O3_2      O4        O5_1       125.77(11)  9_545 1_555   1_455
	O3_2      O4        Co5_1      46.39(9)  9_545 1_555   9_445
	O3_2      O4        Fe5_1      46.39(9)  9_545 1_555   9_445
	O3_2      O4        Fe5_1      134.10(17)  9_545 1_555  12_545
	O3_2      O4        Co5_1      134.10(17)  9_545 1_555  12_545
	O3_2      O4        Fe5_2      93.65(12)  9_545 1_555   1_555
	O3_2      O4        Co5_2      93.65(12)  9_545 1_555   1_555
	O3_2      O4        Fe1        87.59(7)  9_545 1_555   1_555
	O3_2      O4        Co1        87.59(7)  9_545 1_555   1_555
	O3_1      O4        O3_2       55.44(8) 12_545 1_555   9_545
	O3_1      O4        O3_2       118.8(2) 12_545 1_555   9_445
	O3_1      O4        O3_1       119.983(8) 12_545 1_555   1_555
	O3_1      O4        O3_1       175.70(13) 12_545 1_555   4_555
	O3_1      O4        O5_2       61.02(12) 12_545 1_555   1_545
	O3_1      O4        O5_1       88.80(11) 12_545 1_555   4_655
	O3_1      O4        O5_1       123.11(14) 12_545 1_555   1_455
	O3_1      O4        Co5_1      45.08(11) 12_545 1_555   9_445
	O3_1      O4        Fe5_1      45.08(11) 12_545 1_555   9_445
	O3_1      O4        Fe5_1      91.35(19) 12_545 1_555  12_545
	O3_1      O4        Co5_1      91.35(19) 12_545 1_555  12_545
	O3_1      O4        Fe5_2      133.87(8) 12_545 1_555   1_555
	O3_1      O4        Co5_2      133.87(8) 12_545 1_555   1_555
	O3_1      O4        Fe1        86.79(17) 12_545 1_555   1_555
	O3_1      O4        Co1        86.79(17) 12_545 1_555   1_555
	O3_1      O4        O3_1       63.41(15)  9_445 1_555  12_545
	O3_1      O4        O3_2       118.8(2)  9_445 1_555   9_545
	O3_1      O4        O3_2       55.44(8)  9_445 1_555   9_445
	O3_1      O4        O3_1       175.70(13)  9_445 1_555   1_555
	O3_1      O4        O3_1       119.983(8)  9_445 1_555   4_555
	O3_1      O4        O5_2       61.02(12)  9_445 1_555   1_545
	O3_1      O4        O5_1       123.11(14)  9_445 1_555   4_655
	O3_1      O4        O5_1       88.80(11)  9_445 1_555   1_455
	O3_1      O4        Co5_1      91.35(19)  9_445 1_555   9_445
	O3_1      O4        Fe5_1      91.35(19)  9_445 1_555   9_445
	O3_1      O4        Fe5_1      45.08(11)  9_445 1_555  12_545
	O3_1      O4        Co5_1      45.08(11)  9_445 1_555  12_545
	O3_1      O4        Fe5_2      133.87(8)  9_445 1_555   1_555
	O3_1      O4        Co5_2      133.87(8)  9_445 1_555   1_555
	O3_1      O4        Fe1        86.79(17)  9_445 1_555   1_555
	O3_1      O4        Co1        86.79(17)  9_445 1_555   1_555
	O1_2      O4        O3_1       117.31(11)  1_555 1_555   9_445
	O1_2      O4        O3_1       117.31(11)  1_555 1_555  12_545
	O1_2      O4        O3_2       89.68(10)  1_555 1_555   9_545
	O1_2      O4        O3_2       89.68(10)  1_555 1_555   9_445
	O1_2      O4        O3_1       59.16(13)  1_555 1_555   1_555
	O1_2      O4        O3_1       59.16(13)  1_555 1_555   4_555
	O1_2      O4        O5_2       177.9(2)  1_555 1_555   1_545
	O1_2      O4        O5_1       119.54(19)  1_555 1_555   4_655
	O1_2      O4        O5_1       119.54(19)  1_555 1_555   1_455
	O1_2      O4        Co5_1      136.02(7)  1_555 1_555   9_445
	O1_2      O4        Fe5_1      136.02(7)  1_555 1_555   9_445
	O1_2      O4        Fe5_1      136.02(7)  1_555 1_555  12_545
	O1_2      O4        Co5_1      136.02(7)  1_555 1_555  12_545
	O1_2      O4        Fe5_2      92.8(2)  1_555 1_555   1_555
	O1_2      O4        Co5_2      92.8(2)  1_555 1_555   1_555
	O1_2      O4        Fe1        36.40(16)  1_555 1_555   1_555
	O1_2      O4        Co1        36.40(16)  1_555 1_555   1_555
	O1_1      O4        O1_2       59.80(6)  9_445 1_555   1_555
	O1_1      O4        O3_1       89.78(14)  9_445 1_555   9_445
	O1_1      O4        O3_1       57.51(9)  9_445 1_555  12_545
	O1_1      O4        O3_2       56.39(9)  9_445 1_555   9_545
	O1_1      O4        O3_2       117.34(11)  9_445 1_555   9_445
	O1_1      O4        O3_1       90.18(10)  9_445 1_555   1_555
	O1_1      O4        O3_1       118.91(13)  9_445 1_555   4_555
	O1_1      O4        O5_2       118.50(18)  9_445 1_555   1_545
	O1_1      O4        O5_1       116.85(8)  9_445 1_555   4_655
	O1_1      O4        O5_1       177.83(10)  9_445 1_555   1_455
	O1_1      O4        Co5_1      89.93(11)  9_445 1_555   9_445
	O1_1      O4        Fe5_1      89.93(11)  9_445 1_555   9_445
	O1_1      O4        Fe5_1      134.7(2)  9_445 1_555  12_545
	O1_1      O4        Co5_1      134.7(2)  9_445 1_555  12_545
	O1_1      O4        Fe5_2      136.35(17)  9_445 1_555   1_555
	O1_1      O4        Co5_2      136.35(17)  9_445 1_555   1_555
	O1_1      O4        Fe1        34.91(8)  9_445 1_555   1_555
	O1_1      O4        Co1        34.91(8)  9_445 1_555   1_555
	O1_1      O4        O1_1       60.98(12) 12_545 1_555   9_445
	O1_1      O4        O1_2       59.80(6) 12_545 1_555   1_555
	O1_1      O4        O3_1       57.51(9) 12_545 1_555   9_445
	O1_1      O4        O3_1       89.78(14) 12_545 1_555  12_545
	O1_1      O4        O3_2       117.34(11) 12_545 1_555   9_545
	O1_1      O4        O3_2       56.39(9) 12_545 1_555   9_445
	O1_1      O4        O3_1       118.91(13) 12_545 1_555   1_555
	O1_1      O4        O3_1       90.18(10) 12_545 1_555   4_555
	O1_1      O4        O5_2       118.50(18) 12_545 1_555   1_545
	O1_1      O4        O5_1       177.83(10) 12_545 1_555   4_655
	O1_1      O4        O5_1       116.85(8) 12_545 1_555   1_455
	O1_1      O4        Co5_1      134.7(2) 12_545 1_555   9_445
	O1_1      O4        Fe5_1      134.7(2) 12_545 1_555   9_445
	O1_1      O4        Fe5_1      89.93(11) 12_545 1_555  12_545
	O1_1      O4        Co5_1      89.93(11) 12_545 1_555  12_545
	O1_1      O4        Fe5_2      136.35(17) 12_545 1_555   1_555
	O1_1      O4        Co5_2      136.35(17) 12_545 1_555   1_555
	O1_1      O4        Fe1        34.91(8) 12_545 1_555   1_555
	O1_1      O4        Co1        34.91(8) 12_545 1_555   1_555
	Fe5_1     O5_1      Co5_1      0.000    12_645 1_555  12_645
	Fe5_2     O5_1      Fe5_1      98.69(8)  1_655 1_555  12_645
	Fe5_2     O5_1      Co5_1      98.69(8)  1_655 1_555  12_645
	Co5_2     O5_1      Fe5_2      0.000     1_655 1_555   1_655
	Co5_2     O5_1      Fe5_1      98.69(8)  1_655 1_555  12_645
	Co5_2     O5_1      Co5_1      98.69(8)  1_655 1_555  12_645
	Co6       O5_1      Co5_2      126.86(19) 10_554 1_555   1_655
	Co6       O5_1      Fe5_2      126.86(19) 10_554 1_555   1_655
	Co6       O5_1      Fe5_1      129.40(18) 10_554 1_555  12_645
	Co6       O5_1      Co5_1      129.40(18) 10_554 1_555  12_645
	Fe6       O5_1      Co6        0.000    10_554 1_555  10_554
	Fe6       O5_1      Co5_2      126.86(19) 10_554 1_555   1_655
	Fe6       O5_1      Fe5_2      126.86(19) 10_554 1_555   1_655
	Fe6       O5_1      Fe5_1      129.40(18) 10_554 1_555  12_645
	Fe6       O5_1      Co5_1      129.40(18) 10_554 1_555  12_645
	O4        O5_1      Fe6        156.54(10)  1_655 1_555  10_554
	O4        O5_1      Co6        156.54(10)  1_655 1_555  10_554
	O4        O5_1      Co5_2      48.73(13)  1_655 1_555   1_655
	O4        O5_1      Fe5_2      48.73(13)  1_655 1_555   1_655
	O4        O5_1      Fe5_1      50.29(12)  1_655 1_555  12_645
	O4        O5_1      Co5_1      50.29(12)  1_655 1_555  12_645
	O7_1      O5_1      O4         147.09(16)  3_655 1_555   1_655
	O7_1      O5_1      Fe6        46.33(10)  3_655 1_555  10_554
	O7_1      O5_1      Co6        46.33(10)  3_655 1_555  10_554
	O7_1      O5_1      Co5_2      100.18(16)  3_655 1_555   1_655
	O7_1      O5_1      Fe5_2      100.18(16)  3_655 1_555   1_655
	O7_1      O5_1      Fe5_1      153.59(15)  3_655 1_555  12_645
	O7_1      O5_1      Co5_1      153.59(15)  3_655 1_555  12_645
	O7_2      O5_1      O7_1       56.13(8)  9_545 1_555   3_655
	O7_2      O5_1      O4         149.0(2)  9_545 1_555   1_655
	O7_2      O5_1      Fe6        47.57(14)  9_545 1_555  10_554
	O7_2      O5_1      Co6        47.57(14)  9_545 1_555  10_554
	O7_2      O5_1      Co5_2      153.37(15)  9_545 1_555   1_655
	O7_2      O5_1      Fe5_2      153.37(15)  9_545 1_555   1_655
	O7_2      O5_1      Fe5_1      100.66(19)  9_545 1_555  12_645
	O7_2      O5_1      Co5_1      100.66(19)  9_545 1_555  12_645
	O3_1      O5_1      O7_2       143.81(15)  4_655 1_555   9_545
	O3_1      O5_1      O7_1       106.62(15)  4_655 1_555   3_655
	O3_1      O5_1      O4         63.07(13)  4_655 1_555   1_655
	O3_1      O5_1      Fe6        96.73(13)  4_655 1_555  10_554
	O3_1      O5_1      Co6        96.73(13)  4_655 1_555  10_554
	O3_1      O5_1      Co5_2      47.80(9)  4_655 1_555   1_655
	O3_1      O5_1      Fe5_2      47.80(9)  4_655 1_555   1_655
	O3_1      O5_1      Fe5_1      99.74(9)  4_655 1_555  12_645
	O3_1      O5_1      Co5_1      99.74(9)  4_655 1_555  12_645
	O5_2      O5_1      O3_1       123.46(12)  1_645 1_555   4_655
	O5_2      O5_1      O7_2       91.42(16)  1_645 1_555   9_545
	O5_2      O5_1      O7_1       118.57(14)  1_645 1_555   3_655
	O5_2      O5_1      O4         60.49(12)  1_645 1_555   1_655
	O5_2      O5_1      Fe6        138.90(15)  1_645 1_555  10_554
	O5_2      O5_1      Co6        138.90(15)  1_645 1_555  10_554
	O5_2      O5_1      Co5_2      90.39(11)  1_645 1_555   1_655
	O5_2      O5_1      Fe5_2      90.39(11)  1_645 1_555   1_655
	O5_2      O5_1      Fe5_1      42.91(7)  1_645 1_555  12_645
	O5_2      O5_1      Co5_1      42.91(7)  1_645 1_555  12_645
	O3_2      O5_1      O5_2       91.07(13)  9_545 1_555   1_645
	O3_2      O5_1      O3_1       66.50(6)  9_545 1_555   4_655
	O3_2      O5_1      O7_2       107.50(13)  9_545 1_555   9_545
	O3_2      O5_1      O7_1       144.25(13)  9_545 1_555   3_655
	O3_2      O5_1      O4         63.69(6)  9_545 1_555   1_655
	O3_2      O5_1      Fe6        98.33(10)  9_545 1_555  10_554
	O3_2      O5_1      Co6        98.33(10)  9_545 1_555  10_554
	O3_2      O5_1      Co5_2      99.03(10)  9_545 1_555   1_655
	O3_2      O5_1      Fe5_2      99.03(10)  9_545 1_555   1_655
	O3_2      O5_1      Fe5_1      48.25(11)  9_545 1_555  12_645
	O3_2      O5_1      Co5_1      48.25(11)  9_545 1_555  12_645
	Sr1       O5_1      O3_2       143.54(17)  1_655 1_555   9_545
	Sr1       O5_1      O5_2       56.43(10)  1_655 1_555   1_645
	Sr1       O5_1      O3_1       143.10(14)  1_655 1_555   4_655
	Sr1       O5_1      O7_2       62.22(5)  1_655 1_555   9_545
	Sr1       O5_1      O7_1       62.21(13)  1_655 1_555   3_655
	Sr1       O5_1      O4         105.94(8)  1_655 1_555   1_655
	Sr1       O5_1      Fe6        97.43(7)  1_655 1_555  10_554
	Sr1       O5_1      Co6        97.43(7)  1_655 1_555  10_554
	Sr1       O5_1      Co5_2      97.37(11)  1_655 1_555   1_655
	Sr1       O5_1      Fe5_2      97.37(11)  1_655 1_555   1_655
	Sr1       O5_1      Fe5_1      97.16(12)  1_655 1_555  12_645
	Sr1       O5_1      Co5_1      97.16(12)  1_655 1_555  12_645
	O6        O5_1      Sr1        89.04(11) 11_545 1_555   1_655
	O6        O5_1      O3_2       58.36(11) 11_545 1_555   9_545
	O6        O5_1      O5_2       61.42(9) 11_545 1_555   1_645
	O6        O5_1      O3_1       124.84(9) 11_545 1_555   4_655
	O6        O5_1      O7_2       60.52(14) 11_545 1_555   9_545
	O6        O5_1      O7_1       116.65(11) 11_545 1_555   3_655
	O6        O5_1      O4         92.37(14) 11_545 1_555   1_655
	O6        O5_1      Fe6        90.03(13) 11_545 1_555  10_554
	O6        O5_1      Co6        90.03(13) 11_545 1_555  10_554
	O6        O5_1      Co5_2      140.88(12) 11_545 1_555   1_655
	O6        O5_1      Fe5_2      140.88(12) 11_545 1_555   1_655
	O6        O5_1      Fe5_1      42.20(9) 11_545 1_555  12_645
	O6        O5_1      Co5_1      42.20(9) 11_545 1_555  12_645
	O5_1      O5_1      O6         120.45(7)  4_755 1_555  11_545
	O5_1      O5_1      Sr1        59.27(5)  4_755 1_555   1_655
	O5_1      O5_1      O3_2       121.00(5)  4_755 1_555   9_545
	O5_1      O5_1      O5_2       59.04(8)  4_755 1_555   1_645
	O5_1      O5_1      O3_1       88.20(8)  4_755 1_555   4_655
	O5_1      O5_1      O7_2       121.39(4)  4_755 1_555   9_545
	O5_1      O5_1      O7_1       92.75(10)  4_755 1_555   3_655
	O5_1      O5_1      O4         57.34(6)  4_755 1_555   1_655
	O5_1      O5_1      Fe6        138.51(9)  4_755 1_555  10_554
	O5_1      O5_1      Co6        138.51(9)  4_755 1_555  10_554
	O5_1      O5_1      Co5_2      40.53(7)  4_755 1_555   1_655
	O5_1      O5_1      Fe5_2      40.53(7)  4_755 1_555   1_655
	O5_1      O5_1      Fe5_1      89.67(8)  4_755 1_555  12_645
	O5_1      O5_1      Co5_1      89.67(8)  4_755 1_555  12_645
	O5_1      O5_1      O5_1       180.0000(15)  4_655 1_555   4_755
	O5_1      O5_1      O6         59.55(7)  4_655 1_555  11_545
	O5_1      O5_1      Sr1        120.73(5)  4_655 1_555   1_655
	O5_1      O5_1      O3_2       59.00(5)  4_655 1_555   9_545
	O5_1      O5_1      O5_2       120.96(8)  4_655 1_555   1_645
	O5_1      O5_1      O3_1       91.80(8)  4_655 1_555   4_655
	O5_1      O5_1      O7_2       58.61(4)  4_655 1_555   9_545
	O5_1      O5_1      O7_1       87.25(10)  4_655 1_555   3_655
	O5_1      O5_1      O4         122.66(6)  4_655 1_555   1_655
	O5_1      O5_1      Fe6        41.49(9)  4_655 1_555  10_554
	O5_1      O5_1      Co6        41.49(9)  4_655 1_555  10_554
	O5_1      O5_1      Co5_2      139.47(7)  4_655 1_555   1_655
	O5_1      O5_1      Fe5_2      139.47(7)  4_655 1_555   1_655
	O5_1      O5_1      Fe5_1      90.33(8)  4_655 1_555  12_645
	O5_1      O5_1      Co5_1      90.33(8)  4_655 1_555  12_645
	O6        O5_1      O5_1       119.55(7)  3_655 1_555   4_655
	O6        O5_1      O5_1       60.45(7)  3_655 1_555   4_755
	O6        O5_1      O6         177.50(8)  3_655 1_555  11_545
	O6        O5_1      Sr1        89.61(11)  3_655 1_555   1_655
	O6        O5_1      O3_2       123.54(12)  3_655 1_555   9_545
	O6        O5_1      O5_2       119.37(12)  3_655 1_555   1_645
	O6        O5_1      O3_1       57.04(8)  3_655 1_555   4_655
	O6        O5_1      O7_2       116.98(15)  3_655 1_555   9_545
	O6        O5_1      O7_1       60.85(10)  3_655 1_555   3_655
	O6        O5_1      O4         90.03(13)  3_655 1_555   1_655
	O6        O5_1      Fe6        88.06(13)  3_655 1_555  10_554
	O6        O5_1      Co6        88.06(13)  3_655 1_555  10_554
	O6        O5_1      Co5_2      41.45(10)  3_655 1_555   1_655
	O6        O5_1      Fe5_2      41.45(10)  3_655 1_555   1_655
	O6        O5_1      Fe5_1      140.13(11)  3_655 1_555  12_645
	O6        O5_1      Co5_1      140.13(11)  3_655 1_555  12_645
	O5_2      O5_1      O6         58.61(8)  9_545 1_555   3_655
	O5_2      O5_1      O5_1       60.95(7)  9_545 1_555   4_655
	O5_2      O5_1      O5_1       119.05(7)  9_545 1_555   4_755
	O5_2      O5_1      O6         120.39(11)  9_545 1_555  11_545
	O5_2      O5_1      Sr1        118.69(12)  9_545 1_555   1_655
	O5_2      O5_1      O3_2       93.66(12)  9_545 1_555   9_545
	O5_2      O5_1      O5_2       175.12(15)  9_545 1_555   1_645
	O5_2      O5_1      O3_1       59.89(10)  9_545 1_555   4_655
	O5_2      O5_1      O7_2       86.00(16)  9_545 1_555   9_545
	O5_2      O5_1      O7_1       56.58(12)  9_545 1_555   3_655
	O5_2      O5_1      O4         122.95(15)  9_545 1_555   1_655
	O5_2      O5_1      Fe6        38.97(10)  9_545 1_555  10_554
	O5_2      O5_1      Co6        38.97(10)  9_545 1_555  10_554
	O5_2      O5_1      Co5_2      90.07(12)  9_545 1_555   1_655
	O5_2      O5_1      Fe5_2      90.07(12)  9_545 1_555   1_655
	O5_2      O5_1      Fe5_1      141.72(13)  9_545 1_555  12_645
	O5_2      O5_1      Co5_1      141.72(13)  9_545 1_555  12_645
	Fe6       O5_2      Co6        0.000     2_564 1_555   2_564
	Fe5_1     O5_2      Fe6        126.22(11) 12_555 1_555   2_564
	Fe5_1     O5_2      Co6        126.22(11) 12_555 1_555   2_564
	Co5_1     O5_2      Fe5_1      0.000    12_555 1_555  12_555
	Co5_1     O5_2      Fe6        126.22(11) 12_555 1_555   2_564
	Co5_1     O5_2      Co6        126.22(11) 12_555 1_555   2_564
	Co5_1     O5_2      Co5_1      96.55(15)  9_455 1_555  12_555
	Co5_1     O5_2      Fe5_1      96.55(15)  9_455 1_555  12_555
	Co5_1     O5_2      Fe6        126.22(11)  9_455 1_555   2_564
	Co5_1     O5_2      Co6        126.22(11)  9_455 1_555   2_564
	Fe5_1     O5_2      Co5_1      0.000     9_455 1_555   9_455
	Fe5_1     O5_2      Co5_1      96.55(15)  9_455 1_555  12_555
	Fe5_1     O5_2      Fe5_1      96.55(15)  9_455 1_555  12_555
	Fe5_1     O5_2      Fe6        126.22(11)  9_455 1_555   2_564
	Fe5_1     O5_2      Co6        126.22(11)  9_455 1_555   2_564
	Sr1       O5_2      Fe5_1      101.28(13)  1_565 1_555   9_455
	Sr1       O5_2      Co5_1      101.28(13)  1_565 1_555   9_455
	Sr1       O5_2      Co5_1      101.28(13)  1_565 1_555  12_555
	Sr1       O5_2      Fe5_1      101.28(13)  1_565 1_555  12_555
	Sr1       O5_2      Fe6        100.30(13)  1_565 1_555   2_564
	Sr1       O5_2      Co6        100.30(13)  1_565 1_555   2_564
	O7_1      O5_2      Sr1        65.07(13)  9_455 1_555   1_565
	O7_1      O5_2      Fe5_1      158.54(13)  9_455 1_555   9_455
	O7_1      O5_2      Co5_1      158.54(13)  9_455 1_555   9_455
	O7_1      O5_2      Co5_1      102.23(9)  9_455 1_555  12_555
	O7_1      O5_2      Fe5_1      102.23(9)  9_455 1_555  12_555
	O7_1      O5_2      Fe6        47.11(11)  9_455 1_555   2_564
	O7_1      O5_2      Co6        47.11(11)  9_455 1_555   2_564
	O7_1      O5_2      O7_1       57.58(16) 11_555 1_555   9_455
	O7_1      O5_2      Sr1        65.07(13) 11_555 1_555   1_565
	O7_1      O5_2      Fe5_1      102.23(9) 11_555 1_555   9_455
	O7_1      O5_2      Co5_1      102.23(9) 11_555 1_555   9_455
	O7_1      O5_2      Co5_1      158.54(13) 11_555 1_555  12_555
	O7_1      O5_2      Fe5_1      158.54(13) 11_555 1_555  12_555
	O7_1      O5_2      Fe6        47.11(11) 11_555 1_555   2_564
	O7_1      O5_2      Co6        47.11(11) 11_555 1_555   2_564
	O4        O5_2      O7_1       149.46(10)  1_565 1_555  11_555
	O4        O5_2      O7_1       149.46(10)  1_565 1_555   9_455
	O4        O5_2      Sr1        108.08(17)  1_565 1_555   1_565
	O4        O5_2      Fe5_1      48.28(7)  1_565 1_555   9_455
	O4        O5_2      Co5_1      48.28(7)  1_565 1_555   9_455
	O4        O5_2      Co5_1      48.28(7)  1_565 1_555  12_555
	O4        O5_2      Fe5_1      48.28(7)  1_565 1_555  12_555
	O4        O5_2      Fe6        151.62(17)  1_565 1_555   2_564
	O4        O5_2      Co6        151.62(17)  1_565 1_555   2_564
	O5_1      O5_2      O4         57.41(11)  1_465 1_555   1_565
	O5_1      O5_2      O7_1       127.11(16)  1_465 1_555  11_555
	O5_1      O5_2      O7_1       96.19(12)  1_465 1_555   9_455
	O5_1      O5_2      Sr1        62.15(10)  1_465 1_555   1_565
	O5_1      O5_2      Fe5_1      91.03(15)  1_465 1_555   9_455
	O5_1      O5_2      Co5_1      91.03(15)  1_465 1_555   9_455
	O5_1      O5_2      Co5_1      41.41(8)  1_465 1_555  12_555
	O5_1      O5_2      Fe5_1      41.41(8)  1_465 1_555  12_555
	O5_1      O5_2      Fe6        142.28(10)  1_465 1_555   2_564
	O5_1      O5_2      Co6        142.28(10)  1_465 1_555   2_564
	O5_1      O5_2      O5_1       61.92(16)  4_665 1_555   1_465
	O5_1      O5_2      O4         57.41(11)  4_665 1_555   1_565
	O5_1      O5_2      O7_1       96.19(12)  4_665 1_555  11_555
	O5_1      O5_2      O7_1       127.11(16)  4_665 1_555   9_455
	O5_1      O5_2      Sr1        62.15(10)  4_665 1_555   1_565
	O5_1      O5_2      Fe5_1      41.41(8)  4_665 1_555   9_455
	O5_1      O5_2      Co5_1      41.41(8)  4_665 1_555   9_455
	O5_1      O5_2      Co5_1      91.03(15)  4_665 1_555  12_555
	O5_1      O5_2      Fe5_1      91.03(15)  4_665 1_555  12_555
	O5_1      O5_2      Fe6        142.28(10)  4_665 1_555   2_564
	O5_1      O5_2      Co6        142.28(10)  4_665 1_555   2_564
	O3_1      O5_2      O5_1       87.02(10) 12_555 1_555   4_665
	O3_1      O5_2      O5_1       119.67(14) 12_555 1_555   1_465
	O3_1      O5_2      O4         62.26(12) 12_555 1_555   1_565
	O3_1      O5_2      O7_1       105.05(12) 12_555 1_555  11_555
	O3_1      O5_2      O7_1       140.51(17) 12_555 1_555   9_455
	O3_1      O5_2      Sr1        144.79(8) 12_555 1_555   1_565
	O3_1      O5_2      Fe5_1      45.70(9) 12_555 1_555   9_455
	O3_1      O5_2      Co5_1      45.70(9) 12_555 1_555   9_455
	O3_1      O5_2      Co5_1      95.46(12) 12_555 1_555  12_555
	O3_1      O5_2      Fe5_1      95.46(12) 12_555 1_555  12_555
	O3_1      O5_2      Fe6        94.20(13) 12_555 1_555   2_564
	O3_1      O5_2      Co6        94.20(13) 12_555 1_555   2_564
	O3_1      O5_2      O3_1       64.24(11)  9_455 1_555  12_555
	O3_1      O5_2      O5_1       119.67(14)  9_455 1_555   4_665
	O3_1      O5_2      O5_1       87.02(10)  9_455 1_555   1_465
	O3_1      O5_2      O4         62.26(12)  9_455 1_555   1_565
	O3_1      O5_2      O7_1       140.51(17)  9_455 1_555  11_555
	O3_1      O5_2      O7_1       105.05(12)  9_455 1_555   9_455
	O3_1      O5_2      Sr1        144.79(8)  9_455 1_555   1_565
	O3_1      O5_2      Fe5_1      95.46(12)  9_455 1_555   9_455
	O3_1      O5_2      Co5_1      95.46(12)  9_455 1_555   9_455
	O3_1      O5_2      Co5_1      45.70(9)  9_455 1_555  12_555
	O3_1      O5_2      Fe5_1      45.70(9)  9_455 1_555  12_555
	O3_1      O5_2      Fe6        94.20(13)  9_455 1_555   2_564
	O3_1      O5_2      Co6        94.20(13)  9_455 1_555   2_564
	O6        O5_2      O3_1       56.45(7) 11_455 1_555   9_455
	O6        O5_2      O3_1       120.68(11) 11_455 1_555  12_555
	O6        O5_2      O5_1       122.12(17) 11_455 1_555   4_665
	O6        O5_2      O5_1       60.21(13) 11_455 1_555   1_465
	O6        O5_2      O4         89.85(9) 11_455 1_555   1_565
	O6        O5_2      O7_1       119.23(12) 11_455 1_555  11_555
	O6        O5_2      O7_1       61.67(9) 11_455 1_555   9_455
	O6        O5_2      Sr1        91.58(9) 11_455 1_555   1_565
	O6        O5_2      Fe5_1      138.13(14) 11_455 1_555   9_455
	O6        O5_2      Co5_1      138.13(14) 11_455 1_555   9_455
	O6        O5_2      Co5_1      41.63(8) 11_455 1_555  12_555
	O6        O5_2      Fe5_1      41.63(8) 11_455 1_555  12_555
	O6        O5_2      Fe6        89.37(12) 11_455 1_555   2_564
	O6        O5_2      Co6        89.37(12) 11_455 1_555   2_564
	O6        O5_2      O6         176.8(2) 11_555 1_555  11_455
	O6        O5_2      O3_1       120.68(11) 11_555 1_555   9_455
	O6        O5_2      O3_1       56.45(7) 11_555 1_555  12_555
	O6        O5_2      O5_1       60.21(13) 11_555 1_555   4_665
	O6        O5_2      O5_1       122.12(17) 11_555 1_555   1_465
	O6        O5_2      O4         89.85(9) 11_555 1_555   1_565
	O6        O5_2      O7_1       61.67(9) 11_555 1_555  11_555
	O6        O5_2      O7_1       119.23(12) 11_555 1_555   9_455
	O6        O5_2      Sr1        91.58(9) 11_555 1_555   1_565
	O6        O5_2      Fe5_1      41.63(8) 11_555 1_555   9_455
	O6        O5_2      Co5_1      41.63(8) 11_555 1_555   9_455
	O6        O5_2      Co5_1      138.13(14) 11_555 1_555  12_555
	O6        O5_2      Fe5_1      138.13(14) 11_555 1_555  12_555
	O6        O5_2      Fe6        89.37(12) 11_555 1_555   2_564
	O6        O5_2      Co6        89.37(12) 11_555 1_555   2_564
	O5_1      O5_2      O6         59.69(13)  9_455 1_555  11_555
	O5_1      O5_2      O6         117.79(17)  9_455 1_555  11_455
	O5_1      O5_2      O3_1       88.25(12)  9_455 1_555   9_455
	O5_1      O5_2      O3_1       56.85(10)  9_455 1_555  12_555
	O5_1      O5_2      O5_1       119.785(12)  9_455 1_555   4_665
	O5_1      O5_2      O5_1       175.12(15)  9_455 1_555   1_465
	O5_1      O5_2      O4         119.03(13)  9_455 1_555   1_565
	O5_1      O5_2      O7_1       57.74(12)  9_455 1_555  11_555
	O5_1      O5_2      O7_1       86.21(14)  9_455 1_555   9_455
	O5_1      O5_2      Sr1        122.72(12)  9_455 1_555   1_565
	O5_1      O5_2      Fe5_1      88.21(9)  9_455 1_555   9_455
	O5_1      O5_2      Co5_1      88.21(9)  9_455 1_555   9_455
	O5_1      O5_2      Co5_1      133.92(16)  9_455 1_555  12_555
	O5_1      O5_2      Fe5_1      133.92(16)  9_455 1_555  12_555
	O5_1      O5_2      Fe6        39.41(8)  9_455 1_555   2_564
	O5_1      O5_2      Co6        39.41(8)  9_455 1_555   2_564
	O5_1      O5_2      O5_1       58.10(14) 12_555 1_555   9_455
	O5_1      O5_2      O6         117.79(17) 12_555 1_555  11_555
	O5_1      O5_2      O6         59.69(13) 12_555 1_555  11_455
	O5_1      O5_2      O3_1       56.85(10) 12_555 1_555   9_455
	O5_1      O5_2      O3_1       88.25(12) 12_555 1_555  12_555
	O5_1      O5_2      O5_1       175.12(15) 12_555 1_555   4_665
	O5_1      O5_2      O5_1       119.785(12) 12_555 1_555   1_465
	O5_1      O5_2      O4         119.03(13) 12_555 1_555   1_565
	O5_1      O5_2      O7_1       86.21(14) 12_555 1_555  11_555
	O5_1      O5_2      O7_1       57.74(12) 12_555 1_555   9_455
	O5_1      O5_2      Sr1        122.72(12) 12_555 1_555   1_565
	O5_1      O5_2      Fe5_1      133.92(16) 12_555 1_555   9_455
	O5_1      O5_2      Co5_1      133.92(16) 12_555 1_555   9_455
	O5_1      O5_2      Co5_1      88.21(9) 12_555 1_555  12_555
	O5_1      O5_2      Fe5_1      88.21(9) 12_555 1_555  12_555
	O5_1      O5_2      Fe6        39.41(8) 12_555 1_555   2_564
	O5_1      O5_2      Co6        39.41(8) 12_555 1_555   2_564
	Fe5_1     O6        Co5_1      0.000     7_455 1_555   7_455
	Co5_1     O6        Fe5_1      97.78(19)  3_655 1_555   7_455
	Co5_1     O6        Co5_1      97.78(19)  3_655 1_555   7_455
	Fe5_1     O6        Co5_1      0.000     3_655 1_555   3_655
	Fe5_1     O6        Fe5_1      97.78(19)  3_655 1_555   7_455
	Fe5_1     O6        Co5_1      97.78(19)  3_655 1_555   7_455
	Co5_2     O6        Fe5_1      97.47(10)  3_555 1_555   3_655
	Co5_2     O6        Co5_1      97.47(10)  3_555 1_555   3_655
	Co5_2     O6        Fe5_1      97.47(10)  3_555 1_555   7_455
	Co5_2     O6        Co5_1      97.47(10)  3_555 1_555   7_455
	Fe5_2     O6        Co5_2      0.000     3_555 1_555   3_555
	Fe5_2     O6        Fe5_1      97.47(10)  3_555 1_555   3_655
	Fe5_2     O6        Co5_1      97.47(10)  3_555 1_555   3_655
	Fe5_2     O6        Fe5_1      97.47(10)  3_555 1_555   7_455
	Fe5_2     O6        Co5_1      97.47(10)  3_555 1_555   7_455
	Co7       O6        Fe5_2      119.8(3)  3_555 1_555   3_555
	Co7       O6        Co5_2      119.8(3)  3_555 1_555   3_555
	Co7       O6        Fe5_1      119.65(14)  3_555 1_555   3_655
	Co7       O6        Co5_1      119.65(14)  3_555 1_555   3_655
	Co7       O6        Fe5_1      119.65(14)  3_555 1_555   7_455
	Co7       O6        Co5_1      119.65(14)  3_555 1_555   7_455
	Fe7       O6        Co7        0.000     3_555 1_555   3_555
	Fe7       O6        Fe5_2      119.8(3)  3_555 1_555   3_555
	Fe7       O6        Co5_2      119.8(3)  3_555 1_555   3_555
	Fe7       O6        Fe5_1      119.65(14)  3_555 1_555   3_655
	Fe7       O6        Co5_1      119.65(14)  3_555 1_555   3_655
	Fe7       O6        Fe5_1      119.65(14)  3_555 1_555   7_455
	Fe7       O6        Co5_1      119.65(14)  3_555 1_555   7_455
	Co7       O6        Fe7        0.04(2)  1_555 1_555   3_555
	Co7       O6        Co7        0.04(2)  1_555 1_555   3_555
	Co7       O6        Fe5_2      119.8(2)  1_555 1_555   3_555
	Co7       O6        Co5_2      119.8(2)  1_555 1_555   3_555
	Co7       O6        Fe5_1      119.67(13)  1_555 1_555   3_655
	Co7       O6        Co5_1      119.67(13)  1_555 1_555   3_655
	Co7       O6        Fe5_1      119.67(13)  1_555 1_555   7_455
	Co7       O6        Co5_1      119.67(13)  1_555 1_555   7_455
	Fe7       O6        Co7        0.000     1_555 1_555   1_555
	Fe7       O6        Fe7        0.04(2)  1_555 1_555   3_555
	Fe7       O6        Co7        0.04(2)  1_555 1_555   3_555
	Fe7       O6        Fe5_2      119.8(2)  1_555 1_555   3_555
	Fe7       O6        Co5_2      119.8(2)  1_555 1_555   3_555
	Fe7       O6        Fe5_1      119.67(13)  1_555 1_555   3_655
	Fe7       O6        Co5_1      119.67(13)  1_555 1_555   3_655
	Fe7       O6        Fe5_1      119.67(13)  1_555 1_555   7_455
	Fe7       O6        Co5_1      119.67(13)  1_555 1_555   7_455
	O3_1      O6        Fe7        145.09(13)  3_555 1_555   1_555
	O3_1      O6        Co7        145.09(13)  3_555 1_555   1_555
	O3_1      O6        Fe7        145.11(14)  3_555 1_555   3_555
	O3_1      O6        Co7        145.11(14)  3_555 1_555   3_555
	O3_1      O6        Fe5_2      49.04(11)  3_555 1_555   3_555
	O3_1      O6        Co5_2      49.04(11)  3_555 1_555   3_555
	O3_1      O6        Fe5_1      95.24(7)  3_555 1_555   3_655
	O3_1      O6        Co5_1      95.24(7)  3_555 1_555   3_655
	O3_1      O6        Fe5_1      49.05(10)  3_555 1_555   7_455
	O3_1      O6        Co5_1      49.05(10)  3_555 1_555   7_455
	O3_1      O6        O3_1       59.41(14)  7_555 1_555   3_555
	O3_1      O6        Fe7        145.09(13)  7_555 1_555   1_555
	O3_1      O6        Co7        145.09(13)  7_555 1_555   1_555
	O3_1      O6        Fe7        145.11(14)  7_555 1_555   3_555
	O3_1      O6        Co7        145.11(14)  7_555 1_555   3_555
	O3_1      O6        Fe5_2      49.04(11)  7_555 1_555   3_555
	O3_1      O6        Co5_2      49.04(11)  7_555 1_555   3_555
	O3_1      O6        Fe5_1      49.05(10)  7_555 1_555   3_655
	O3_1      O6        Co5_1      49.05(10)  7_555 1_555   3_655
	O3_1      O6        Fe5_1      95.24(7)  7_555 1_555   7_455
	O3_1      O6        Co5_1      95.24(7)  7_555 1_555   7_455
	O3_2      O6        O3_1       58.98(7)  3_555 1_555   7_555
	O3_2      O6        O3_1       58.98(7)  3_555 1_555   3_555
	O3_2      O6        Fe7        145.6(3)  3_555 1_555   1_555
	O3_2      O6        Co7        145.6(3)  3_555 1_555   1_555
	O3_2      O6        Fe7        145.6(3)  3_555 1_555   3_555
	O3_2      O6        Co7        145.6(3)  3_555 1_555   3_555
	O3_2      O6        Fe5_2      94.62(12)  3_555 1_555   3_555
	O3_2      O6        Co5_2      94.62(12)  3_555 1_555   3_555
	O3_2      O6        Fe5_1      49.24(9)  3_555 1_555   3_655
	O3_2      O6        Co5_1      49.24(9)  3_555 1_555   3_655
	O3_2      O6        Fe5_1      49.24(9)  3_555 1_555   7_455
	O3_2      O6        Co5_1      49.24(9)  3_555 1_555   7_455
	O7_2      O6        O3_2       107.1(2)  1_555 1_555   3_555
	O7_2      O6        O3_1       145.07(16)  1_555 1_555   7_555
	O7_2      O6        O3_1       145.07(16)  1_555 1_555   3_555
	O7_2      O6        Fe7        38.52(15)  1_555 1_555   1_555
	O7_2      O6        Co7        38.52(15)  1_555 1_555   1_555
	O7_2      O6        Fe7        38.48(16)  1_555 1_555   3_555
	O7_2      O6        Co7        38.48(16)  1_555 1_555   3_555
	O7_2      O6        Fe5_2      158.3(2)  1_555 1_555   3_555
	O7_2      O6        Co5_2      158.3(2)  1_555 1_555   3_555
	O7_2      O6        Fe5_1      96.77(19)  1_555 1_555   3_655
	O7_2      O6        Co5_1      96.77(19)  1_555 1_555   3_655
	O7_2      O6        Fe5_1      96.77(19)  1_555 1_555   7_455
	O7_2      O6        Co5_1      96.77(19)  1_555 1_555   7_455
	O5_1      O6        O7_2       58.40(13) 11_555 1_555   1_555
	O5_1      O6        O3_2       60.00(13) 11_555 1_555   3_555
	O5_1      O6        O3_1       118.98(14) 11_555 1_555   7_555
	O5_1      O6        O3_1       88.98(12) 11_555 1_555   3_555
	O5_1      O6        Fe7        90.93(14) 11_555 1_555   1_555
	O5_1      O6        Co7        90.93(14) 11_555 1_555   1_555
	O5_1      O6        Fe7        90.90(16) 11_555 1_555   3_555
	O5_1      O6        Co7        90.90(16) 11_555 1_555   3_555
	O5_1      O6        Fe5_2      137.75(6) 11_555 1_555   3_555
	O5_1      O6        Co5_2      137.75(6) 11_555 1_555   3_555
	O5_1      O6        Fe5_1      90.0(2) 11_555 1_555   3_655
	O5_1      O6        Co5_1      90.0(2) 11_555 1_555   3_655
	O5_1      O6        Fe5_1      40.28(11) 11_555 1_555   7_455
	O5_1      O6        Co5_1      40.28(11) 11_555 1_555   7_455
	O5_1      O6        O5_1       60.90(14) 15_455 1_555  11_555
	O5_1      O6        O7_2       58.40(13) 15_455 1_555   1_555
	O5_1      O6        O3_2       60.00(13) 15_455 1_555   3_555
	O5_1      O6        O3_1       88.98(12) 15_455 1_555   7_555
	O5_1      O6        O3_1       118.98(14) 15_455 1_555   3_555
	O5_1      O6        Fe7        90.93(14) 15_455 1_555   1_555
	O5_1      O6        Co7        90.93(14) 15_455 1_555   1_555
	O5_1      O6        Fe7        90.90(16) 15_455 1_555   3_555
	O5_1      O6        Co7        90.90(16) 15_455 1_555   3_555
	O5_1      O6        Fe5_2      137.75(6) 15_455 1_555   3_555
	O5_1      O6        Co5_2      137.75(6) 15_455 1_555   3_555
	O5_1      O6        Fe5_1      40.28(11) 15_455 1_555   3_655
	O5_1      O6        Co5_1      40.28(11) 15_455 1_555   3_655
	O5_1      O6        Fe5_1      90.0(2) 15_455 1_555   7_455
	O5_1      O6        Co5_1      90.0(2) 15_455 1_555   7_455
	O7_1      O6        O5_1       91.67(13)  1_555 1_555  15_455
	O7_1      O6        O5_1       125.62(15)  1_555 1_555  11_555
	O7_1      O6        O7_2       67.22(9)  1_555 1_555   1_555
	O7_1      O6        O3_2       145.50(13)  1_555 1_555   3_555
	O7_1      O6        O3_1       105.07(12)  1_555 1_555   7_555
	O7_1      O6        O3_1       143.2(3)  1_555 1_555   3_555
	O7_1      O6        Fe7        40.03(8)  1_555 1_555   1_555
	O7_1      O6        Co7        40.03(8)  1_555 1_555   1_555
	O7_1      O6        Fe7        40.05(8)  1_555 1_555   3_555
	O7_1      O6        Co7        40.05(8)  1_555 1_555   3_555
	O7_1      O6        Fe5_2      94.9(2)  1_555 1_555   3_555
	O7_1      O6        Co5_2      94.9(2)  1_555 1_555   3_555
	O7_1      O6        Fe5_1      96.61(10)  1_555 1_555   3_655
	O7_1      O6        Co5_1      96.61(10)  1_555 1_555   3_655
	O7_1      O6        Fe5_1      159.64(10)  1_555 1_555   7_455
	O7_1      O6        Co5_1      159.64(10)  1_555 1_555   7_455
	O7_1      O6        O7_1       66.16(17)  3_555 1_555   1_555
	O7_1      O6        O5_1       125.62(15)  3_555 1_555  15_455
	O7_1      O6        O5_1       91.67(13)  3_555 1_555  11_555
	O7_1      O6        O7_2       67.22(9)  3_555 1_555   1_555
	O7_1      O6        O3_2       145.50(13)  3_555 1_555   3_555
	O7_1      O6        O3_1       143.2(3)  3_555 1_555   7_555
	O7_1      O6        O3_1       105.07(12)  3_555 1_555   3_555
	O7_1      O6        Fe7        40.03(8)  3_555 1_555   1_555
	O7_1      O6        Co7        40.03(8)  3_555 1_555   1_555
	O7_1      O6        Fe7        40.05(8)  3_555 1_555   3_555
	O7_1      O6        Co7        40.05(8)  3_555 1_555   3_555
	O7_1      O6        Fe5_2      94.9(2)  3_555 1_555   3_555
	O7_1      O6        Co5_2      94.9(2)  3_555 1_555   3_555
	O7_1      O6        Fe5_1      159.64(10)  3_555 1_555   3_655
	O7_1      O6        Co5_1      159.64(10)  3_555 1_555   3_655
	O7_1      O6        Fe5_1      96.61(10)  3_555 1_555   7_455
	O7_1      O6        Co5_1      96.61(10)  3_555 1_555   7_455
	O5_2      O6        O7_1       56.43(10) 11_445 1_555   3_555
	O5_2      O6        O7_1       122.57(12) 11_445 1_555   1_555
	O5_2      O6        O5_1       119.3(2) 11_445 1_555  15_455
	O5_2      O6        O5_1       58.37(7) 11_445 1_555  11_555
	O5_2      O6        O7_2       88.40(9) 11_445 1_555   1_555
	O5_2      O6        O3_2       90.21(9) 11_445 1_555   3_555
	O5_2      O6        O3_1       121.12(10) 11_445 1_555   7_555
	O5_2      O6        O3_1       61.72(9) 11_445 1_555   3_555
	O5_2      O6        Fe7        88.92(5) 11_445 1_555   1_555
	O5_2      O6        Co7        88.92(5) 11_445 1_555   1_555
	O5_2      O6        Fe7        88.92(5) 11_445 1_555   3_555
	O5_2      O6        Co7        88.92(5) 11_445 1_555   3_555
	O5_2      O6        Fe5_2      91.59(12) 11_445 1_555   3_555
	O5_2      O6        Co5_2      91.59(12) 11_445 1_555   3_555
	O5_2      O6        Fe5_1      138.88(18) 11_445 1_555   3_655
	O5_2      O6        Co5_1      138.88(18) 11_445 1_555   3_655
	O5_2      O6        Fe5_1      41.16(7) 11_445 1_555   7_455
	O5_2      O6        Co5_1      41.16(7) 11_445 1_555   7_455
	O5_2      O6        O5_2       176.8(2) 11_545 1_555  11_445
	O5_2      O6        O7_1       122.57(12) 11_545 1_555   3_555
	O5_2      O6        O7_1       56.43(10) 11_545 1_555   1_555
	O5_2      O6        O5_1       58.37(7) 11_545 1_555  15_455
	O5_2      O6        O5_1       119.3(2) 11_545 1_555  11_555
	O5_2      O6        O7_2       88.40(9) 11_545 1_555   1_555
	O5_2      O6        O3_2       90.21(9) 11_545 1_555   3_555
	O5_2      O6        O3_1       61.72(9) 11_545 1_555   7_555
	O5_2      O6        O3_1       121.12(10) 11_545 1_555   3_555
	O5_2      O6        Fe7        88.92(5) 11_545 1_555   1_555
	O5_2      O6        Co7        88.92(5) 11_545 1_555   1_555
	O5_2      O6        Fe7        88.92(5) 11_545 1_555   3_555
	O5_2      O6        Co7        88.92(5) 11_545 1_555   3_555
	O5_2      O6        Fe5_2      91.59(12) 11_545 1_555   3_555
	O5_2      O6        Co5_2      91.59(12) 11_545 1_555   3_555
	O5_2      O6        Fe5_1      41.16(7) 11_545 1_555   3_655
	O5_2      O6        Co5_1      41.16(7) 11_545 1_555   3_655
	O5_2      O6        Fe5_1      138.88(18) 11_545 1_555   7_455
	O5_2      O6        Co5_1      138.88(18) 11_545 1_555   7_455
	O5_1      O6        O5_2       61.69(7)  3_655 1_555  11_545
	O5_1      O6        O5_2       120.78(19)  3_655 1_555  11_445
	O5_1      O6        O7_1       89.54(18)  3_655 1_555   3_555
	O5_1      O6        O7_1       56.88(11)  3_655 1_555   1_555
	O5_1      O6        O5_1       119.945(4)  3_655 1_555  15_455
	O5_1      O6        O5_1       177.50(8)  3_655 1_555  11_555
	O5_1      O6        O7_2       124.10(11)  3_655 1_555   1_555
	O5_1      O6        O3_2       118.08(10)  3_655 1_555   3_555
	O5_1      O6        O3_1       59.11(11)  3_655 1_555   7_555
	O5_1      O6        O3_1       88.59(16)  3_655 1_555   3_555
	O5_1      O6        Fe7        91.41(15)  3_655 1_555   1_555
	O5_1      O6        Co7        91.41(15)  3_655 1_555   1_555
	O5_1      O6        Fe7        91.44(16)  3_655 1_555   3_555
	O5_1      O6        Co7        91.44(16)  3_655 1_555   3_555
	O5_1      O6        Fe5_2      39.91(10)  3_655 1_555   3_555
	O5_1      O6        Co5_2      39.91(10)  3_655 1_555   3_555
	O5_1      O6        Fe5_1      89.57(12)  3_655 1_555   3_655
	O5_1      O6        Co5_1      89.57(12)  3_655 1_555   3_655
	O5_1      O6        Fe5_1      137.37(18)  3_655 1_555   7_455
	O5_1      O6        Co5_1      137.37(18)  3_655 1_555   7_455
	O5_1      O6        O5_1       59.10(13)  7_455 1_555   3_655
	O5_1      O6        O5_2       120.78(19)  7_455 1_555  11_545
	O5_1      O6        O5_2       61.69(7)  7_455 1_555  11_445
	O5_1      O6        O7_1       56.88(11)  7_455 1_555   3_555
	O5_1      O6        O7_1       89.54(18)  7_455 1_555   1_555
	O5_1      O6        O5_1       177.50(8)  7_455 1_555  15_455
	O5_1      O6        O5_1       119.945(4)  7_455 1_555  11_555
	O5_1      O6        O7_2       124.10(11)  7_455 1_555   1_555
	O5_1      O6        O3_2       118.08(10)  7_455 1_555   3_555
	O5_1      O6        O3_1       88.59(16)  7_455 1_555   7_555
	O5_1      O6        O3_1       59.11(11)  7_455 1_555   3_555
	O5_1      O6        Fe7        91.41(15)  7_455 1_555   1_555
	O5_1      O6        Co7        91.41(15)  7_455 1_555   1_555
	O5_1      O6        Fe7        91.44(16)  7_455 1_555   3_555
	O5_1      O6        Co7        91.44(16)  7_455 1_555   3_555
	O5_1      O6        Fe5_2      39.91(10)  7_455 1_555   3_555
	O5_1      O6        Co5_2      39.91(10)  7_455 1_555   3_555
	O5_1      O6        Fe5_1      137.37(18)  7_455 1_555   3_655
	O5_1      O6        Co5_1      137.37(18)  7_455 1_555   3_655
	O5_1      O6        Fe5_1      89.57(12)  7_455 1_555   7_455
	O5_1      O6        Co5_1      89.57(12)  7_455 1_555   7_455
	Fe7       O7_1      Co7        0.000     3_555 1_555   3_555
	Co7       O7_1      Fe7        8.75(8)  1_555 1_555   3_555
	Co7       O7_1      Co7        8.75(8)  1_555 1_555   3_555
	Fe7       O7_1      Co7        0.000     1_555 1_555   1_555
	Fe7       O7_1      Fe7        8.75(8)  1_555 1_555   3_555
	Fe7       O7_1      Co7        8.75(8)  1_555 1_555   3_555
	Fe6       O7_1      Fe7        133.53(8) 10_554 1_555   1_555
	Fe6       O7_1      Co7        133.53(8) 10_554 1_555   1_555
	Fe6       O7_1      Fe7        142.25(10) 10_554 1_555   3_555
	Fe6       O7_1      Co7        142.25(10) 10_554 1_555   3_555
	Co6       O7_1      Fe6        0.000    10_554 1_555  10_554
	Co6       O7_1      Fe7        133.53(8) 10_554 1_555   1_555
	Co6       O7_1      Co7        133.53(8) 10_554 1_555   1_555
	Co6       O7_1      Fe7        142.25(10) 10_554 1_555   3_555
	Co6       O7_1      Co7        142.25(10) 10_554 1_555   3_555
	Fe6       O7_1      Co6        83.90(15) 13_556 1_555  10_554
	Fe6       O7_1      Fe6        83.90(15) 13_556 1_555  10_554
	Fe6       O7_1      Fe7        142.25(10) 13_556 1_555   1_555
	Fe6       O7_1      Co7        142.25(10) 13_556 1_555   1_555
	Fe6       O7_1      Fe7        133.53(8) 13_556 1_555   3_555
	Fe6       O7_1      Co7        133.53(8) 13_556 1_555   3_555
	Co6       O7_1      Fe6        0.000    13_556 1_555  13_556
	Co6       O7_1      Co6        83.90(15) 13_556 1_555  10_554
	Co6       O7_1      Fe6        83.90(15) 13_556 1_555  10_554
	Co6       O7_1      Fe7        142.25(10) 13_556 1_555   1_555
	Co6       O7_1      Co7        142.25(10) 13_556 1_555   1_555
	Co6       O7_1      Fe7        133.53(8) 13_556 1_555   3_555
	Co6       O7_1      Co7        133.53(8) 13_556 1_555   3_555
	O7_2      O7_1      Co6        50.80(14)  9_545 1_555  13_556
	O7_2      O7_1      Fe6        50.80(14)  9_545 1_555  13_556
	O7_2      O7_1      Co6        50.80(14)  9_545 1_555  10_554
	O7_2      O7_1      Fe6        50.80(14)  9_545 1_555  10_554
	O7_2      O7_1      Fe7        151.9(3)  9_545 1_555   1_555
	O7_2      O7_1      Co7        151.9(3)  9_545 1_555   1_555
	O7_2      O7_1      Fe7        151.9(3)  9_545 1_555   3_555
	O7_2      O7_1      Co7        151.9(3)  9_545 1_555   3_555
	O7_1      O7_1      O7_2       59.74(16)  3_655 1_555   9_545
	O7_1      O7_1      Co6        48.92(12)  3_655 1_555  13_556
	O7_1      O7_1      Fe6        48.92(12)  3_655 1_555  13_556
	O7_1      O7_1      Co6        48.92(12)  3_655 1_555  10_554
	O7_1      O7_1      Fe6        48.92(12)  3_655 1_555  10_554
	O7_1      O7_1      Fe7        147.77(19)  3_655 1_555   1_555
	O7_1      O7_1      Co7        147.77(19)  3_655 1_555   1_555
	O7_1      O7_1      Fe7        147.77(19)  3_655 1_555   3_555
	O7_1      O7_1      Co7        147.77(19)  3_655 1_555   3_555
	O5_2      O7_1      O7_1       61.21(8)  9_545 1_555   3_655
	O5_2      O7_1      O7_2       94.80(15)  9_545 1_555   9_545
	O5_2      O7_1      Co6        110.11(18)  9_545 1_555  13_556
	O5_2      O7_1      Fe6        110.11(18)  9_545 1_555  13_556
	O5_2      O7_1      Co6        44.49(11)  9_545 1_555  10_554
	O5_2      O7_1      Fe6        44.49(11)  9_545 1_555  10_554
	O5_2      O7_1      Fe7        98.49(15)  9_545 1_555   1_555
	O5_2      O7_1      Co7        98.49(15)  9_545 1_555   1_555
	O5_2      O7_1      Fe7        105.56(17)  9_545 1_555   3_555
	O5_2      O7_1      Co7        105.56(17)  9_545 1_555   3_555
	O5_2      O7_1      O5_2       104.5(2) 11_545 1_555   9_545
	O5_2      O7_1      O7_1       61.21(8) 11_545 1_555   3_655
	O5_2      O7_1      O7_2       94.80(15) 11_545 1_555   9_545
	O5_2      O7_1      Co6        44.49(11) 11_545 1_555  13_556
	O5_2      O7_1      Fe6        44.49(11) 11_545 1_555  13_556
	O5_2      O7_1      Co6        110.11(18) 11_545 1_555  10_554
	O5_2      O7_1      Fe6        110.11(18) 11_545 1_555  10_554
	O5_2      O7_1      Fe7        105.56(17) 11_545 1_555   1_555
	O5_2      O7_1      Co7        105.56(17) 11_545 1_555   1_555
	O5_2      O7_1      Fe7        98.49(15) 11_545 1_555   3_555
	O5_2      O7_1      Co7        98.49(15) 11_545 1_555   3_555
	O5_1      O7_1      O5_2       65.68(5)  3_655 1_555  11_545
	O5_1      O7_1      O5_2       152.55(16)  3_655 1_555   9_545
	O5_1      O7_1      O7_1       92.75(10)  3_655 1_555   3_655
	O5_1      O7_1      O7_2       62.18(10)  3_655 1_555   9_545
	O5_1      O7_1      Co6        44.31(8)  3_655 1_555  13_556
	O5_1      O7_1      Fe6        44.31(8)  3_655 1_555  13_556
	O5_1      O7_1      Co6        112.50(19)  3_655 1_555  10_554
	O5_1      O7_1      Fe6        112.50(19)  3_655 1_555  10_554
	O5_1      O7_1      Fe7        108.79(16)  3_655 1_555   1_555
	O5_1      O7_1      Co7        108.79(16)  3_655 1_555   1_555
	O5_1      O7_1      Fe7        101.34(15)  3_655 1_555   3_555
	O5_1      O7_1      Co7        101.34(15)  3_655 1_555   3_555
	O5_1      O7_1      O5_1       110.5(2)  4_655 1_555   3_655
	O5_1      O7_1      O5_2       152.55(16)  4_655 1_555  11_545
	O5_1      O7_1      O5_2       65.68(5)  4_655 1_555   9_545
	O5_1      O7_1      O7_1       92.75(10)  4_655 1_555   3_655
	O5_1      O7_1      O7_2       62.18(10)  4_655 1_555   9_545
	O5_1      O7_1      Co6        112.50(19)  4_655 1_555  13_556
	O5_1      O7_1      Fe6        112.50(19)  4_655 1_555  13_556
	O5_1      O7_1      Co6        44.31(8)  4_655 1_555  10_554
	O5_1      O7_1      Fe6        44.31(8)  4_655 1_555  10_554
	O5_1      O7_1      Fe7        101.34(15)  4_655 1_555   1_555
	O5_1      O7_1      Co7        101.34(15)  4_655 1_555   1_555
	O5_1      O7_1      Fe7        108.79(16)  4_655 1_555   3_555
	O5_1      O7_1      Co7        108.79(16)  4_655 1_555   3_555
	O6        O7_1      O5_1       142.7(2)  1_555 1_555   4_655
	O6        O7_1      O5_1       62.27(12)  1_555 1_555   3_655
	O6        O7_1      O5_2       61.89(6)  1_555 1_555  11_545
	O6        O7_1      O5_2       138.0(2)  1_555 1_555   9_545
	O6        O7_1      O7_1       123.08(9)  1_555 1_555   3_655
	O6        O7_1      O7_2       124.45(14)  1_555 1_555   9_545
	O6        O7_1      Co6        87.87(5)  1_555 1_555  13_556
	O6        O7_1      Fe6        87.87(5)  1_555 1_555  13_556
	O6        O7_1      Co6        171.44(15)  1_555 1_555  10_554
	O6        O7_1      Fe6        171.44(15)  1_555 1_555  10_554
	O6        O7_1      Fe7        54.50(9)  1_555 1_555   1_555
	O6        O7_1      Co7        54.50(9)  1_555 1_555   1_555
	O6        O7_1      Fe7        45.75(8)  1_555 1_555   3_555
	O6        O7_1      Co7        45.75(8)  1_555 1_555   3_555
	O6        O7_1      O6         100.24(15)  3_555 1_555   1_555
	O6        O7_1      O5_1       62.27(12)  3_555 1_555   4_655
	O6        O7_1      O5_1       142.7(2)  3_555 1_555   3_655
	O6        O7_1      O5_2       138.0(2)  3_555 1_555  11_545
	O6        O7_1      O5_2       61.89(6)  3_555 1_555   9_545
	O6        O7_1      O7_1       123.08(9)  3_555 1_555   3_655
	O6        O7_1      O7_2       124.45(14)  3_555 1_555   9_545
	O6        O7_1      Co6        171.44(15)  3_555 1_555  13_556
	O6        O7_1      Fe6        171.44(15)  3_555 1_555  13_556
	O6        O7_1      Co6        87.87(5)  3_555 1_555  10_554
	O6        O7_1      Fe6        87.87(5)  3_555 1_555  10_554
	O6        O7_1      Fe7        45.75(8)  3_555 1_555   1_555
	O6        O7_1      Co7        45.75(8)  3_555 1_555   1_555
	O6        O7_1      Fe7        54.50(9)  3_555 1_555   3_555
	O6        O7_1      Co7        54.50(9)  3_555 1_555   3_555
	Sr1       O7_1      O6         89.11(16)  1_555 1_555   3_555
	Sr1       O7_1      O6         89.11(16)  1_555 1_555   1_555
	Sr1       O7_1      O5_1       59.84(11)  1_555 1_555   4_655
	Sr1       O7_1      O5_1       59.84(11)  1_555 1_555   3_655
	Sr1       O7_1      O5_2       125.40(12)  1_555 1_555  11_545
	Sr1       O7_1      O5_2       125.40(12)  1_555 1_555   9_545
	Sr1       O7_1      O7_1       123.04(9)  1_555 1_555   3_655
	Sr1       O7_1      O7_2       63.31(13)  1_555 1_555   9_545
	Sr1       O7_1      Co6        93.80(19)  1_555 1_555  13_556
	Sr1       O7_1      Fe6        93.80(19)  1_555 1_555  13_556
	Sr1       O7_1      Co6        93.80(19)  1_555 1_555  10_554
	Sr1       O7_1      Fe6        93.80(19)  1_555 1_555  10_554
	Sr1       O7_1      Fe7        88.9(2)  1_555 1_555   1_555
	Sr1       O7_1      Co7        88.9(2)  1_555 1_555   1_555
	Sr1       O7_1      Fe7        88.9(2)  1_555 1_555   3_555
	Sr1       O7_1      Co7        88.9(2)  1_555 1_555   3_555
	Sr1       O7_1      Sr1        173.93(17)  9_555 1_555   1_555
	Sr1       O7_1      O6         87.00(16)  9_555 1_555   3_555
	Sr1       O7_1      O6         87.00(16)  9_555 1_555   1_555
	Sr1       O7_1      O5_1       121.88(11)  9_555 1_555   4_655
	Sr1       O7_1      O5_1       121.88(11)  9_555 1_555   3_655
	Sr1       O7_1      O5_2       56.28(12)  9_555 1_555  11_545
	Sr1       O7_1      O5_2       56.28(12)  9_555 1_555   9_545
	Sr1       O7_1      O7_1       63.03(8)  9_555 1_555   3_655
	Sr1       O7_1      O7_2       122.8(2)  9_555 1_555   9_545
	Sr1       O7_1      Co6        90.72(19)  9_555 1_555  13_556
	Sr1       O7_1      Fe6        90.72(19)  9_555 1_555  13_556
	Sr1       O7_1      Co6        90.72(19)  9_555 1_555  10_554
	Sr1       O7_1      Fe6        90.72(19)  9_555 1_555  10_554
	Sr1       O7_1      Fe7        85.0(2)  9_555 1_555   1_555
	Sr1       O7_1      Co7        85.0(2)  9_555 1_555   1_555
	Sr1       O7_1      Fe7        85.0(2)  9_555 1_555   3_555
	Sr1       O7_1      Co7        85.0(2)  9_555 1_555   3_555
	Co7       O7_2      Fe7        0.000     3_555 1_555   3_555
	Fe7       O7_2      Co7        9.18(9)  1_555 1_555   3_555
	Fe7       O7_2      Fe7        9.18(9)  1_555 1_555   3_555
	Co7       O7_2      Fe7        0.000     1_555 1_555   1_555
	Co7       O7_2      Co7        9.18(9)  1_555 1_555   3_555
	Co7       O7_2      Fe7        9.18(9)  1_555 1_555   3_555
	Co6       O7_2      Co7        134.73(13)  2_564 1_555   1_555
	Co6       O7_2      Fe7        134.73(13)  2_564 1_555   1_555
	Co6       O7_2      Co7        143.91(16)  2_564 1_555   3_555
	Co6       O7_2      Fe7        143.91(16)  2_564 1_555   3_555
	Fe6       O7_2      Co6        0.000     2_564 1_555   2_564
	Fe6       O7_2      Co7        134.73(13)  2_564 1_555   1_555
	Fe6       O7_2      Fe7        134.73(13)  2_564 1_555   1_555
	Fe6       O7_2      Co7        143.91(16)  2_564 1_555   3_555
	Fe6       O7_2      Fe7        143.91(16)  2_564 1_555   3_555
	Fe6       O7_2      Fe6        81.4(3)  5_566 1_555   2_564
	Fe6       O7_2      Co6        81.4(3)  5_566 1_555   2_564
	Fe6       O7_2      Co7        143.91(16)  5_566 1_555   1_555
	Fe6       O7_2      Fe7        143.91(16)  5_566 1_555   1_555
	Fe6       O7_2      Co7        134.73(13)  5_566 1_555   3_555
	Fe6       O7_2      Fe7        134.73(13)  5_566 1_555   3_555
	Co6       O7_2      Fe6        0.000     5_566 1_555   5_566
	Co6       O7_2      Fe6        81.4(3)  5_566 1_555   2_564
	Co6       O7_2      Co6        81.4(3)  5_566 1_555   2_564
	Co6       O7_2      Co7        143.91(16)  5_566 1_555   1_555
	Co6       O7_2      Fe7        143.91(16)  5_566 1_555   1_555
	Co6       O7_2      Co7        134.73(13)  5_566 1_555   3_555
	Co6       O7_2      Fe7        134.73(13)  5_566 1_555   3_555
	O7_1      O7_2      Co6        49.08(17)  9_455 1_555   5_566
	O7_1      O7_2      Fe6        49.08(17)  9_455 1_555   5_566
	O7_1      O7_2      Fe6        49.08(17)  9_455 1_555   2_564
	O7_1      O7_2      Co6        49.08(17)  9_455 1_555   2_564
	O7_1      O7_2      Co7        149.42(15)  9_455 1_555   1_555
	O7_1      O7_2      Fe7        149.42(15)  9_455 1_555   1_555
	O7_1      O7_2      Co7        149.42(15)  9_455 1_555   3_555
	O7_1      O7_2      Fe7        149.42(15)  9_455 1_555   3_555
	O7_1      O7_2      O7_1       60.5(3) 11_555 1_555   9_455
	O7_1      O7_2      Co6        49.08(17) 11_555 1_555   5_566
	O7_1      O7_2      Fe6        49.08(17) 11_555 1_555   5_566
	O7_1      O7_2      Fe6        49.08(17) 11_555 1_555   2_564
	O7_1      O7_2      Co6        49.08(17) 11_555 1_555   2_564
	O7_1      O7_2      Co7        149.42(15) 11_555 1_555   1_555
	O7_1      O7_2      Fe7        149.42(15) 11_555 1_555   1_555
	O7_1      O7_2      Co7        149.42(15) 11_555 1_555   3_555
	O7_1      O7_2      Fe7        149.42(15) 11_555 1_555   3_555
	O5_1      O7_2      O7_1       92.9(2) 11_555 1_555  11_555
	O5_1      O7_2      O7_1       61.68(11) 11_555 1_555   9_455
	O5_1      O7_2      Co6        44.03(7) 11_555 1_555   5_566
	O5_1      O7_2      Fe6        44.03(7) 11_555 1_555   5_566
	O5_1      O7_2      Fe6        110.3(3) 11_555 1_555   2_564
	O5_1      O7_2      Co6        110.3(3) 11_555 1_555   2_564
	O5_1      O7_2      Co7        108.05(17) 11_555 1_555   1_555
	O5_1      O7_2      Fe7        108.05(17) 11_555 1_555   1_555
	O5_1      O7_2      Co7        100.31(14) 11_555 1_555   3_555
	O5_1      O7_2      Fe7        100.31(14) 11_555 1_555   3_555
	O5_1      O7_2      O5_1       151.6(3)  9_455 1_555  11_555
	O5_1      O7_2      O7_1       61.68(11)  9_455 1_555  11_555
	O5_1      O7_2      O7_1       92.9(2)  9_455 1_555   9_455
	O5_1      O7_2      Co6        110.3(3)  9_455 1_555   5_566
	O5_1      O7_2      Fe6        110.3(3)  9_455 1_555   5_566
	O5_1      O7_2      Fe6        44.03(7)  9_455 1_555   2_564
	O5_1      O7_2      Co6        44.03(7)  9_455 1_555   2_564
	O5_1      O7_2      Co7        100.31(14)  9_455 1_555   1_555
	O5_1      O7_2      Fe7        100.31(14)  9_455 1_555   1_555
	O5_1      O7_2      Co7        108.05(17)  9_455 1_555   3_555
	O5_1      O7_2      Fe7        108.05(17)  9_455 1_555   3_555
	O5_1      O7_2      O5_1       62.78(9) 12_555 1_555   9_455
	O5_1      O7_2      O5_1       109.70(15) 12_555 1_555  11_555
	O5_1      O7_2      O7_1       92.9(2) 12_555 1_555  11_555
	O5_1      O7_2      O7_1       61.68(11) 12_555 1_555   9_455
	O5_1      O7_2      Co6        110.3(3) 12_555 1_555   5_566
	O5_1      O7_2      Fe6        110.3(3) 12_555 1_555   5_566
	O5_1      O7_2      Fe6        44.03(7) 12_555 1_555   2_564
	O5_1      O7_2      Co6        44.03(7) 12_555 1_555   2_564
	O5_1      O7_2      Co7        100.31(14) 12_555 1_555   1_555
	O5_1      O7_2      Fe7        100.31(14) 12_555 1_555   1_555
	O5_1      O7_2      Co7        108.05(17) 12_555 1_555   3_555
	O5_1      O7_2      Fe7        108.05(17) 12_555 1_555   3_555
	O5_1      O7_2      O5_1       151.6(3) 15_455 1_555  12_555
	O5_1      O7_2      O5_1       109.70(15) 15_455 1_555   9_455
	O5_1      O7_2      O5_1       62.78(9) 15_455 1_555  11_555
	O5_1      O7_2      O7_1       61.68(11) 15_455 1_555  11_555
	O5_1      O7_2      O7_1       92.9(2) 15_455 1_555   9_455
	O5_1      O7_2      Co6        44.03(7) 15_455 1_555   5_566
	O5_1      O7_2      Fe6        44.03(7) 15_455 1_555   5_566
	O5_1      O7_2      Fe6        110.3(3) 15_455 1_555   2_564
	O5_1      O7_2      Co6        110.3(3) 15_455 1_555   2_564
	O5_1      O7_2      Co7        108.05(17) 15_455 1_555   1_555
	O5_1      O7_2      Fe7        108.05(17) 15_455 1_555   1_555
	O5_1      O7_2      Co7        100.31(14) 15_455 1_555   3_555
	O5_1      O7_2      Fe7        100.31(14) 15_455 1_555   3_555
	O6        O7_2      O5_1       61.09(10)  1_555 1_555  15_455
	O6        O7_2      O5_1       142.27(17)  1_555 1_555  12_555
	O6        O7_2      O5_1       142.27(17)  1_555 1_555   9_455
	O6        O7_2      O5_1       61.09(10)  1_555 1_555  11_555
	O6        O7_2      O7_1       122.77(10)  1_555 1_555  11_555
	O6        O7_2      O7_1       122.77(10)  1_555 1_555   9_455
	O6        O7_2      Co6        88.12(10)  1_555 1_555   5_566
	O6        O7_2      Fe6        88.12(10)  1_555 1_555   5_566
	O6        O7_2      Fe6        169.5(3)  1_555 1_555   2_564
	O6        O7_2      Co6        169.5(3)  1_555 1_555   2_564
	O6        O7_2      Co7        55.78(16)  1_555 1_555   1_555
	O6        O7_2      Fe7        55.78(16)  1_555 1_555   1_555
	O6        O7_2      Co7        46.60(14)  1_555 1_555   3_555
	O6        O7_2      Fe7        46.60(14)  1_555 1_555   3_555
	O6        O7_2      O6         102.4(3)  3_555 1_555   1_555
	O6        O7_2      O5_1       142.27(17)  3_555 1_555  15_455
	O6        O7_2      O5_1       61.09(10)  3_555 1_555  12_555
	O6        O7_2      O5_1       61.09(10)  3_555 1_555   9_455
	O6        O7_2      O5_1       142.27(17)  3_555 1_555  11_555
	O6        O7_2      O7_1       122.77(10)  3_555 1_555  11_555
	O6        O7_2      O7_1       122.77(10)  3_555 1_555   9_455
	O6        O7_2      Co6        169.5(3)  3_555 1_555   5_566
	O6        O7_2      Fe6        169.5(3)  3_555 1_555   5_566
	O6        O7_2      Fe6        88.12(10)  3_555 1_555   2_564
	O6        O7_2      Co6        88.12(10)  3_555 1_555   2_564
	O6        O7_2      Co7        46.60(14)  3_555 1_555   1_555
	O6        O7_2      Fe7        46.60(14)  3_555 1_555   1_555
	O6        O7_2      Co7        55.78(16)  3_555 1_555   3_555
	O6        O7_2      Fe7        55.78(16)  3_555 1_555   3_555
	Sr1       O7_2      O6         87.93(11)  9_455 1_555   3_555
	Sr1       O7_2      O6         87.93(11)  9_455 1_555   1_555
	Sr1       O7_2      O5_1       122.28(7)  9_455 1_555  15_455
	Sr1       O7_2      O5_1       59.61(5)  9_455 1_555  12_555
	Sr1       O7_2      O5_1       122.28(7)  9_455 1_555   9_455
	Sr1       O7_2      O5_1       59.61(5)  9_455 1_555  11_555
	Sr1       O7_2      O7_1       123.6(3)  9_455 1_555  11_555
	Sr1       O7_2      O7_1       63.04(14)  9_455 1_555   9_455
	Sr1       O7_2      Co6        92.50(12)  9_455 1_555   5_566
	Sr1       O7_2      Fe6        92.50(12)  9_455 1_555   5_566
	Sr1       O7_2      Fe6        92.50(12)  9_455 1_555   2_564
	Sr1       O7_2      Co6        92.50(12)  9_455 1_555   2_564
	Sr1       O7_2      Co7        86.71(16)  9_455 1_555   1_555
	Sr1       O7_2      Fe7        86.71(16)  9_455 1_555   1_555
	Sr1       O7_2      Co7        86.71(16)  9_455 1_555   3_555
	Sr1       O7_2      Fe7        86.71(16)  9_455 1_555   3_555
	Sr1       O7_2      Sr1        173.4(3)  9_555 1_555   9_455
	Sr1       O7_2      O6         87.93(11)  9_555 1_555   3_555
	Sr1       O7_2      O6         87.93(11)  9_555 1_555   1_555
	Sr1       O7_2      O5_1       59.61(5)  9_555 1_555  15_455
	Sr1       O7_2      O5_1       122.28(7)  9_555 1_555  12_555
	Sr1       O7_2      O5_1       59.61(5)  9_555 1_555   9_455
	Sr1       O7_2      O5_1       122.28(7)  9_555 1_555  11_555
	Sr1       O7_2      O7_1       63.04(14)  9_555 1_555  11_555
	Sr1       O7_2      O7_1       123.6(3)  9_555 1_555   9_455
	Sr1       O7_2      Co6        92.50(12)  9_555 1_555   5_566
	Sr1       O7_2      Fe6        92.50(12)  9_555 1_555   5_566
	Sr1       O7_2      Fe6        92.50(12)  9_555 1_555   2_564
	Sr1       O7_2      Co6        92.50(12)  9_555 1_555   2_564
	Sr1       O7_2      Co7        86.71(16)  9_555 1_555   1_555
	Sr1       O7_2      Fe7        86.71(16)  9_555 1_555   1_555
	Sr1       O7_2      Co7        86.71(16)  9_555 1_555   3_555
	Sr1       O7_2      Fe7        86.71(16)  9_555 1_555   3_555
loop_
_pd_block_diffractogram_id	
	High-Angle_Bank_Co2.dat_0
	90-Degree_Bank_Co2.dat_0
	Low-Angle_Bank_Co2.dat_0
	Co2.xye_0
#######	End powder crystal structure	#######


#######	Begin powder crystal structure	#######
data_CoFe2O4_Nuclear_0
_pd_block_id	CoFe2O4_Nuclear_0
# The diffractogram block id loop is at the end of the datablock.
_pd_phase_name CoFe2O4_Nuclear
_cell_length_a  5.92713(3)
_cell_length_b  5.92713(3)
_cell_length_c  8.37490(9)
_cell_angle_alpha 90
_cell_angle_beta  90
_cell_angle_gamma 90
_cell_volume 294.218(4)
_exptl_crystal_density_diffrn	5.26085(8)
_space_group_name_H-M_alt 141:2
loop_
	_space_group_symop_id
	_space_group_symop_operation_xyz
	  1 'x, y, z '
	  2 '-x, y, z '
	  3 '-x+1/2, -y, z+1/2 '
	  4 '-x+1/2, y, -z+1/2 '
	  5 '-y+1/4, -x+1/4, -z-1/4 '
	  6 '-y+1/4, x-1/4, z+1/4 '
	  7 '-y-1/4, -x+1/4, z-1/4 '
	  8 '-y-1/4, x-1/4, -z+1/4 '
	  9 'y+1/4, -x+1/4, z-1/4 '
	 10 'y+1/4, x-1/4, -z+1/4 '
	 11 'y-1/4, -x+1/4, -z-1/4 '
	 12 'y-1/4, x-1/4, z+1/4 '
	 13 'x, -y, -z '
	 14 '-x, -y, -z '
	 15 'x+1/2, -y, z+1/2 '
	 16 'x+1/2, y, -z+1/2 '
	 17 'x+1/2, y+1/2, z+1/2 '
	 18 '-x+1/2, y+1/2, z+1/2 '
	 19 '-x, -y+1/2, z '
	 20 '-x, y+1/2, -z '
	 21 '-y-1/4, -x-1/4, -z+1/4 '
	 22 '-y-1/4, x+1/4, z-1/4 '
	 23 '-y+1/4, -x-1/4, z+1/4 '
	 24 '-y+1/4, x+1/4, -z-1/4 '
	 25 'y-1/4, -x-1/4, z+1/4 '
	 26 'y-1/4, x+1/4, -z-1/4 '
	 27 'y+1/4, -x-1/4, -z+1/4 '
	 28 'y+1/4, x+1/4, z-1/4 '
	 29 'x+1/2, -y+1/2, -z+1/2 '
	 30 '-x+1/2, -y+1/2, -z+1/2 '
	 31 'x, -y+1/2, z '
	 32 'x, y+1/2, -z '
loop_
	_atom_site_label
	_atom_site_type_symbol
	_atom_site_site_symmetry_multiplicity
	_atom_site_fract_x
	_atom_site_fract_y
	_atom_site_fract_z
	_atom_site_occupancy
	_atom_site_B_iso_or_equiv
Fe1T_1 Fe+3   4 0 0.25 0.375 1.000(6) 0.113(19)
Co1T_1 Co+2   4 0 0.25 0.375 0.000(6) 0.113(19)
Co2O_1 Co+2   8 0 0 0 0.243(5) 0.64(2)
Fe2O_1 Fe+3   8 0 0 0 0.757(5) 0.64(2)
O1_1 O-2  16 0 0.0109(5) 0.7563(5) 1 0.000(16)
loop_
	_geom_bond_atom_site_label_1
	_geom_bond_atom_site_label_2
	_geom_bond_distance
	_geom_bond_site_symmetry_1
	_geom_bond_site_symmetry_2
	Fe1T_1    Co1T_1    0.00000 1_555   1_555
	Fe1T_1    O1_1      1.8971(14) 1_555   7_555
	Fe1T_1    O1_1      1.8971(14) 1_555  20_556
	Fe1T_1    O1_1      1.8971(14) 1_555   9_555
	Fe1T_1    O1_1      1.8971(14) 1_555  13_556
	Co1T_1    Fe1T_1    0.00000 1_555   1_555
	Co1T_1    O1_1      1.8971(14) 1_555   7_555
	Co1T_1    O1_1      1.8971(14) 1_555  20_556
	Co1T_1    O1_1      1.8971(14) 1_555   9_555
	Co1T_1    O1_1      1.8971(14) 1_555  13_556
	Co2O_1    Fe2O_1    0.00000 1_555   1_555
	Co2O_1    O1_1      2.042(4) 1_555  13_556
	Co2O_1    O1_1      2.042(4) 1_555   1_554
	Co2O_1    O1_1      2.051(2) 1_555   6_554
	Co2O_1    O1_1      2.051(2) 1_555  11_556
	Co2O_1    O1_1      2.051(2) 1_555  12_554
	Co2O_1    O1_1      2.051(2) 1_555   5_556
	Co2O_1    Fe2O_1    2.962270(18) 1_555   8_555
	Co2O_1    Co2O_1    2.962270(18) 1_555   8_555
	Co2O_1    Co2O_1    2.962270(18) 1_555   5_555
	Co2O_1    Fe2O_1    2.962270(18) 1_555   5_555
	Co2O_1    Co2O_1    2.962270(18) 1_555   7_555
	Co2O_1    Fe2O_1    2.962270(18) 1_555   6_555
	Co2O_1    Co2O_1    2.962270(18) 1_555   6_555
	Co2O_1    Fe2O_1    2.962270(18) 1_555   7_555
	Co2O_1    Fe2O_1    2.963566(15) 1_555  19_555
	Co2O_1    Co2O_1    2.963566(15) 1_555  19_555
	Co2O_1    Fe2O_1    2.963566(15) 1_555  19_545
	Co2O_1    Co2O_1    2.963566(15) 1_555  19_545
	Fe2O_1    Co2O_1    0.00000 1_555   1_555
	Fe2O_1    O1_1      2.042(4) 1_555  13_556
	Fe2O_1    O1_1      2.042(4) 1_555   1_554
	Fe2O_1    O1_1      2.051(2) 1_555   6_554
	Fe2O_1    O1_1      2.051(2) 1_555  11_556
	Fe2O_1    O1_1      2.051(2) 1_555  12_554
	Fe2O_1    O1_1      2.051(2) 1_555   5_556
	Fe2O_1    Fe2O_1    2.962270(18) 1_555   8_555
	Fe2O_1    Co2O_1    2.962270(18) 1_555   8_555
	Fe2O_1    Co2O_1    2.962270(18) 1_555   5_555
	Fe2O_1    Fe2O_1    2.962270(18) 1_555   5_555
	Fe2O_1    Co2O_1    2.962270(18) 1_555   7_555
	Fe2O_1    Fe2O_1    2.962270(18) 1_555   6_555
	Fe2O_1    Co2O_1    2.962270(18) 1_555   6_555
	Fe2O_1    Fe2O_1    2.962270(18) 1_555   7_555
	Fe2O_1    Fe2O_1    2.963566(15) 1_555  19_555
	Fe2O_1    Co2O_1    2.963566(15) 1_555  19_555
	Fe2O_1    Fe2O_1    2.963566(15) 1_555  19_545
	Fe2O_1    Co2O_1    2.963566(15) 1_555  19_545
	O1_1      Fe1T_1    1.8971(14) 1_555   6_555
	O1_1      Co1T_1    1.8971(14) 1_555   6_555
	O1_1      Co2O_1    2.042(4) 1_555   1_556
	O1_1      Fe2O_1    2.042(4) 1_555   1_556
	O1_1      Fe2O_1    2.051(2) 1_555   7_556
	O1_1      Co2O_1    2.051(2) 1_555   7_556
	O1_1      Fe2O_1    2.051(2) 1_555   5_556
	O1_1      Co2O_1    2.051(2) 1_555   5_556
	O1_1      O1_1      2.824(4) 1_555  11_557
	O1_1      O1_1      2.824(4) 1_555   5_557
	O1_1      O1_1      2.835(6) 1_555  19_555
	O1_1      O1_1      2.96367(13) 1_555   9_555
	O1_1      O1_1      2.96367(13) 1_555  12_555
	O1_1      O1_1      2.96367(13) 1_555   6_555
	O1_1      O1_1      2.96367(13) 1_555   7_555
	O1_1      O1_1      2.9654(3) 1_555   4_456
	O1_1      O1_1      2.9654(3) 1_555   4_556
	O1_1      O1_1      3.092(6) 1_555  19_545
	O1_1      O1_1      3.101(4) 1_555  10_556
	O1_1      O1_1      3.101(4) 1_555   8_556
	loop_
		_geom_angle_atom_site_label_1
		_geom_angle_atom_site_label_2
		_geom_angle_atom_site_label_3
		_geom_angle
		_geom_angle_site_symmetry_1
		_geom_angle_site_symmetry_2
		_geom_angle_site_symmetry_3
	O1_1      Fe1T_1    Co1T_1     Invalid   7_555 1_555   1_555
	O1_1      Fe1T_1    O1_1       109.62(14) 20_556 1_555   7_555
	O1_1      Fe1T_1    Co1T_1     Invalid  20_556 1_555   1_555
	O1_1      Fe1T_1    O1_1       109.62(14)  9_555 1_555  20_556
	O1_1      Fe1T_1    O1_1       109.2(3)  9_555 1_555   7_555
	O1_1      Fe1T_1    Co1T_1     Invalid   9_555 1_555   1_555
	O1_1      Fe1T_1    O1_1       109.62(14) 13_556 1_555   9_555
	O1_1      Fe1T_1    O1_1       109.2(3) 13_556 1_555  20_556
	O1_1      Fe1T_1    O1_1       109.62(14) 13_556 1_555   7_555
	O1_1      Fe1T_1    Co1T_1     Invalid  13_556 1_555   1_555
	O1_1      Co1T_1    Fe1T_1     Invalid   7_555 1_555   1_555
	O1_1      Co1T_1    O1_1       109.62(14) 20_556 1_555   7_555
	O1_1      Co1T_1    Fe1T_1     Invalid  20_556 1_555   1_555
	O1_1      Co1T_1    O1_1       109.62(14)  9_555 1_555  20_556
	O1_1      Co1T_1    O1_1       109.2(3)  9_555 1_555   7_555
	O1_1      Co1T_1    Fe1T_1     Invalid   9_555 1_555   1_555
	O1_1      Co1T_1    O1_1       109.62(14) 13_556 1_555   9_555
	O1_1      Co1T_1    O1_1       109.2(3) 13_556 1_555  20_556
	O1_1      Co1T_1    O1_1       109.62(14) 13_556 1_555   7_555
	O1_1      Co1T_1    Fe1T_1     Invalid  13_556 1_555   1_555
	O1_1      Co2O_1    Fe2O_1     Invalid  13_556 1_555   1_555
	O1_1      Co2O_1    O1_1       180.000   1_554 1_555  13_556
	O1_1      Co2O_1    Fe2O_1     Invalid   1_554 1_555   1_555
	O1_1      Co2O_1    O1_1       92.77(7)  6_554 1_555   1_554
	O1_1      Co2O_1    O1_1       87.23(7)  6_554 1_555  13_556
	O1_1      Co2O_1    Fe2O_1     Invalid   6_554 1_555   1_555
	O1_1      Co2O_1    O1_1       180.0000(5) 11_556 1_555   6_554
	O1_1      Co2O_1    O1_1       87.23(7) 11_556 1_555   1_554
	O1_1      Co2O_1    O1_1       92.77(7) 11_556 1_555  13_556
	O1_1      Co2O_1    Fe2O_1     Invalid  11_556 1_555   1_555
	O1_1      Co2O_1    O1_1       92.58(11) 12_554 1_555  11_556
	O1_1      Co2O_1    O1_1       87.42(11) 12_554 1_555   6_554
	O1_1      Co2O_1    O1_1       92.77(7) 12_554 1_555   1_554
	O1_1      Co2O_1    O1_1       87.23(7) 12_554 1_555  13_556
	O1_1      Co2O_1    Fe2O_1     Invalid  12_554 1_555   1_555
	O1_1      Co2O_1    O1_1       180.000   5_556 1_555  12_554
	O1_1      Co2O_1    O1_1       87.42(11)  5_556 1_555  11_556
	O1_1      Co2O_1    O1_1       92.58(11)  5_556 1_555   6_554
	O1_1      Co2O_1    O1_1       87.23(7)  5_556 1_555   1_554
	O1_1      Co2O_1    O1_1       92.77(7)  5_556 1_555  13_556
	O1_1      Co2O_1    Fe2O_1     Invalid   5_556 1_555   1_555
	Fe2O_1    Co2O_1    O1_1       136.48(11)  8_555 1_555   5_556
	Fe2O_1    Co2O_1    O1_1       43.52(11)  8_555 1_555  12_554
	Fe2O_1    Co2O_1    O1_1       91.94(5)  8_555 1_555  11_556
	Fe2O_1    Co2O_1    O1_1       88.06(5)  8_555 1_555   6_554
	Fe2O_1    Co2O_1    O1_1       136.24(5)  8_555 1_555   1_554
	Fe2O_1    Co2O_1    O1_1       43.76(5)  8_555 1_555  13_556
	Fe2O_1    Co2O_1    Fe2O_1     Invalid   8_555 1_555   1_555
	Co2O_1    Co2O_1    Fe2O_1     0.000     8_555 1_555   8_555
	Co2O_1    Co2O_1    O1_1       136.48(11)  8_555 1_555   5_556
	Co2O_1    Co2O_1    O1_1       43.52(11)  8_555 1_555  12_554
	Co2O_1    Co2O_1    O1_1       91.94(5)  8_555 1_555  11_556
	Co2O_1    Co2O_1    O1_1       88.06(5)  8_555 1_555   6_554
	Co2O_1    Co2O_1    O1_1       136.24(5)  8_555 1_555   1_554
	Co2O_1    Co2O_1    O1_1       43.76(5)  8_555 1_555  13_556
	Co2O_1    Co2O_1    Fe2O_1     Invalid   8_555 1_555   1_555
	Co2O_1    Co2O_1    Co2O_1     180.000   5_555 1_555   8_555
	Co2O_1    Co2O_1    Fe2O_1     180.000   5_555 1_555   8_555
	Co2O_1    Co2O_1    O1_1       43.52(11)  5_555 1_555   5_556
	Co2O_1    Co2O_1    O1_1       136.48(11)  5_555 1_555  12_554
	Co2O_1    Co2O_1    O1_1       88.06(5)  5_555 1_555  11_556
	Co2O_1    Co2O_1    O1_1       91.94(5)  5_555 1_555   6_554
	Co2O_1    Co2O_1    O1_1       43.76(5)  5_555 1_555   1_554
	Co2O_1    Co2O_1    O1_1       136.24(5)  5_555 1_555  13_556
	Co2O_1    Co2O_1    Fe2O_1     Invalid   5_555 1_555   1_555
	Fe2O_1    Co2O_1    Co2O_1     0.000     5_555 1_555   5_555
	Fe2O_1    Co2O_1    Co2O_1     180.000   5_555 1_555   8_555
	Fe2O_1    Co2O_1    Fe2O_1     180.000   5_555 1_555   8_555
	Fe2O_1    Co2O_1    O1_1       43.52(11)  5_555 1_555   5_556
	Fe2O_1    Co2O_1    O1_1       136.48(11)  5_555 1_555  12_554
	Fe2O_1    Co2O_1    O1_1       88.06(5)  5_555 1_555  11_556
	Fe2O_1    Co2O_1    O1_1       91.94(5)  5_555 1_555   6_554
	Fe2O_1    Co2O_1    O1_1       43.76(5)  5_555 1_555   1_554
	Fe2O_1    Co2O_1    O1_1       136.24(5)  5_555 1_555  13_556
	Fe2O_1    Co2O_1    Fe2O_1     Invalid   5_555 1_555   1_555
	Co2O_1    Co2O_1    Fe2O_1     60.0289(4)  7_555 1_555   5_555
	Co2O_1    Co2O_1    Co2O_1     60.0289(4)  7_555 1_555   5_555
	Co2O_1    Co2O_1    Co2O_1     119.9711(4)  7_555 1_555   8_555
	Co2O_1    Co2O_1    Fe2O_1     119.9711(4)  7_555 1_555   8_555
	Co2O_1    Co2O_1    O1_1       88.06(5)  7_555 1_555   5_556
	Co2O_1    Co2O_1    O1_1       91.94(5)  7_555 1_555  12_554
	Co2O_1    Co2O_1    O1_1       43.52(11)  7_555 1_555  11_556
	Co2O_1    Co2O_1    O1_1       136.48(11)  7_555 1_555   6_554
	Co2O_1    Co2O_1    O1_1       43.76(5)  7_555 1_555   1_554
	Co2O_1    Co2O_1    O1_1       136.24(5)  7_555 1_555  13_556
	Co2O_1    Co2O_1    Fe2O_1     Invalid   7_555 1_555   1_555
	Fe2O_1    Co2O_1    Co2O_1     180.000   6_555 1_555   7_555
	Fe2O_1    Co2O_1    Fe2O_1     119.9711(4)  6_555 1_555   5_555
	Fe2O_1    Co2O_1    Co2O_1     119.9711(4)  6_555 1_555   5_555
	Fe2O_1    Co2O_1    Co2O_1     60.0289(4)  6_555 1_555   8_555
	Fe2O_1    Co2O_1    Fe2O_1     60.0289(4)  6_555 1_555   8_555
	Fe2O_1    Co2O_1    O1_1       91.94(5)  6_555 1_555   5_556
	Fe2O_1    Co2O_1    O1_1       88.06(5)  6_555 1_555  12_554
	Fe2O_1    Co2O_1    O1_1       136.48(11)  6_555 1_555  11_556
	Fe2O_1    Co2O_1    O1_1       43.52(11)  6_555 1_555   6_554
	Fe2O_1    Co2O_1    O1_1       136.24(5)  6_555 1_555   1_554
	Fe2O_1    Co2O_1    O1_1       43.76(5)  6_555 1_555  13_556
	Fe2O_1    Co2O_1    Fe2O_1     Invalid   6_555 1_555   1_555
	Co2O_1    Co2O_1    Fe2O_1     0.000     6_555 1_555   6_555
	Co2O_1    Co2O_1    Co2O_1     180.000   6_555 1_555   7_555
	Co2O_1    Co2O_1    Fe2O_1     119.9711(4)  6_555 1_555   5_555
	Co2O_1    Co2O_1    Co2O_1     119.9711(4)  6_555 1_555   5_555
	Co2O_1    Co2O_1    Co2O_1     60.0289(4)  6_555 1_555   8_555
	Co2O_1    Co2O_1    Fe2O_1     60.0289(4)  6_555 1_555   8_555
	Co2O_1    Co2O_1    O1_1       91.94(5)  6_555 1_555   5_556
	Co2O_1    Co2O_1    O1_1       88.06(5)  6_555 1_555  12_554
	Co2O_1    Co2O_1    O1_1       136.48(11)  6_555 1_555  11_556
	Co2O_1    Co2O_1    O1_1       43.52(11)  6_555 1_555   6_554
	Co2O_1    Co2O_1    O1_1       136.24(5)  6_555 1_555   1_554
	Co2O_1    Co2O_1    O1_1       43.76(5)  6_555 1_555  13_556
	Co2O_1    Co2O_1    Fe2O_1     Invalid   6_555 1_555   1_555
	Fe2O_1    Co2O_1    Co2O_1     180.000   7_555 1_555   6_555
	Fe2O_1    Co2O_1    Fe2O_1     180.000   7_555 1_555   6_555
	Fe2O_1    Co2O_1    Co2O_1     0.000     7_555 1_555   7_555
	Fe2O_1    Co2O_1    Fe2O_1     60.0289(4)  7_555 1_555   5_555
	Fe2O_1    Co2O_1    Co2O_1     60.0289(4)  7_555 1_555   5_555
	Fe2O_1    Co2O_1    Co2O_1     119.9711(4)  7_555 1_555   8_555
	Fe2O_1    Co2O_1    Fe2O_1     119.9711(4)  7_555 1_555   8_555
	Fe2O_1    Co2O_1    O1_1       88.06(5)  7_555 1_555   5_556
	Fe2O_1    Co2O_1    O1_1       91.94(5)  7_555 1_555  12_554
	Fe2O_1    Co2O_1    O1_1       43.52(11)  7_555 1_555  11_556
	Fe2O_1    Co2O_1    O1_1       136.48(11)  7_555 1_555   6_554
	Fe2O_1    Co2O_1    O1_1       43.76(5)  7_555 1_555   1_554
	Fe2O_1    Co2O_1    O1_1       136.24(5)  7_555 1_555  13_556
	Fe2O_1    Co2O_1    Fe2O_1     Invalid   7_555 1_555   1_555
	Fe2O_1    Co2O_1    Fe2O_1     59.9855(2) 19_555 1_555   7_555
	Fe2O_1    Co2O_1    Co2O_1     120.0145(2) 19_555 1_555   6_555
	Fe2O_1    Co2O_1    Fe2O_1     120.0145(2) 19_555 1_555   6_555
	Fe2O_1    Co2O_1    Co2O_1     59.9855(2) 19_555 1_555   7_555
	Fe2O_1    Co2O_1    Fe2O_1     59.9855(2) 19_555 1_555   5_555
	Fe2O_1    Co2O_1    Co2O_1     59.9855(2) 19_555 1_555   5_555
	Fe2O_1    Co2O_1    Co2O_1     120.0145(2) 19_555 1_555   8_555
	Fe2O_1    Co2O_1    Fe2O_1     120.0145(2) 19_555 1_555   8_555
	Fe2O_1    Co2O_1    O1_1       43.75(6) 19_555 1_555   5_556
	Fe2O_1    Co2O_1    O1_1       136.25(6) 19_555 1_555  12_554
	Fe2O_1    Co2O_1    O1_1       43.75(6) 19_555 1_555  11_556
	Fe2O_1    Co2O_1    O1_1       136.25(6) 19_555 1_555   6_554
	Fe2O_1    Co2O_1    O1_1       88.19(8) 19_555 1_555   1_554
	Fe2O_1    Co2O_1    O1_1       91.81(8) 19_555 1_555  13_556
	Fe2O_1    Co2O_1    Fe2O_1     Invalid  19_555 1_555   1_555
	Co2O_1    Co2O_1    Fe2O_1     0.000    19_555 1_555  19_555
	Co2O_1    Co2O_1    Fe2O_1     59.9855(2) 19_555 1_555   7_555
	Co2O_1    Co2O_1    Co2O_1     120.0145(2) 19_555 1_555   6_555
	Co2O_1    Co2O_1    Fe2O_1     120.0145(2) 19_555 1_555   6_555
	Co2O_1    Co2O_1    Co2O_1     59.9855(2) 19_555 1_555   7_555
	Co2O_1    Co2O_1    Fe2O_1     59.9855(2) 19_555 1_555   5_555
	Co2O_1    Co2O_1    Co2O_1     59.9855(2) 19_555 1_555   5_555
	Co2O_1    Co2O_1    Co2O_1     120.0145(2) 19_555 1_555   8_555
	Co2O_1    Co2O_1    Fe2O_1     120.0145(2) 19_555 1_555   8_555
	Co2O_1    Co2O_1    O1_1       43.75(6) 19_555 1_555   5_556
	Co2O_1    Co2O_1    O1_1       136.25(6) 19_555 1_555  12_554
	Co2O_1    Co2O_1    O1_1       43.75(6) 19_555 1_555  11_556
	Co2O_1    Co2O_1    O1_1       136.25(6) 19_555 1_555   6_554
	Co2O_1    Co2O_1    O1_1       88.19(8) 19_555 1_555   1_554
	Co2O_1    Co2O_1    O1_1       91.81(8) 19_555 1_555  13_556
	Co2O_1    Co2O_1    Fe2O_1     Invalid  19_555 1_555   1_555
	Fe2O_1    Co2O_1    Co2O_1     180.000  19_545 1_555  19_555
	Fe2O_1    Co2O_1    Fe2O_1     180.000  19_545 1_555  19_555
	Fe2O_1    Co2O_1    Fe2O_1     120.0145(2) 19_545 1_555   7_555
	Fe2O_1    Co2O_1    Co2O_1     59.9855(2) 19_545 1_555   6_555
	Fe2O_1    Co2O_1    Fe2O_1     59.9855(2) 19_545 1_555   6_555
	Fe2O_1    Co2O_1    Co2O_1     120.0145(2) 19_545 1_555   7_555
	Fe2O_1    Co2O_1    Fe2O_1     120.0145(2) 19_545 1_555   5_555
	Fe2O_1    Co2O_1    Co2O_1     120.0145(2) 19_545 1_555   5_555
	Fe2O_1    Co2O_1    Co2O_1     59.9855(2) 19_545 1_555   8_555
	Fe2O_1    Co2O_1    Fe2O_1     59.9855(2) 19_545 1_555   8_555
	Fe2O_1    Co2O_1    O1_1       136.25(6) 19_545 1_555   5_556
	Fe2O_1    Co2O_1    O1_1       43.75(6) 19_545 1_555  12_554
	Fe2O_1    Co2O_1    O1_1       136.25(6) 19_545 1_555  11_556
	Fe2O_1    Co2O_1    O1_1       43.75(6) 19_545 1_555   6_554
	Fe2O_1    Co2O_1    O1_1       91.81(8) 19_545 1_555   1_554
	Fe2O_1    Co2O_1    O1_1       88.19(8) 19_545 1_555  13_556
	Fe2O_1    Co2O_1    Fe2O_1     Invalid  19_545 1_555   1_555
	Co2O_1    Co2O_1    Fe2O_1     0.000    19_545 1_555  19_545
	Co2O_1    Co2O_1    Co2O_1     180.000  19_545 1_555  19_555
	Co2O_1    Co2O_1    Fe2O_1     180.000  19_545 1_555  19_555
	Co2O_1    Co2O_1    Fe2O_1     120.0145(2) 19_545 1_555   7_555
	Co2O_1    Co2O_1    Co2O_1     59.9855(2) 19_545 1_555   6_555
	Co2O_1    Co2O_1    Fe2O_1     59.9855(2) 19_545 1_555   6_555
	Co2O_1    Co2O_1    Co2O_1     120.0145(2) 19_545 1_555   7_555
	Co2O_1    Co2O_1    Fe2O_1     120.0145(2) 19_545 1_555   5_555
	Co2O_1    Co2O_1    Co2O_1     120.0145(2) 19_545 1_555   5_555
	Co2O_1    Co2O_1    Co2O_1     59.9855(2) 19_545 1_555   8_555
	Co2O_1    Co2O_1    Fe2O_1     59.9855(2) 19_545 1_555   8_555
	Co2O_1    Co2O_1    O1_1       136.25(6) 19_545 1_555   5_556
	Co2O_1    Co2O_1    O1_1       43.75(6) 19_545 1_555  12_554
	Co2O_1    Co2O_1    O1_1       136.25(6) 19_545 1_555  11_556
	Co2O_1    Co2O_1    O1_1       43.75(6) 19_545 1_555   6_554
	Co2O_1    Co2O_1    O1_1       91.81(8) 19_545 1_555   1_554
	Co2O_1    Co2O_1    O1_1       88.19(8) 19_545 1_555  13_556
	Co2O_1    Co2O_1    Fe2O_1     Invalid  19_545 1_555   1_555
	O1_1      Fe2O_1    Co2O_1     Invalid  13_556 1_555   1_555
	O1_1      Fe2O_1    O1_1       180.000   1_554 1_555  13_556
	O1_1      Fe2O_1    Co2O_1     Invalid   1_554 1_555   1_555
	O1_1      Fe2O_1    O1_1       92.77(7)  6_554 1_555   1_554
	O1_1      Fe2O_1    O1_1       87.23(7)  6_554 1_555  13_556
	O1_1      Fe2O_1    Co2O_1     Invalid   6_554 1_555   1_555
	O1_1      Fe2O_1    O1_1       180.0000(5) 11_556 1_555   6_554
	O1_1      Fe2O_1    O1_1       87.23(7) 11_556 1_555   1_554
	O1_1      Fe2O_1    O1_1       92.77(7) 11_556 1_555  13_556
	O1_1      Fe2O_1    Co2O_1     Invalid  11_556 1_555   1_555
	O1_1      Fe2O_1    O1_1       92.58(11) 12_554 1_555  11_556
	O1_1      Fe2O_1    O1_1       87.42(11) 12_554 1_555   6_554
	O1_1      Fe2O_1    O1_1       92.77(7) 12_554 1_555   1_554
	O1_1      Fe2O_1    O1_1       87.23(7) 12_554 1_555  13_556
	O1_1      Fe2O_1    Co2O_1     Invalid  12_554 1_555   1_555
	O1_1      Fe2O_1    O1_1       180.000   5_556 1_555  12_554
	O1_1      Fe2O_1    O1_1       87.42(11)  5_556 1_555  11_556
	O1_1      Fe2O_1    O1_1       92.58(11)  5_556 1_555   6_554
	O1_1      Fe2O_1    O1_1       87.23(7)  5_556 1_555   1_554
	O1_1      Fe2O_1    O1_1       92.77(7)  5_556 1_555  13_556
	O1_1      Fe2O_1    Co2O_1     Invalid   5_556 1_555   1_555
	Fe2O_1    Fe2O_1    O1_1       136.48(11)  8_555 1_555   5_556
	Fe2O_1    Fe2O_1    O1_1       43.52(11)  8_555 1_555  12_554
	Fe2O_1    Fe2O_1    O1_1       91.94(5)  8_555 1_555  11_556
	Fe2O_1    Fe2O_1    O1_1       88.06(5)  8_555 1_555   6_554
	Fe2O_1    Fe2O_1    O1_1       136.24(5)  8_555 1_555   1_554
	Fe2O_1    Fe2O_1    O1_1       43.76(5)  8_555 1_555  13_556
	Fe2O_1    Fe2O_1    Co2O_1     Invalid   8_555 1_555   1_555
	Co2O_1    Fe2O_1    Fe2O_1     0.000     8_555 1_555   8_555
	Co2O_1    Fe2O_1    O1_1       136.48(11)  8_555 1_555   5_556
	Co2O_1    Fe2O_1    O1_1       43.52(11)  8_555 1_555  12_554
	Co2O_1    Fe2O_1    O1_1       91.94(5)  8_555 1_555  11_556
	Co2O_1    Fe2O_1    O1_1       88.06(5)  8_555 1_555   6_554
	Co2O_1    Fe2O_1    O1_1       136.24(5)  8_555 1_555   1_554
	Co2O_1    Fe2O_1    O1_1       43.76(5)  8_555 1_555  13_556
	Co2O_1    Fe2O_1    Co2O_1     Invalid   8_555 1_555   1_555
	Co2O_1    Fe2O_1    Co2O_1     180.000   5_555 1_555   8_555
	Co2O_1    Fe2O_1    Fe2O_1     180.000   5_555 1_555   8_555
	Co2O_1    Fe2O_1    O1_1       43.52(11)  5_555 1_555   5_556
	Co2O_1    Fe2O_1    O1_1       136.48(11)  5_555 1_555  12_554
	Co2O_1    Fe2O_1    O1_1       88.06(5)  5_555 1_555  11_556
	Co2O_1    Fe2O_1    O1_1       91.94(5)  5_555 1_555   6_554
	Co2O_1    Fe2O_1    O1_1       43.76(5)  5_555 1_555   1_554
	Co2O_1    Fe2O_1    O1_1       136.24(5)  5_555 1_555  13_556
	Co2O_1    Fe2O_1    Co2O_1     Invalid   5_555 1_555   1_555
	Fe2O_1    Fe2O_1    Co2O_1     0.000     5_555 1_555   5_555
	Fe2O_1    Fe2O_1    Co2O_1     180.000   5_555 1_555   8_555
	Fe2O_1    Fe2O_1    Fe2O_1     180.000   5_555 1_555   8_555
	Fe2O_1    Fe2O_1    O1_1       43.52(11)  5_555 1_555   5_556
	Fe2O_1    Fe2O_1    O1_1       136.48(11)  5_555 1_555  12_554
	Fe2O_1    Fe2O_1    O1_1       88.06(5)  5_555 1_555  11_556
	Fe2O_1    Fe2O_1    O1_1       91.94(5)  5_555 1_555   6_554
	Fe2O_1    Fe2O_1    O1_1       43.76(5)  5_555 1_555   1_554
	Fe2O_1    Fe2O_1    O1_1       136.24(5)  5_555 1_555  13_556
	Fe2O_1    Fe2O_1    Co2O_1     Invalid   5_555 1_555   1_555
	Co2O_1    Fe2O_1    Fe2O_1     60.0289(4)  7_555 1_555   5_555
	Co2O_1    Fe2O_1    Co2O_1     60.0289(4)  7_555 1_555   5_555
	Co2O_1    Fe2O_1    Co2O_1     119.9711(4)  7_555 1_555   8_555
	Co2O_1    Fe2O_1    Fe2O_1     119.9711(4)  7_555 1_555   8_555
	Co2O_1    Fe2O_1    O1_1       88.06(5)  7_555 1_555   5_556
	Co2O_1    Fe2O_1    O1_1       91.94(5)  7_555 1_555  12_554
	Co2O_1    Fe2O_1    O1_1       43.52(11)  7_555 1_555  11_556
	Co2O_1    Fe2O_1    O1_1       136.48(11)  7_555 1_555   6_554
	Co2O_1    Fe2O_1    O1_1       43.76(5)  7_555 1_555   1_554
	Co2O_1    Fe2O_1    O1_1       136.24(5)  7_555 1_555  13_556
	Co2O_1    Fe2O_1    Co2O_1     Invalid   7_555 1_555   1_555
	Fe2O_1    Fe2O_1    Co2O_1     180.000   6_555 1_555   7_555
	Fe2O_1    Fe2O_1    Fe2O_1     119.9711(4)  6_555 1_555   5_555
	Fe2O_1    Fe2O_1    Co2O_1     119.9711(4)  6_555 1_555   5_555
	Fe2O_1    Fe2O_1    Co2O_1     60.0289(4)  6_555 1_555   8_555
	Fe2O_1    Fe2O_1    Fe2O_1     60.0289(4)  6_555 1_555   8_555
	Fe2O_1    Fe2O_1    O1_1       91.94(5)  6_555 1_555   5_556
	Fe2O_1    Fe2O_1    O1_1       88.06(5)  6_555 1_555  12_554
	Fe2O_1    Fe2O_1    O1_1       136.48(11)  6_555 1_555  11_556
	Fe2O_1    Fe2O_1    O1_1       43.52(11)  6_555 1_555   6_554
	Fe2O_1    Fe2O_1    O1_1       136.24(5)  6_555 1_555   1_554
	Fe2O_1    Fe2O_1    O1_1       43.76(5)  6_555 1_555  13_556
	Fe2O_1    Fe2O_1    Co2O_1     Invalid   6_555 1_555   1_555
	Co2O_1    Fe2O_1    Fe2O_1     0.000     6_555 1_555   6_555
	Co2O_1    Fe2O_1    Co2O_1     180.000   6_555 1_555   7_555
	Co2O_1    Fe2O_1    Fe2O_1     119.9711(4)  6_555 1_555   5_555
	Co2O_1    Fe2O_1    Co2O_1     119.9711(4)  6_555 1_555   5_555
	Co2O_1    Fe2O_1    Co2O_1     60.0289(4)  6_555 1_555   8_555
	Co2O_1    Fe2O_1    Fe2O_1     60.0289(4)  6_555 1_555   8_555
	Co2O_1    Fe2O_1    O1_1       91.94(5)  6_555 1_555   5_556
	Co2O_1    Fe2O_1    O1_1       88.06(5)  6_555 1_555  12_554
	Co2O_1    Fe2O_1    O1_1       136.48(11)  6_555 1_555  11_556
	Co2O_1    Fe2O_1    O1_1       43.52(11)  6_555 1_555   6_554
	Co2O_1    Fe2O_1    O1_1       136.24(5)  6_555 1_555   1_554
	Co2O_1    Fe2O_1    O1_1       43.76(5)  6_555 1_555  13_556
	Co2O_1    Fe2O_1    Co2O_1     Invalid   6_555 1_555   1_555
	Fe2O_1    Fe2O_1    Co2O_1     180.000   7_555 1_555   6_555
	Fe2O_1    Fe2O_1    Fe2O_1     180.000   7_555 1_555   6_555
	Fe2O_1    Fe2O_1    Co2O_1     0.000     7_555 1_555   7_555
	Fe2O_1    Fe2O_1    Fe2O_1     60.0289(4)  7_555 1_555   5_555
	Fe2O_1    Fe2O_1    Co2O_1     60.0289(4)  7_555 1_555   5_555
	Fe2O_1    Fe2O_1    Co2O_1     119.9711(4)  7_555 1_555   8_555
	Fe2O_1    Fe2O_1    Fe2O_1     119.9711(4)  7_555 1_555   8_555
	Fe2O_1    Fe2O_1    O1_1       88.06(5)  7_555 1_555   5_556
	Fe2O_1    Fe2O_1    O1_1       91.94(5)  7_555 1_555  12_554
	Fe2O_1    Fe2O_1    O1_1       43.52(11)  7_555 1_555  11_556
	Fe2O_1    Fe2O_1    O1_1       136.48(11)  7_555 1_555   6_554
	Fe2O_1    Fe2O_1    O1_1       43.76(5)  7_555 1_555   1_554
	Fe2O_1    Fe2O_1    O1_1       136.24(5)  7_555 1_555  13_556
	Fe2O_1    Fe2O_1    Co2O_1     Invalid   7_555 1_555   1_555
	Fe2O_1    Fe2O_1    Fe2O_1     59.9855(2) 19_555 1_555   7_555
	Fe2O_1    Fe2O_1    Co2O_1     120.0145(2) 19_555 1_555   6_555
	Fe2O_1    Fe2O_1    Fe2O_1     120.0145(2) 19_555 1_555   6_555
	Fe2O_1    Fe2O_1    Co2O_1     59.9855(2) 19_555 1_555   7_555
	Fe2O_1    Fe2O_1    Fe2O_1     59.9855(2) 19_555 1_555   5_555
	Fe2O_1    Fe2O_1    Co2O_1     59.9855(2) 19_555 1_555   5_555
	Fe2O_1    Fe2O_1    Co2O_1     120.0145(2) 19_555 1_555   8_555
	Fe2O_1    Fe2O_1    Fe2O_1     120.0145(2) 19_555 1_555   8_555
	Fe2O_1    Fe2O_1    O1_1       43.75(6) 19_555 1_555   5_556
	Fe2O_1    Fe2O_1    O1_1       136.25(6) 19_555 1_555  12_554
	Fe2O_1    Fe2O_1    O1_1       43.75(6) 19_555 1_555  11_556
	Fe2O_1    Fe2O_1    O1_1       136.25(6) 19_555 1_555   6_554
	Fe2O_1    Fe2O_1    O1_1       88.19(8) 19_555 1_555   1_554
	Fe2O_1    Fe2O_1    O1_1       91.81(8) 19_555 1_555  13_556
	Fe2O_1    Fe2O_1    Co2O_1     Invalid  19_555 1_555   1_555
	Co2O_1    Fe2O_1    Fe2O_1     0.000    19_555 1_555  19_555
	Co2O_1    Fe2O_1    Fe2O_1     59.9855(2) 19_555 1_555   7_555
	Co2O_1    Fe2O_1    Co2O_1     120.0145(2) 19_555 1_555   6_555
	Co2O_1    Fe2O_1    Fe2O_1     120.0145(2) 19_555 1_555   6_555
	Co2O_1    Fe2O_1    Co2O_1     59.9855(2) 19_555 1_555   7_555
	Co2O_1    Fe2O_1    Fe2O_1     59.9855(2) 19_555 1_555   5_555
	Co2O_1    Fe2O_1    Co2O_1     59.9855(2) 19_555 1_555   5_555
	Co2O_1    Fe2O_1    Co2O_1     120.0145(2) 19_555 1_555   8_555
	Co2O_1    Fe2O_1    Fe2O_1     120.0145(2) 19_555 1_555   8_555
	Co2O_1    Fe2O_1    O1_1       43.75(6) 19_555 1_555   5_556
	Co2O_1    Fe2O_1    O1_1       136.25(6) 19_555 1_555  12_554
	Co2O_1    Fe2O_1    O1_1       43.75(6) 19_555 1_555  11_556
	Co2O_1    Fe2O_1    O1_1       136.25(6) 19_555 1_555   6_554
	Co2O_1    Fe2O_1    O1_1       88.19(8) 19_555 1_555   1_554
	Co2O_1    Fe2O_1    O1_1       91.81(8) 19_555 1_555  13_556
	Co2O_1    Fe2O_1    Co2O_1     Invalid  19_555 1_555   1_555
	Fe2O_1    Fe2O_1    Co2O_1     180.000  19_545 1_555  19_555
	Fe2O_1    Fe2O_1    Fe2O_1     180.000  19_545 1_555  19_555
	Fe2O_1    Fe2O_1    Fe2O_1     120.0145(2) 19_545 1_555   7_555
	Fe2O_1    Fe2O_1    Co2O_1     59.9855(2) 19_545 1_555   6_555
	Fe2O_1    Fe2O_1    Fe2O_1     59.9855(2) 19_545 1_555   6_555
	Fe2O_1    Fe2O_1    Co2O_1     120.0145(2) 19_545 1_555   7_555
	Fe2O_1    Fe2O_1    Fe2O_1     120.0145(2) 19_545 1_555   5_555
	Fe2O_1    Fe2O_1    Co2O_1     120.0145(2) 19_545 1_555   5_555
	Fe2O_1    Fe2O_1    Co2O_1     59.9855(2) 19_545 1_555   8_555
	Fe2O_1    Fe2O_1    Fe2O_1     59.9855(2) 19_545 1_555   8_555
	Fe2O_1    Fe2O_1    O1_1       136.25(6) 19_545 1_555   5_556
	Fe2O_1    Fe2O_1    O1_1       43.75(6) 19_545 1_555  12_554
	Fe2O_1    Fe2O_1    O1_1       136.25(6) 19_545 1_555  11_556
	Fe2O_1    Fe2O_1    O1_1       43.75(6) 19_545 1_555   6_554
	Fe2O_1    Fe2O_1    O1_1       91.81(8) 19_545 1_555   1_554
	Fe2O_1    Fe2O_1    O1_1       88.19(8) 19_545 1_555  13_556
	Fe2O_1    Fe2O_1    Co2O_1     Invalid  19_545 1_555   1_555
	Co2O_1    Fe2O_1    Fe2O_1     0.000    19_545 1_555  19_545
	Co2O_1    Fe2O_1    Co2O_1     180.000  19_545 1_555  19_555
	Co2O_1    Fe2O_1    Fe2O_1     180.000  19_545 1_555  19_555
	Co2O_1    Fe2O_1    Fe2O_1     120.0145(2) 19_545 1_555   7_555
	Co2O_1    Fe2O_1    Co2O_1     59.9855(2) 19_545 1_555   6_555
	Co2O_1    Fe2O_1    Fe2O_1     59.9855(2) 19_545 1_555   6_555
	Co2O_1    Fe2O_1    Co2O_1     120.0145(2) 19_545 1_555   7_555
	Co2O_1    Fe2O_1    Fe2O_1     120.0145(2) 19_545 1_555   5_555
	Co2O_1    Fe2O_1    Co2O_1     120.0145(2) 19_545 1_555   5_555
	Co2O_1    Fe2O_1    Co2O_1     59.9855(2) 19_545 1_555   8_555
	Co2O_1    Fe2O_1    Fe2O_1     59.9855(2) 19_545 1_555   8_555
	Co2O_1    Fe2O_1    O1_1       136.25(6) 19_545 1_555   5_556
	Co2O_1    Fe2O_1    O1_1       43.75(6) 19_545 1_555  12_554
	Co2O_1    Fe2O_1    O1_1       136.25(6) 19_545 1_555  11_556
	Co2O_1    Fe2O_1    O1_1       43.75(6) 19_545 1_555   6_554
	Co2O_1    Fe2O_1    O1_1       91.81(8) 19_545 1_555   1_554
	Co2O_1    Fe2O_1    O1_1       88.19(8) 19_545 1_555  13_556
	Co2O_1    Fe2O_1    Co2O_1     Invalid  19_545 1_555   1_555
	Co1T_1    O1_1      Fe1T_1     0.000     6_555 1_555   6_555
	Co2O_1    O1_1      Co1T_1     123.6(2)  1_556 1_555   6_555
	Co2O_1    O1_1      Fe1T_1     123.6(2)  1_556 1_555   6_555
	Fe2O_1    O1_1      Co2O_1     0.000     1_556 1_555   1_556
	Fe2O_1    O1_1      Co1T_1     123.6(2)  1_556 1_555   6_555
	Fe2O_1    O1_1      Fe1T_1     123.6(2)  1_556 1_555   6_555
	Fe2O_1    O1_1      Fe2O_1     92.71(7)  7_556 1_555   1_556
	Fe2O_1    O1_1      Co2O_1     92.71(7)  7_556 1_555   1_556
	Fe2O_1    O1_1      Co1T_1     123.25(11)  7_556 1_555   6_555
	Fe2O_1    O1_1      Fe1T_1     123.25(11)  7_556 1_555   6_555
	Co2O_1    O1_1      Fe2O_1     0.000     7_556 1_555   7_556
	Co2O_1    O1_1      Fe2O_1     92.71(7)  7_556 1_555   1_556
	Co2O_1    O1_1      Co2O_1     92.71(7)  7_556 1_555   1_556
	Co2O_1    O1_1      Co1T_1     123.25(11)  7_556 1_555   6_555
	Co2O_1    O1_1      Fe1T_1     123.25(11)  7_556 1_555   6_555
	Fe2O_1    O1_1      Co2O_1     92.50(12)  5_556 1_555   7_556
	Fe2O_1    O1_1      Fe2O_1     92.50(12)  5_556 1_555   7_556
	Fe2O_1    O1_1      Fe2O_1     92.71(7)  5_556 1_555   1_556
	Fe2O_1    O1_1      Co2O_1     92.71(7)  5_556 1_555   1_556
	Fe2O_1    O1_1      Co1T_1     123.25(11)  5_556 1_555   6_555
	Fe2O_1    O1_1      Fe1T_1     123.25(11)  5_556 1_555   6_555
	Co2O_1    O1_1      Fe2O_1     0.000     5_556 1_555   5_556
	Co2O_1    O1_1      Co2O_1     92.50(12)  5_556 1_555   7_556
	Co2O_1    O1_1      Fe2O_1     92.50(12)  5_556 1_555   7_556
	Co2O_1    O1_1      Fe2O_1     92.71(7)  5_556 1_555   1_556
	Co2O_1    O1_1      Co2O_1     92.71(7)  5_556 1_555   1_556
	Co2O_1    O1_1      Co1T_1     123.25(11)  5_556 1_555   6_555
	Co2O_1    O1_1      Fe1T_1     123.25(11)  5_556 1_555   6_555
	O1_1      O1_1      Co2O_1     91.93(5) 11_557 1_555   5_556
	O1_1      O1_1      Fe2O_1     91.93(5) 11_557 1_555   5_556
	O1_1      O1_1      Co2O_1     46.25(6) 11_557 1_555   7_556
	O1_1      O1_1      Fe2O_1     46.25(6) 11_557 1_555   7_556
	O1_1      O1_1      Fe2O_1     46.52(11) 11_557 1_555   1_556
	O1_1      O1_1      Co2O_1     46.52(11) 11_557 1_555   1_556
	O1_1      O1_1      Co1T_1     144.81(7) 11_557 1_555   6_555
	O1_1      O1_1      Fe1T_1     144.81(7) 11_557 1_555   6_555
	O1_1      O1_1      O1_1       60.26(19)  5_557 1_555  11_557
	O1_1      O1_1      Co2O_1     46.25(6)  5_557 1_555   5_556
	O1_1      O1_1      Fe2O_1     46.25(6)  5_557 1_555   5_556
	O1_1      O1_1      Co2O_1     91.93(5)  5_557 1_555   7_556
	O1_1      O1_1      Fe2O_1     91.93(5)  5_557 1_555   7_556
	O1_1      O1_1      Fe2O_1     46.52(11)  5_557 1_555   1_556
	O1_1      O1_1      Co2O_1     46.52(11)  5_557 1_555   1_556
	O1_1      O1_1      Co1T_1     144.81(7)  5_557 1_555   6_555
	O1_1      O1_1      Fe1T_1     144.81(7)  5_557 1_555   6_555
	O1_1      O1_1      O1_1       59.87(9) 19_555 1_555   5_557
	O1_1      O1_1      O1_1       59.87(9) 19_555 1_555  11_557
	O1_1      O1_1      Co2O_1     46.29(6) 19_555 1_555   5_556
	O1_1      O1_1      Fe2O_1     46.29(6) 19_555 1_555   5_556
	O1_1      O1_1      Co2O_1     46.29(6) 19_555 1_555   7_556
	O1_1      O1_1      Fe2O_1     46.29(6) 19_555 1_555   7_556
	O1_1      O1_1      Fe2O_1     91.81(8) 19_555 1_555   1_556
	O1_1      O1_1      Co2O_1     91.81(8) 19_555 1_555   1_556
	O1_1      O1_1      Co1T_1     144.59(14) 19_555 1_555   6_555
	O1_1      O1_1      Fe1T_1     144.59(14) 19_555 1_555   6_555
	O1_1      O1_1      O1_1       61.43(7)  9_555 1_555  19_555
	O1_1      O1_1      O1_1       89.75(16)  9_555 1_555   5_557
	O1_1      O1_1      O1_1       121.29(15)  9_555 1_555  11_557
	O1_1      O1_1      Co2O_1     43.50(11)  9_555 1_555   5_556
	O1_1      O1_1      Fe2O_1     43.50(11)  9_555 1_555   5_556
	O1_1      O1_1      Co2O_1     91.62(19)  9_555 1_555   7_556
	O1_1      O1_1      Fe2O_1     91.62(19)  9_555 1_555   7_556
	O1_1      O1_1      Fe2O_1     136.15(5)  9_555 1_555   1_556
	O1_1      O1_1      Co2O_1     136.15(5)  9_555 1_555   1_556
	O1_1      O1_1      Co1T_1     88.88(8)  9_555 1_555   6_555
	O1_1      O1_1      Fe1T_1     88.88(8)  9_555 1_555   6_555
	O1_1      O1_1      O1_1       176.48(16) 12_555 1_555   9_555
	O1_1      O1_1      O1_1       121.45(6) 12_555 1_555  19_555
	O1_1      O1_1      O1_1       90.25(16) 12_555 1_555   5_557
	O1_1      O1_1      O1_1       61.59(5) 12_555 1_555  11_557
	O1_1      O1_1      Co2O_1     136.39(11) 12_555 1_555   5_556
	O1_1      O1_1      Fe2O_1     136.39(11) 12_555 1_555   5_556
	O1_1      O1_1      Co2O_1     91.90(5) 12_555 1_555   7_556
	O1_1      O1_1      Fe2O_1     91.90(5) 12_555 1_555   7_556
	O1_1      O1_1      Fe2O_1     43.73(6) 12_555 1_555   1_556
	O1_1      O1_1      Co2O_1     43.73(6) 12_555 1_555   1_556
	O1_1      O1_1      Co1T_1     89.10(17) 12_555 1_555   6_555
	O1_1      O1_1      Fe1T_1     89.10(17) 12_555 1_555   6_555
	O1_1      O1_1      O1_1       57.15(13)  6_555 1_555  12_555
	O1_1      O1_1      O1_1       119.940(3)  6_555 1_555   9_555
	O1_1      O1_1      O1_1       121.45(6)  6_555 1_555  19_555
	O1_1      O1_1      O1_1       61.59(5)  6_555 1_555   5_557
	O1_1      O1_1      O1_1       90.25(16)  6_555 1_555  11_557
	O1_1      O1_1      Co2O_1     91.90(5)  6_555 1_555   5_556
	O1_1      O1_1      Fe2O_1     91.90(5)  6_555 1_555   5_556
	O1_1      O1_1      Co2O_1     136.39(11)  6_555 1_555   7_556
	O1_1      O1_1      Fe2O_1     136.39(11)  6_555 1_555   7_556
	O1_1      O1_1      Fe2O_1     43.73(6)  6_555 1_555   1_556
	O1_1      O1_1      Co2O_1     43.73(6)  6_555 1_555   1_556
	O1_1      O1_1      Co1T_1     89.10(17)  6_555 1_555   6_555
	O1_1      O1_1      Fe1T_1     89.10(17)  6_555 1_555   6_555
	O1_1      O1_1      O1_1       176.48(16)  7_555 1_555   6_555
	O1_1      O1_1      O1_1       119.940(3)  7_555 1_555  12_555
	O1_1      O1_1      O1_1       62.89(13)  7_555 1_555   9_555
	O1_1      O1_1      O1_1       61.43(7)  7_555 1_555  19_555
	O1_1      O1_1      O1_1       121.29(15)  7_555 1_555   5_557
	O1_1      O1_1      O1_1       89.75(16)  7_555 1_555  11_557
	O1_1      O1_1      Co2O_1     91.62(19)  7_555 1_555   5_556
	O1_1      O1_1      Fe2O_1     91.62(19)  7_555 1_555   5_556
	O1_1      O1_1      Co2O_1     43.50(11)  7_555 1_555   7_556
	O1_1      O1_1      Fe2O_1     43.50(11)  7_555 1_555   7_556
	O1_1      O1_1      Fe2O_1     136.15(5)  7_555 1_555   1_556
	O1_1      O1_1      Co2O_1     136.15(5)  7_555 1_555   1_556
	O1_1      O1_1      Co1T_1     88.88(8)  7_555 1_555   6_555
	O1_1      O1_1      Fe1T_1     88.88(8)  7_555 1_555   6_555
	O1_1      O1_1      O1_1       56.88(8)  4_456 1_555   7_555
	O1_1      O1_1      O1_1       120.20(18)  4_456 1_555   6_555
	O1_1      O1_1      O1_1       63.07(8)  4_456 1_555  12_555
	O1_1      O1_1      O1_1       119.76(18)  4_456 1_555   9_555
	O1_1      O1_1      O1_1       90.000    4_456 1_555  19_555
	O1_1      O1_1      O1_1       121.8(2)  4_456 1_555   5_557
	O1_1      O1_1      O1_1       61.53(3)  4_456 1_555  11_557
	O1_1      O1_1      Co2O_1     136.14(8)  4_456 1_555   5_556
	O1_1      O1_1      Fe2O_1     136.14(8)  4_456 1_555   5_556
	O1_1      O1_1      Co2O_1     43.71(6)  4_456 1_555   7_556
	O1_1      O1_1      Fe2O_1     43.71(6)  4_456 1_555   7_556
	O1_1      O1_1      Fe2O_1     92.03(15)  4_456 1_555   1_556
	O1_1      O1_1      Co2O_1     92.03(15)  4_456 1_555   1_556
	O1_1      O1_1      Co1T_1     88.82(9)  4_456 1_555   6_555
	O1_1      O1_1      Fe1T_1     88.82(9)  4_456 1_555   6_555
	O1_1      O1_1      O1_1       175.9(3)  4_556 1_555   4_456
	O1_1      O1_1      O1_1       119.76(18)  4_556 1_555   7_555
	O1_1      O1_1      O1_1       63.07(8)  4_556 1_555   6_555
	O1_1      O1_1      O1_1       120.20(18)  4_556 1_555  12_555
	O1_1      O1_1      O1_1       56.88(8)  4_556 1_555   9_555
	O1_1      O1_1      O1_1       90.000    4_556 1_555  19_555
	O1_1      O1_1      O1_1       61.53(3)  4_556 1_555   5_557
	O1_1      O1_1      O1_1       121.8(2)  4_556 1_555  11_557
	O1_1      O1_1      Co2O_1     43.71(6)  4_556 1_555   5_556
	O1_1      O1_1      Fe2O_1     43.71(6)  4_556 1_555   5_556
	O1_1      O1_1      Co2O_1     136.14(8)  4_556 1_555   7_556
	O1_1      O1_1      Fe2O_1     136.14(8)  4_556 1_555   7_556
	O1_1      O1_1      Fe2O_1     92.03(15)  4_556 1_555   1_556
	O1_1      O1_1      Co2O_1     92.03(15)  4_556 1_555   1_556
	O1_1      O1_1      Co1T_1     88.82(9)  4_556 1_555   6_555
	O1_1      O1_1      Fe1T_1     88.82(9)  4_556 1_555   6_555
	O1_1      O1_1      O1_1       90.000   19_545 1_555   4_556
	O1_1      O1_1      O1_1       90.000   19_545 1_555   4_456
	O1_1      O1_1      O1_1       118.57(7) 19_545 1_555   7_555
	O1_1      O1_1      O1_1       58.55(6) 19_545 1_555   6_555
	O1_1      O1_1      O1_1       58.55(6) 19_545 1_555  12_555
	O1_1      O1_1      O1_1       118.57(7) 19_545 1_555   9_555
	O1_1      O1_1      O1_1       180.000  19_545 1_555  19_555
	O1_1      O1_1      O1_1       120.13(9) 19_545 1_555   5_557
	O1_1      O1_1      O1_1       120.13(9) 19_545 1_555  11_557
	O1_1      O1_1      Co2O_1     133.71(6) 19_545 1_555   5_556
	O1_1      O1_1      Fe2O_1     133.71(6) 19_545 1_555   5_556
	O1_1      O1_1      Co2O_1     133.71(6) 19_545 1_555   7_556
	O1_1      O1_1      Fe2O_1     133.71(6) 19_545 1_555   7_556
	O1_1      O1_1      Fe2O_1     88.19(8) 19_545 1_555   1_556
	O1_1      O1_1      Co2O_1     88.19(8) 19_545 1_555   1_556
	O1_1      O1_1      Co1T_1     35.41(14) 19_545 1_555   6_555
	O1_1      O1_1      Fe1T_1     35.41(14) 19_545 1_555   6_555
	O1_1      O1_1      O1_1       60.09(9) 10_556 1_555  19_545
	O1_1      O1_1      O1_1       58.44(4) 10_556 1_555   4_556
	O1_1      O1_1      O1_1       118.2(2) 10_556 1_555   4_456
	O1_1      O1_1      O1_1       89.87(15) 10_556 1_555   7_555
	O1_1      O1_1      O1_1       90.13(15) 10_556 1_555   6_555
	O1_1      O1_1      O1_1       118.64(15) 10_556 1_555  12_555
	O1_1      O1_1      O1_1       58.49(3) 10_556 1_555   9_555
	O1_1      O1_1      O1_1       119.91(9) 10_556 1_555  19_555
	O1_1      O1_1      O1_1       119.960(10) 10_556 1_555   5_557
	O1_1      O1_1      O1_1       179.6(3) 10_556 1_555  11_557
	O1_1      O1_1      Co2O_1     88.06(5) 10_556 1_555   5_556
	O1_1      O1_1      Fe2O_1     88.06(5) 10_556 1_555   5_556
	O1_1      O1_1      Co2O_1     133.4(3) 10_556 1_555   7_556
	O1_1      O1_1      Fe2O_1     133.4(3) 10_556 1_555   7_556
	O1_1      O1_1      Fe2O_1     133.9(2) 10_556 1_555   1_556
	O1_1      O1_1      Co2O_1     133.9(2) 10_556 1_555   1_556
	O1_1      O1_1      Co1T_1     35.19(7) 10_556 1_555   6_555
	O1_1      O1_1      Fe1T_1     35.19(7) 10_556 1_555   6_555
	O1_1      O1_1      O1_1       59.82(17)  8_556 1_555  10_556
	O1_1      O1_1      O1_1       60.09(9)  8_556 1_555  19_545
	O1_1      O1_1      O1_1       118.2(2)  8_556 1_555   4_556
	O1_1      O1_1      O1_1       58.44(4)  8_556 1_555   4_456
	O1_1      O1_1      O1_1       58.49(3)  8_556 1_555   7_555
	O1_1      O1_1      O1_1       118.64(15)  8_556 1_555   6_555
	O1_1      O1_1      O1_1       90.13(15)  8_556 1_555  12_555
	O1_1      O1_1      O1_1       89.87(15)  8_556 1_555   9_555
	O1_1      O1_1      O1_1       119.91(9)  8_556 1_555  19_555
	O1_1      O1_1      O1_1       179.6(3)  8_556 1_555   5_557
	O1_1      O1_1      O1_1       119.960(10)  8_556 1_555  11_557
	O1_1      O1_1      Co2O_1     133.4(3)  8_556 1_555   5_556
	O1_1      O1_1      Fe2O_1     133.4(3)  8_556 1_555   5_556
	O1_1      O1_1      Co2O_1     88.06(5)  8_556 1_555   7_556
	O1_1      O1_1      Fe2O_1     88.06(5)  8_556 1_555   7_556
	O1_1      O1_1      Fe2O_1     133.9(2)  8_556 1_555   1_556
	O1_1      O1_1      Co2O_1     133.9(2)  8_556 1_555   1_556
	O1_1      O1_1      Co1T_1     35.19(7)  8_556 1_555   6_555
	O1_1      O1_1      Fe1T_1     35.19(7)  8_556 1_555   6_555
loop_
_pd_block_diffractogram_id	
	High-Angle_Bank_Co2.dat_0
	90-Degree_Bank_Co2.dat_0
	Low-Angle_Bank_Co2.dat_0
	Co2.xye_0
#######	End powder crystal structure	#######


#######	Begin powder crystal structure	#######
data_SrCo2Fe16O27_Magnetic_0
_pd_block_id	SrCo2Fe16O27_Magnetic_0
# The diffractogram block id loop is at the end of the datablock.
_pd_phase_name SrCo2Fe16O27_Magnetic
_cell_length_a  5.89486(2)
_cell_length_b  10.20939(3)
_cell_length_c  32.75442(3)
_cell_angle_alpha 90
_cell_angle_beta  90
_cell_angle_gamma 90
_cell_volume 1971.258(10)
_exptl_crystal_density_diffrn	3.404676(16)
_space_group_magn.number_BNS	63.464
loop_
	_space_group_symop_magn_operation.id
	_space_group_symop_magn_operation.xyz
	_space_group_symop_magn_operation.mxmymz
	_space_group_symop_magn_operation.timereversal
	  1 -x,-y,-z  mx,my,mz +1
	  2 -x,-y,z+1/2  mx,my,-mz -1
	  3 -x,y,-z+1/2  -mx,my,-mz +1
	  4 -x,y,z  -mx,my,mz -1
	  5 -x+1/2,-y+1/2,-z  mx,my,mz +1
	  6 -x+1/2,-y+1/2,z+1/2  mx,my,-mz -1
	  7 -x+1/2,y+1/2,-z+1/2  -mx,my,-mz +1
	  8 -x+1/2,y+1/2,z  -mx,my,mz -1
	  9 x,-y,-z  -mx,my,mz -1
	 10 x,-y,z+1/2  -mx,my,-mz +1
	 11 x,y,-z+1/2  mx,my,-mz -1
	 12 x,y,z  mx,my,mz +1
	 13 x+1/2,-y+1/2,-z  -mx,my,mz -1
	 14 x+1/2,-y+1/2,z+1/2  -mx,my,-mz +1
	 15 x+1/2,y+1/2,-z+1/2  mx,my,-mz -1
	 16 x+1/2,y+1/2,z  mx,my,mz +1
loop_
	_atom_site_label
	_atom_site_type_symbol
	_atom_site_site_symmetry_multiplicity
	_atom_site_fract_x
	_atom_site_fract_y
	_atom_site_fract_z
	_atom_site_occupancy
	_atom_site_B_iso_or_equiv
Fe1 Fe+3   8 0 -0.0017(3) 0.056203(17) 0.930(2) 0.185(9)
Co1 Co+2   8 0 -0.0017(3) 0.056203(17) 0.070(2) 0.185(9)
Fe2 Fe+3   8 0 0.3293(3) 0.593047(16) 0.986(2) 0.204(10)
Co2 Co+2   8 0 0.3293(3) 0.593047(16) 0.014(2) 0.204(10)
Fe3_1 Fe+3   8 0.25 0.25 0 0.346(6) 0.351(8)
Fe3_2 Fe+3   4 0 0.5 0 0.877(12) 0.351(8)
Co3_1 Co+2   8 0.25 0.25 0 0.654(6) 0.351(8)
Co3_2 Co+2   4 0 0.5 0 0.123(12) 0.351(8)
Fe4 Fe+3   8 0 0.3333(3) 0.425915(15) 0.974(2) 0.376(9)
Co4 Co+2   8 0 0.3333(3) 0.425915(15) 0.026(2) 0.376(9)
Fe5_1 Fe+3  16 0.7477(2) 0.41986(15) 0.15109(4) 1.000(5) 0.213(5)
Fe5_2 Fe+3   8 0 0.1664(2) 0.15108(7) 0.977(11) 0.213(5)
Co5_1 Co+2  16 0.7477(2) 0.41986(15) 0.15109(4) 0.000(5) 0.213(5)
Co5_2 Co+2   8 0 0.1664(2) 0.15108(7) 0.023(11) 0.213(5)
Fe6 Fe+3   8 0 0.3300(3) 0.708337(15) 1.000(2) 0.240(10)
Co6 Co+2   8 0 0.3300(3) 0.708337(15) 0.000(2) 0.240(10)
Fe7 Fe+3   8 0 0.3378(3) 0.24558(4) 0.5000(17) 0.000(19)
Co7 Fe+3   8 0 0.3378(3) 0.24558(4) 0.0000(17) 0.000(19)
loop_
	_atom_site_moment.label
	_atom_site_moment.crystalaxis_x
	_atom_site_moment.crystalaxis_y
	_atom_site_moment.crystalaxis_z
Fe1     0.00000     3.97574    -1.93582
Co1     0.00000     2.38545    -1.16149
Fe2     0.00000     3.90536     0.00210
Co2     0.00000     2.34322     0.00126
Fe3_1     0.00082    -4.16128    -0.40268
Fe3_2     0.00000    -3.90559    -0.23848
Co3_1     0.00049    -2.49677    -0.24161
Co3_2     0.00000    -2.34335    -0.14309
Fe4     0.00000    -3.80038    -1.24328
Co4     0.00000    -2.28023    -0.74597
Fe5_1    -0.07032    -3.03353    -0.47237
Fe5_2     0.00000    -3.57550    -0.62073
Co5_1    -0.04219    -1.82012    -0.28342
Co5_2     0.00000    -2.14530    -0.37244
Fe6     0.00000     4.12659     0.10718
Co6     0.00000     2.47596     0.06431
Fe7     0.00000    -3.20979    -3.99080
Co7     0.00000    -1.92587    -2.39448
loop_
	_geom_bond_atom_site_label_1
	_geom_bond_atom_site_label_2
	_geom_bond_distance
	_geom_bond_site_symmetry_1
	_geom_bond_site_symmetry_2
	Fe1       Co1       0.00000 1_555   1_555
	Co1       Fe1       0.00000 1_555   1_555
	Fe2       Co2       0.00000 1_555   1_555
	Co2       Fe2       0.00000 1_555   1_555
	Fe3_1     Co3_1     0.00000 1_555   1_555
	Fe3_1     Fe3_2     2.947256(8) 1_555   1_555
	Fe3_1     Co3_2     2.947256(8) 1_555   1_555
	Fe3_1     Fe3_2     2.947256(8) 1_555   5_455
	Fe3_1     Co3_2     2.947256(8) 1_555   5_455
	Fe3_1     Fe3_1     2.947431(10) 1_555   8_445
	Fe3_1     Co3_1     2.947431(10) 1_555   8_445
	Fe3_1     Co3_1     2.947431(10) 1_555   8_545
	Fe3_1     Fe3_1     2.947431(10) 1_555   8_545
	Fe3_1     Co4       2.9637(9) 1_555   2_554
	Fe3_1     Fe4       2.9637(9) 1_555   2_554
	Fe3_1     Co4       2.9637(9) 1_555   7_445
	Fe3_1     Fe4       2.9637(9) 1_555   7_445
	Fe3_2     Co3_2     0.00000 1_555   1_555
	Fe3_2     Fe3_1     2.947256(8) 1_555   1_555
	Fe3_2     Co3_1     2.947256(8) 1_555   1_555
	Fe3_2     Co3_1     2.947256(8) 1_555   5_545
	Fe3_2     Fe3_1     2.947256(8) 1_555   5_545
	Fe3_2     Co3_1     2.947256(8) 1_555   4_545
	Fe3_2     Fe3_1     2.947256(8) 1_555   4_545
	Fe3_2     Co3_1     2.947256(8) 1_555   8_545
	Fe3_2     Fe3_1     2.947256(8) 1_555   8_545
	Fe3_2     Fe4       2.9639(16) 1_555   2_554
	Fe3_2     Co4       2.9639(16) 1_555   2_554
	Fe3_2     Fe4       2.9639(16) 1_555   3_545
	Fe3_2     Co4       2.9639(16) 1_555   3_545
	Co3_1     Fe3_1     0.00000 1_555   1_555
	Co3_1     Fe3_2     2.947256(8) 1_555   1_555
	Co3_1     Co3_2     2.947256(8) 1_555   1_555
	Co3_1     Fe3_2     2.947256(8) 1_555   5_455
	Co3_1     Co3_2     2.947256(8) 1_555   5_455
	Co3_1     Fe3_1     2.947431(10) 1_555   8_445
	Co3_1     Co3_1     2.947431(10) 1_555   8_445
	Co3_1     Co3_1     2.947431(10) 1_555   8_545
	Co3_1     Fe3_1     2.947431(10) 1_555   8_545
	Co3_1     Co4       2.9637(9) 1_555   2_554
	Co3_1     Fe4       2.9637(9) 1_555   2_554
	Co3_1     Co4       2.9637(9) 1_555   7_445
	Co3_1     Fe4       2.9637(9) 1_555   7_445
	Co3_2     Fe3_2     0.00000 1_555   1_555
	Co3_2     Fe3_1     2.947256(8) 1_555   1_555
	Co3_2     Co3_1     2.947256(8) 1_555   1_555
	Co3_2     Fe3_1     2.947256(8) 1_555   5_545
	Co3_2     Co3_1     2.947256(8) 1_555   5_545
	Co3_2     Co3_1     2.947256(8) 1_555   4_545
	Co3_2     Fe3_1     2.947256(8) 1_555   4_545
	Co3_2     Co3_1     2.947256(8) 1_555   8_545
	Co3_2     Fe3_1     2.947256(8) 1_555   8_545
	Co3_2     Fe4       2.9639(16) 1_555   2_554
	Co3_2     Co4       2.9639(16) 1_555   2_554
	Co3_2     Fe4       2.9639(16) 1_555   3_545
	Co3_2     Co4       2.9639(16) 1_555   3_545
	Fe4       Co4       0.00000 1_555   1_555
	Fe4       Co3_1     2.9637(9) 1_555   7_544
	Fe4       Fe3_1     2.9637(9) 1_555   7_544
	Fe4       Co3_1     2.9637(9) 1_555   2_554
	Fe4       Fe3_1     2.9637(9) 1_555   2_554
	Fe4       Fe3_2     2.9639(16) 1_555   2_554
	Fe4       Co3_2     2.9639(16) 1_555   2_554
	Fe4       Co5_2     3.044(3) 1_555   2_554
	Fe4       Fe5_2     3.044(3) 1_555   2_554
	Fe4       Co5_1     3.0587(15) 1_555  10_454
	Fe4       Fe5_1     3.0587(15) 1_555  10_454
	Fe4       Co5_1     3.0587(15) 1_555   2_654
	Fe4       Fe5_1     3.0587(15) 1_555   2_654
	Co4       Fe4       0.00000 1_555   1_555
	Co4       Co3_1     2.9637(9) 1_555   7_544
	Co4       Fe3_1     2.9637(9) 1_555   7_544
	Co4       Co3_1     2.9637(9) 1_555   2_554
	Co4       Fe3_1     2.9637(9) 1_555   2_554
	Co4       Fe3_2     2.9639(16) 1_555   2_554
	Co4       Co3_2     2.9639(16) 1_555   2_554
	Co4       Co5_2     3.044(3) 1_555   2_554
	Co4       Fe5_2     3.044(3) 1_555   2_554
	Co4       Co5_1     3.0587(15) 1_555  10_454
	Co4       Fe5_1     3.0587(15) 1_555  10_454
	Co4       Co5_1     3.0587(15) 1_555   2_654
	Co4       Fe5_1     3.0587(15) 1_555   2_654
	Fe5_1     Co5_1     0.00000 1_555   1_555
	Fe5_1     Fe5_2     2.9097(14) 1_555   5_445
	Fe5_1     Co5_2     2.9097(14) 1_555   5_445
	Fe5_1     Fe5_1     2.920(3) 1_555   9_455
	Fe5_1     Co5_1     2.920(3) 1_555   9_455
	Fe5_1     Fe5_1     2.975(3) 1_555   9_355
	Fe5_1     Co5_1     2.975(3) 1_555   9_355
	Fe5_1     Co5_2     2.9848(14) 1_555   1_455
	Fe5_1     Fe5_2     2.9848(14) 1_555   1_455
	Fe5_1     Co4       3.0587(15) 1_555   2_454
	Fe5_1     Fe4       3.0587(15) 1_555   2_454
	Fe5_2     Co5_2     0.00000 1_555   1_555
	Fe5_2     Fe5_1     2.9097(14) 1_555   5_555
	Fe5_2     Co5_1     2.9097(14) 1_555   5_555
	Fe5_2     Co5_1     2.9097(14) 1_555  13_455
	Fe5_2     Fe5_1     2.9097(14) 1_555  13_455
	Fe5_2     Co5_1     2.9848(14) 1_555   1_655
	Fe5_2     Fe5_1     2.9848(14) 1_555   1_655
	Fe5_2     Co5_1     2.9848(14) 1_555   9_455
	Fe5_2     Fe5_1     2.9848(14) 1_555   9_455
	Fe5_2     Fe4       3.044(3) 1_555   2_554
	Fe5_2     Co4       3.044(3) 1_555   2_554
	Co5_1     Fe5_1     0.00000 1_555   1_555
	Co5_1     Fe5_2     2.9097(14) 1_555   5_445
	Co5_1     Co5_2     2.9097(14) 1_555   5_445
	Co5_1     Fe5_1     2.920(3) 1_555   9_455
	Co5_1     Co5_1     2.920(3) 1_555   9_455
	Co5_1     Fe5_1     2.975(3) 1_555   9_355
	Co5_1     Co5_1     2.975(3) 1_555   9_355
	Co5_1     Co5_2     2.9848(14) 1_555   1_455
	Co5_1     Fe5_2     2.9848(14) 1_555   1_455
	Co5_1     Co4       3.0587(15) 1_555   2_454
	Co5_1     Fe4       3.0587(15) 1_555   2_454
	Co5_2     Fe5_2     0.00000 1_555   1_555
	Co5_2     Fe5_1     2.9097(14) 1_555   5_555
	Co5_2     Co5_1     2.9097(14) 1_555   5_555
	Co5_2     Co5_1     2.9097(14) 1_555  13_455
	Co5_2     Fe5_1     2.9097(14) 1_555  13_455
	Co5_2     Co5_1     2.9848(14) 1_555   1_655
	Co5_2     Fe5_1     2.9848(14) 1_555   1_655
	Co5_2     Co5_1     2.9848(14) 1_555   9_455
	Co5_2     Fe5_1     2.9848(14) 1_555   9_455
	Co5_2     Fe4       3.044(3) 1_555   2_554
	Co5_2     Co4       3.044(3) 1_555   2_554
	Fe6       Co6       0.00000 1_555   1_555
	Fe6       Co6       2.7293(10) 1_555   2_553
	Fe6       Fe6       2.7293(10) 1_555   2_553
	Co6       Fe6       0.00000 1_555   1_555
	Co6       Co6       2.7293(10) 1_555   2_553
	Co6       Fe6       2.7293(10) 1_555   2_553
	Fe7       Co7       0.00000 1_555   1_555
	Fe7       Co7       0.290(3) 1_555   2_554
	Fe7       Fe7       0.290(3) 1_555   2_554
	Co7       Fe7       0.00000 1_555   1_555
	Co7       Co7       0.290(3) 1_555   2_554
	Co7       Fe7       0.290(3) 1_555   2_554
	loop_
		_geom_angle_atom_site_label_1
		_geom_angle_atom_site_label_2
		_geom_angle_atom_site_label_3
		_geom_angle
		_geom_angle_site_symmetry_1
		_geom_angle_site_symmetry_2
		_geom_angle_site_symmetry_3
	Fe3_2     Fe3_1     Co3_1      Invalid   1_555 1_555   1_555
	Co3_2     Fe3_1     Fe3_2      0.000     1_555 1_555   1_555
	Co3_2     Fe3_1     Co3_1      Invalid   1_555 1_555   1_555
	Fe3_2     Fe3_1     Co3_2      180.000   5_455 1_555   1_555
	Fe3_2     Fe3_1     Fe3_2      180.000   5_455 1_555   1_555
	Fe3_2     Fe3_1     Co3_1      Invalid   5_455 1_555   1_555
	Co3_2     Fe3_1     Fe3_2      0.000     5_455 1_555   5_455
	Co3_2     Fe3_1     Co3_2      180.000   5_455 1_555   1_555
	Co3_2     Fe3_1     Fe3_2      180.000   5_455 1_555   1_555
	Co3_2     Fe3_1     Co3_1      Invalid   5_455 1_555   1_555
	Fe3_1     Fe3_1     Co3_2      59.99804(12)  8_445 1_555   5_455
	Fe3_1     Fe3_1     Fe3_2      59.99804(12)  8_445 1_555   5_455
	Fe3_1     Fe3_1     Co3_2      120.00196(12)  8_445 1_555   1_555
	Fe3_1     Fe3_1     Fe3_2      120.00196(12)  8_445 1_555   1_555
	Fe3_1     Fe3_1     Co3_1      Invalid   8_445 1_555   1_555
	Co3_1     Fe3_1     Fe3_1      0.000     8_445 1_555   8_445
	Co3_1     Fe3_1     Co3_2      59.99804(12)  8_445 1_555   5_455
	Co3_1     Fe3_1     Fe3_2      59.99804(12)  8_445 1_555   5_455
	Co3_1     Fe3_1     Co3_2      120.00196(12)  8_445 1_555   1_555
	Co3_1     Fe3_1     Fe3_2      120.00196(12)  8_445 1_555   1_555
	Co3_1     Fe3_1     Co3_1      Invalid   8_445 1_555   1_555
	Co3_1     Fe3_1     Co3_1      180.000   8_545 1_555   8_445
	Co3_1     Fe3_1     Fe3_1      180.000   8_545 1_555   8_445
	Co3_1     Fe3_1     Co3_2      120.00196(12)  8_545 1_555   5_455
	Co3_1     Fe3_1     Fe3_2      120.00196(12)  8_545 1_555   5_455
	Co3_1     Fe3_1     Co3_2      59.99804(12)  8_545 1_555   1_555
	Co3_1     Fe3_1     Fe3_2      59.99804(12)  8_545 1_555   1_555
	Co3_1     Fe3_1     Co3_1      Invalid   8_545 1_555   1_555
	Fe3_1     Fe3_1     Co3_1      0.000     8_545 1_555   8_545
	Fe3_1     Fe3_1     Co3_1      180.000   8_545 1_555   8_445
	Fe3_1     Fe3_1     Fe3_1      180.000   8_545 1_555   8_445
	Fe3_1     Fe3_1     Co3_2      120.00196(12)  8_545 1_555   5_455
	Fe3_1     Fe3_1     Fe3_2      120.00196(12)  8_545 1_555   5_455
	Fe3_1     Fe3_1     Co3_2      59.99804(12)  8_545 1_555   1_555
	Fe3_1     Fe3_1     Fe3_2      59.99804(12)  8_545 1_555   1_555
	Fe3_1     Fe3_1     Co3_1      Invalid   8_545 1_555   1_555
	Co4       Fe3_1     Fe3_1      60.182(10)  2_554 1_555   8_545
	Co4       Fe3_1     Co3_1      60.182(10)  2_554 1_555   8_545
	Co4       Fe3_1     Co3_1      119.818(10)  2_554 1_555   8_445
	Co4       Fe3_1     Fe3_1      119.818(10)  2_554 1_555   8_445
	Co4       Fe3_1     Co3_2      119.81(4)  2_554 1_555   5_455
	Co4       Fe3_1     Fe3_2      119.81(4)  2_554 1_555   5_455
	Co4       Fe3_1     Co3_2      60.19(4)  2_554 1_555   1_555
	Co4       Fe3_1     Fe3_2      60.19(4)  2_554 1_555   1_555
	Co4       Fe3_1     Co3_1      Invalid   2_554 1_555   1_555
	Fe4       Fe3_1     Co4        0.000     2_554 1_555   2_554
	Fe4       Fe3_1     Fe3_1      60.182(10)  2_554 1_555   8_545
	Fe4       Fe3_1     Co3_1      60.182(10)  2_554 1_555   8_545
	Fe4       Fe3_1     Co3_1      119.818(10)  2_554 1_555   8_445
	Fe4       Fe3_1     Fe3_1      119.818(10)  2_554 1_555   8_445
	Fe4       Fe3_1     Co3_2      119.81(4)  2_554 1_555   5_455
	Fe4       Fe3_1     Fe3_2      119.81(4)  2_554 1_555   5_455
	Fe4       Fe3_1     Co3_2      60.19(4)  2_554 1_555   1_555
	Fe4       Fe3_1     Fe3_2      60.19(4)  2_554 1_555   1_555
	Fe4       Fe3_1     Co3_1      Invalid   2_554 1_555   1_555
	Co4       Fe3_1     Fe4        180.0000(15)  7_445 1_555   2_554
	Co4       Fe3_1     Co4        180.0000(15)  7_445 1_555   2_554
	Co4       Fe3_1     Fe3_1      119.818(10)  7_445 1_555   8_545
	Co4       Fe3_1     Co3_1      119.818(10)  7_445 1_555   8_545
	Co4       Fe3_1     Co3_1      60.182(10)  7_445 1_555   8_445
	Co4       Fe3_1     Fe3_1      60.182(10)  7_445 1_555   8_445
	Co4       Fe3_1     Co3_2      60.19(4)  7_445 1_555   5_455
	Co4       Fe3_1     Fe3_2      60.19(4)  7_445 1_555   5_455
	Co4       Fe3_1     Co3_2      119.81(4)  7_445 1_555   1_555
	Co4       Fe3_1     Fe3_2      119.81(4)  7_445 1_555   1_555
	Co4       Fe3_1     Co3_1      Invalid   7_445 1_555   1_555
	Fe4       Fe3_1     Co4        0.000     7_445 1_555   7_445
	Fe4       Fe3_1     Fe4        180.0000(15)  7_445 1_555   2_554
	Fe4       Fe3_1     Co4        180.0000(15)  7_445 1_555   2_554
	Fe4       Fe3_1     Fe3_1      119.818(10)  7_445 1_555   8_545
	Fe4       Fe3_1     Co3_1      119.818(10)  7_445 1_555   8_545
	Fe4       Fe3_1     Co3_1      60.182(10)  7_445 1_555   8_445
	Fe4       Fe3_1     Fe3_1      60.182(10)  7_445 1_555   8_445
	Fe4       Fe3_1     Co3_2      60.19(4)  7_445 1_555   5_455
	Fe4       Fe3_1     Fe3_2      60.19(4)  7_445 1_555   5_455
	Fe4       Fe3_1     Co3_2      119.81(4)  7_445 1_555   1_555
	Fe4       Fe3_1     Fe3_2      119.81(4)  7_445 1_555   1_555
	Fe4       Fe3_1     Co3_1      Invalid   7_445 1_555   1_555
	Fe3_1     Fe3_2     Co3_2      Invalid   1_555 1_555   1_555
	Co3_1     Fe3_2     Fe3_1      0.000     1_555 1_555   1_555
	Co3_1     Fe3_2     Co3_2      Invalid   1_555 1_555   1_555
	Co3_1     Fe3_2     Co3_1      180.00000000(4)  5_545 1_555   1_555
	Co3_1     Fe3_2     Fe3_1      180.00000000(4)  5_545 1_555   1_555
	Co3_1     Fe3_2     Co3_2      Invalid   5_545 1_555   1_555
	Fe3_1     Fe3_2     Co3_1      0.000     5_545 1_555   5_545
	Fe3_1     Fe3_2     Co3_1      180.00000000(4)  5_545 1_555   1_555
	Fe3_1     Fe3_2     Fe3_1      180.00000000(4)  5_545 1_555   1_555
	Fe3_1     Fe3_2     Co3_2      Invalid   5_545 1_555   1_555
	Co3_1     Fe3_2     Fe3_1      60.0039(2)  4_545 1_555   5_545
	Co3_1     Fe3_2     Co3_1      60.0039(2)  4_545 1_555   5_545
	Co3_1     Fe3_2     Co3_1      119.9961(2)  4_545 1_555   1_555
	Co3_1     Fe3_2     Fe3_1      119.9961(2)  4_545 1_555   1_555
	Co3_1     Fe3_2     Co3_2      Invalid   4_545 1_555   1_555
	Fe3_1     Fe3_2     Co3_1      0.000     4_545 1_555   4_545
	Fe3_1     Fe3_2     Fe3_1      60.0039(2)  4_545 1_555   5_545
	Fe3_1     Fe3_2     Co3_1      60.0039(2)  4_545 1_555   5_545
	Fe3_1     Fe3_2     Co3_1      119.9961(2)  4_545 1_555   1_555
	Fe3_1     Fe3_2     Fe3_1      119.9961(2)  4_545 1_555   1_555
	Fe3_1     Fe3_2     Co3_2      Invalid   4_545 1_555   1_555
	Co3_1     Fe3_2     Fe3_1      180.000   8_545 1_555   4_545
	Co3_1     Fe3_2     Co3_1      180.000   8_545 1_555   4_545
	Co3_1     Fe3_2     Fe3_1      119.9961(2)  8_545 1_555   5_545
	Co3_1     Fe3_2     Co3_1      119.9961(2)  8_545 1_555   5_545
	Co3_1     Fe3_2     Co3_1      60.0039(2)  8_545 1_555   1_555
	Co3_1     Fe3_2     Fe3_1      60.0039(2)  8_545 1_555   1_555
	Co3_1     Fe3_2     Co3_2      Invalid   8_545 1_555   1_555
	Fe3_1     Fe3_2     Co3_1      0.000     8_545 1_555   8_545
	Fe3_1     Fe3_2     Fe3_1      180.000   8_545 1_555   4_545
	Fe3_1     Fe3_2     Co3_1      180.000   8_545 1_555   4_545
	Fe3_1     Fe3_2     Fe3_1      119.9961(2)  8_545 1_555   5_545
	Fe3_1     Fe3_2     Co3_1      119.9961(2)  8_545 1_555   5_545
	Fe3_1     Fe3_2     Co3_1      60.0039(2)  8_545 1_555   1_555
	Fe3_1     Fe3_2     Fe3_1      60.0039(2)  8_545 1_555   1_555
	Fe3_1     Fe3_2     Co3_2      Invalid   8_545 1_555   1_555
	Fe4       Fe3_2     Fe3_1      60.18(3)  2_554 1_555   8_545
	Fe4       Fe3_2     Co3_1      60.18(3)  2_554 1_555   8_545
	Fe4       Fe3_2     Fe3_1      119.82(3)  2_554 1_555   4_545
	Fe4       Fe3_2     Co3_1      119.82(3)  2_554 1_555   4_545
	Fe4       Fe3_2     Fe3_1      119.82(3)  2_554 1_555   5_545
	Fe4       Fe3_2     Co3_1      119.82(3)  2_554 1_555   5_545
	Fe4       Fe3_2     Co3_1      60.18(3)  2_554 1_555   1_555
	Fe4       Fe3_2     Fe3_1      60.18(3)  2_554 1_555   1_555
	Fe4       Fe3_2     Co3_2      Invalid   2_554 1_555   1_555
	Co4       Fe3_2     Fe4        0.000     2_554 1_555   2_554
	Co4       Fe3_2     Fe3_1      60.18(3)  2_554 1_555   8_545
	Co4       Fe3_2     Co3_1      60.18(3)  2_554 1_555   8_545
	Co4       Fe3_2     Fe3_1      119.82(3)  2_554 1_555   4_545
	Co4       Fe3_2     Co3_1      119.82(3)  2_554 1_555   4_545
	Co4       Fe3_2     Fe3_1      119.82(3)  2_554 1_555   5_545
	Co4       Fe3_2     Co3_1      119.82(3)  2_554 1_555   5_545
	Co4       Fe3_2     Co3_1      60.18(3)  2_554 1_555   1_555
	Co4       Fe3_2     Fe3_1      60.18(3)  2_554 1_555   1_555
	Co4       Fe3_2     Co3_2      Invalid   2_554 1_555   1_555
	Fe4       Fe3_2     Co4        180.0000(8)  3_545 1_555   2_554
	Fe4       Fe3_2     Fe4        180.0000(8)  3_545 1_555   2_554
	Fe4       Fe3_2     Fe3_1      119.82(3)  3_545 1_555   8_545
	Fe4       Fe3_2     Co3_1      119.82(3)  3_545 1_555   8_545
	Fe4       Fe3_2     Fe3_1      60.18(3)  3_545 1_555   4_545
	Fe4       Fe3_2     Co3_1      60.18(3)  3_545 1_555   4_545
	Fe4       Fe3_2     Fe3_1      60.18(3)  3_545 1_555   5_545
	Fe4       Fe3_2     Co3_1      60.18(3)  3_545 1_555   5_545
	Fe4       Fe3_2     Co3_1      119.82(3)  3_545 1_555   1_555
	Fe4       Fe3_2     Fe3_1      119.82(3)  3_545 1_555   1_555
	Fe4       Fe3_2     Co3_2      Invalid   3_545 1_555   1_555
	Co4       Fe3_2     Fe4        0.000     3_545 1_555   3_545
	Co4       Fe3_2     Co4        180.0000(8)  3_545 1_555   2_554
	Co4       Fe3_2     Fe4        180.0000(8)  3_545 1_555   2_554
	Co4       Fe3_2     Fe3_1      119.82(3)  3_545 1_555   8_545
	Co4       Fe3_2     Co3_1      119.82(3)  3_545 1_555   8_545
	Co4       Fe3_2     Fe3_1      60.18(3)  3_545 1_555   4_545
	Co4       Fe3_2     Co3_1      60.18(3)  3_545 1_555   4_545
	Co4       Fe3_2     Fe3_1      60.18(3)  3_545 1_555   5_545
	Co4       Fe3_2     Co3_1      60.18(3)  3_545 1_555   5_545
	Co4       Fe3_2     Co3_1      119.82(3)  3_545 1_555   1_555
	Co4       Fe3_2     Fe3_1      119.82(3)  3_545 1_555   1_555
	Co4       Fe3_2     Co3_2      Invalid   3_545 1_555   1_555
	Fe3_2     Co3_1     Fe3_1      Invalid   1_555 1_555   1_555
	Co3_2     Co3_1     Fe3_2      0.000     1_555 1_555   1_555
	Co3_2     Co3_1     Fe3_1      Invalid   1_555 1_555   1_555
	Fe3_2     Co3_1     Co3_2      180.000   5_455 1_555   1_555
	Fe3_2     Co3_1     Fe3_2      180.000   5_455 1_555   1_555
	Fe3_2     Co3_1     Fe3_1      Invalid   5_455 1_555   1_555
	Co3_2     Co3_1     Fe3_2      0.000     5_455 1_555   5_455
	Co3_2     Co3_1     Co3_2      180.000   5_455 1_555   1_555
	Co3_2     Co3_1     Fe3_2      180.000   5_455 1_555   1_555
	Co3_2     Co3_1     Fe3_1      Invalid   5_455 1_555   1_555
	Fe3_1     Co3_1     Co3_2      59.99804(12)  8_445 1_555   5_455
	Fe3_1     Co3_1     Fe3_2      59.99804(12)  8_445 1_555   5_455
	Fe3_1     Co3_1     Co3_2      120.00196(12)  8_445 1_555   1_555
	Fe3_1     Co3_1     Fe3_2      120.00196(12)  8_445 1_555   1_555
	Fe3_1     Co3_1     Fe3_1      Invalid   8_445 1_555   1_555
	Co3_1     Co3_1     Fe3_1      0.000     8_445 1_555   8_445
	Co3_1     Co3_1     Co3_2      59.99804(12)  8_445 1_555   5_455
	Co3_1     Co3_1     Fe3_2      59.99804(12)  8_445 1_555   5_455
	Co3_1     Co3_1     Co3_2      120.00196(12)  8_445 1_555   1_555
	Co3_1     Co3_1     Fe3_2      120.00196(12)  8_445 1_555   1_555
	Co3_1     Co3_1     Fe3_1      Invalid   8_445 1_555   1_555
	Co3_1     Co3_1     Co3_1      180.000   8_545 1_555   8_445
	Co3_1     Co3_1     Fe3_1      180.000   8_545 1_555   8_445
	Co3_1     Co3_1     Co3_2      120.00196(12)  8_545 1_555   5_455
	Co3_1     Co3_1     Fe3_2      120.00196(12)  8_545 1_555   5_455
	Co3_1     Co3_1     Co3_2      59.99804(12)  8_545 1_555   1_555
	Co3_1     Co3_1     Fe3_2      59.99804(12)  8_545 1_555   1_555
	Co3_1     Co3_1     Fe3_1      Invalid   8_545 1_555   1_555
	Fe3_1     Co3_1     Co3_1      0.000     8_545 1_555   8_545
	Fe3_1     Co3_1     Co3_1      180.000   8_545 1_555   8_445
	Fe3_1     Co3_1     Fe3_1      180.000   8_545 1_555   8_445
	Fe3_1     Co3_1     Co3_2      120.00196(12)  8_545 1_555   5_455
	Fe3_1     Co3_1     Fe3_2      120.00196(12)  8_545 1_555   5_455
	Fe3_1     Co3_1     Co3_2      59.99804(12)  8_545 1_555   1_555
	Fe3_1     Co3_1     Fe3_2      59.99804(12)  8_545 1_555   1_555
	Fe3_1     Co3_1     Fe3_1      Invalid   8_545 1_555   1_555
	Co4       Co3_1     Fe3_1      60.182(10)  2_554 1_555   8_545
	Co4       Co3_1     Co3_1      60.182(10)  2_554 1_555   8_545
	Co4       Co3_1     Co3_1      119.818(10)  2_554 1_555   8_445
	Co4       Co3_1     Fe3_1      119.818(10)  2_554 1_555   8_445
	Co4       Co3_1     Co3_2      119.81(4)  2_554 1_555   5_455
	Co4       Co3_1     Fe3_2      119.81(4)  2_554 1_555   5_455
	Co4       Co3_1     Co3_2      60.19(4)  2_554 1_555   1_555
	Co4       Co3_1     Fe3_2      60.19(4)  2_554 1_555   1_555
	Co4       Co3_1     Fe3_1      Invalid   2_554 1_555   1_555
	Fe4       Co3_1     Co4        0.000     2_554 1_555   2_554
	Fe4       Co3_1     Fe3_1      60.182(10)  2_554 1_555   8_545
	Fe4       Co3_1     Co3_1      60.182(10)  2_554 1_555   8_545
	Fe4       Co3_1     Co3_1      119.818(10)  2_554 1_555   8_445
	Fe4       Co3_1     Fe3_1      119.818(10)  2_554 1_555   8_445
	Fe4       Co3_1     Co3_2      119.81(4)  2_554 1_555   5_455
	Fe4       Co3_1     Fe3_2      119.81(4)  2_554 1_555   5_455
	Fe4       Co3_1     Co3_2      60.19(4)  2_554 1_555   1_555
	Fe4       Co3_1     Fe3_2      60.19(4)  2_554 1_555   1_555
	Fe4       Co3_1     Fe3_1      Invalid   2_554 1_555   1_555
	Co4       Co3_1     Fe4        180.0000(15)  7_445 1_555   2_554
	Co4       Co3_1     Co4        180.0000(15)  7_445 1_555   2_554
	Co4       Co3_1     Fe3_1      119.818(10)  7_445 1_555   8_545
	Co4       Co3_1     Co3_1      119.818(10)  7_445 1_555   8_545
	Co4       Co3_1     Co3_1      60.182(10)  7_445 1_555   8_445
	Co4       Co3_1     Fe3_1      60.182(10)  7_445 1_555   8_445
	Co4       Co3_1     Co3_2      60.19(4)  7_445 1_555   5_455
	Co4       Co3_1     Fe3_2      60.19(4)  7_445 1_555   5_455
	Co4       Co3_1     Co3_2      119.81(4)  7_445 1_555   1_555
	Co4       Co3_1     Fe3_2      119.81(4)  7_445 1_555   1_555
	Co4       Co3_1     Fe3_1      Invalid   7_445 1_555   1_555
	Fe4       Co3_1     Co4        0.000     7_445 1_555   7_445
	Fe4       Co3_1     Fe4        180.0000(15)  7_445 1_555   2_554
	Fe4       Co3_1     Co4        180.0000(15)  7_445 1_555   2_554
	Fe4       Co3_1     Fe3_1      119.818(10)  7_445 1_555   8_545
	Fe4       Co3_1     Co3_1      119.818(10)  7_445 1_555   8_545
	Fe4       Co3_1     Co3_1      60.182(10)  7_445 1_555   8_445
	Fe4       Co3_1     Fe3_1      60.182(10)  7_445 1_555   8_445
	Fe4       Co3_1     Co3_2      60.19(4)  7_445 1_555   5_455
	Fe4       Co3_1     Fe3_2      60.19(4)  7_445 1_555   5_455
	Fe4       Co3_1     Co3_2      119.81(4)  7_445 1_555   1_555
	Fe4       Co3_1     Fe3_2      119.81(4)  7_445 1_555   1_555
	Fe4       Co3_1     Fe3_1      Invalid   7_445 1_555   1_555
	Fe3_1     Co3_2     Fe3_2      Invalid   1_555 1_555   1_555
	Co3_1     Co3_2     Fe3_1      0.000     1_555 1_555   1_555
	Co3_1     Co3_2     Fe3_2      Invalid   1_555 1_555   1_555
	Fe3_1     Co3_2     Co3_1      180.00000000(4)  5_545 1_555   1_555
	Fe3_1     Co3_2     Fe3_1      180.00000000(4)  5_545 1_555   1_555
	Fe3_1     Co3_2     Fe3_2      Invalid   5_545 1_555   1_555
	Co3_1     Co3_2     Fe3_1      0.000     5_545 1_555   5_545
	Co3_1     Co3_2     Co3_1      180.00000000(4)  5_545 1_555   1_555
	Co3_1     Co3_2     Fe3_1      180.00000000(4)  5_545 1_555   1_555
	Co3_1     Co3_2     Fe3_2      Invalid   5_545 1_555   1_555
	Co3_1     Co3_2     Co3_1      60.0039(2)  4_545 1_555   5_545
	Co3_1     Co3_2     Fe3_1      60.0039(2)  4_545 1_555   5_545
	Co3_1     Co3_2     Co3_1      119.9961(2)  4_545 1_555   1_555
	Co3_1     Co3_2     Fe3_1      119.9961(2)  4_545 1_555   1_555
	Co3_1     Co3_2     Fe3_2      Invalid   4_545 1_555   1_555
	Fe3_1     Co3_2     Co3_1      0.000     4_545 1_555   4_545
	Fe3_1     Co3_2     Co3_1      60.0039(2)  4_545 1_555   5_545
	Fe3_1     Co3_2     Fe3_1      60.0039(2)  4_545 1_555   5_545
	Fe3_1     Co3_2     Co3_1      119.9961(2)  4_545 1_555   1_555
	Fe3_1     Co3_2     Fe3_1      119.9961(2)  4_545 1_555   1_555
	Fe3_1     Co3_2     Fe3_2      Invalid   4_545 1_555   1_555
	Co3_1     Co3_2     Fe3_1      180.000   8_545 1_555   4_545
	Co3_1     Co3_2     Co3_1      180.000   8_545 1_555   4_545
	Co3_1     Co3_2     Co3_1      119.9961(2)  8_545 1_555   5_545
	Co3_1     Co3_2     Fe3_1      119.9961(2)  8_545 1_555   5_545
	Co3_1     Co3_2     Co3_1      60.0039(2)  8_545 1_555   1_555
	Co3_1     Co3_2     Fe3_1      60.0039(2)  8_545 1_555   1_555
	Co3_1     Co3_2     Fe3_2      Invalid   8_545 1_555   1_555
	Fe3_1     Co3_2     Co3_1      0.000     8_545 1_555   8_545
	Fe3_1     Co3_2     Fe3_1      180.000   8_545 1_555   4_545
	Fe3_1     Co3_2     Co3_1      180.000   8_545 1_555   4_545
	Fe3_1     Co3_2     Co3_1      119.9961(2)  8_545 1_555   5_545
	Fe3_1     Co3_2     Fe3_1      119.9961(2)  8_545 1_555   5_545
	Fe3_1     Co3_2     Co3_1      60.0039(2)  8_545 1_555   1_555
	Fe3_1     Co3_2     Fe3_1      60.0039(2)  8_545 1_555   1_555
	Fe3_1     Co3_2     Fe3_2      Invalid   8_545 1_555   1_555
	Fe4       Co3_2     Fe3_1      60.18(3)  2_554 1_555   8_545
	Fe4       Co3_2     Co3_1      60.18(3)  2_554 1_555   8_545
	Fe4       Co3_2     Fe3_1      119.82(3)  2_554 1_555   4_545
	Fe4       Co3_2     Co3_1      119.82(3)  2_554 1_555   4_545
	Fe4       Co3_2     Co3_1      119.82(3)  2_554 1_555   5_545
	Fe4       Co3_2     Fe3_1      119.82(3)  2_554 1_555   5_545
	Fe4       Co3_2     Co3_1      60.18(3)  2_554 1_555   1_555
	Fe4       Co3_2     Fe3_1      60.18(3)  2_554 1_555   1_555
	Fe4       Co3_2     Fe3_2      Invalid   2_554 1_555   1_555
	Co4       Co3_2     Fe4        0.000     2_554 1_555   2_554
	Co4       Co3_2     Fe3_1      60.18(3)  2_554 1_555   8_545
	Co4       Co3_2     Co3_1      60.18(3)  2_554 1_555   8_545
	Co4       Co3_2     Fe3_1      119.82(3)  2_554 1_555   4_545
	Co4       Co3_2     Co3_1      119.82(3)  2_554 1_555   4_545
	Co4       Co3_2     Co3_1      119.82(3)  2_554 1_555   5_545
	Co4       Co3_2     Fe3_1      119.82(3)  2_554 1_555   5_545
	Co4       Co3_2     Co3_1      60.18(3)  2_554 1_555   1_555
	Co4       Co3_2     Fe3_1      60.18(3)  2_554 1_555   1_555
	Co4       Co3_2     Fe3_2      Invalid   2_554 1_555   1_555
	Fe4       Co3_2     Co4        180.0000(8)  3_545 1_555   2_554
	Fe4       Co3_2     Fe4        180.0000(8)  3_545 1_555   2_554
	Fe4       Co3_2     Fe3_1      119.82(3)  3_545 1_555   8_545
	Fe4       Co3_2     Co3_1      119.82(3)  3_545 1_555   8_545
	Fe4       Co3_2     Fe3_1      60.18(3)  3_545 1_555   4_545
	Fe4       Co3_2     Co3_1      60.18(3)  3_545 1_555   4_545
	Fe4       Co3_2     Co3_1      60.18(3)  3_545 1_555   5_545
	Fe4       Co3_2     Fe3_1      60.18(3)  3_545 1_555   5_545
	Fe4       Co3_2     Co3_1      119.82(3)  3_545 1_555   1_555
	Fe4       Co3_2     Fe3_1      119.82(3)  3_545 1_555   1_555
	Fe4       Co3_2     Fe3_2      Invalid   3_545 1_555   1_555
	Co4       Co3_2     Fe4        0.000     3_545 1_555   3_545
	Co4       Co3_2     Co4        180.0000(8)  3_545 1_555   2_554
	Co4       Co3_2     Fe4        180.0000(8)  3_545 1_555   2_554
	Co4       Co3_2     Fe3_1      119.82(3)  3_545 1_555   8_545
	Co4       Co3_2     Co3_1      119.82(3)  3_545 1_555   8_545
	Co4       Co3_2     Fe3_1      60.18(3)  3_545 1_555   4_545
	Co4       Co3_2     Co3_1      60.18(3)  3_545 1_555   4_545
	Co4       Co3_2     Co3_1      60.18(3)  3_545 1_555   5_545
	Co4       Co3_2     Fe3_1      60.18(3)  3_545 1_555   5_545
	Co4       Co3_2     Co3_1      119.82(3)  3_545 1_555   1_555
	Co4       Co3_2     Fe3_1      119.82(3)  3_545 1_555   1_555
	Co4       Co3_2     Fe3_2      Invalid   3_545 1_555   1_555
	Co3_1     Fe4       Co4        Invalid   7_544 1_555   1_555
	Fe3_1     Fe4       Co3_1      0.000     7_544 1_555   7_544
	Fe3_1     Fe4       Co4        Invalid   7_544 1_555   1_555
	Co3_1     Fe4       Fe3_1      59.637(19)  2_554 1_555   7_544
	Co3_1     Fe4       Co3_1      59.637(19)  2_554 1_555   7_544
	Co3_1     Fe4       Co4        Invalid   2_554 1_555   1_555
	Fe3_1     Fe4       Co3_1      0.000     2_554 1_555   2_554
	Fe3_1     Fe4       Fe3_1      59.637(19)  2_554 1_555   7_544
	Fe3_1     Fe4       Co3_1      59.637(19)  2_554 1_555   7_544
	Fe3_1     Fe4       Co4        Invalid   2_554 1_555   1_555
	Fe3_2     Fe4       Fe3_1      59.631(13)  2_554 1_555   2_554
	Fe3_2     Fe4       Co3_1      59.631(13)  2_554 1_555   2_554
	Fe3_2     Fe4       Fe3_1      59.631(13)  2_554 1_555   7_544
	Fe3_2     Fe4       Co3_1      59.631(13)  2_554 1_555   7_544
	Fe3_2     Fe4       Co4        Invalid   2_554 1_555   1_555
	Co3_2     Fe4       Fe3_2      0.000     2_554 1_555   2_554
	Co3_2     Fe4       Fe3_1      59.631(13)  2_554 1_555   2_554
	Co3_2     Fe4       Co3_1      59.631(13)  2_554 1_555   2_554
	Co3_2     Fe4       Fe3_1      59.631(13)  2_554 1_555   7_544
	Co3_2     Fe4       Co3_1      59.631(13)  2_554 1_555   7_544
	Co3_2     Fe4       Co4        Invalid   2_554 1_555   1_555
	Co5_2     Fe4       Co3_2      179.01(10)  2_554 1_555   2_554
	Co5_2     Fe4       Fe3_2      179.01(10)  2_554 1_555   2_554
	Co5_2     Fe4       Fe3_1      121.18(8)  2_554 1_555   2_554
	Co5_2     Fe4       Co3_1      121.18(8)  2_554 1_555   2_554
	Co5_2     Fe4       Fe3_1      121.18(8)  2_554 1_555   7_544
	Co5_2     Fe4       Co3_1      121.18(8)  2_554 1_555   7_544
	Co5_2     Fe4       Co4        Invalid   2_554 1_555   1_555
	Fe5_2     Fe4       Co5_2      0.000     2_554 1_555   2_554
	Fe5_2     Fe4       Co3_2      179.01(10)  2_554 1_555   2_554
	Fe5_2     Fe4       Fe3_2      179.01(10)  2_554 1_555   2_554
	Fe5_2     Fe4       Fe3_1      121.18(8)  2_554 1_555   2_554
	Fe5_2     Fe4       Co3_1      121.18(8)  2_554 1_555   2_554
	Fe5_2     Fe4       Fe3_1      121.18(8)  2_554 1_555   7_544
	Fe5_2     Fe4       Co3_1      121.18(8)  2_554 1_555   7_544
	Fe5_2     Fe4       Co4        Invalid   2_554 1_555   1_555
	Co5_1     Fe4       Fe5_2      58.57(3) 10_454 1_555   2_554
	Co5_1     Fe4       Co5_2      58.57(3) 10_454 1_555   2_554
	Co5_1     Fe4       Co3_2      120.62(8) 10_454 1_555   2_554
	Co5_1     Fe4       Fe3_2      120.62(8) 10_454 1_555   2_554
	Co5_1     Fe4       Fe3_1      121.08(3) 10_454 1_555   2_554
	Co5_1     Fe4       Co3_1      121.08(3) 10_454 1_555   2_554
	Co5_1     Fe4       Fe3_1      179.28(3) 10_454 1_555   7_544
	Co5_1     Fe4       Co3_1      179.28(3) 10_454 1_555   7_544
	Co5_1     Fe4       Co4        Invalid  10_454 1_555   1_555
	Fe5_1     Fe4       Co5_1      0.000    10_454 1_555  10_454
	Fe5_1     Fe4       Fe5_2      58.57(3) 10_454 1_555   2_554
	Fe5_1     Fe4       Co5_2      58.57(3) 10_454 1_555   2_554
	Fe5_1     Fe4       Co3_2      120.62(8) 10_454 1_555   2_554
	Fe5_1     Fe4       Fe3_2      120.62(8) 10_454 1_555   2_554
	Fe5_1     Fe4       Fe3_1      121.08(3) 10_454 1_555   2_554
	Fe5_1     Fe4       Co3_1      121.08(3) 10_454 1_555   2_554
	Fe5_1     Fe4       Fe3_1      179.28(3) 10_454 1_555   7_544
	Fe5_1     Fe4       Co3_1      179.28(3) 10_454 1_555   7_544
	Fe5_1     Fe4       Co4        Invalid  10_454 1_555   1_555
	Co5_1     Fe4       Fe5_1      58.20(5)  2_654 1_555  10_454
	Co5_1     Fe4       Co5_1      58.20(5)  2_654 1_555  10_454
	Co5_1     Fe4       Fe5_2      58.57(3)  2_654 1_555   2_554
	Co5_1     Fe4       Co5_2      58.57(3)  2_654 1_555   2_554
	Co5_1     Fe4       Co3_2      120.62(8)  2_654 1_555   2_554
	Co5_1     Fe4       Fe3_2      120.62(8)  2_654 1_555   2_554
	Co5_1     Fe4       Fe3_1      179.28(3)  2_654 1_555   2_554
	Co5_1     Fe4       Co3_1      179.28(3)  2_654 1_555   2_554
	Co5_1     Fe4       Fe3_1      121.08(3)  2_654 1_555   7_544
	Co5_1     Fe4       Co3_1      121.08(3)  2_654 1_555   7_544
	Co5_1     Fe4       Co4        Invalid   2_654 1_555   1_555
	Fe5_1     Fe4       Co5_1      0.000     2_654 1_555   2_654
	Fe5_1     Fe4       Fe5_1      58.20(5)  2_654 1_555  10_454
	Fe5_1     Fe4       Co5_1      58.20(5)  2_654 1_555  10_454
	Fe5_1     Fe4       Fe5_2      58.57(3)  2_654 1_555   2_554
	Fe5_1     Fe4       Co5_2      58.57(3)  2_654 1_555   2_554
	Fe5_1     Fe4       Co3_2      120.62(8)  2_654 1_555   2_554
	Fe5_1     Fe4       Fe3_2      120.62(8)  2_654 1_555   2_554
	Fe5_1     Fe4       Fe3_1      179.28(3)  2_654 1_555   2_554
	Fe5_1     Fe4       Co3_1      179.28(3)  2_654 1_555   2_554
	Fe5_1     Fe4       Fe3_1      121.08(3)  2_654 1_555   7_544
	Fe5_1     Fe4       Co3_1      121.08(3)  2_654 1_555   7_544
	Fe5_1     Fe4       Co4        Invalid   2_654 1_555   1_555
	Co3_1     Co4       Fe4        Invalid   7_544 1_555   1_555
	Fe3_1     Co4       Co3_1      0.000     7_544 1_555   7_544
	Fe3_1     Co4       Fe4        Invalid   7_544 1_555   1_555
	Co3_1     Co4       Fe3_1      59.637(19)  2_554 1_555   7_544
	Co3_1     Co4       Co3_1      59.637(19)  2_554 1_555   7_544
	Co3_1     Co4       Fe4        Invalid   2_554 1_555   1_555
	Fe3_1     Co4       Co3_1      0.000     2_554 1_555   2_554
	Fe3_1     Co4       Fe3_1      59.637(19)  2_554 1_555   7_544
	Fe3_1     Co4       Co3_1      59.637(19)  2_554 1_555   7_544
	Fe3_1     Co4       Fe4        Invalid   2_554 1_555   1_555
	Fe3_2     Co4       Fe3_1      59.631(13)  2_554 1_555   2_554
	Fe3_2     Co4       Co3_1      59.631(13)  2_554 1_555   2_554
	Fe3_2     Co4       Fe3_1      59.631(13)  2_554 1_555   7_544
	Fe3_2     Co4       Co3_1      59.631(13)  2_554 1_555   7_544
	Fe3_2     Co4       Fe4        Invalid   2_554 1_555   1_555
	Co3_2     Co4       Fe3_2      0.000     2_554 1_555   2_554
	Co3_2     Co4       Fe3_1      59.631(13)  2_554 1_555   2_554
	Co3_2     Co4       Co3_1      59.631(13)  2_554 1_555   2_554
	Co3_2     Co4       Fe3_1      59.631(13)  2_554 1_555   7_544
	Co3_2     Co4       Co3_1      59.631(13)  2_554 1_555   7_544
	Co3_2     Co4       Fe4        Invalid   2_554 1_555   1_555
	Co5_2     Co4       Co3_2      179.01(10)  2_554 1_555   2_554
	Co5_2     Co4       Fe3_2      179.01(10)  2_554 1_555   2_554
	Co5_2     Co4       Fe3_1      121.18(8)  2_554 1_555   2_554
	Co5_2     Co4       Co3_1      121.18(8)  2_554 1_555   2_554
	Co5_2     Co4       Fe3_1      121.18(8)  2_554 1_555   7_544
	Co5_2     Co4       Co3_1      121.18(8)  2_554 1_555   7_544
	Co5_2     Co4       Fe4        Invalid   2_554 1_555   1_555
	Fe5_2     Co4       Co5_2      0.000     2_554 1_555   2_554
	Fe5_2     Co4       Co3_2      179.01(10)  2_554 1_555   2_554
	Fe5_2     Co4       Fe3_2      179.01(10)  2_554 1_555   2_554
	Fe5_2     Co4       Fe3_1      121.18(8)  2_554 1_555   2_554
	Fe5_2     Co4       Co3_1      121.18(8)  2_554 1_555   2_554
	Fe5_2     Co4       Fe3_1      121.18(8)  2_554 1_555   7_544
	Fe5_2     Co4       Co3_1      121.18(8)  2_554 1_555   7_544
	Fe5_2     Co4       Fe4        Invalid   2_554 1_555   1_555
	Co5_1     Co4       Fe5_2      58.57(3) 10_454 1_555   2_554
	Co5_1     Co4       Co5_2      58.57(3) 10_454 1_555   2_554
	Co5_1     Co4       Co3_2      120.62(8) 10_454 1_555   2_554
	Co5_1     Co4       Fe3_2      120.62(8) 10_454 1_555   2_554
	Co5_1     Co4       Fe3_1      121.08(3) 10_454 1_555   2_554
	Co5_1     Co4       Co3_1      121.08(3) 10_454 1_555   2_554
	Co5_1     Co4       Fe3_1      179.28(3) 10_454 1_555   7_544
	Co5_1     Co4       Co3_1      179.28(3) 10_454 1_555   7_544
	Co5_1     Co4       Fe4        Invalid  10_454 1_555   1_555
	Fe5_1     Co4       Co5_1      0.000    10_454 1_555  10_454
	Fe5_1     Co4       Fe5_2      58.57(3) 10_454 1_555   2_554
	Fe5_1     Co4       Co5_2      58.57(3) 10_454 1_555   2_554
	Fe5_1     Co4       Co3_2      120.62(8) 10_454 1_555   2_554
	Fe5_1     Co4       Fe3_2      120.62(8) 10_454 1_555   2_554
	Fe5_1     Co4       Fe3_1      121.08(3) 10_454 1_555   2_554
	Fe5_1     Co4       Co3_1      121.08(3) 10_454 1_555   2_554
	Fe5_1     Co4       Fe3_1      179.28(3) 10_454 1_555   7_544
	Fe5_1     Co4       Co3_1      179.28(3) 10_454 1_555   7_544
	Fe5_1     Co4       Fe4        Invalid  10_454 1_555   1_555
	Co5_1     Co4       Fe5_1      58.20(5)  2_654 1_555  10_454
	Co5_1     Co4       Co5_1      58.20(5)  2_654 1_555  10_454
	Co5_1     Co4       Fe5_2      58.57(3)  2_654 1_555   2_554
	Co5_1     Co4       Co5_2      58.57(3)  2_654 1_555   2_554
	Co5_1     Co4       Co3_2      120.62(8)  2_654 1_555   2_554
	Co5_1     Co4       Fe3_2      120.62(8)  2_654 1_555   2_554
	Co5_1     Co4       Fe3_1      179.28(3)  2_654 1_555   2_554
	Co5_1     Co4       Co3_1      179.28(3)  2_654 1_555   2_554
	Co5_1     Co4       Fe3_1      121.08(3)  2_654 1_555   7_544
	Co5_1     Co4       Co3_1      121.08(3)  2_654 1_555   7_544
	Co5_1     Co4       Fe4        Invalid   2_654 1_555   1_555
	Fe5_1     Co4       Co5_1      0.000     2_654 1_555   2_654
	Fe5_1     Co4       Fe5_1      58.20(5)  2_654 1_555  10_454
	Fe5_1     Co4       Co5_1      58.20(5)  2_654 1_555  10_454
	Fe5_1     Co4       Fe5_2      58.57(3)  2_654 1_555   2_554
	Fe5_1     Co4       Co5_2      58.57(3)  2_654 1_555   2_554
	Fe5_1     Co4       Co3_2      120.62(8)  2_654 1_555   2_554
	Fe5_1     Co4       Fe3_2      120.62(8)  2_654 1_555   2_554
	Fe5_1     Co4       Fe3_1      179.28(3)  2_654 1_555   2_554
	Fe5_1     Co4       Co3_1      179.28(3)  2_654 1_555   2_554
	Fe5_1     Co4       Fe3_1      121.08(3)  2_654 1_555   7_544
	Fe5_1     Co4       Co3_1      121.08(3)  2_654 1_555   7_544
	Fe5_1     Co4       Fe4        Invalid   2_654 1_555   1_555
	Fe5_2     Fe5_1     Co5_1      Invalid   5_445 1_555   1_555
	Co5_2     Fe5_1     Fe5_2      0.000     5_445 1_555   5_445
	Co5_2     Fe5_1     Co5_1      Invalid   5_445 1_555   1_555
	Fe5_1     Fe5_1     Co5_2      59.88(4)  9_455 1_555   5_445
	Fe5_1     Fe5_1     Fe5_2      59.88(4)  9_455 1_555   5_445
	Fe5_1     Fe5_1     Co5_1      Invalid   9_455 1_555   1_555
	Co5_1     Fe5_1     Fe5_1      0.000     9_455 1_555   9_455
	Co5_1     Fe5_1     Co5_2      59.88(4)  9_455 1_555   5_445
	Co5_1     Fe5_1     Fe5_2      59.88(4)  9_455 1_555   5_445
	Co5_1     Fe5_1     Co5_1      Invalid   9_455 1_555   1_555
	Fe5_1     Fe5_1     Co5_1      180.000   9_355 1_555   9_455
	Fe5_1     Fe5_1     Fe5_1      180.000   9_355 1_555   9_455
	Fe5_1     Fe5_1     Co5_2      120.12(4)  9_355 1_555   5_445
	Fe5_1     Fe5_1     Fe5_2      120.12(4)  9_355 1_555   5_445
	Fe5_1     Fe5_1     Co5_1      Invalid   9_355 1_555   1_555
	Co5_1     Fe5_1     Fe5_1      0.000     9_355 1_555   9_355
	Co5_1     Fe5_1     Co5_1      180.000   9_355 1_555   9_455
	Co5_1     Fe5_1     Fe5_1      180.000   9_355 1_555   9_455
	Co5_1     Fe5_1     Co5_2      120.12(4)  9_355 1_555   5_445
	Co5_1     Fe5_1     Fe5_2      120.12(4)  9_355 1_555   5_445
	Co5_1     Fe5_1     Co5_1      Invalid   9_355 1_555   1_555
	Co5_2     Fe5_1     Co5_1      60.11(4)  1_455 1_555   9_355
	Co5_2     Fe5_1     Fe5_1      60.11(4)  1_455 1_555   9_355
	Co5_2     Fe5_1     Co5_1      119.89(4)  1_455 1_555   9_455
	Co5_2     Fe5_1     Fe5_1      119.89(4)  1_455 1_555   9_455
	Co5_2     Fe5_1     Co5_2      179.78(9)  1_455 1_555   5_445
	Co5_2     Fe5_1     Fe5_2      179.78(9)  1_455 1_555   5_445
	Co5_2     Fe5_1     Co5_1      Invalid   1_455 1_555   1_555
	Fe5_2     Fe5_1     Co5_2      0.000     1_455 1_555   1_455
	Fe5_2     Fe5_1     Co5_1      60.11(4)  1_455 1_555   9_355
	Fe5_2     Fe5_1     Fe5_1      60.11(4)  1_455 1_555   9_355
	Fe5_2     Fe5_1     Co5_1      119.89(4)  1_455 1_555   9_455
	Fe5_2     Fe5_1     Fe5_1      119.89(4)  1_455 1_555   9_455
	Fe5_2     Fe5_1     Co5_2      179.78(9)  1_455 1_555   5_445
	Fe5_2     Fe5_1     Fe5_2      179.78(9)  1_455 1_555   5_445
	Fe5_2     Fe5_1     Co5_1      Invalid   1_455 1_555   1_555
	Co4       Fe5_1     Fe5_2      60.46(7)  2_454 1_555   1_455
	Co4       Fe5_1     Co5_2      60.46(7)  2_454 1_555   1_455
	Co4       Fe5_1     Co5_1      60.90(3)  2_454 1_555   9_355
	Co4       Fe5_1     Fe5_1      60.90(3)  2_454 1_555   9_355
	Co4       Fe5_1     Co5_1      119.10(3)  2_454 1_555   9_455
	Co4       Fe5_1     Fe5_1      119.10(3)  2_454 1_555   9_455
	Co4       Fe5_1     Co5_2      119.59(9)  2_454 1_555   5_445
	Co4       Fe5_1     Fe5_2      119.59(9)  2_454 1_555   5_445
	Co4       Fe5_1     Co5_1      Invalid   2_454 1_555   1_555
	Fe4       Fe5_1     Co4        0.000     2_454 1_555   2_454
	Fe4       Fe5_1     Fe5_2      60.46(7)  2_454 1_555   1_455
	Fe4       Fe5_1     Co5_2      60.46(7)  2_454 1_555   1_455
	Fe4       Fe5_1     Co5_1      60.90(3)  2_454 1_555   9_355
	Fe4       Fe5_1     Fe5_1      60.90(3)  2_454 1_555   9_355
	Fe4       Fe5_1     Co5_1      119.10(3)  2_454 1_555   9_455
	Fe4       Fe5_1     Fe5_1      119.10(3)  2_454 1_555   9_455
	Fe4       Fe5_1     Co5_2      119.59(9)  2_454 1_555   5_445
	Fe4       Fe5_1     Fe5_2      119.59(9)  2_454 1_555   5_445
	Fe4       Fe5_1     Co5_1      Invalid   2_454 1_555   1_555
	Fe5_1     Fe5_2     Co5_2      Invalid   5_555 1_555   1_555
	Co5_1     Fe5_2     Fe5_1      0.000     5_555 1_555   5_555
	Co5_1     Fe5_2     Co5_2      Invalid   5_555 1_555   1_555
	Co5_1     Fe5_2     Co5_1      60.23(9) 13_455 1_555   5_555
	Co5_1     Fe5_2     Fe5_1      60.23(9) 13_455 1_555   5_555
	Co5_1     Fe5_2     Co5_2      Invalid  13_455 1_555   1_555
	Fe5_1     Fe5_2     Co5_1      0.000    13_455 1_555  13_455
	Fe5_1     Fe5_2     Co5_1      60.23(9) 13_455 1_555   5_555
	Fe5_1     Fe5_2     Fe5_1      60.23(9) 13_455 1_555   5_555
	Fe5_1     Fe5_2     Co5_2      Invalid  13_455 1_555   1_555
	Co5_1     Fe5_2     Fe5_1      119.9932(12)  1_655 1_555  13_455
	Co5_1     Fe5_2     Co5_1      119.9932(12)  1_655 1_555  13_455
	Co5_1     Fe5_2     Co5_1      179.78(9)  1_655 1_555   5_555
	Co5_1     Fe5_2     Fe5_1      179.78(9)  1_655 1_555   5_555
	Co5_1     Fe5_2     Co5_2      Invalid   1_655 1_555   1_555
	Fe5_1     Fe5_2     Co5_1      0.000     1_655 1_555   1_655
	Fe5_1     Fe5_2     Fe5_1      119.9932(12)  1_655 1_555  13_455
	Fe5_1     Fe5_2     Co5_1      119.9932(12)  1_655 1_555  13_455
	Fe5_1     Fe5_2     Co5_1      179.78(9)  1_655 1_555   5_555
	Fe5_1     Fe5_2     Fe5_1      179.78(9)  1_655 1_555   5_555
	Fe5_1     Fe5_2     Co5_2      Invalid   1_655 1_555   1_555
	Co5_1     Fe5_2     Fe5_1      59.78(8)  9_455 1_555   1_655
	Co5_1     Fe5_2     Co5_1      59.78(8)  9_455 1_555   1_655
	Co5_1     Fe5_2     Fe5_1      179.78(9)  9_455 1_555  13_455
	Co5_1     Fe5_2     Co5_1      179.78(9)  9_455 1_555  13_455
	Co5_1     Fe5_2     Co5_1      119.9932(12)  9_455 1_555   5_555
	Co5_1     Fe5_2     Fe5_1      119.9932(12)  9_455 1_555   5_555
	Co5_1     Fe5_2     Co5_2      Invalid   9_455 1_555   1_555
	Fe5_1     Fe5_2     Co5_1      0.000     9_455 1_555   9_455
	Fe5_1     Fe5_2     Fe5_1      59.78(8)  9_455 1_555   1_655
	Fe5_1     Fe5_2     Co5_1      59.78(8)  9_455 1_555   1_655
	Fe5_1     Fe5_2     Fe5_1      179.78(9)  9_455 1_555  13_455
	Fe5_1     Fe5_2     Co5_1      179.78(9)  9_455 1_555  13_455
	Fe5_1     Fe5_2     Co5_1      119.9932(12)  9_455 1_555   5_555
	Fe5_1     Fe5_2     Fe5_1      119.9932(12)  9_455 1_555   5_555
	Fe5_1     Fe5_2     Co5_2      Invalid   9_455 1_555   1_555
	Fe4       Fe5_2     Fe5_1      60.97(7)  2_554 1_555   9_455
	Fe4       Fe5_2     Co5_1      60.97(7)  2_554 1_555   9_455
	Fe4       Fe5_2     Fe5_1      60.97(7)  2_554 1_555   1_655
	Fe4       Fe5_2     Co5_1      60.97(7)  2_554 1_555   1_655
	Fe4       Fe5_2     Fe5_1      118.98(10)  2_554 1_555  13_455
	Fe4       Fe5_2     Co5_1      118.98(10)  2_554 1_555  13_455
	Fe4       Fe5_2     Co5_1      118.98(10)  2_554 1_555   5_555
	Fe4       Fe5_2     Fe5_1      118.98(10)  2_554 1_555   5_555
	Fe4       Fe5_2     Co5_2      Invalid   2_554 1_555   1_555
	Co4       Fe5_2     Fe4        0.000     2_554 1_555   2_554
	Co4       Fe5_2     Fe5_1      60.97(7)  2_554 1_555   9_455
	Co4       Fe5_2     Co5_1      60.97(7)  2_554 1_555   9_455
	Co4       Fe5_2     Fe5_1      60.97(7)  2_554 1_555   1_655
	Co4       Fe5_2     Co5_1      60.97(7)  2_554 1_555   1_655
	Co4       Fe5_2     Fe5_1      118.98(10)  2_554 1_555  13_455
	Co4       Fe5_2     Co5_1      118.98(10)  2_554 1_555  13_455
	Co4       Fe5_2     Co5_1      118.98(10)  2_554 1_555   5_555
	Co4       Fe5_2     Fe5_1      118.98(10)  2_554 1_555   5_555
	Co4       Fe5_2     Co5_2      Invalid   2_554 1_555   1_555
	Fe5_2     Co5_1     Fe5_1      Invalid   5_445 1_555   1_555
	Co5_2     Co5_1     Fe5_2      0.000     5_445 1_555   5_445
	Co5_2     Co5_1     Fe5_1      Invalid   5_445 1_555   1_555
	Fe5_1     Co5_1     Co5_2      59.88(4)  9_455 1_555   5_445
	Fe5_1     Co5_1     Fe5_2      59.88(4)  9_455 1_555   5_445
	Fe5_1     Co5_1     Fe5_1      Invalid   9_455 1_555   1_555
	Co5_1     Co5_1     Fe5_1      0.000     9_455 1_555   9_455
	Co5_1     Co5_1     Co5_2      59.88(4)  9_455 1_555   5_445
	Co5_1     Co5_1     Fe5_2      59.88(4)  9_455 1_555   5_445
	Co5_1     Co5_1     Fe5_1      Invalid   9_455 1_555   1_555
	Fe5_1     Co5_1     Co5_1      180.000   9_355 1_555   9_455
	Fe5_1     Co5_1     Fe5_1      180.000   9_355 1_555   9_455
	Fe5_1     Co5_1     Co5_2      120.12(4)  9_355 1_555   5_445
	Fe5_1     Co5_1     Fe5_2      120.12(4)  9_355 1_555   5_445
	Fe5_1     Co5_1     Fe5_1      Invalid   9_355 1_555   1_555
	Co5_1     Co5_1     Fe5_1      0.000     9_355 1_555   9_355
	Co5_1     Co5_1     Co5_1      180.000   9_355 1_555   9_455
	Co5_1     Co5_1     Fe5_1      180.000   9_355 1_555   9_455
	Co5_1     Co5_1     Co5_2      120.12(4)  9_355 1_555   5_445
	Co5_1     Co5_1     Fe5_2      120.12(4)  9_355 1_555   5_445
	Co5_1     Co5_1     Fe5_1      Invalid   9_355 1_555   1_555
	Co5_2     Co5_1     Co5_1      60.11(4)  1_455 1_555   9_355
	Co5_2     Co5_1     Fe5_1      60.11(4)  1_455 1_555   9_355
	Co5_2     Co5_1     Co5_1      119.89(4)  1_455 1_555   9_455
	Co5_2     Co5_1     Fe5_1      119.89(4)  1_455 1_555   9_455
	Co5_2     Co5_1     Co5_2      179.78(9)  1_455 1_555   5_445
	Co5_2     Co5_1     Fe5_2      179.78(9)  1_455 1_555   5_445
	Co5_2     Co5_1     Fe5_1      Invalid   1_455 1_555   1_555
	Fe5_2     Co5_1     Co5_2      0.000     1_455 1_555   1_455
	Fe5_2     Co5_1     Co5_1      60.11(4)  1_455 1_555   9_355
	Fe5_2     Co5_1     Fe5_1      60.11(4)  1_455 1_555   9_355
	Fe5_2     Co5_1     Co5_1      119.89(4)  1_455 1_555   9_455
	Fe5_2     Co5_1     Fe5_1      119.89(4)  1_455 1_555   9_455
	Fe5_2     Co5_1     Co5_2      179.78(9)  1_455 1_555   5_445
	Fe5_2     Co5_1     Fe5_2      179.78(9)  1_455 1_555   5_445
	Fe5_2     Co5_1     Fe5_1      Invalid   1_455 1_555   1_555
	Co4       Co5_1     Fe5_2      60.46(7)  2_454 1_555   1_455
	Co4       Co5_1     Co5_2      60.46(7)  2_454 1_555   1_455
	Co4       Co5_1     Co5_1      60.90(3)  2_454 1_555   9_355
	Co4       Co5_1     Fe5_1      60.90(3)  2_454 1_555   9_355
	Co4       Co5_1     Co5_1      119.10(3)  2_454 1_555   9_455
	Co4       Co5_1     Fe5_1      119.10(3)  2_454 1_555   9_455
	Co4       Co5_1     Co5_2      119.59(9)  2_454 1_555   5_445
	Co4       Co5_1     Fe5_2      119.59(9)  2_454 1_555   5_445
	Co4       Co5_1     Fe5_1      Invalid   2_454 1_555   1_555
	Fe4       Co5_1     Co4        0.000     2_454 1_555   2_454
	Fe4       Co5_1     Fe5_2      60.46(7)  2_454 1_555   1_455
	Fe4       Co5_1     Co5_2      60.46(7)  2_454 1_555   1_455
	Fe4       Co5_1     Co5_1      60.90(3)  2_454 1_555   9_355
	Fe4       Co5_1     Fe5_1      60.90(3)  2_454 1_555   9_355
	Fe4       Co5_1     Co5_1      119.10(3)  2_454 1_555   9_455
	Fe4       Co5_1     Fe5_1      119.10(3)  2_454 1_555   9_455
	Fe4       Co5_1     Co5_2      119.59(9)  2_454 1_555   5_445
	Fe4       Co5_1     Fe5_2      119.59(9)  2_454 1_555   5_445
	Fe4       Co5_1     Fe5_1      Invalid   2_454 1_555   1_555
	Fe5_1     Co5_2     Fe5_2      Invalid   5_555 1_555   1_555
	Co5_1     Co5_2     Fe5_1      0.000     5_555 1_555   5_555
	Co5_1     Co5_2     Fe5_2      Invalid   5_555 1_555   1_555
	Co5_1     Co5_2     Co5_1      60.23(9) 13_455 1_555   5_555
	Co5_1     Co5_2     Fe5_1      60.23(9) 13_455 1_555   5_555
	Co5_1     Co5_2     Fe5_2      Invalid  13_455 1_555   1_555
	Fe5_1     Co5_2     Co5_1      0.000    13_455 1_555  13_455
	Fe5_1     Co5_2     Co5_1      60.23(9) 13_455 1_555   5_555
	Fe5_1     Co5_2     Fe5_1      60.23(9) 13_455 1_555   5_555
	Fe5_1     Co5_2     Fe5_2      Invalid  13_455 1_555   1_555
	Co5_1     Co5_2     Fe5_1      119.9932(12)  1_655 1_555  13_455
	Co5_1     Co5_2     Co5_1      119.9932(12)  1_655 1_555  13_455
	Co5_1     Co5_2     Co5_1      179.78(9)  1_655 1_555   5_555
	Co5_1     Co5_2     Fe5_1      179.78(9)  1_655 1_555   5_555
	Co5_1     Co5_2     Fe5_2      Invalid   1_655 1_555   1_555
	Fe5_1     Co5_2     Co5_1      0.000     1_655 1_555   1_655
	Fe5_1     Co5_2     Fe5_1      119.9932(12)  1_655 1_555  13_455
	Fe5_1     Co5_2     Co5_1      119.9932(12)  1_655 1_555  13_455
	Fe5_1     Co5_2     Co5_1      179.78(9)  1_655 1_555   5_555
	Fe5_1     Co5_2     Fe5_1      179.78(9)  1_655 1_555   5_555
	Fe5_1     Co5_2     Fe5_2      Invalid   1_655 1_555   1_555
	Co5_1     Co5_2     Fe5_1      59.78(8)  9_455 1_555   1_655
	Co5_1     Co5_2     Co5_1      59.78(8)  9_455 1_555   1_655
	Co5_1     Co5_2     Fe5_1      179.78(9)  9_455 1_555  13_455
	Co5_1     Co5_2     Co5_1      179.78(9)  9_455 1_555  13_455
	Co5_1     Co5_2     Co5_1      119.9932(12)  9_455 1_555   5_555
	Co5_1     Co5_2     Fe5_1      119.9932(12)  9_455 1_555   5_555
	Co5_1     Co5_2     Fe5_2      Invalid   9_455 1_555   1_555
	Fe5_1     Co5_2     Co5_1      0.000     9_455 1_555   9_455
	Fe5_1     Co5_2     Fe5_1      59.78(8)  9_455 1_555   1_655
	Fe5_1     Co5_2     Co5_1      59.78(8)  9_455 1_555   1_655
	Fe5_1     Co5_2     Fe5_1      179.78(9)  9_455 1_555  13_455
	Fe5_1     Co5_2     Co5_1      179.78(9)  9_455 1_555  13_455
	Fe5_1     Co5_2     Co5_1      119.9932(12)  9_455 1_555   5_555
	Fe5_1     Co5_2     Fe5_1      119.9932(12)  9_455 1_555   5_555
	Fe5_1     Co5_2     Fe5_2      Invalid   9_455 1_555   1_555
	Fe4       Co5_2     Fe5_1      60.97(7)  2_554 1_555   9_455
	Fe4       Co5_2     Co5_1      60.97(7)  2_554 1_555   9_455
	Fe4       Co5_2     Fe5_1      60.97(7)  2_554 1_555   1_655
	Fe4       Co5_2     Co5_1      60.97(7)  2_554 1_555   1_655
	Fe4       Co5_2     Fe5_1      118.98(10)  2_554 1_555  13_455
	Fe4       Co5_2     Co5_1      118.98(10)  2_554 1_555  13_455
	Fe4       Co5_2     Co5_1      118.98(10)  2_554 1_555   5_555
	Fe4       Co5_2     Fe5_1      118.98(10)  2_554 1_555   5_555
	Fe4       Co5_2     Fe5_2      Invalid   2_554 1_555   1_555
	Co4       Co5_2     Fe4        0.000     2_554 1_555   2_554
	Co4       Co5_2     Fe5_1      60.97(7)  2_554 1_555   9_455
	Co4       Co5_2     Co5_1      60.97(7)  2_554 1_555   9_455
	Co4       Co5_2     Fe5_1      60.97(7)  2_554 1_555   1_655
	Co4       Co5_2     Co5_1      60.97(7)  2_554 1_555   1_655
	Co4       Co5_2     Fe5_1      118.98(10)  2_554 1_555  13_455
	Co4       Co5_2     Co5_1      118.98(10)  2_554 1_555  13_455
	Co4       Co5_2     Co5_1      118.98(10)  2_554 1_555   5_555
	Co4       Co5_2     Fe5_1      118.98(10)  2_554 1_555   5_555
	Co4       Co5_2     Fe5_2      Invalid   2_554 1_555   1_555
	Co6       Fe6       Co6        Invalid   2_553 1_555   1_555
	Fe6       Fe6       Co6        0.000     2_553 1_555   2_553
	Fe6       Fe6       Co6        Invalid   2_553 1_555   1_555
	Co6       Co6       Fe6        Invalid   2_553 1_555   1_555
	Fe6       Co6       Co6        0.000     2_553 1_555   2_553
	Fe6       Co6       Fe6        Invalid   2_553 1_555   1_555
	Co7       Fe7       Co7        Invalid   2_554 1_555   1_555
	Fe7       Fe7       Co7        0.000     2_554 1_555   2_554
	Fe7       Fe7       Co7        Invalid   2_554 1_555   1_555
	Co7       Co7       Fe7        Invalid   2_554 1_555   1_555
	Fe7       Co7       Co7        0.000     2_554 1_555   2_554
	Fe7       Co7       Fe7        Invalid   2_554 1_555   1_555
loop_
_pd_block_diffractogram_id	
	High-Angle_Bank_Co2.dat_0
	90-Degree_Bank_Co2.dat_0
	Low-Angle_Bank_Co2.dat_0
	Co2.xye_0
#######	End powder crystal structure	#######


#######	Begin powder crystal structure	#######
data_CoFe2O4_Magnetic_0
_pd_block_id	CoFe2O4_Magnetic_0
# The diffractogram block id loop is at the end of the datablock.
_pd_phase_name CoFe2O4_Magnetic
_cell_length_a  5.92713(3)
_cell_length_b  5.92713(3)
_cell_length_c  8.37490(9)
_cell_angle_alpha 90
_cell_angle_beta  90
_cell_angle_gamma 90
_cell_volume 294.218(4)
_exptl_crystal_density_diffrn	3.81607(6)
_space_group_magn.number_BNS	141.557
loop_
	_space_group_symop_magn_operation.id
	_space_group_symop_magn_operation.xyz
	_space_group_symop_magn_operation.mxmymz
	_space_group_symop_magn_operation.timereversal
	  1 -x,-y,-z  mx,my,mz +1
	  2 -x,-y+1/2,z  -mx,-my,mz +1
	  3 -x,y,z  -mx,my,mz -1
	  4 -x,y+1/2,-z  mx,-my,mz -1
	  5 -x+1/2,-y,z+1/2  -mx,-my,mz +1
	  6 -x+1/2,-y+1/2,-z+1/2  mx,my,mz +1
	  7 -x+1/2,y,-z+1/2  mx,-my,mz -1
	  8 -x+1/2,y+1/2,z+1/2  -mx,my,mz -1
	  9 -y+1/4,-x+1/4,-z-1/4  my,mx,mz -1
	 10 -y+1/4,-x-1/4,z+1/4  -my,-mx,mz -1
	 11 -y+1/4,x+1/4,-z-1/4  my,-mx,mz +1
	 12 -y+1/4,x-1/4,z+1/4  -my,mx,mz +1
	 13 -y-1/4,-x+1/4,z-1/4  -my,-mx,mz -1
	 14 -y-1/4,-x-1/4,-z+1/4  my,mx,mz -1
	 15 -y-1/4,x+1/4,z-1/4  -my,mx,mz +1
	 16 -y-1/4,x-1/4,-z+1/4  my,-mx,mz +1
	 17 y+1/4,-x+1/4,z-1/4  my,-mx,mz +1
	 18 y+1/4,-x-1/4,-z+1/4  -my,mx,mz +1
	 19 y+1/4,x+1/4,z-1/4  my,mx,mz -1
	 20 y+1/4,x-1/4,-z+1/4  -my,-mx,mz -1
	 21 y-1/4,-x+1/4,-z-1/4  -my,mx,mz +1
	 22 y-1/4,-x-1/4,z+1/4  my,-mx,mz +1
	 23 y-1/4,x+1/4,-z-1/4  -my,-mx,mz -1
	 24 y-1/4,x-1/4,z+1/4  my,mx,mz -1
	 25 x,-y,-z  -mx,my,mz -1
	 26 x,-y+1/2,z  mx,-my,mz -1
	 27 x,y,z  mx,my,mz +1
	 28 x,y+1/2,-z  -mx,-my,mz +1
	 29 x+1/2,-y,z+1/2  mx,-my,mz -1
	 30 x+1/2,-y+1/2,-z+1/2  -mx,my,mz -1
	 31 x+1/2,y,-z+1/2  -mx,-my,mz +1
	 32 x+1/2,y+1/2,z+1/2  mx,my,mz +1
loop_
	_atom_site_label
	_atom_site_type_symbol
	_atom_site_site_symmetry_multiplicity
	_atom_site_fract_x
	_atom_site_fract_y
	_atom_site_fract_z
	_atom_site_occupancy
	_atom_site_B_iso_or_equiv
Fe1T_1 Fe+3   4 0 0.25 0.375 1.000(6) 0.113(19)
Co1T_1 Co+2   4 0 0.25 0.375 0.000(6) 0.113(19)
Co2O_1 Co+2   8 0 0 0 0.243(5) 0.64(2)
Fe2O_1 Fe+3   8 0 0 0 0.757(5) 0.64(2)
loop_
	_atom_site_moment.label
	_atom_site_moment.crystalaxis_x
	_atom_site_moment.crystalaxis_y
	_atom_site_moment.crystalaxis_z
Fe1T_1     0.00000     0.00000     4.22317
Co1T_1     0.00000     0.00000     2.53390
Co2O_1     0.00000    -0.10524    -2.86295
Fe2O_1     0.00000    -0.17541    -4.77159
loop_
	_geom_bond_atom_site_label_1
	_geom_bond_atom_site_label_2
	_geom_bond_distance
	_geom_bond_site_symmetry_1
	_geom_bond_site_symmetry_2
	Fe1T_1    Co1T_1    0.00000 1_555   1_555
	Co1T_1    Fe1T_1    0.00000 1_555   1_555
	Co2O_1    Fe2O_1    0.00000 1_555   1_555
	Co2O_1    Co2O_1    2.962270(18) 1_555  14_445
	Co2O_1    Fe2O_1    2.962270(18) 1_555  14_445
	Co2O_1    Fe2O_1    2.962270(18) 1_555   9_554
	Co2O_1    Co2O_1    2.962270(18) 1_555   9_554
	Co2O_1    Fe2O_1    2.962270(18) 1_555  13_454
	Co2O_1    Co2O_1    2.962270(18) 1_555  13_454
	Co2O_1    Fe2O_1    2.962270(18) 1_555  10_545
	Co2O_1    Co2O_1    2.962270(18) 1_555  10_545
	Co2O_1    Fe2O_1    2.963566(15) 1_555   2_555
	Co2O_1    Co2O_1    2.963566(15) 1_555   2_555
	Co2O_1    Fe2O_1    2.963566(15) 1_555   2_545
	Co2O_1    Co2O_1    2.963566(15) 1_555   2_545
	Fe2O_1    Co2O_1    0.00000 1_555   1_555
	Fe2O_1    Co2O_1    2.962270(18) 1_555  14_445
	Fe2O_1    Fe2O_1    2.962270(18) 1_555  14_445
	Fe2O_1    Fe2O_1    2.962270(18) 1_555   9_554
	Fe2O_1    Co2O_1    2.962270(18) 1_555   9_554
	Fe2O_1    Fe2O_1    2.962270(18) 1_555  13_454
	Fe2O_1    Co2O_1    2.962270(18) 1_555  13_454
	Fe2O_1    Fe2O_1    2.962270(18) 1_555  10_545
	Fe2O_1    Co2O_1    2.962270(18) 1_555  10_545
	Fe2O_1    Fe2O_1    2.963566(15) 1_555   2_555
	Fe2O_1    Co2O_1    2.963566(15) 1_555   2_555
	Fe2O_1    Fe2O_1    2.963566(15) 1_555   2_545
	Fe2O_1    Co2O_1    2.963566(15) 1_555   2_545
	loop_
		_geom_angle_atom_site_label_1
		_geom_angle_atom_site_label_2
		_geom_angle_atom_site_label_3
		_geom_angle
		_geom_angle_site_symmetry_1
		_geom_angle_site_symmetry_2
		_geom_angle_site_symmetry_3
	Co2O_1    Co2O_1    Fe2O_1     Invalid  14_445 1_555   1_555
	Fe2O_1    Co2O_1    Co2O_1     0.000    14_445 1_555  14_445
	Fe2O_1    Co2O_1    Fe2O_1     Invalid  14_445 1_555   1_555
	Fe2O_1    Co2O_1    Fe2O_1     180.000   9_554 1_555  14_445
	Fe2O_1    Co2O_1    Co2O_1     180.000   9_554 1_555  14_445
	Fe2O_1    Co2O_1    Fe2O_1     Invalid   9_554 1_555   1_555
	Co2O_1    Co2O_1    Fe2O_1     0.000     9_554 1_555   9_554
	Co2O_1    Co2O_1    Fe2O_1     180.000   9_554 1_555  14_445
	Co2O_1    Co2O_1    Co2O_1     180.000   9_554 1_555  14_445
	Co2O_1    Co2O_1    Fe2O_1     Invalid   9_554 1_555   1_555
	Fe2O_1    Co2O_1    Co2O_1     60.0289(4) 13_454 1_555   9_554
	Fe2O_1    Co2O_1    Fe2O_1     60.0289(4) 13_454 1_555   9_554
	Fe2O_1    Co2O_1    Fe2O_1     119.9711(4) 13_454 1_555  14_445
	Fe2O_1    Co2O_1    Co2O_1     119.9711(4) 13_454 1_555  14_445
	Fe2O_1    Co2O_1    Fe2O_1     Invalid  13_454 1_555   1_555
	Co2O_1    Co2O_1    Fe2O_1     0.000    13_454 1_555  13_454
	Co2O_1    Co2O_1    Co2O_1     60.0289(4) 13_454 1_555   9_554
	Co2O_1    Co2O_1    Fe2O_1     60.0289(4) 13_454 1_555   9_554
	Co2O_1    Co2O_1    Fe2O_1     119.9711(4) 13_454 1_555  14_445
	Co2O_1    Co2O_1    Co2O_1     119.9711(4) 13_454 1_555  14_445
	Co2O_1    Co2O_1    Fe2O_1     Invalid  13_454 1_555   1_555
	Fe2O_1    Co2O_1    Co2O_1     180.000  10_545 1_555  13_454
	Fe2O_1    Co2O_1    Fe2O_1     180.000  10_545 1_555  13_454
	Fe2O_1    Co2O_1    Co2O_1     119.9711(4) 10_545 1_555   9_554
	Fe2O_1    Co2O_1    Fe2O_1     119.9711(4) 10_545 1_555   9_554
	Fe2O_1    Co2O_1    Fe2O_1     60.0289(4) 10_545 1_555  14_445
	Fe2O_1    Co2O_1    Co2O_1     60.0289(4) 10_545 1_555  14_445
	Fe2O_1    Co2O_1    Fe2O_1     Invalid  10_545 1_555   1_555
	Co2O_1    Co2O_1    Fe2O_1     0.000    10_545 1_555  10_545
	Co2O_1    Co2O_1    Co2O_1     180.000  10_545 1_555  13_454
	Co2O_1    Co2O_1    Fe2O_1     180.000  10_545 1_555  13_454
	Co2O_1    Co2O_1    Co2O_1     119.9711(4) 10_545 1_555   9_554
	Co2O_1    Co2O_1    Fe2O_1     119.9711(4) 10_545 1_555   9_554
	Co2O_1    Co2O_1    Fe2O_1     60.0289(4) 10_545 1_555  14_445
	Co2O_1    Co2O_1    Co2O_1     60.0289(4) 10_545 1_555  14_445
	Co2O_1    Co2O_1    Fe2O_1     Invalid  10_545 1_555   1_555
	Fe2O_1    Co2O_1    Co2O_1     120.0145(2)  2_555 1_555  10_545
	Fe2O_1    Co2O_1    Fe2O_1     120.0145(2)  2_555 1_555  10_545
	Fe2O_1    Co2O_1    Co2O_1     59.9855(2)  2_555 1_555  13_454
	Fe2O_1    Co2O_1    Fe2O_1     59.9855(2)  2_555 1_555  13_454
	Fe2O_1    Co2O_1    Co2O_1     59.9855(2)  2_555 1_555   9_554
	Fe2O_1    Co2O_1    Fe2O_1     59.9855(2)  2_555 1_555   9_554
	Fe2O_1    Co2O_1    Fe2O_1     120.0145(2)  2_555 1_555  14_445
	Fe2O_1    Co2O_1    Co2O_1     120.0145(2)  2_555 1_555  14_445
	Fe2O_1    Co2O_1    Fe2O_1     Invalid   2_555 1_555   1_555
	Co2O_1    Co2O_1    Fe2O_1     0.000     2_555 1_555   2_555
	Co2O_1    Co2O_1    Co2O_1     120.0145(2)  2_555 1_555  10_545
	Co2O_1    Co2O_1    Fe2O_1     120.0145(2)  2_555 1_555  10_545
	Co2O_1    Co2O_1    Co2O_1     59.9855(2)  2_555 1_555  13_454
	Co2O_1    Co2O_1    Fe2O_1     59.9855(2)  2_555 1_555  13_454
	Co2O_1    Co2O_1    Co2O_1     59.9855(2)  2_555 1_555   9_554
	Co2O_1    Co2O_1    Fe2O_1     59.9855(2)  2_555 1_555   9_554
	Co2O_1    Co2O_1    Fe2O_1     120.0145(2)  2_555 1_555  14_445
	Co2O_1    Co2O_1    Co2O_1     120.0145(2)  2_555 1_555  14_445
	Co2O_1    Co2O_1    Fe2O_1     Invalid   2_555 1_555   1_555
	Fe2O_1    Co2O_1    Co2O_1     180.000   2_545 1_555   2_555
	Fe2O_1    Co2O_1    Fe2O_1     180.000   2_545 1_555   2_555
	Fe2O_1    Co2O_1    Co2O_1     59.9855(2)  2_545 1_555  10_545
	Fe2O_1    Co2O_1    Fe2O_1     59.9855(2)  2_545 1_555  10_545
	Fe2O_1    Co2O_1    Co2O_1     120.0145(2)  2_545 1_555  13_454
	Fe2O_1    Co2O_1    Fe2O_1     120.0145(2)  2_545 1_555  13_454
	Fe2O_1    Co2O_1    Co2O_1     120.0145(2)  2_545 1_555   9_554
	Fe2O_1    Co2O_1    Fe2O_1     120.0145(2)  2_545 1_555   9_554
	Fe2O_1    Co2O_1    Fe2O_1     59.9855(2)  2_545 1_555  14_445
	Fe2O_1    Co2O_1    Co2O_1     59.9855(2)  2_545 1_555  14_445
	Fe2O_1    Co2O_1    Fe2O_1     Invalid   2_545 1_555   1_555
	Co2O_1    Co2O_1    Fe2O_1     0.000     2_545 1_555   2_545
	Co2O_1    Co2O_1    Co2O_1     180.000   2_545 1_555   2_555
	Co2O_1    Co2O_1    Fe2O_1     180.000   2_545 1_555   2_555
	Co2O_1    Co2O_1    Co2O_1     59.9855(2)  2_545 1_555  10_545
	Co2O_1    Co2O_1    Fe2O_1     59.9855(2)  2_545 1_555  10_545
	Co2O_1    Co2O_1    Co2O_1     120.0145(2)  2_545 1_555  13_454
	Co2O_1    Co2O_1    Fe2O_1     120.0145(2)  2_545 1_555  13_454
	Co2O_1    Co2O_1    Co2O_1     120.0145(2)  2_545 1_555   9_554
	Co2O_1    Co2O_1    Fe2O_1     120.0145(2)  2_545 1_555   9_554
	Co2O_1    Co2O_1    Fe2O_1     59.9855(2)  2_545 1_555  14_445
	Co2O_1    Co2O_1    Co2O_1     59.9855(2)  2_545 1_555  14_445
	Co2O_1    Co2O_1    Fe2O_1     Invalid   2_545 1_555   1_555
	Co2O_1    Fe2O_1    Co2O_1     Invalid  14_445 1_555   1_555
	Fe2O_1    Fe2O_1    Co2O_1     0.000    14_445 1_555  14_445
	Fe2O_1    Fe2O_1    Co2O_1     Invalid  14_445 1_555   1_555
	Fe2O_1    Fe2O_1    Fe2O_1     180.000   9_554 1_555  14_445
	Fe2O_1    Fe2O_1    Co2O_1     180.000   9_554 1_555  14_445
	Fe2O_1    Fe2O_1    Co2O_1     Invalid   9_554 1_555   1_555
	Co2O_1    Fe2O_1    Fe2O_1     0.000     9_554 1_555   9_554
	Co2O_1    Fe2O_1    Fe2O_1     180.000   9_554 1_555  14_445
	Co2O_1    Fe2O_1    Co2O_1     180.000   9_554 1_555  14_445
	Co2O_1    Fe2O_1    Co2O_1     Invalid   9_554 1_555   1_555
	Fe2O_1    Fe2O_1    Co2O_1     60.0289(4) 13_454 1_555   9_554
	Fe2O_1    Fe2O_1    Fe2O_1     60.0289(4) 13_454 1_555   9_554
	Fe2O_1    Fe2O_1    Fe2O_1     119.9711(4) 13_454 1_555  14_445
	Fe2O_1    Fe2O_1    Co2O_1     119.9711(4) 13_454 1_555  14_445
	Fe2O_1    Fe2O_1    Co2O_1     Invalid  13_454 1_555   1_555
	Co2O_1    Fe2O_1    Fe2O_1     0.000    13_454 1_555  13_454
	Co2O_1    Fe2O_1    Co2O_1     60.0289(4) 13_454 1_555   9_554
	Co2O_1    Fe2O_1    Fe2O_1     60.0289(4) 13_454 1_555   9_554
	Co2O_1    Fe2O_1    Fe2O_1     119.9711(4) 13_454 1_555  14_445
	Co2O_1    Fe2O_1    Co2O_1     119.9711(4) 13_454 1_555  14_445
	Co2O_1    Fe2O_1    Co2O_1     Invalid  13_454 1_555   1_555
	Fe2O_1    Fe2O_1    Co2O_1     180.000  10_545 1_555  13_454
	Fe2O_1    Fe2O_1    Fe2O_1     180.000  10_545 1_555  13_454
	Fe2O_1    Fe2O_1    Co2O_1     119.9711(4) 10_545 1_555   9_554
	Fe2O_1    Fe2O_1    Fe2O_1     119.9711(4) 10_545 1_555   9_554
	Fe2O_1    Fe2O_1    Fe2O_1     60.0289(4) 10_545 1_555  14_445
	Fe2O_1    Fe2O_1    Co2O_1     60.0289(4) 10_545 1_555  14_445
	Fe2O_1    Fe2O_1    Co2O_1     Invalid  10_545 1_555   1_555
	Co2O_1    Fe2O_1    Fe2O_1     0.000    10_545 1_555  10_545
	Co2O_1    Fe2O_1    Co2O_1     180.000  10_545 1_555  13_454
	Co2O_1    Fe2O_1    Fe2O_1     180.000  10_545 1_555  13_454
	Co2O_1    Fe2O_1    Co2O_1     119.9711(4) 10_545 1_555   9_554
	Co2O_1    Fe2O_1    Fe2O_1     119.9711(4) 10_545 1_555   9_554
	Co2O_1    Fe2O_1    Fe2O_1     60.0289(4) 10_545 1_555  14_445
	Co2O_1    Fe2O_1    Co2O_1     60.0289(4) 10_545 1_555  14_445
	Co2O_1    Fe2O_1    Co2O_1     Invalid  10_545 1_555   1_555
	Fe2O_1    Fe2O_1    Co2O_1     120.0145(2)  2_555 1_555  10_545
	Fe2O_1    Fe2O_1    Fe2O_1     120.0145(2)  2_555 1_555  10_545
	Fe2O_1    Fe2O_1    Co2O_1     59.9855(2)  2_555 1_555  13_454
	Fe2O_1    Fe2O_1    Fe2O_1     59.9855(2)  2_555 1_555  13_454
	Fe2O_1    Fe2O_1    Co2O_1     59.9855(2)  2_555 1_555   9_554
	Fe2O_1    Fe2O_1    Fe2O_1     59.9855(2)  2_555 1_555   9_554
	Fe2O_1    Fe2O_1    Fe2O_1     120.0145(2)  2_555 1_555  14_445
	Fe2O_1    Fe2O_1    Co2O_1     120.0145(2)  2_555 1_555  14_445
	Fe2O_1    Fe2O_1    Co2O_1     Invalid   2_555 1_555   1_555
	Co2O_1    Fe2O_1    Fe2O_1     0.000     2_555 1_555   2_555
	Co2O_1    Fe2O_1    Co2O_1     120.0145(2)  2_555 1_555  10_545
	Co2O_1    Fe2O_1    Fe2O_1     120.0145(2)  2_555 1_555  10_545
	Co2O_1    Fe2O_1    Co2O_1     59.9855(2)  2_555 1_555  13_454
	Co2O_1    Fe2O_1    Fe2O_1     59.9855(2)  2_555 1_555  13_454
	Co2O_1    Fe2O_1    Co2O_1     59.9855(2)  2_555 1_555   9_554
	Co2O_1    Fe2O_1    Fe2O_1     59.9855(2)  2_555 1_555   9_554
	Co2O_1    Fe2O_1    Fe2O_1     120.0145(2)  2_555 1_555  14_445
	Co2O_1    Fe2O_1    Co2O_1     120.0145(2)  2_555 1_555  14_445
	Co2O_1    Fe2O_1    Co2O_1     Invalid   2_555 1_555   1_555
	Fe2O_1    Fe2O_1    Co2O_1     180.000   2_545 1_555   2_555
	Fe2O_1    Fe2O_1    Fe2O_1     180.000   2_545 1_555   2_555
	Fe2O_1    Fe2O_1    Co2O_1     59.9855(2)  2_545 1_555  10_545
	Fe2O_1    Fe2O_1    Fe2O_1     59.9855(2)  2_545 1_555  10_545
	Fe2O_1    Fe2O_1    Co2O_1     120.0145(2)  2_545 1_555  13_454
	Fe2O_1    Fe2O_1    Fe2O_1     120.0145(2)  2_545 1_555  13_454
	Fe2O_1    Fe2O_1    Co2O_1     120.0145(2)  2_545 1_555   9_554
	Fe2O_1    Fe2O_1    Fe2O_1     120.0145(2)  2_545 1_555   9_554
	Fe2O_1    Fe2O_1    Fe2O_1     59.9855(2)  2_545 1_555  14_445
	Fe2O_1    Fe2O_1    Co2O_1     59.9855(2)  2_545 1_555  14_445
	Fe2O_1    Fe2O_1    Co2O_1     Invalid   2_545 1_555   1_555
	Co2O_1    Fe2O_1    Fe2O_1     0.000     2_545 1_555   2_545
	Co2O_1    Fe2O_1    Co2O_1     180.000   2_545 1_555   2_555
	Co2O_1    Fe2O_1    Fe2O_1     180.000   2_545 1_555   2_555
	Co2O_1    Fe2O_1    Co2O_1     59.9855(2)  2_545 1_555  10_545
	Co2O_1    Fe2O_1    Fe2O_1     59.9855(2)  2_545 1_555  10_545
	Co2O_1    Fe2O_1    Co2O_1     120.0145(2)  2_545 1_555  13_454
	Co2O_1    Fe2O_1    Fe2O_1     120.0145(2)  2_545 1_555  13_454
	Co2O_1    Fe2O_1    Co2O_1     120.0145(2)  2_545 1_555   9_554
	Co2O_1    Fe2O_1    Fe2O_1     120.0145(2)  2_545 1_555   9_554
	Co2O_1    Fe2O_1    Fe2O_1     59.9855(2)  2_545 1_555  14_445
	Co2O_1    Fe2O_1    Co2O_1     59.9855(2)  2_545 1_555  14_445
	Co2O_1    Fe2O_1    Co2O_1     Invalid   2_545 1_555   1_555
loop_
_pd_block_diffractogram_id	
	High-Angle_Bank_Co2.dat_0
	90-Degree_Bank_Co2.dat_0
	Low-Angle_Bank_Co2.dat_0
	Co2.xye_0
#######	End powder crystal structure	#######


#######	Begin powder diffraction data	#######
data_High-Angle_Bank_Co2.dat_0
_pd_block_id	High-Angle_Bank_Co2.dat_0
_pd_calc_method	Rietveld
_diffrn_radiation_probe	neutron
_pd_meas_scan_method	tof
_refine_ls_goodness_of_fit_all	4.42886
_pd_proc_ls_prof_R_factor	0.04500
_pd_proc_ls_prof_wR_factor	0.07037
_pd_proc_ls_prof_wR_expected	0.01589
loop_
	_pd_phase_id
	_pd_phase_block_id
	_pd_phase_mass_%
1	SrCo2Fe16O27_Nuclear_0	56.17(2)
2	CoFe2O4_Nuclear_0	3.90(2)
3	SrCo2Fe16O27_Magnetic_0	37.096(15)
4	CoFe2O4_Magnetic_0	2.831(16)
loop_
	_refln_index_h
	_refln_index_k
	_refln_index_l
	_pd_refln_phase_id
	_refln_d_spacing
	_refln_F_squared_calc
	_refln_F_squared_meas
   0    0   10 1    3.275442     8.673221     8.501422
   0    0   12 1    2.729535     6.740803     6.738180
   0    0   14 1    2.339601    38.345642    36.224932
   0    0   16 1    2.047151     0.000000     0.000000
   0    0   18 1    1.819690     0.176029     0.170001
   0    0   20 1    1.637721    50.344509    51.831143
   0    0   22 1    1.488837     7.875795     8.398177
   0    0   24 1    1.364767     0.667499     0.652024
   0    0   26 1    1.259785    30.177704    29.883396
   0    0   28 1    1.169801   185.840322   182.015054
   0    0   30 1    1.091814    54.680956    55.536906
   0    0   32 1    1.023576    30.008543    28.819387
   0    0   34 1    0.963365    58.423731    59.157790
   0    0   36 1    0.909845    10.946441    10.646054
   0    0   38 1    0.861958     0.307984     0.331511
   0    0   40 1    0.818860     4.789858     4.746620
   0    0   42 1    0.779867    82.232333    77.446905
   0    0   44 1    0.744419    16.779450    16.563362
   0    0   46 1    0.712053     0.265089     0.257086
   0    0   48 1    0.682384     6.260796     5.823227
   0    0   50 1    0.655088    24.313696    24.621467
   0    0   52 1    0.629893    88.357242    89.725417
   0    0   54 1    0.606563   134.516968   134.585244
   0    0   56 1    0.584900    22.263474    22.887091
   0    0   58 1    0.564731    11.241822    11.394217
   0    0   60 1    0.545907     8.891050     8.679030
   0    0   62 1    0.528297     0.000189     0.000190
   0    0   64 1    0.511788     3.374036     3.345286
   0    0   66 1    0.496279    16.828159    16.899475
   0    0   68 1    0.481683     3.699626     3.641757
   0    0   70 1    0.467920    44.661902    44.117248
   0    0   72 1    0.454923    75.130053    77.221585
   0    0   74 1    0.442627     0.436685     0.455999
   0    0   76 1    0.430979    17.247535    17.852486
   0    0   78 1    0.419928     5.546421     5.461624
   0    0   80 1    0.409430    13.181792    12.514243
   0    0   82 1    0.399444     2.942369     2.925828
   0    0   84 1    0.389934     0.280388     0.279032
   0    0   86 1    0.380865    16.030450    15.650965
   0    0   88 1    0.372209     6.940380     6.975041
   0    0   90 1    0.363938     0.035308     0.035953
   0    0   92 1    0.356026     2.852414     3.009519
   0    0   94 1    0.348451     0.015970     0.016072
   0    0   96 1    0.341192    10.647269    10.276774
   0    0   98 1    0.334229     0.152920     0.160190
   0    0  100 1    0.327544     7.518100     7.806438
   0    0  102 1    0.321122    30.765740    31.821813
   0    0  104 1    0.314946     4.964367     4.964164
   0    0  106 1    0.309004    65.883871    65.296806
   0    0  108 1    0.303282     2.245793     2.424944
   0    0  110 1    0.297767     3.855659     4.001064
   0    0  112 1    0.292450     0.709596     0.735305
   0    0  114 1    0.287319     0.842335     0.894436
   0    0  116 1    0.282366     1.027519     1.053136
   0    0  118 1    0.277580     6.555967     7.113798
   0    0  120 1    0.272953     2.156548     2.227869
   0    0  122 1    0.268479     3.468408     3.398995
   0    0  124 1    0.264149     0.148328     0.143538
   0    0  126 1    0.259956    11.786098    11.487505
   0    0  128 1    0.255894     1.107213     1.104357
   0    2    6 1    3.728555     6.718107     6.450112
   0    2    7 1    3.449328     0.366596     0.354653
   0    2    8 1    3.193892     0.655914     0.636304
   0    2    9 1    2.963360     9.437371     9.768002
   0    2   10 1    2.756741    28.397843    28.977190
   0    2   11 1    2.572067    30.679837    31.179386
   0    2   12 1    2.407035     1.313981     1.277338
   0    2   13 1    2.259346     0.219709     0.201412
   0    2   14 1    2.126857     0.044235     0.046299
   0    2   15 1    2.007654     0.598296     0.551075
   0    2   16 1    1.900055     2.597190     2.587011
   0    2   17 1    1.802602    11.266677    11.009875
   0    2   18 1    1.714041    12.774941    12.599064
   0    2   19 1    1.633293     0.616203     0.631493
   0    2   20 1    1.559431     2.775953     2.646123
   0    2   21 1    1.491657     1.670346     1.995058
   0    2   22 1    1.429286     0.480857     0.480663
   0    2   23 1    1.371725     0.928874     0.906797
   0    2   24 1    1.318460    12.353471    12.056437
   0    2   25 1    1.269044    51.286813    49.868233
   0    2   26 1    1.223090     0.094193     0.101223
   0    2   27 1    1.180256     8.141294     7.752939
   0    2   28 1    1.140244     6.169170     5.994218
   0    2   29 1    1.102791    25.694369    26.299324
   0    2   30 1    1.067666     6.262888     6.406036
   0    2   31 1    1.034663     0.062306     0.061162
   0    2   32 1    1.003599     0.221033     0.215169
   0    2   33 1    0.974311     5.883869     5.786191
   0    2   34 1    0.946655     6.256282     6.131783
   0    2   35 1    0.920500    15.768670    15.499323
   0    2   36 1    0.895728     4.855011     4.688369
   0    2   37 1    0.872236     3.730413     3.892154
   0    2   38 1    0.849927     0.157119     0.169033
   0    2   39 1    0.828716     1.204027     1.195840
   0    2   40 1    0.808524     3.334697     3.364720
   0    2   41 1    0.789281     6.402251     6.168973
   0    2   42 1    0.770922    15.690113    15.722745
   0    2   43 1    0.753389     1.690339     1.567791
   0    2   44 1    0.736627    18.090109    18.560451
   0    2   45 1    0.720587     5.071772     4.894988
   0    2   46 1    0.705225     3.625461     3.501415
   0    2   47 1    0.690497     0.000018     0.000018
   0    2   48 1    0.676367     0.178051     0.176066
   0    2   49 1    0.662799     0.047518     0.048849
   0    2   50 1    0.649760     5.538136     5.422355
   0    2   51 1    0.637220     0.041728     0.041746
   0    2   52 1    0.625151     1.432163     1.471022
   0    2   53 1    0.613528     2.782712     2.927053
   0    2   54 1    0.602326     1.128266     1.167449
   0    2   55 1    0.591523    10.625781    10.994436
   0    2   56 1    0.581098     0.111632     0.112964
   0    2   57 1    0.571032     0.005562     0.005465
   0    2   58 1    0.561307     0.001189     0.001193
   0    2   59 1    0.551905     2.987720     3.037586
   0    2   60 1    0.542812     2.919214     2.961781
   0    2   61 1    0.534011    32.745110    32.035298
   0    2   62 1    0.525490     7.843684     7.631747
   0    2   63 1    0.517236     8.117264     7.989709
   0    2   64 1    0.509235    13.658438    13.534533
   0    2   65 1    0.501477    10.211728     9.820437
   0    2   66 1    0.493950     1.014128     0.958799
   0    2   67 1    0.486645     1.189420     1.182050
   0    2   68 1    0.479552     2.726369     2.807515
   0    2   69 1    0.472662    13.163009    13.353756
   0    2   70 1    0.465967     0.678311     0.705115
   0    2   71 1    0.459457     9.092243     9.057894
   0    2   72 1    0.453127     5.035722     4.941930
   0    2   73 1    0.446967     0.619481     0.615635
   0    2   74 1    0.440973     6.287610     6.327112
   0    2   75 1    0.435136     0.978672     0.975277
   0    2   76 1    0.429451     3.525453     3.752163
   0    2   77 1    0.423913     4.576658     4.745177
   0    2   78 1    0.418515     0.013090     0.012984
   0    2   79 1    0.413252     6.171421     6.349823
   0    2   80 1    0.408120     0.082526     0.082476
   0    2   81 1    0.403113     1.455304     1.471800
   0    2   82 1    0.398227    21.750830    22.081867
   0    2   83 1    0.393458    18.469978    18.626975
   0    2   84 1    0.388801     2.266777     2.232222
   0    2   85 1    0.384253     0.009440     0.009257
   0    2   86 1    0.379810     0.000954     0.000927
   0    2   87 1    0.375468     0.293377     0.310136
   0    2   88 1    0.371224     1.413274     1.498859
   0    2   89 1    0.367074     0.226122     0.235242
   0    2   90 1    0.363017     0.874729     0.907455
   0    2   91 1    0.359047    12.612424    12.133794
   0    2   92 1    0.355164     0.609214     0.628237
   0    2   93 1    0.351363     0.037569     0.038696
   0    2   94 1    0.347642     0.217629     0.227541
   0    2   95 1    0.344000    20.252919    20.522788
   0    2   96 1    0.340432     4.831355     4.763827
   0    2   97 1    0.336938    27.985780    27.614333
   0    2   98 1    0.333515    11.332359    11.242798
   0    2   99 1    0.330160     5.235137     5.297922
   0    2  100 1    0.326872     0.493285     0.499959
   0    2  101 1    0.323649     1.262525     1.306649
   0    2  102 1    0.320488     0.830245     0.847732
   0    2  103 1    0.317389     0.732259     0.754101
   0    2  104 1    0.314349     3.861153     3.890946
   0    2  105 1    0.311366     2.258513     2.312279
   0    2  106 1    0.308439     0.978428     0.979462
   0    2  107 1    0.305567     0.001796     0.001892
   0    2  108 1    0.302748     0.072908     0.078826
   0    2  109 1    0.299980     0.027132     0.027362
   0    2  110 1    0.297262     4.025690     4.226463
   0    2  111 1    0.294593     2.362757     2.280557
   0    2  112 1    0.291971    13.039445    13.596773
   0    2  113 1    0.289396     1.497182     1.503813
   0    2  114 1    0.286865     1.978704     2.116009
   0    2  115 1    0.284379    12.214595    12.542273
   0    2  116 1    0.281935     7.471195     7.575224
   0    2  117 1    0.279532     2.603661     2.574345
   0    2  118 1    0.277170     1.422617     1.509995
   0    2  119 1    0.274848     1.428977     1.479143
   0    2  120 1    0.272564     0.432942     0.447374
   0    2  121 1    0.270318     0.869859     0.835815
   0    2  122 1    0.268108     1.601069     1.555355
   0    2  123 1    0.265934     0.262598     0.250878
   0    2  124 1    0.263796     2.909231     2.778331
   0    2  125 1    0.261691     6.431312     6.187572
   0    2  126 1    0.259619     0.201492     0.202858
   0    2  127 1    0.257580    16.583962    15.537985
   0    2  128 1    0.255573     2.692853     2.676899
   0    2  129 1    0.253597     1.906738     1.831662
   0    4    0 1    2.552348     0.000476     0.000550
   0    4    1 1    2.544634     9.209139     9.394394
   0    4    2 1    2.521905     8.515572     8.569288
   0    4    3 1    2.485341    25.339256    26.292730
   0    4    4 1    2.436723     1.423186     1.442919
   0    4    5 1    2.378213     0.000509     0.000519
   0    4    6 1    2.312118    56.745442    58.124758
   0    4    7 1    2.240684     6.513119     6.308103
   0    4    8 1    2.165952   112.635074   114.231444
   0    4    9 1    2.089674    91.598389    91.204968
   0    4   10 1    2.013276    18.282643    18.941526
   0    4   11 1    1.937869     5.561089     5.499475
   0    4   12 1    1.864277     0.068363     0.066351
   0    4   13 1    1.793082    21.007760    21.775825
   0    4   14 1    1.724664     6.489593     6.464617
   0    4   15 1    1.659250   129.918585   130.327704
   0    4   16 1    1.596946   112.813287   115.021714
   0    4   17 1    1.537771   124.469465   123.440933
   0    4   18 1    1.481680   112.555348   115.291005
   0    4   19 1    1.428585   181.918621   177.318691
   0    4   20 1    1.378370    35.966262    35.996864
   0    4   21 1    1.330901    31.270608    30.874826
   0    4   22 1    1.286033    39.777437    39.814870
   0    4   23 1    1.243621    16.831324    17.006989
   0    4   24 1    1.203518     1.530583     1.609351
   0    4   25 1    1.165581     8.584763     8.423237
   0    4   26 1    1.129673     1.795507     1.733372
   0    4   27 1    1.095663    16.075469    16.663183
   0    4   28 1    1.063429     0.139262     0.139198
   0    4   29 1    1.032853     7.279939     7.128489
   0    4   30 1    1.003827     0.588431     0.571245
   0    4   31 1    0.976250     4.320690     4.346714
   0    4   32 1    0.950027     9.731057     9.969776
   0    4   33 1    0.925072    11.016577    11.202448
   0    4   34 1    0.901301     1.191751     1.230732
   0    4   35 1    0.878641   120.349547   122.956824
   0    4   36 1    0.857021   345.194540   348.470566
   0    4   37 1    0.836376    14.005685    14.157993
   0    4   38 1    0.816646     2.069492     2.114636
   0    4   39 1    0.797777     1.147374     1.086150
   0    4   40 1    0.779715     3.768381     3.548310
   0    4   41 1    0.762414     0.684096     0.660489
   0    4   42 1    0.745829     1.993140     1.947491
   0    4   43 1    0.729918     1.432895     1.344561
   0    4   44 1    0.714643    31.340695    30.972673
   0    4   45 1    0.699969    83.003193    80.517500
   0    4   46 1    0.685862     6.942968     6.704769
   0    4   47 1    0.672292     2.635882     2.764726
   0    4   48 1    0.659230     6.312371     6.402291
   0    4   49 1    0.646648    21.851761    21.272814
   0    4   50 1    0.634522     4.338972     4.423671
   0    4   51 1    0.622828   152.999963   151.134856
   0    4   52 1    0.611545    14.385225    14.593818
   0    4   53 1    0.600651     0.041303     0.042633
   0    4   54 1    0.590128     0.752548     0.758966
   0    4   55 1    0.579957    44.442997    45.664539
   0    4   56 1    0.570122    11.963817    12.106395
   0    4   57 1    0.560606    38.573059    36.962030
   0    4   58 1    0.551396    12.352154    12.235549
   0    4   59 1    0.542476    10.007741    10.145084
   0    4   60 1    0.533833     2.982471     2.936241
   0    4   61 1    0.525456    27.120011    26.378293
   0    4   62 1    0.517331     5.033915     4.948904
   0    4   63 1    0.509449     0.275417     0.271009
   0    4   64 1    0.501799    55.284583    53.745317
   0    4   65 1    0.494371     3.990265     3.901883
   0    4   66 1    0.487156    45.186479    44.046122
   0    4   67 1    0.480144    20.445852    20.379401
   0    4   68 1    0.473327     5.455160     5.665377
   0    4   69 1    0.466699     9.608129     9.960647
   0    4   70 1    0.460250    70.490214    68.596630
   0    4   71 1    0.453974    52.654387    52.422839
   0    4   72 1    0.447864    31.515610    31.035989
   0    4   73 1    0.441914    14.745018    15.227640
   0    4   74 1    0.436118     6.546716     6.677175
   0    4   75 1    0.430469     0.384585     0.397150
   0    4   76 1    0.424963     2.389739     2.377701
   0    4   77 1    0.419595     0.043907     0.042588
   0    4   78 1    0.414358    22.516602    23.088703
   0    4   79 1    0.409248    14.243824    13.403327
   0    4   80 1    0.404262     7.137797     7.382335
   0    4   81 1    0.399394    13.157525    13.113891
   0    4   82 1    0.394641     0.084968     0.085655
   0    4   83 1    0.389997     6.643473     6.597489
   0    4   84 1    0.385461     0.050204     0.049294
   0    4   85 1    0.381028    46.600067    44.873536
   0    4   86 1    0.376694    19.338168    19.978549
   0    4   87 1    0.372457    56.275311    55.818002
   0    4   88 1    0.368314    19.818398    20.603059
   0    4   89 1    0.364260    23.295684    24.196620
   0    4   90 1    0.360294    36.593540    36.727147
   0    4   91 1    0.356412    12.707713    13.433650
   0    4   92 1    0.352612     7.301861     7.648542
   0    4   93 1    0.348892    31.036620    30.700559
   0    4   94 1    0.345249    14.468230    14.844548
   0    4   95 1    0.341680     0.113792     0.110443
   0    4   96 1    0.338184     5.308083     5.018806
   0    4   97 1    0.334757     2.739679     2.771064
   0    4   98 1    0.331399     0.829017     0.833358
   0    4   99 1    0.328108     2.682469     2.854990
   0    4  100 1    0.324880     1.653318     1.699163
   0    4  101 1    0.321715     7.300167     7.409640
   0    4  102 1    0.318610     4.028115     4.013675
   0    4  103 1    0.315564     7.332754     7.284361
   0    4  104 1    0.312576     4.384713     4.364161
   0    4  105 1    0.309643    10.361603    10.256677
   0    4  106 1    0.306764     3.310230     3.395804
   0    4  107 1    0.303938     0.398405     0.422686
   0    4  108 1    0.301163    29.939112    30.486200
   0    4  109 1    0.298438     1.503884     1.560338
   0    4  110 1    0.295762     0.123596     0.118191
   0    4  111 1    0.293132     8.807177     9.131981
   0    4  112 1    0.290549     2.532506     2.488804
   0    4  113 1    0.288011     1.604770     1.680210
   0    4  114 1    0.285516     2.030014     2.087662
   0    4  115 1    0.283064     3.634856     3.720150
   0    4  116 1    0.280653     6.210562     6.495929
   0    4  117 1    0.278283     1.053932     1.059910
   0    4  118 1    0.275953     0.798087     0.802407
   0    4  119 1    0.273661     1.181265     1.160151
   0    4  120 1    0.271406     0.733311     0.736297
   0    4  121 1    0.269188    56.188346    55.357854
   0    4  122 1    0.267006     0.641174     0.629937
   0    4  123 1    0.264858     8.423518     8.030115
   0    4  124 1    0.262745    16.192511    15.994772
   0    4  125 1    0.260665     3.988024     3.742469
   0    4  126 1    0.258618     1.620517     1.553063
   0    4  127 1    0.256602     0.977685     0.956717
   0    4  128 1    0.254617     7.269120     6.847429
   0    4  129 1    0.252663     0.266410     0.257117
   0    6    0 1    1.701565    27.348441    28.534170
   0    6    1 1    1.699274     1.112499     1.120018
   0    6    2 1    1.692455     1.352065     1.324328
   0    6    3 1    1.681270     3.863356     3.858764
   0    6    4 1    1.665977     5.844160     6.934299
   0    6    5 1    1.646915     2.636725     2.649916
   0    6    6 1    1.624482    72.887357    78.712255
   0    6    7 1    1.599116     0.137054     0.148785
   0    6    8 1    1.571274    18.655030    18.527654
   0    6    9 1    1.541412     0.069303     0.078063
   0    6   10 1    1.509971     9.680781     9.683874
   0    6   11 1    1.477365     0.677506     0.832742
   0    6   12 1    1.443968     0.032935     0.034164
   0    6   13 1    1.410118     1.928170     1.864413
   0    6   14 1    1.376107     1.153448     1.104417
   0    6   15 1    1.342184     1.075963     1.077148
   0    6   16 1    1.308559     6.155787     6.051256
   0    6   17 1    1.275402     3.293588     3.281214
   0    6   18 1    1.242852     3.423425     3.485348
   0    6   19 1    1.211013     2.118946     2.038587
   0    6   20 1    1.179969     0.953724     0.899283
   0    6   21 1    1.149776     1.582418     1.532525
   0    6   22 1    1.120475     2.264346     2.239865
   0    6   23 1    1.092089     0.178699     0.180447
   0    6   24 1    1.064631     8.994988     9.172280
   0    6   25 1    1.038100     6.191852     5.950644
   0    6   26 1    1.012490    35.561513    35.089130
   0    6   27 1    0.987787     2.034967     2.049457
   0    6   28 1    0.963972     0.651894     0.669772
   0    6   29 1    0.941022     0.070629     0.077839
   0    6   30 1    0.918914     0.934185     1.056894
   0    6   31 1    0.897618     1.260713     1.239479
   0    6   32 1    0.877109     3.043572     3.070859
   0    6   33 1    0.857356     3.010464     3.201719
   0    6   34 1    0.838330     0.139027     0.141879
   0    6   35 1    0.820003     0.447921     0.443602
   0    6   36 1    0.802345     0.606326     0.611005
   0    6   37 1    0.785329     0.015446     0.015154
   0    6   38 1    0.768928     5.403103     5.298880
   0    6   39 1    0.753115     1.005043     0.940309
   0    6   40 1    0.737864     5.282682     5.403173
   0    6   41 1    0.723151     0.021484     0.020435
   0    6   42 1    0.708952    12.343926    11.794718
   0    6   43 1    0.695245     0.375587     0.390272
   0    6   44 1    0.682007     3.746313     3.510147
   0    6   45 1    0.669218     4.845914     4.864920
   0    6   46 1    0.656858   102.139105   102.759805
   0    6   47 1    0.644909     3.862633     3.920815
   0    6   48 1    0.633352     0.440686     0.442612
   0    6   49 1    0.622170     0.140298     0.137735
   0    6   50 1    0.611347     3.735222     3.756293
   0    6   51 1    0.600867     0.404901     0.420856
   0    6   52 1    0.590717     5.172261     5.304544
   0    6   53 1    0.580881     0.557429     0.567580
   0    6   54 1    0.571347    30.061854    29.747529
   0    6   55 1    0.562102     0.773262     0.814842
   0    6   56 1    0.553134     3.832149     3.846485
   0    6   57 1    0.544431     0.228143     0.223222
   0    6   58 1    0.535983     0.025085     0.024700
   0    6   59 1    0.527779     0.169393     0.167671
   0    6   60 1    0.519810    29.401419    28.285858
   0    6   61 1    0.512066     0.489744     0.483636
   0    6   62 1    0.504539     3.804600     3.852302
   0    6   63 1    0.497219     0.008958     0.009089
   0    6   64 1    0.490099     1.405890     1.384807
   0    6   65 1    0.483172     0.056933     0.057620
   0    6   66 1    0.476429     2.017282     2.049039
   0    6   67 1    0.469864     0.194477     0.191087
   0    6   68 1    0.463470     0.416521     0.434482
   0    6   69 1    0.457242     0.380875     0.376487
   0    6   70 1    0.451172     5.527491     5.518153
   0    6   71 1    0.445255     0.017493     0.017576
   0    6   72 1    0.439487     1.950186     1.919435
   0    6   73 1    0.433860     0.010873     0.011298
   0    6   74 1    0.428371     9.722001     9.641640
   0    6   75 1    0.423015     4.401035     4.396043
   0    6   76 1    0.417786    20.939110    21.029325
   0    6   77 1    0.412682     0.483594     0.505839
   0    6   78 1    0.407697     7.659474     7.627114
   0    6   79 1    0.402827     1.478288     1.488509
   0    6   80 1    0.398069    36.042618    36.672178
   0    6   81 1    0.393419     0.198048     0.199522
   0    6   82 1    0.388873    10.909289    10.724157
   0    6   83 1    0.384428     0.035241     0.034461
   0    6   84 1    0.380081     7.136990     7.021118
   0    6   85 1    0.375829     0.009391     0.009917
   0    6   86 1    0.371669    17.446439    18.412962
   0    6   87 1    0.367597     0.026735     0.028110
   0    6   88 1    0.363612     1.648224     1.644311
   0    6   89 1    0.359710     1.351567     1.274137
   0    6   90 1    0.355889     0.414554     0.433878
   0    6   91 1    0.352146     0.011056     0.011831
   0    6   92 1    0.348480     0.422781     0.425274
   0    6   93 1    0.344888     1.099376     1.130941
   0    6   94 1    0.341367     0.640573     0.616785
   0    6   95 1    0.337916     0.314353     0.302013
   0    6   96 1    0.334533     1.500915     1.553782
   0    6   97 1    0.331215     0.419394     0.421997
   0    6   98 1    0.327962     0.002171     0.002312
   0    6   99 1    0.324770     0.205502     0.210803
   0    6  100 1    0.321639    37.674116    38.357726
   0    6  101 1    0.318567     0.313221     0.313063
   0    6  102 1    0.315552     0.730237     0.725314
   0    6  103 1    0.312592     0.312921     0.311056
   0    6  104 1    0.309686     0.535496     0.529379
   0    6  105 1    0.306833     0.270869     0.277297
   0    6  106 1    0.304031     0.287420     0.303229
   0    6  107 1    0.301279     0.185663     0.190263
   0    6  108 1    0.298576     0.793590     0.815248
   0    6  109 1    0.295920     0.176096     0.168512
   0    6  110 1    0.293310    28.109097    29.197770
   0    6  111 1    0.290745     0.164426     0.165367
   0    6  112 1    0.288224    27.516250    28.237675
   0    6  113 1    0.285746     0.194188     0.203522
   0    6  114 1    0.283309     0.365740     0.375358
   0    6  115 1    0.280913     0.042545     0.045205
   0    6  116 1    0.278556     1.008116     0.991244
   0    6  117 1    0.276239     0.341918     0.349389
   0    6  118 1    0.273958     3.124635     3.104375
   0    6  119 1    0.271715     0.245226     0.243041
   0    6  120 1    0.269508     9.744597     9.875200
   0    6  121 1    0.267336     0.099325     0.100080
   0    6  122 1    0.265198     3.224030     3.101467
   0    6  123 1    0.263094     0.256394     0.254927
   0    6  124 1    0.261022     2.379767     2.286165
   0    6  125 1    0.258982     0.004105     0.003799
   0    6  126 1    0.256974     1.313483     1.291611
   0    6  127 1    0.254996     0.085716     0.082890
   0    6  128 1    0.253048     4.686266     4.428191
   0    8    0 1    1.276174     0.451542     0.450923
   0    8    1 1    1.275206     2.865096     2.853926
   0    8    2 1    1.272317     8.060258     8.317877
   0    8    3 1    1.267545    37.184984    36.524429
   0    8    4 1    1.260953     4.956442     5.157837
   0    8    5 1    1.252626     0.754973     0.761193
   0    8    6 1    1.242670    41.583437    42.386197
   0    8    7 1    1.231205     1.698296     1.690666
   0    8    8 1    1.218361    81.019686    84.063405
   0    8    9 1    1.204281    84.700258    89.136820
   0    8   10 1    1.189107    18.117306    18.506819
   0    8   11 1    1.172985    18.281424    18.915698
   0    8   12 1    1.156059     0.108828     0.100281
   0    8   13 1    1.138467    23.648396    23.331331
   0    8   14 1    1.120342    18.052680    17.881746
   0    8   15 1    1.101807   106.972504   108.755142
   0    8   16 1    1.082976   153.098633   154.600582
   0    8   17 1    1.063955   133.864723   134.720041
   0    8   18 1    1.044837   101.211673   100.618630
   0    8   19 1    1.025707   117.205921   120.861989
   0    8   20 1    1.006638    12.836960    12.476608
   0    8   21 1    0.987696    28.330603    28.543221
   0    8   22 1    0.968935    20.963348    22.254118
   0    8   23 1    0.950402    23.833120    24.292781
   0    8   24 1    0.932139     0.428542     0.448927
   0    8   25 1    0.914176    20.060111    18.881814
   0    8   26 1    0.896541     1.256799     1.210057
   0    8   27 1    0.879254    25.211599    27.048116
   0    8   28 1    0.862332     0.176859     0.187800
   0    8   29 1    0.845786     5.503596     5.549573
   0    8   30 1    0.829625     0.346304     0.352689
   0    8   31 1    0.813853     0.240045     0.240384
   0    8   32 1    0.798473     8.302640     8.204970
   0    8   33 1    0.783484     2.792613     2.751447
   0    8   34 1    0.768885     3.347500     3.282825
   0    8   35 1    0.754672    90.946280    89.488745
   0    8   36 1    0.740840   335.951421   333.411962
   0    8   37 1    0.727382    24.645120    23.998266
   0    8   38 1    0.714293     6.151263     6.069674
   0    8   39 1    0.701563     0.035518     0.035582
   0    8   40 1    0.689185     7.863778     7.685415
   0    8   41 1    0.677151     0.653800     0.651039
   0    8   42 1    0.665450     0.913422     0.926502
   0    8   43 1    0.654075     1.121411     1.142735
   0    8   44 1    0.643017    30.817843    31.451338
   0    8   45 1    0.632265    77.673255    75.999707
   0    8   46 1    0.621811     1.533268     1.523706
   0    8   47 1    0.611645     0.008048     0.008210
   0    8   48 1    0.601759     5.729370     5.981582
   0    8   49 1    0.592144    14.661667    15.158918
   0    8   50 1    0.582790     0.066621     0.068626
   0    8   51 1    0.573691   148.094852   144.717025
   0    8   52 1    0.564836     2.756698     2.803024
   0    8   53 1    0.556219     0.057411     0.058717
   0    8   54 1    0.547832     0.515027     0.512159
   0    8   55 1    0.539666    47.848574    48.361890
   0    8   56 1    0.531714    17.863739    17.605666
   0    8   57 1    0.523970    38.748553    37.149711
   0    8   58 1    0.516426    12.176280    11.865145
   0    8   59 1    0.509076     5.395711     5.377397
   0    8   60 1    0.501914     0.416786     0.407686
   0    8   61 1    0.494932    14.071406    14.107946
   0    8   62 1    0.488125     4.455064     4.497813
   0    8   63 1    0.481487     2.801190     2.750057
   0    8   64 1    0.475014    44.289939    43.225202
   0    8   65 1    0.468698    12.330047    11.992656
   0    8   66 1    0.462536    41.096321    40.819137
   0    8   67 1    0.456521    12.027818    11.906433
   0    8   68 1    0.450651     1.986957     2.010634
   0    8   69 1    0.444918     3.200606     3.207506
   0    8   70 1    0.439320    94.933115    94.782795
   0    8   71 1    0.433852    33.786665    35.120557
   0    8   72 1    0.428510    20.063878    19.878902
   0    8   73 1    0.423290     9.317676     9.406586
   0    8   74 1    0.418188     2.035147     2.022251
   0    8   75 1    0.413200     0.834478     0.861954
   0    8   76 1    0.408323     3.350153     3.334185
   0    8   77 1    0.403554     2.704043     2.763697
   0    8   78 1    0.398888    19.672385    20.108375
   0    8   79 1    0.394324    20.650471    20.977876
   0    8   80 1    0.389858     2.565697     2.555290
   0    8   81 1    0.385486    19.809131    19.432719
[truncated: 20,647,952 more chars]
