# Supplementary material for: Controlling the magnetic structure in W-type hexaferrites
Source: J Appl Crystallogr. 2023 Apr 13;56(Pt 3):597–602. doi: 10.1107/S1600576723002133 (PMC10241064; doi:10.1107/S1600576723002133)
Supplement: Supplementary file 2 [file j-56-00597-sup2.zip › CIFs/pdCIF_SrCoZnFe16O27.cif]

#######	Begin powder crystal structure	#######
data_SrCoZnFe16O27_Nuclear_0
_pd_block_id	SrCoZnFe16O27_Nuclear_0
# The diffractogram block id loop is at the end of the datablock.
_pd_phase_name SrCoZnFe16O27_Nuclear
_cell_length_a  5.89885(3)
_cell_length_b  10.21681(5)
_cell_length_c  32.79209(3)
_cell_angle_alpha 90
_cell_angle_beta  90
_cell_angle_gamma 90
_cell_volume 1976.294(13)
_exptl_crystal_density_diffrn	5.16352(4)
_space_group_name_H-M_alt 63
loop_
	_space_group_symop_id
	_space_group_symop_operation_xyz
	  1 'x, y, z '
	  2 '-x, -y, z+1/2 '
	  3 '-x, y, -z+1/2 '
	  4 '-x, y, z '
	  5 'x, -y, -z '
	  6 'x, -y, z+1/2 '
	  7 'x, y, -z+1/2 '
	  8 '-x, -y, -z '
	  9 'x+1/2, y+1/2, z '
	 10 '-x+1/2, -y+1/2, z+1/2 '
	 11 '-x+1/2, y+1/2, -z+1/2 '
	 12 '-x+1/2, y+1/2, z '
	 13 'x+1/2, -y+1/2, -z '
	 14 'x+1/2, -y+1/2, z+1/2 '
	 15 'x+1/2, y+1/2, -z+1/2 '
	 16 '-x+1/2, -y+1/2, -z '
loop_
	_atom_site_label
	_atom_site_type_symbol
	_atom_site_site_symmetry_multiplicity
	_atom_site_fract_x
	_atom_site_fract_y
	_atom_site_fract_z
	_atom_site_occupancy
	_atom_site_B_iso_or_equiv
Sr1 Sr+2   4 0 -0.0020(7) 0.25 1 0.725(15)
Fe1 Fe+3   8 0 -0.0000(3) 0.056353(17) 0.694(4) 0.205(10)
Co1 Co+2   8 0 -0.0000(3) 0.056353(17) 0.002(6) 0.205(10)
Zn1 Zn+2   8 0 -0.0000(3) 0.056353(17) 0.304(7) 0.205(10)
Fe2 Fe+3   8 0 0.3332(4) 0.593300(15) 0.900(5) 0.217(10)
Co2 Co+2   8 0 0.3332(4) 0.593300(15) 0.000(7) 0.217(10)
Zn2 Zn+2   8 0 0.3332(4) 0.593300(15) 0.100(8) 0.217(10)
Fe3_1 Fe+3   8 0.25 0.25 0 0.81(3) 0.444(8)
Fe3_2 Fe+3   4 0 0.5 0 0.54(5) 0.444(8)
Co3_1 Co+2   8 0.25 0.25 0 0.19(3) 0.444(8)
Co3_2 Co+2   4 0 0.5 0 0.46(7) 0.444(8)
Zn3_1 Zn+2   8 0.25 0.25 0 0.00(4) 0.444(8)
Zn3_2 Zn+2   4 0 0.5 0 0.00(8) 0.444(8)
Fe4 Fe+3   8 0 0.3330(4) 0.425496(15) 1.000(3) 0.332(7)
Co4 Co+2   8 0 0.3330(4) 0.425496(15) 0 0.332(7)
Zn4 Zn+2   8 0 0.3330(4) 0.425496(15) 0.000(3) 0.332(7)
Fe5_1 Fe+3  16 0.7477(3) 0.4196(2) 0.15083(3) 1.000(9) 0.214(5)
Fe5_2 Fe+2   8 0 0.1654(3) 0.15194(6) 1.000(17) 0.214(5)
Co5_1 Co+2  16 0.7477(3) 0.4196(2) 0.15083(3) 0 0.214(5)
Co5_2 Co+2   8 0 0.1654(3) 0.15194(6) 0 0.214(5)
Zn5_1 Zn+2  16 0.7477(3) 0.4196(2) 0.15083(3) 0.000(9) 0.214(5)
Zn5_2 Zn+2   8 0 0.1654(3) 0.15194(6) 0.000(17) 0.214(5)
Fe6 Fe+3   8 0 0.3314(4) 0.708529(14) 1.000(3) 0.281(9)
Co6 Co+2   8 0 0.3314(4) 0.708529(14) 0 0.281(9)
Zn6 Zn+2   8 0 0.3314(4) 0.708529(14) 0.000(3) 0.281(9)
Fe7 Fe+3   8 0 0.3338(5) 0.24512(3) 0.500(2) 0.000(13)
Co7 Co+2   8 0 0.3338(5) 0.24512(3) 0 0.000(13)
Zn7 Zn+2   8 0 0.3338(5) 0.24512(3) 0.000(2) 0.000(13)
O1_1 O-2  16 0.7665(7) 0.4122(4) 0.03633(6) 1 0.531(10)
O1_2 O-2   8 0 0.1757(7) 0.03578(12) 1 0.531(10)
O2 O-2   8 0 0.3329(8) 0.53498(3) 1 0.327(18)
O3_1 O-2  16 0.2357(5) 0.2582(4) 0.10983(5) 1 0.306(12)
O3_2 O-2   8 0 0.4907(5) 0.11273(9) 1 0.306(12)
O4 O-2   8 0 -0.0004(9) 0.11362(3) 1 0.372(18)
O5_1 O-2  16 0.7586(5) 0.0816(4) 0.18202(4) 1 0.251(11)
O5_2 O-2   8 0 0.8346(4) 0.17742(7) 1 0.251(11)
O6 O-2   8 0 0.3330(8) 0.31927(3) 1 0.245(17)
O7_1 O-2   8 0.2663(7) 0.2340(4) 0.25 1 0.430(19)
O7_2 O-2   4 0 0.5156(9) 0.25 1 0.430(19)
loop_
	_geom_bond_atom_site_label_1
	_geom_bond_atom_site_label_2
	_geom_bond_distance
	_geom_bond_site_symmetry_1
	_geom_bond_site_symmetry_2
	Sr1       O5_1      2.780(3) 1_555   4_655
	Sr1       O5_1      2.780(3) 1_555   7_455
	Sr1       O5_1      2.780(3) 1_555   1_455
	Sr1       O5_1      2.780(3) 1_555   3_655
	Sr1       O7_1      2.878(7) 1_555   3_555
	Sr1       O7_1      2.878(7) 1_555   1_555
	Sr1       O5_2      2.907(5) 1_555   3_545
	Sr1       O5_2      2.907(5) 1_555   1_545
	Sr1       O7_2      2.9549(7) 1_555   9_445
	Sr1       O7_2      2.9549(7) 1_555   9_545
	Sr1       O7_1      3.029(7) 1_555  11_545
	Sr1       O7_1      3.029(7) 1_555   9_445
	Fe1       Co1       0.00000 1_555   1_555
	Fe1       Zn1       0.00000 1_555   1_555
	Fe1       O4        1.8779(11) 1_555   1_555
	Fe1       O1_2      1.917(8) 1_555   1_555
	Fe1       O1_1      1.925(4) 1_555   9_445
	Fe1       O1_1      1.925(4) 1_555  12_545
	Co1       Fe1       0.00000 1_555   1_555
	Co1       Zn1       0.00000 1_555   1_555
	Co1       O4        1.8779(11) 1_555   1_555
	Co1       O1_2      1.917(8) 1_555   1_555
	Co1       O1_1      1.925(4) 1_555   9_445
	Co1       O1_1      1.925(4) 1_555  12_545
	Zn1       Fe1       0.00000 1_555   1_555
	Zn1       Co1       0.00000 1_555   1_555
	Zn1       O4        1.8779(11) 1_555   1_555
	Zn1       O1_2      1.917(8) 1_555   1_555
	Zn1       O1_1      1.925(4) 1_555   9_445
	Zn1       O1_1      1.925(4) 1_555  12_545
	Fe2       Zn2       0.00000 1_555   1_555
	Fe2       Co2       0.00000 1_555   1_555
	Fe2       O3_1      1.896(3) 1_555  14_455
	Fe2       O3_1      1.896(3) 1_555  10_555
	Fe2       O3_2      1.909(6) 1_555   2_565
	Fe2       O2        1.9124(11) 1_555   1_555
	Co2       Zn2       0.00000 1_555   1_555
	Co2       Fe2       0.00000 1_555   1_555
	Co2       O3_1      1.896(3) 1_555  14_455
	Co2       O3_1      1.896(3) 1_555  10_555
	Co2       O3_2      1.909(6) 1_555   2_565
	Co2       O2        1.9124(11) 1_555   1_555
	Zn2       Co2       0.00000 1_555   1_555
	Zn2       Fe2       0.00000 1_555   1_555
	Zn2       O3_1      1.896(3) 1_555  14_455
	Zn2       O3_1      1.896(3) 1_555  10_555
	Zn2       O3_2      1.909(6) 1_555   2_565
	Zn2       O2        1.9124(11) 1_555   1_555
	Fe3_1     Co3_1     0.00000 1_555   1_555
	Fe3_1     Zn3_1     0.00000 1_555   1_555
	Fe3_1     O1_2      2.032(4) 1_555   1_555
	Fe3_1     O1_2      2.032(4) 1_555  13_555
	Fe3_1     O1_1      2.043(4) 1_555  13_455
	Fe3_1     O1_1      2.043(4) 1_555   4_655
	Fe3_1     O2        2.051(3) 1_555  10_554
	Fe3_1     O2        2.051(3) 1_555   3_555
	Fe3_1     Zn3_2     2.949360(11) 1_555   9_545
	Fe3_1     Co3_2     2.949360(11) 1_555   9_545
	Fe3_1     Fe3_2     2.949360(11) 1_555   9_545
	Fe3_1     Zn3_2     2.949360(11) 1_555   1_555
	Fe3_1     Co3_2     2.949360(11) 1_555   1_555
	Fe3_1     Fe3_2     2.949360(11) 1_555   1_555
	Fe3_1     Zn3_1     2.949424(14) 1_555   4_555
	Fe3_1     Co3_1     2.949424(14) 1_555   4_555
	Fe3_1     Fe3_1     2.949424(14) 1_555   4_555
	Fe3_1     Zn3_1     2.949424(14) 1_555   4_655
	Fe3_1     Co3_1     2.949424(14) 1_555   4_655
	Fe3_1     Fe3_1     2.949424(14) 1_555   4_655
	Fe3_1     Zn4       2.9770(12) 1_555  10_554
	Fe3_1     Co4       2.9770(12) 1_555  10_554
	Fe3_1     Fe4       2.9770(12) 1_555  10_554
	Fe3_1     Zn4       2.9770(12) 1_555   3_555
	Fe3_1     Co4       2.9770(12) 1_555   3_555
	Fe3_1     Fe4       2.9770(12) 1_555   3_555
	Fe3_2     Zn3_2     0.00000 1_555   1_555
	Fe3_2     Co3_2     0.00000 1_555   1_555
	Fe3_2     O1_1      2.030(4) 1_555   1_455
	Fe3_2     O1_1      2.030(4) 1_555   8_665
	Fe3_2     O1_1      2.030(4) 1_555   5_465
	Fe3_2     O1_1      2.030(4) 1_555   4_655
	Fe3_2     O2        2.057(7) 1_555   2_564
	Fe3_2     O2        2.057(7) 1_555   3_555
	Fe3_2     Co3_1     2.949360(11) 1_555   8_565
	Fe3_2     Fe3_1     2.949360(11) 1_555   8_565
	Fe3_2     Zn3_1     2.949360(11) 1_555   8_565
	Fe3_2     Fe3_1     2.949360(11) 1_555   1_555
	Fe3_2     Zn3_1     2.949360(11) 1_555   1_555
	Fe3_2     Co3_1     2.949360(11) 1_555   1_555
	Fe3_2     Zn3_1     2.949360(11) 1_555   4_555
	Fe3_2     Co3_1     2.949360(11) 1_555   4_555
	Fe3_2     Fe3_1     2.949360(11) 1_555   4_555
	Fe3_2     Zn3_1     2.949360(11) 1_555   5_565
	Fe3_2     Co3_1     2.949360(11) 1_555   5_565
	Fe3_2     Fe3_1     2.949360(11) 1_555   5_565
	Fe3_2     Zn4       2.980(2) 1_555   2_564
	Fe3_2     Co4       2.980(2) 1_555   2_564
	Fe3_2     Fe4       2.980(2) 1_555   2_564
	Fe3_2     Zn4       2.980(2) 1_555   3_555
	Fe3_2     Co4       2.980(2) 1_555   3_555
	Fe3_2     Fe4       2.980(2) 1_555   3_555
	Co3_1     Fe3_1     0.00000 1_555   1_555
	Co3_1     Zn3_1     0.00000 1_555   1_555
	Co3_1     O1_2      2.032(4) 1_555   1_555
	Co3_1     O1_2      2.032(4) 1_555  13_555
	Co3_1     O1_1      2.043(4) 1_555  13_455
	Co3_1     O1_1      2.043(4) 1_555   4_655
	Co3_1     O2        2.051(3) 1_555  10_554
	Co3_1     O2        2.051(3) 1_555   3_555
	Co3_1     Zn3_2     2.949360(11) 1_555   9_545
	Co3_1     Co3_2     2.949360(11) 1_555   9_545
	Co3_1     Fe3_2     2.949360(11) 1_555   9_545
	Co3_1     Zn3_2     2.949360(11) 1_555   1_555
	Co3_1     Co3_2     2.949360(11) 1_555   1_555
	Co3_1     Fe3_2     2.949360(11) 1_555   1_555
	Co3_1     Zn3_1     2.949424(14) 1_555   4_555
	Co3_1     Co3_1     2.949424(14) 1_555   4_555
	Co3_1     Fe3_1     2.949424(14) 1_555   4_555
	Co3_1     Zn3_1     2.949424(14) 1_555   4_655
	Co3_1     Co3_1     2.949424(14) 1_555   4_655
	Co3_1     Fe3_1     2.949424(14) 1_555   4_655
	Co3_1     Zn4       2.9770(12) 1_555  10_554
	Co3_1     Co4       2.9770(12) 1_555  10_554
	Co3_1     Fe4       2.9770(12) 1_555  10_554
	Co3_1     Zn4       2.9770(12) 1_555   3_555
	Co3_1     Co4       2.9770(12) 1_555   3_555
	Co3_1     Fe4       2.9770(12) 1_555   3_555
	Co3_2     Zn3_2     0.00000 1_555   1_555
	Co3_2     Fe3_2     0.00000 1_555   1_555
	Co3_2     O1_1      2.030(4) 1_555   1_455
	Co3_2     O1_1      2.030(4) 1_555   8_665
	Co3_2     O1_1      2.030(4) 1_555   5_465
	Co3_2     O1_1      2.030(4) 1_555   4_655
	Co3_2     O2        2.057(7) 1_555   2_564
	Co3_2     O2        2.057(7) 1_555   3_555
	Co3_2     Co3_1     2.949360(11) 1_555   8_565
	Co3_2     Fe3_1     2.949360(11) 1_555   8_565
	Co3_2     Zn3_1     2.949360(11) 1_555   8_565
	Co3_2     Fe3_1     2.949360(11) 1_555   1_555
	Co3_2     Zn3_1     2.949360(11) 1_555   1_555
	Co3_2     Co3_1     2.949360(11) 1_555   1_555
	Co3_2     Zn3_1     2.949360(11) 1_555   4_555
	Co3_2     Co3_1     2.949360(11) 1_555   4_555
	Co3_2     Fe3_1     2.949360(11) 1_555   4_555
	Co3_2     Zn3_1     2.949360(11) 1_555   5_565
	Co3_2     Co3_1     2.949360(11) 1_555   5_565
	Co3_2     Fe3_1     2.949360(11) 1_555   5_565
	Co3_2     Zn4       2.980(2) 1_555   2_564
	Co3_2     Co4       2.980(2) 1_555   2_564
	Co3_2     Fe4       2.980(2) 1_555   2_564
	Co3_2     Zn4       2.980(2) 1_555   3_555
	Co3_2     Co4       2.980(2) 1_555   3_555
	Co3_2     Fe4       2.980(2) 1_555   3_555
	Zn3_1     Fe3_1     0.00000 1_555   1_555
	Zn3_1     Co3_1     0.00000 1_555   1_555
	Zn3_1     O1_2      2.032(4) 1_555   1_555
	Zn3_1     O1_2      2.032(4) 1_555  13_555
	Zn3_1     O1_1      2.043(4) 1_555  13_455
	Zn3_1     O1_1      2.043(4) 1_555   4_655
	Zn3_1     O2        2.051(3) 1_555  10_554
	Zn3_1     O2        2.051(3) 1_555   3_555
	Zn3_1     Zn3_2     2.949360(11) 1_555   9_545
	Zn3_1     Co3_2     2.949360(11) 1_555   9_545
	Zn3_1     Fe3_2     2.949360(11) 1_555   9_545
	Zn3_1     Zn3_2     2.949360(11) 1_555   1_555
	Zn3_1     Co3_2     2.949360(11) 1_555   1_555
	Zn3_1     Fe3_2     2.949360(11) 1_555   1_555
	Zn3_1     Zn3_1     2.949424(14) 1_555   4_555
	Zn3_1     Co3_1     2.949424(14) 1_555   4_555
	Zn3_1     Fe3_1     2.949424(14) 1_555   4_555
	Zn3_1     Zn3_1     2.949424(14) 1_555   4_655
	Zn3_1     Co3_1     2.949424(14) 1_555   4_655
	Zn3_1     Fe3_1     2.949424(14) 1_555   4_655
	Zn3_1     Zn4       2.9770(12) 1_555  10_554
	Zn3_1     Co4       2.9770(12) 1_555  10_554
	Zn3_1     Fe4       2.9770(12) 1_555  10_554
	Zn3_1     Zn4       2.9770(12) 1_555   3_555
	Zn3_1     Co4       2.9770(12) 1_555   3_555
	Zn3_1     Fe4       2.9770(12) 1_555   3_555
	Zn3_2     Co3_2     0.00000 1_555   1_555
	Zn3_2     Fe3_2     0.00000 1_555   1_555
	Zn3_2     O1_1      2.030(4) 1_555   1_455
	Zn3_2     O1_1      2.030(4) 1_555   8_665
	Zn3_2     O1_1      2.030(4) 1_555   5_465
	Zn3_2     O1_1      2.030(4) 1_555   4_655
	Zn3_2     O2        2.057(7) 1_555   2_564
	Zn3_2     O2        2.057(7) 1_555   3_555
	Zn3_2     Co3_1     2.949360(11) 1_555   8_565
	Zn3_2     Fe3_1     2.949360(11) 1_555   8_565
	Zn3_2     Zn3_1     2.949360(11) 1_555   8_565
	Zn3_2     Fe3_1     2.949360(11) 1_555   1_555
	Zn3_2     Zn3_1     2.949360(11) 1_555   1_555
	Zn3_2     Co3_1     2.949360(11) 1_555   1_555
	Zn3_2     Zn3_1     2.949360(11) 1_555   4_555
	Zn3_2     Co3_1     2.949360(11) 1_555   4_555
	Zn3_2     Fe3_1     2.949360(11) 1_555   4_555
	Zn3_2     Zn3_1     2.949360(11) 1_555   5_565
	Zn3_2     Co3_1     2.949360(11) 1_555   5_565
	Zn3_2     Fe3_1     2.949360(11) 1_555   5_565
	Zn3_2     Zn4       2.980(2) 1_555   2_564
	Zn3_2     Co4       2.980(2) 1_555   2_564
	Zn3_2     Fe4       2.980(2) 1_555   2_564
	Zn3_2     Zn4       2.980(2) 1_555   3_555
	Zn3_2     Co4       2.980(2) 1_555   3_555
	Zn3_2     Fe4       2.980(2) 1_555   3_555
	Fe4       Co4       0.00000 1_555   1_555
	Fe4       Zn4       0.00000 1_555   1_555
	Fe4       O3_1      1.965(3) 1_555   7_555
	Fe4       O3_1      1.965(3) 1_555   3_555
	Fe4       O1_1      2.030(4) 1_555   7_455
	Fe4       O1_1      2.030(4) 1_555   3_655
	Fe4       O3_2      2.041(5) 1_555   3_555
	Fe4       O1_2      2.048(7) 1_555   3_555
	Fe4       Co3_1     2.9770(12) 1_555   3_555
	Fe4       Fe3_1     2.9770(12) 1_555   3_555
	Fe4       Zn3_1     2.9770(12) 1_555   3_555
	Fe4       Co3_1     2.9770(12) 1_555   7_555
	Fe4       Fe3_1     2.9770(12) 1_555   7_555
	Fe4       Zn3_1     2.9770(12) 1_555   7_555
	Fe4       Zn3_2     2.980(2) 1_555   2_565
	Fe4       Co3_2     2.980(2) 1_555   2_565
	Fe4       Fe3_2     2.980(2) 1_555   2_565
	Fe4       Zn5_1     3.0437(17) 1_555   3_655
	Fe4       Co5_1     3.0437(17) 1_555   3_655
	Fe4       Fe5_1     3.0437(17) 1_555   3_655
	Fe4       Zn5_1     3.0437(17) 1_555   7_455
	Fe4       Co5_1     3.0437(17) 1_555   7_455
	Fe4       Fe5_1     3.0437(17) 1_555   7_455
	Fe4       Zn5_2     3.063(3) 1_555   3_555
	Fe4       Co5_2     3.063(3) 1_555   3_555
	Fe4       Fe5_2     3.063(3) 1_555   3_555
	Co4       Fe4       0.00000 1_555   1_555
	Co4       Zn4       0.00000 1_555   1_555
	Co4       O3_1      1.965(3) 1_555   7_555
	Co4       O3_1      1.965(3) 1_555   3_555
	Co4       O1_1      2.030(4) 1_555   7_455
	Co4       O1_1      2.030(4) 1_555   3_655
	Co4       O3_2      2.041(5) 1_555   3_555
	Co4       O1_2      2.048(7) 1_555   3_555
	Co4       Co3_1     2.9770(12) 1_555   3_555
	Co4       Fe3_1     2.9770(12) 1_555   3_555
	Co4       Zn3_1     2.9770(12) 1_555   3_555
	Co4       Co3_1     2.9770(12) 1_555   7_555
	Co4       Fe3_1     2.9770(12) 1_555   7_555
	Co4       Zn3_1     2.9770(12) 1_555   7_555
	Co4       Zn3_2     2.980(2) 1_555   2_565
	Co4       Co3_2     2.980(2) 1_555   2_565
	Co4       Fe3_2     2.980(2) 1_555   2_565
	Co4       Zn5_1     3.0437(17) 1_555   3_655
	Co4       Co5_1     3.0437(17) 1_555   3_655
	Co4       Fe5_1     3.0437(17) 1_555   3_655
	Co4       Zn5_1     3.0437(17) 1_555   7_455
	Co4       Co5_1     3.0437(17) 1_555   7_455
	Co4       Fe5_1     3.0437(17) 1_555   7_455
	Co4       Zn5_2     3.063(3) 1_555   3_555
	Co4       Co5_2     3.063(3) 1_555   3_555
	Co4       Fe5_2     3.063(3) 1_555   3_555
	Zn4       Fe4       0.00000 1_555   1_555
	Zn4       Co4       0.00000 1_555   1_555
	Zn4       O3_1      1.965(3) 1_555   7_555
	Zn4       O3_1      1.965(3) 1_555   3_555
	Zn4       O1_1      2.030(4) 1_555   7_455
	Zn4       O1_1      2.030(4) 1_555   3_655
	Zn4       O3_2      2.041(5) 1_555   3_555
	Zn4       O1_2      2.048(7) 1_555   3_555
	Zn4       Co3_1     2.9770(12) 1_555   3_555
	Zn4       Fe3_1     2.9770(12) 1_555   3_555
	Zn4       Zn3_1     2.9770(12) 1_555   3_555
	Zn4       Co3_1     2.9770(12) 1_555   7_555
	Zn4       Fe3_1     2.9770(12) 1_555   7_555
	Zn4       Zn3_1     2.9770(12) 1_555   7_555
	Zn4       Zn3_2     2.980(2) 1_555   2_565
	Zn4       Co3_2     2.980(2) 1_555   2_565
	Zn4       Fe3_2     2.980(2) 1_555   2_565
	Zn4       Zn5_1     3.0437(17) 1_555   3_655
	Zn4       Co5_1     3.0437(17) 1_555   3_655
	Zn4       Fe5_1     3.0437(17) 1_555   3_655
	Zn4       Zn5_1     3.0437(17) 1_555   7_455
	Zn4       Co5_1     3.0437(17) 1_555   7_455
	Zn4       Fe5_1     3.0437(17) 1_555   7_455
	Zn4       Zn5_2     3.063(3) 1_555   3_555
	Zn4       Co5_2     3.063(3) 1_555   3_555
	Zn4       Fe5_2     3.063(3) 1_555   3_555
	Fe5_1     Co5_1     0.00000 1_555   1_555
	Fe5_1     Zn5_1     0.00000 1_555   1_555
	Fe5_1     O5_2      1.910(3) 1_555   9_545
	Fe5_1     O5_1      1.946(4) 1_555  12_655
	Fe5_1     O6        1.990(4) 1_555   3_655
	Fe5_1     O4        2.072(4) 1_555   9_555
	Fe5_1     O3_2      2.075(3) 1_555   1_655
	Fe5_1     O3_1      2.130(4) 1_555   4_655
	Fe5_1     Zn5_2     2.9054(18) 1_555   9_555
	Fe5_1     Co5_2     2.9054(18) 1_555   9_555
	Fe5_1     Fe5_2     2.9054(18) 1_555   9_555
	Fe5_1     Zn5_1     2.922(4) 1_555   4_655
	Fe5_1     Co5_1     2.922(4) 1_555   4_655
	Fe5_1     Fe5_1     2.922(4) 1_555   4_655
	Fe5_1     Zn5_1     2.977(4) 1_555   4_755
	Fe5_1     Co5_1     2.977(4) 1_555   4_755
	Fe5_1     Fe5_1     2.977(4) 1_555   4_755
	Fe5_1     Zn5_2     2.9938(18) 1_555   1_655
	Fe5_1     Co5_2     2.9938(18) 1_555   1_655
	Fe5_1     Fe5_2     2.9938(18) 1_555   1_655
	Fe5_1     Co4       3.0437(17) 1_555   3_655
	Fe5_1     Fe4       3.0437(17) 1_555   3_655
	Fe5_1     Zn4       3.0437(17) 1_555   3_655
	Fe5_2     Co5_2     0.00000 1_555   1_555
	Fe5_2     Zn5_2     0.00000 1_555   1_555
	Fe5_2     O5_1      1.932(4) 1_555   1_455
	Fe5_2     O5_1      1.932(4) 1_555   4_655
	Fe5_2     O6        1.955(8) 1_555   3_555
	Fe5_2     O4        2.109(8) 1_555   1_555
	Fe5_2     O3_1      2.177(4) 1_555   4_555
	Fe5_2     O3_1      2.177(4) 1_555   1_555
	Fe5_2     Co5_1     2.9054(18) 1_555   9_445
	Fe5_2     Zn5_1     2.9054(18) 1_555   9_445
	Fe5_2     Fe5_1     2.9054(18) 1_555   9_445
	Fe5_2     Zn5_1     2.9054(18) 1_555  12_545
	Fe5_2     Fe5_1     2.9054(18) 1_555  12_545
	Fe5_2     Co5_1     2.9054(18) 1_555  12_545
	Fe5_2     Zn5_1     2.9938(18) 1_555   1_455
	Fe5_2     Co5_1     2.9938(18) 1_555   1_455
	Fe5_2     Fe5_1     2.9938(18) 1_555   1_455
	Fe5_2     Zn5_1     2.9938(18) 1_555   4_655
	Fe5_2     Co5_1     2.9938(18) 1_555   4_655
	Fe5_2     Fe5_1     2.9938(18) 1_555   4_655
	Fe5_2     Zn4       3.063(3) 1_555   3_555
	Fe5_2     Co4       3.063(3) 1_555   3_555
	Fe5_2     Fe4       3.063(3) 1_555   3_555
	Co5_1     Fe5_1     0.00000 1_555   1_555
	Co5_1     Zn5_1     0.00000 1_555   1_555
	Co5_1     O5_2      1.910(3) 1_555   9_545
	Co5_1     O5_1      1.946(4) 1_555  12_655
	Co5_1     O6        1.990(4) 1_555   3_655
	Co5_1     O4        2.072(4) 1_555   9_555
	Co5_1     O3_2      2.075(3) 1_555   1_655
	Co5_1     O3_1      2.130(4) 1_555   4_655
	Co5_1     Zn5_2     2.9054(18) 1_555   9_555
	Co5_1     Co5_2     2.9054(18) 1_555   9_555
	Co5_1     Fe5_2     2.9054(18) 1_555   9_555
	Co5_1     Zn5_1     2.922(4) 1_555   4_655
	Co5_1     Co5_1     2.922(4) 1_555   4_655
	Co5_1     Fe5_1     2.922(4) 1_555   4_655
	Co5_1     Zn5_1     2.977(4) 1_555   4_755
	Co5_1     Co5_1     2.977(4) 1_555   4_755
	Co5_1     Fe5_1     2.977(4) 1_555   4_755
	Co5_1     Zn5_2     2.9938(18) 1_555   1_655
	Co5_1     Co5_2     2.9938(18) 1_555   1_655
	Co5_1     Fe5_2     2.9938(18) 1_555   1_655
	Co5_1     Co4       3.0437(17) 1_555   3_655
	Co5_1     Fe4       3.0437(17) 1_555   3_655
	Co5_1     Zn4       3.0437(17) 1_555   3_655
	Co5_2     Fe5_2     0.00000 1_555   1_555
	Co5_2     Zn5_2     0.00000 1_555   1_555
	Co5_2     O5_1      1.932(4) 1_555   1_455
	Co5_2     O5_1      1.932(4) 1_555   4_655
	Co5_2     O6        1.955(8) 1_555   3_555
	Co5_2     O4        2.109(8) 1_555   1_555
	Co5_2     O3_1      2.177(4) 1_555   4_555
	Co5_2     O3_1      2.177(4) 1_555   1_555
	Co5_2     Co5_1     2.9054(18) 1_555   9_445
	Co5_2     Zn5_1     2.9054(18) 1_555   9_445
	Co5_2     Fe5_1     2.9054(18) 1_555   9_445
	Co5_2     Zn5_1     2.9054(18) 1_555  12_545
	Co5_2     Fe5_1     2.9054(18) 1_555  12_545
	Co5_2     Co5_1     2.9054(18) 1_555  12_545
	Co5_2     Zn5_1     2.9938(18) 1_555   1_455
	Co5_2     Co5_1     2.9938(18) 1_555   1_455
	Co5_2     Fe5_1     2.9938(18) 1_555   1_455
	Co5_2     Zn5_1     2.9938(18) 1_555   4_655
	Co5_2     Co5_1     2.9938(18) 1_555   4_655
	Co5_2     Fe5_1     2.9938(18) 1_555   4_655
	Co5_2     Zn4       3.063(3) 1_555   3_555
	Co5_2     Co4       3.063(3) 1_555   3_555
	Co5_2     Fe4       3.063(3) 1_555   3_555
	Zn5_1     Fe5_1     0.00000 1_555   1_555
	Zn5_1     Co5_1     0.00000 1_555   1_555
	Zn5_1     O5_2      1.910(3) 1_555   9_545
	Zn5_1     O5_1      1.946(4) 1_555  12_655
	Zn5_1     O6        1.990(4) 1_555   3_655
	Zn5_1     O4        2.072(4) 1_555   9_555
	Zn5_1     O3_2      2.075(3) 1_555   1_655
	Zn5_1     O3_1      2.130(4) 1_555   4_655
	Zn5_1     Zn5_2     2.9054(18) 1_555   9_555
	Zn5_1     Co5_2     2.9054(18) 1_555   9_555
	Zn5_1     Fe5_2     2.9054(18) 1_555   9_555
	Zn5_1     Zn5_1     2.922(4) 1_555   4_655
	Zn5_1     Co5_1     2.922(4) 1_555   4_655
	Zn5_1     Fe5_1     2.922(4) 1_555   4_655
	Zn5_1     Zn5_1     2.977(4) 1_555   4_755
	Zn5_1     Co5_1     2.977(4) 1_555   4_755
	Zn5_1     Fe5_1     2.977(4) 1_555   4_755
	Zn5_1     Zn5_2     2.9938(18) 1_555   1_655
	Zn5_1     Co5_2     2.9938(18) 1_555   1_655
	Zn5_1     Fe5_2     2.9938(18) 1_555   1_655
	Zn5_1     Co4       3.0437(17) 1_555   3_655
	Zn5_1     Fe4       3.0437(17) 1_555   3_655
	Zn5_1     Zn4       3.0437(17) 1_555   3_655
	Zn5_2     Fe5_2     0.00000 1_555   1_555
	Zn5_2     Co5_2     0.00000 1_555   1_555
	Zn5_2     O5_1      1.932(4) 1_555   1_455
	Zn5_2     O5_1      1.932(4) 1_555   4_655
	Zn5_2     O6        1.955(8) 1_555   3_555
	Zn5_2     O4        2.109(8) 1_555   1_555
	Zn5_2     O3_1      2.177(4) 1_555   4_555
	Zn5_2     O3_1      2.177(4) 1_555   1_555
	Zn5_2     Co5_1     2.9054(18) 1_555   9_445
	Zn5_2     Zn5_1     2.9054(18) 1_555   9_445
	Zn5_2     Fe5_1     2.9054(18) 1_555   9_445
	Zn5_2     Zn5_1     2.9054(18) 1_555  12_545
	Zn5_2     Fe5_1     2.9054(18) 1_555  12_545
	Zn5_2     Co5_1     2.9054(18) 1_555  12_545
	Zn5_2     Zn5_1     2.9938(18) 1_555   1_455
	Zn5_2     Co5_1     2.9938(18) 1_555   1_455
	Zn5_2     Fe5_1     2.9938(18) 1_555   1_455
	Zn5_2     Zn5_1     2.9938(18) 1_555   4_655
	Zn5_2     Co5_1     2.9938(18) 1_555   4_655
	Zn5_2     Fe5_1     2.9938(18) 1_555   4_655
	Zn5_2     Zn4       3.063(3) 1_555   3_555
	Zn5_2     Co4       3.063(3) 1_555   3_555
	Zn5_2     Fe4       3.063(3) 1_555   3_555
	Fe6       Zn6       0.00000 1_555   1_555
	Fe6       Co6       0.00000 1_555   1_555
	Fe6       O5_1      1.968(3) 1_555  10_555
	Fe6       O5_1      1.968(3) 1_555  14_455
	Fe6       O5_2      1.980(5) 1_555   2_565
	Fe6       O7_1      2.049(4) 1_555  13_456
	Fe6       O7_1      2.049(4) 1_555  10_555
	Fe6       O7_2      2.072(7) 1_555   2_565
	Fe6       Co6       2.7199(9) 1_555   3_556
	Fe6       Zn6       2.7199(9) 1_555   3_556
	Fe6       Fe6       2.7199(9) 1_555   3_556
	Co6       Fe6       0.00000 1_555   1_555
	Co6       Zn6       0.00000 1_555   1_555
	Co6       O5_1      1.968(3) 1_555  10_555
	Co6       O5_1      1.968(3) 1_555  14_455
	Co6       O5_2      1.980(5) 1_555   2_565
	Co6       O7_1      2.049(4) 1_555  13_456
	Co6       O7_1      2.049(4) 1_555  10_555
	Co6       O7_2      2.072(7) 1_555   2_565
	Co6       Co6       2.7199(9) 1_555   3_556
	Co6       Fe6       2.7199(9) 1_555   3_556
	Co6       Zn6       2.7199(9) 1_555   3_556
	Zn6       Fe6       0.00000 1_555   1_555
	Zn6       Co6       0.00000 1_555   1_555
	Zn6       O5_1      1.968(3) 1_555  10_555
	Zn6       O5_1      1.968(3) 1_555  14_455
	Zn6       O5_2      1.980(5) 1_555   2_565
	Zn6       O7_1      2.049(4) 1_555  13_456
	Zn6       O7_1      2.049(4) 1_555  10_555
	Zn6       O7_2      2.072(7) 1_555   2_565
	Zn6       Co6       2.7199(9) 1_555   3_556
	Zn6       Fe6       2.7199(9) 1_555   3_556
	Zn6       Zn6       2.7199(9) 1_555   3_556
	Fe7       Co7       0.00000 1_555   1_555
	Fe7       Zn7       0.00000 1_555   1_555
	Fe7       Co7       0.320(2) 1_555   3_555
	Fe7       Fe7       0.320(2) 1_555   3_555
	Fe7       Zn7       0.320(2) 1_555   3_555
	Fe7       O7_2      1.865(10) 1_555   1_555
	Fe7       O7_1      1.879(5) 1_555   1_555
	Fe7       O7_1      1.879(5) 1_555   3_555
	Fe7       O6        2.1117(14) 1_555   3_555
	Fe7       O6        2.4315(14) 1_555   1_555
	Co7       Zn7       0.00000 1_555   1_555
	Co7       Fe7       0.00000 1_555   1_555
	Co7       Co7       0.320(2) 1_555   3_555
	Co7       Fe7       0.320(2) 1_555   3_555
	Co7       Zn7       0.320(2) 1_555   3_555
	Co7       O7_2      1.865(10) 1_555   1_555
	Co7       O7_1      1.879(5) 1_555   1_555
	Co7       O7_1      1.879(5) 1_555   3_555
	Co7       O6        2.1117(14) 1_555   3_555
	Co7       O6        2.4315(14) 1_555   1_555
	Zn7       Co7       0.00000 1_555   1_555
	Zn7       Fe7       0.00000 1_555   1_555
	Zn7       Co7       0.320(2) 1_555   3_555
	Zn7       Fe7       0.320(2) 1_555   3_555
	Zn7       Zn7       0.320(2) 1_555   3_555
	Zn7       O7_2      1.865(10) 1_555   1_555
	Zn7       O7_1      1.879(5) 1_555   1_555
	Zn7       O7_1      1.879(5) 1_555   3_555
	Zn7       O6        2.1117(14) 1_555   3_555
	Zn7       O6        2.4315(14) 1_555   1_555
	O1_1      Fe1       1.925(4) 1_555   9_555
	O1_1      Zn1       1.925(4) 1_555   9_555
	O1_1      Co1       1.925(4) 1_555   9_555
	O1_1      Fe4       2.030(4) 1_555   3_655
	O1_1      Zn4       2.030(4) 1_555   3_655
	O1_1      Co4       2.030(4) 1_555   3_655
	O1_1      Fe3_2     2.030(4) 1_555   1_655
	O1_1      Zn3_2     2.030(4) 1_555   1_655
	O1_1      Co3_2     2.030(4) 1_555   1_655
	O1_1      Co3_1     2.043(4) 1_555   4_655
	O1_1      Zn3_1     2.043(4) 1_555   4_655
	O1_1      Fe3_1     2.043(4) 1_555   4_655
	O1_1      O1_1      2.755(8) 1_555   4_755
	O1_1      O1_2      2.782(4) 1_555   1_655
	O1_1      O2        2.832(4) 1_555   3_655
	O1_1      O3_1      2.879(4) 1_555   4_655
	O1_1      O2        2.946(8) 1_555   2_664
	O1_1      O2        2.957(8) 1_555  10_554
	O1_1      O3_2      2.969(4) 1_555   1_655
	O1_1      O1_2      2.978(3) 1_555  13_555
	O1_1      O1_1      2.982(6) 1_555   5_565
	O1_1      O4        3.113(4) 1_555   9_555
	O1_1      O1_2      3.117(4) 1_555   9_555
	O1_1      O1_1      3.144(8) 1_555   4_655
	O1_2      Zn1       1.917(8) 1_555   1_555
	O1_2      Fe1       1.917(8) 1_555   1_555
	O1_2      Co1       1.917(8) 1_555   1_555
	O1_2      Co3_1     2.032(4) 1_555   4_555
	O1_2      Zn3_1     2.032(4) 1_555   4_555
	O1_2      Fe3_1     2.032(4) 1_555   4_555
	O1_2      Zn3_1     2.032(4) 1_555   1_555
	O1_2      Co3_1     2.032(4) 1_555   1_555
	O1_2      Fe3_1     2.032(4) 1_555   1_555
	O1_2      Zn4       2.048(7) 1_555   3_555
	O1_2      Co4       2.048(7) 1_555   3_555
	O1_2      Fe4       2.048(7) 1_555   3_555
	O1_2      O1_1      2.782(4) 1_555   1_455
	O1_2      O1_1      2.782(4) 1_555   4_655
	O1_2      O2        2.822(7) 1_555   3_555
	O1_2      O3_1      2.923(5) 1_555   4_555
	O1_2      O3_1      2.923(5) 1_555   1_555
	O1_2      O2        2.9508(3) 1_555  10_454
	O1_2      O2        2.9508(3) 1_555  10_554
	O1_2      O1_1      2.978(3) 1_555  13_455
	O1_2      O1_1      2.978(3) 1_555  16_555
	O1_2      O1_1      3.117(4) 1_555   9_445
	O1_2      O1_1      3.117(4) 1_555  12_545
	O1_2      O4        3.123(7) 1_555   1_555
	O2        Zn2       1.9124(11) 1_555   1_555
	O2        Co2       1.9124(11) 1_555   1_555
	O2        Fe2       1.9124(11) 1_555   1_555
	O2        Zn3_1     2.051(3) 1_555   7_555
	O2        Fe3_1     2.051(3) 1_555   7_555
	O2        Co3_1     2.051(3) 1_555   7_555
	O2        Zn3_1     2.051(3) 1_555   3_555
	O2        Co3_1     2.051(3) 1_555   3_555
	O2        Fe3_1     2.051(3) 1_555   3_555
	O2        Fe3_2     2.057(7) 1_555   2_565
	O2        Co3_2     2.057(7) 1_555   2_565
	O2        Zn3_2     2.057(7) 1_555   2_565
	O2        O1_2      2.822(7) 1_555   3_555
	O2        O1_1      2.832(4) 1_555   3_655
	O2        O1_1      2.832(4) 1_555   7_455
	O2        O1_1      2.946(8) 1_555   6_465
	O2        O1_1      2.946(8) 1_555   2_665
	O2        O1_2      2.9508(3) 1_555  10_455
	O2        O1_2      2.9508(3) 1_555  10_555
	O2        O1_1      2.957(8) 1_555  14_455
	O2        O1_1      2.957(8) 1_555  10_555
	O2        O3_1      3.053(3) 1_555  14_455
	O2        O3_1      3.053(3) 1_555  10_555
	O2        O3_2      3.122(6) 1_555   2_565
	O3_1      Co2       1.896(3) 1_555  10_554
	O3_1      Zn2       1.896(3) 1_555  10_554
	O3_1      Fe2       1.896(3) 1_555  10_554
	O3_1      Fe4       1.965(3) 1_555   3_555
	O3_1      Co4       1.965(3) 1_555   3_555
	O3_1      Zn4       1.965(3) 1_555   3_555
	O3_1      Zn5_1     2.130(4) 1_555   4_655
	O3_1      Fe5_1     2.130(4) 1_555   4_655
	O3_1      Co5_1     2.130(4) 1_555   4_655
	O3_1      Co5_2     2.177(4) 1_555   1_555
	O3_1      Zn5_2     2.177(4) 1_555   1_555
	O3_1      Fe5_2     2.177(4) 1_555   1_555
	O3_1      O3_2      2.754(3) 1_555   1_555
	O3_1      O3_1      2.781(6) 1_555   4_555
	O3_1      O6        2.815(3) 1_555   3_555
	O3_1      O5_2      2.820(3) 1_555   9_545
	O3_1      O1_1      2.879(4) 1_555   4_655
	O3_1      O4        2.921(9) 1_555   9_555
	O3_1      O1_2      2.923(5) 1_555   1_555
	O3_1      O5_1      2.977(4) 1_555   4_655
	O3_1      O4        2.988(9) 1_555   1_555
	O3_1      O2        3.053(3) 1_555  10_554
	O3_1      O3_1      3.118(6) 1_555   4_655
	O3_1      O3_2      3.148(3) 1_555   9_545
	O3_2      Zn2       1.909(6) 1_555   2_564
	O3_2      Fe2       1.909(6) 1_555   2_564
	O3_2      Co2       1.909(6) 1_555   2_564
	O3_2      Zn4       2.041(5) 1_555   3_555
	O3_2      Co4       2.041(5) 1_555   3_555
	O3_2      Fe4       2.041(5) 1_555   3_555
	O3_2      Fe5_1     2.075(3) 1_555   1_455
	O3_2      Zn5_1     2.075(3) 1_555   1_455
	O3_2      Co5_1     2.075(3) 1_555   1_455
	O3_2      Zn5_1     2.075(3) 1_555   4_655
	O3_2      Co5_1     2.075(3) 1_555   4_655
	O3_2      Fe5_1     2.075(3) 1_555   4_655
	O3_2      O6        2.751(6) 1_555   3_555
	O3_2      O3_1      2.754(3) 1_555   1_555
	O3_2      O3_1      2.754(3) 1_555   4_555
	O3_2      O5_1      2.890(4) 1_555  12_555
	O3_2      O5_1      2.890(4) 1_555   9_455
	O3_2      O4        2.9510(3) 1_555   9_455
	O3_2      O4        2.9510(3) 1_555   9_555
	O3_2      O1_1      2.969(4) 1_555   4_655
	O3_2      O1_1      2.969(4) 1_555   1_455
	O3_2      O2        3.122(6) 1_555   2_564
	O3_2      O3_1      3.148(3) 1_555   9_455
	O3_2      O3_1      3.148(3) 1_555  12_555
	O4        Zn1       1.8779(11) 1_555   1_555
	O4        Fe1       1.8779(11) 1_555   1_555
	O4        Co1       1.8779(11) 1_555   1_555
	O4        Fe5_1     2.072(4) 1_555  12_545
	O4        Co5_1     2.072(4) 1_555  12_545
	O4        Zn5_1     2.072(4) 1_555  12_545
	O4        Co5_1     2.072(4) 1_555   9_445
	O4        Zn5_1     2.072(4) 1_555   9_445
	O4        Fe5_1     2.072(4) 1_555   9_445
	O4        Zn5_2     2.109(8) 1_555   1_555
	O4        Co5_2     2.109(8) 1_555   1_555
	O4        Fe5_2     2.109(8) 1_555   1_555
	O4        O5_2      2.687(6) 1_555   1_545
	O4        O5_1      2.786(3) 1_555   1_455
	O4        O5_1      2.786(3) 1_555   4_655
	O4        O3_1      2.921(9) 1_555  12_545
	O4        O3_1      2.921(9) 1_555   9_445
	O4        O3_2      2.9510(3) 1_555   9_445
	O4        O3_2      2.9510(3) 1_555   9_545
	O4        O3_1      2.988(9) 1_555   4_555
	O4        O3_1      2.988(9) 1_555   1_555
	O4        O1_1      3.113(4) 1_555   9_445
	O4        O1_1      3.113(4) 1_555  12_545
	O4        O1_2      3.123(7) 1_555   1_555
	O5_1      Co5_2     1.932(4) 1_555   1_655
	O5_1      Fe5_2     1.932(4) 1_555   1_655
	O5_1      Zn5_2     1.932(4) 1_555   1_655
	O5_1      Fe5_1     1.946(4) 1_555  12_645
	O5_1      Zn5_1     1.946(4) 1_555  12_645
	O5_1      Co5_1     1.946(4) 1_555  12_645
	O5_1      Fe6       1.968(3) 1_555  10_554
	O5_1      Zn6       1.968(3) 1_555  10_554
	O5_1      Co6       1.968(3) 1_555  10_554
	O5_1      O7_1      2.723(3) 1_555   3_655
	O5_1      Sr1       2.780(3) 1_555   1_655
	O5_1      O7_2      2.784(3) 1_555   9_545
	O5_1      O4        2.786(3) 1_555   1_655
	O5_1      O5_1      2.848(6) 1_555   4_755
	O5_1      O3_2      2.890(4) 1_555   9_545
	O5_1      O5_2      2.901(3) 1_555   1_645
	O5_1      O6        2.937(9) 1_555   3_655
	O5_1      O6        2.963(9) 1_555  11_545
	O5_1      O3_1      2.977(4) 1_555   4_655
	O5_1      O5_2      3.005(3) 1_555   9_545
	O5_1      O5_1      3.050(6) 1_555   4_655
	O5_2      Co5_1     1.910(3) 1_555  12_555
	O5_2      Zn5_1     1.910(3) 1_555  12_555
	O5_2      Fe5_1     1.910(3) 1_555  12_555
	O5_2      Fe5_1     1.910(3) 1_555   9_455
	O5_2      Zn5_1     1.910(3) 1_555   9_455
	O5_2      Co5_1     1.910(3) 1_555   9_455
	O5_2      Zn6       1.980(5) 1_555   2_564
	O5_2      Co6       1.980(5) 1_555   2_564
	O5_2      Fe6       1.980(5) 1_555   2_564
	O5_2      O4        2.687(6) 1_555   1_565
	O5_2      O3_1      2.820(3) 1_555  12_555
	O5_2      O3_1      2.820(3) 1_555   9_455
	O5_2      O5_1      2.901(3) 1_555   1_465
	O5_2      O5_1      2.901(3) 1_555   4_665
	O5_2      Sr1       2.907(5) 1_555   1_565
	O5_2      O7_1      2.936(3) 1_555   9_455
	O5_2      O7_1      2.936(3) 1_555  11_555
	O5_2      O6        2.95147(11) 1_555  11_455
	O5_2      O6        2.95147(11) 1_555  11_555
	O5_2      O5_1      3.005(3) 1_555   9_455
	O5_2      O5_1      3.005(3) 1_555  12_555
	O6        Co5_2     1.955(8) 1_555   3_555
	O6        Fe5_2     1.955(8) 1_555   3_555
	O6        Zn5_2     1.955(8) 1_555   3_555
	O6        Co5_1     1.990(4) 1_555   7_455
	O6        Zn5_1     1.990(4) 1_555   7_455
	O6        Fe5_1     1.990(4) 1_555   7_455
	O6        Co5_1     1.990(4) 1_555   3_655
	O6        Fe5_1     1.990(4) 1_555   3_655
	O6        Zn5_1     1.990(4) 1_555   3_655
	O6        Co7       2.1117(14) 1_555   3_555
	O6        Fe7       2.1117(14) 1_555   3_555
	O6        Zn7       2.1117(14) 1_555   3_555
	O6        Zn7       2.4315(14) 1_555   1_555
	O6        Co7       2.4315(14) 1_555   1_555
	O6        Fe7       2.4315(14) 1_555   1_555
	O6        O3_2      2.751(6) 1_555   3_555
	O6        O3_1      2.815(3) 1_555   3_555
	O6        O3_1      2.815(3) 1_555   7_555
	O6        O5_1      2.937(9) 1_555   3_655
	O6        O5_1      2.937(9) 1_555   7_455
	O6        O7_2      2.940(8) 1_555   1_555
	O6        O7_1      2.941(4) 1_555   1_555
	O6        O7_1      2.941(4) 1_555   3_555
	O6        O5_2      2.95147(11) 1_555  11_445
	O6        O5_2      2.95147(11) 1_555  11_545
	O6        O5_1      2.963(9) 1_555  11_555
	O6        O5_1      2.963(9) 1_555  15_455
	O7_1      Co7       1.879(5) 1_555   3_555
	O7_1      Zn7       1.879(5) 1_555   3_555
	O7_1      Fe7       1.879(5) 1_555   3_555
	O7_1      Zn7       1.879(5) 1_555   1_555
	O7_1      Fe7       1.879(5) 1_555   1_555
	O7_1      Co7       1.879(5) 1_555   1_555
	O7_1      Fe6       2.049(4) 1_555  10_554
	O7_1      Zn6       2.049(4) 1_555  10_554
	O7_1      Co6       2.049(4) 1_555  10_554
	O7_1      Zn6       2.049(4) 1_555  13_556
	O7_1      Co6       2.049(4) 1_555  13_556
	O7_1      Fe6       2.049(4) 1_555  13_556
	O7_1      O7_2      2.623(4) 1_555   9_545
	O7_1      O5_1      2.723(3) 1_555   3_655
	O7_1      O5_1      2.723(3) 1_555   4_655
	O7_1      O7_1      2.757(9) 1_555   3_655
	O7_1      Sr1       2.878(7) 1_555   1_555
	O7_1      O5_2      2.936(3) 1_555   9_545
	O7_1      O5_2      2.936(3) 1_555  11_545
	O7_1      O6        2.941(4) 1_555   1_555
	O7_1      O6        2.941(4) 1_555   3_555
	O7_1      Sr1       3.029(7) 1_555   9_555
	O7_1      O7_1      3.142(9) 1_555   3_555
	O7_2      Co7       1.865(10) 1_555   3_555
	O7_2      Fe7       1.865(10) 1_555   3_555
	O7_2      Zn7       1.865(10) 1_555   3_555
	O7_2      Fe7       1.865(10) 1_555   1_555
	O7_2      Co7       1.865(10) 1_555   1_555
	O7_2      Zn7       1.865(10) 1_555   1_555
	O7_2      Fe6       2.072(7) 1_555   2_564
	O7_2      Zn6       2.072(7) 1_555   2_564
	O7_2      Co6       2.072(7) 1_555   2_564
	O7_2      Zn6       2.072(7) 1_555   5_566
	O7_2      Co6       2.072(7) 1_555   5_566
	O7_2      Fe6       2.072(7) 1_555   5_566
	O7_2      O7_1      2.623(4) 1_555   9_455
	O7_2      O7_1      2.623(4) 1_555  11_555
	O7_2      O5_1      2.784(3) 1_555   9_455
	O7_2      O5_1      2.784(3) 1_555  11_555
	O7_2      O5_1      2.784(3) 1_555  12_555
	O7_2      O5_1      2.784(3) 1_555  15_455
	O7_2      O6        2.940(8) 1_555   1_555
	O7_2      O6        2.940(8) 1_555   3_555
	O7_2      Sr1       2.9549(7) 1_555   9_455
	O7_2      Sr1       2.9549(7) 1_555   9_555
	loop_
		_geom_angle_atom_site_label_1
		_geom_angle_atom_site_label_2
		_geom_angle_atom_site_label_3
		_geom_angle
		_geom_angle_site_symmetry_1
		_geom_angle_site_symmetry_2
		_geom_angle_site_symmetry_3
	O5_1      Sr1       O5_1       144.2(3)  7_455 1_555   4_655
	O5_1      Sr1       O5_1       106.63(14)  1_455 1_555   7_455
	O5_1      Sr1       O5_1       61.64(15)  1_455 1_555   4_655
	O5_1      Sr1       O5_1       144.2(3)  3_655 1_555   1_455
	O5_1      Sr1       O5_1       61.64(15)  3_655 1_555   7_455
	O5_1      Sr1       O5_1       106.63(14)  3_655 1_555   4_655
	O7_1      Sr1       O5_1       91.3(2)  3_555 1_555   3_655
	O7_1      Sr1       O5_1       57.51(11)  3_555 1_555   1_455
	O7_1      Sr1       O5_1       57.51(11)  3_555 1_555   7_455
	O7_1      Sr1       O5_1       91.3(2)  3_555 1_555   4_655
	O7_1      Sr1       O7_1       66.2(2)  1_555 1_555   3_555
	O7_1      Sr1       O5_1       57.51(11)  1_555 1_555   3_655
	O7_1      Sr1       O5_1       91.3(2)  1_555 1_555   1_455
	O7_1      Sr1       O5_1       91.3(2)  1_555 1_555   7_455
	O7_1      Sr1       O5_1       57.51(11)  1_555 1_555   4_655
	O5_2      Sr1       O7_1       118.76(9)  3_545 1_555   1_555
	O5_2      Sr1       O7_1       118.76(9)  3_545 1_555   3_555
	O5_2      Sr1       O5_1       61.31(7)  3_545 1_555   3_655
	O5_2      Sr1       O5_1       146.41(16)  3_545 1_555   1_455
	O5_2      Sr1       O5_1       61.31(7)  3_545 1_555   7_455
	O5_2      Sr1       O5_1       146.41(16)  3_545 1_555   4_655
	O5_2      Sr1       O5_2       109.9(3)  1_545 1_555   3_545
	O5_2      Sr1       O7_1       118.76(9)  1_545 1_555   1_555
	O5_2      Sr1       O7_1       118.76(9)  1_545 1_555   3_555
	O5_2      Sr1       O5_1       146.41(16)  1_545 1_555   3_655
	O5_2      Sr1       O5_1       61.31(7)  1_545 1_555   1_455
	O5_2      Sr1       O5_1       146.41(16)  1_545 1_555   7_455
	O5_2      Sr1       O5_1       61.31(7)  1_545 1_555   4_655
	O7_2      Sr1       O5_2       92.01(12)  9_445 1_555   1_545
	O7_2      Sr1       O5_2       92.01(12)  9_445 1_555   3_545
	O7_2      Sr1       O7_1       119.6(3)  9_445 1_555   1_555
	O7_2      Sr1       O7_1       53.42(11)  9_445 1_555   3_555
	O7_2      Sr1       O5_1       119.52(13)  9_445 1_555   3_655
	O7_2      Sr1       O5_1       57.99(9)  9_445 1_555   1_455
	O7_2      Sr1       O5_1       57.99(9)  9_445 1_555   7_455
	O7_2      Sr1       O5_1       119.52(13)  9_445 1_555   4_655
	O7_2      Sr1       O7_2       173.0(4)  9_545 1_555   9_445
	O7_2      Sr1       O5_2       92.01(12)  9_545 1_555   1_545
	O7_2      Sr1       O5_2       92.01(12)  9_545 1_555   3_545
	O7_2      Sr1       O7_1       53.42(11)  9_545 1_555   1_555
	O7_2      Sr1       O7_1       119.6(3)  9_545 1_555   3_555
	O7_2      Sr1       O5_1       57.99(9)  9_545 1_555   3_655
	O7_2      Sr1       O5_1       119.52(13)  9_545 1_555   1_455
	O7_2      Sr1       O5_1       119.52(13)  9_545 1_555   7_455
	O7_2      Sr1       O5_1       57.99(9)  9_545 1_555   4_655
	O7_1      Sr1       O7_2       66.42(12) 11_545 1_555   9_545
	O7_1      Sr1       O7_2       120.6(3) 11_545 1_555   9_445
	O7_1      Sr1       O5_2       59.25(13) 11_545 1_555   1_545
	O7_1      Sr1       O5_2       59.25(13) 11_545 1_555   3_545
	O7_1      Sr1       O7_1       119.845(18) 11_545 1_555   1_555
	O7_1      Sr1       O7_1       174.0(2) 11_545 1_555   3_555
	O7_1      Sr1       O5_1       92.32(15) 11_545 1_555   3_655
	O7_1      Sr1       O5_1       120.45(17) 11_545 1_555   1_455
	O7_1      Sr1       O5_1       120.45(17) 11_545 1_555   7_455
	O7_1      Sr1       O5_1       92.32(15) 11_545 1_555   4_655
	O7_1      Sr1       O7_1       54.1(2)  9_445 1_555  11_545
	O7_1      Sr1       O7_2       120.6(3)  9_445 1_555   9_545
	O7_1      Sr1       O7_2       66.42(12)  9_445 1_555   9_445
	O7_1      Sr1       O5_2       59.25(13)  9_445 1_555   1_545
	O7_1      Sr1       O5_2       59.25(13)  9_445 1_555   3_545
	O7_1      Sr1       O7_1       174.0(2)  9_445 1_555   1_555
	O7_1      Sr1       O7_1       119.845(18)  9_445 1_555   3_555
	O7_1      Sr1       O5_1       120.45(17)  9_445 1_555   3_655
	O7_1      Sr1       O5_1       92.32(15)  9_445 1_555   1_455
	O7_1      Sr1       O5_1       92.32(15)  9_445 1_555   7_455
	O7_1      Sr1       O5_1       120.45(17)  9_445 1_555   4_655
	Zn1       Fe1       Co1        Invalid   1_555 1_555   1_555
	O4        Fe1       Zn1        Invalid   1_555 1_555   1_555
	O4        Fe1       Co1        Invalid   1_555 1_555   1_555
	O1_2      Fe1       O4         110.7(3)  1_555 1_555   1_555
	O1_2      Fe1       Zn1        Invalid   1_555 1_555   1_555
	O1_2      Fe1       Co1        Invalid   1_555 1_555   1_555
	O1_1      Fe1       O1_2       108.42(15)  9_445 1_555   1_555
	O1_1      Fe1       O4         109.89(17)  9_445 1_555   1_555
	O1_1      Fe1       Zn1        Invalid   9_445 1_555   1_555
	O1_1      Fe1       Co1        Invalid   9_445 1_555   1_555
	O1_1      Fe1       O1_1       109.5(3) 12_545 1_555   9_445
	O1_1      Fe1       O1_2       108.42(15) 12_545 1_555   1_555
	O1_1      Fe1       O4         109.89(17) 12_545 1_555   1_555
	O1_1      Fe1       Zn1        Invalid  12_545 1_555   1_555
	O1_1      Fe1       Co1        Invalid  12_545 1_555   1_555
	Zn1       Co1       Fe1        Invalid   1_555 1_555   1_555
	O4        Co1       Zn1        Invalid   1_555 1_555   1_555
	O4        Co1       Fe1        Invalid   1_555 1_555   1_555
	O1_2      Co1       O4         110.7(3)  1_555 1_555   1_555
	O1_2      Co1       Zn1        Invalid   1_555 1_555   1_555
	O1_2      Co1       Fe1        Invalid   1_555 1_555   1_555
	O1_1      Co1       O1_2       108.42(15)  9_445 1_555   1_555
	O1_1      Co1       O4         109.89(17)  9_445 1_555   1_555
	O1_1      Co1       Zn1        Invalid   9_445 1_555   1_555
	O1_1      Co1       Fe1        Invalid   9_445 1_555   1_555
	O1_1      Co1       O1_1       109.5(3) 12_545 1_555   9_445
	O1_1      Co1       O1_2       108.42(15) 12_545 1_555   1_555
	O1_1      Co1       O4         109.89(17) 12_545 1_555   1_555
	O1_1      Co1       Zn1        Invalid  12_545 1_555   1_555
	O1_1      Co1       Fe1        Invalid  12_545 1_555   1_555
	Co1       Zn1       Fe1        Invalid   1_555 1_555   1_555
	O4        Zn1       Co1        Invalid   1_555 1_555   1_555
	O4        Zn1       Fe1        Invalid   1_555 1_555   1_555
	O1_2      Zn1       O4         110.7(3)  1_555 1_555   1_555
	O1_2      Zn1       Co1        Invalid   1_555 1_555   1_555
	O1_2      Zn1       Fe1        Invalid   1_555 1_555   1_555
	O1_1      Zn1       O1_2       108.42(15)  9_445 1_555   1_555
	O1_1      Zn1       O4         109.89(17)  9_445 1_555   1_555
	O1_1      Zn1       Co1        Invalid   9_445 1_555   1_555
	O1_1      Zn1       Fe1        Invalid   9_445 1_555   1_555
	O1_1      Zn1       O1_1       109.5(3) 12_545 1_555   9_445
	O1_1      Zn1       O1_2       108.42(15) 12_545 1_555   1_555
	O1_1      Zn1       O4         109.89(17) 12_545 1_555   1_555
	O1_1      Zn1       Co1        Invalid  12_545 1_555   1_555
	O1_1      Zn1       Fe1        Invalid  12_545 1_555   1_555
	Co2       Fe2       Zn2        Invalid   1_555 1_555   1_555
	O3_1      Fe2       Co2        Invalid  14_455 1_555   1_555
	O3_1      Fe2       Zn2        Invalid  14_455 1_555   1_555
	O3_1      Fe2       O3_1       110.6(3) 10_555 1_555  14_455
	O3_1      Fe2       Co2        Invalid  10_555 1_555   1_555
	O3_1      Fe2       Zn2        Invalid  10_555 1_555   1_555
	O3_2      Fe2       O3_1       111.63(14)  2_565 1_555  10_555
	O3_2      Fe2       O3_1       111.63(14)  2_565 1_555  14_455
	O3_2      Fe2       Co2        Invalid   2_565 1_555   1_555
	O3_2      Fe2       Zn2        Invalid   2_565 1_555   1_555
	O2        Fe2       O3_2       109.6(3)  1_555 1_555   2_565
	O2        Fe2       O3_1       106.58(15)  1_555 1_555  10_555
	O2        Fe2       O3_1       106.58(15)  1_555 1_555  14_455
	O2        Fe2       Co2        Invalid   1_555 1_555   1_555
	O2        Fe2       Zn2        Invalid   1_555 1_555   1_555
	Fe2       Co2       Zn2        Invalid   1_555 1_555   1_555
	O3_1      Co2       Fe2        Invalid  14_455 1_555   1_555
	O3_1      Co2       Zn2        Invalid  14_455 1_555   1_555
	O3_1      Co2       O3_1       110.6(3) 10_555 1_555  14_455
	O3_1      Co2       Fe2        Invalid  10_555 1_555   1_555
	O3_1      Co2       Zn2        Invalid  10_555 1_555   1_555
	O3_2      Co2       O3_1       111.63(14)  2_565 1_555  10_555
	O3_2      Co2       O3_1       111.63(14)  2_565 1_555  14_455
	O3_2      Co2       Fe2        Invalid   2_565 1_555   1_555
	O3_2      Co2       Zn2        Invalid   2_565 1_555   1_555
	O2        Co2       O3_2       109.6(3)  1_555 1_555   2_565
	O2        Co2       O3_1       106.58(15)  1_555 1_555  10_555
	O2        Co2       O3_1       106.58(15)  1_555 1_555  14_455
	O2        Co2       Fe2        Invalid   1_555 1_555   1_555
	O2        Co2       Zn2        Invalid   1_555 1_555   1_555
	Fe2       Zn2       Co2        Invalid   1_555 1_555   1_555
	O3_1      Zn2       Fe2        Invalid  14_455 1_555   1_555
	O3_1      Zn2       Co2        Invalid  14_455 1_555   1_555
	O3_1      Zn2       O3_1       110.6(3) 10_555 1_555  14_455
	O3_1      Zn2       Fe2        Invalid  10_555 1_555   1_555
	O3_1      Zn2       Co2        Invalid  10_555 1_555   1_555
	O3_2      Zn2       O3_1       111.63(14)  2_565 1_555  10_555
	O3_2      Zn2       O3_1       111.63(14)  2_565 1_555  14_455
	O3_2      Zn2       Fe2        Invalid   2_565 1_555   1_555
	O3_2      Zn2       Co2        Invalid   2_565 1_555   1_555
	O2        Zn2       O3_2       109.6(3)  1_555 1_555   2_565
	O2        Zn2       O3_1       106.58(15)  1_555 1_555  10_555
	O2        Zn2       O3_1       106.58(15)  1_555 1_555  14_455
	O2        Zn2       Fe2        Invalid   1_555 1_555   1_555
	O2        Zn2       Co2        Invalid   1_555 1_555   1_555
	Zn3_1     Fe3_1     Co3_1      Invalid   1_555 1_555   1_555
	O1_2      Fe3_1     Zn3_1      Invalid   1_555 1_555   1_555
	O1_2      Fe3_1     Co3_1      Invalid   1_555 1_555   1_555
	O1_2      Fe3_1     O1_2       180.000(2) 13_555 1_555   1_555
	O1_2      Fe3_1     Zn3_1      Invalid  13_555 1_555   1_555
	O1_2      Fe3_1     Co3_1      Invalid  13_555 1_555   1_555
	O1_1      Fe3_1     O1_2       86.10(10) 13_455 1_555  13_555
	O1_1      Fe3_1     O1_2       93.90(10) 13_455 1_555   1_555
	O1_1      Fe3_1     Zn3_1      Invalid  13_455 1_555   1_555
	O1_1      Fe3_1     Co3_1      Invalid  13_455 1_555   1_555
	O1_1      Fe3_1     O1_1       180.0000(18)  4_655 1_555  13_455
	O1_1      Fe3_1     O1_2       93.90(10)  4_655 1_555  13_555
	O1_1      Fe3_1     O1_2       86.10(10)  4_655 1_555   1_555
	O1_1      Fe3_1     Zn3_1      Invalid   4_655 1_555   1_555
	O1_1      Fe3_1     Co3_1      Invalid   4_655 1_555   1_555
	O2        Fe3_1     O1_1       92.5(2) 10_554 1_555   4_655
	O2        Fe3_1     O1_1       87.5(2) 10_554 1_555  13_455
	O2        Fe3_1     O1_2       87.45(14) 10_554 1_555  13_555
	O2        Fe3_1     O1_2       92.55(14) 10_554 1_555   1_555
	O2        Fe3_1     Zn3_1      Invalid  10_554 1_555   1_555
	O2        Fe3_1     Co3_1      Invalid  10_554 1_555   1_555
	O2        Fe3_1     O2         180.0000(10)  3_555 1_555  10_554
	O2        Fe3_1     O1_1       87.5(2)  3_555 1_555   4_655
	O2        Fe3_1     O1_1       92.5(2)  3_555 1_555  13_455
	O2        Fe3_1     O1_2       92.55(14)  3_555 1_555  13_555
	O2        Fe3_1     O1_2       87.45(14)  3_555 1_555   1_555
	O2        Fe3_1     Zn3_1      Invalid   3_555 1_555   1_555
	O2        Fe3_1     Co3_1      Invalid   3_555 1_555   1_555
	Zn3_2     Fe3_1     O2         135.82(18)  9_545 1_555   3_555
	Zn3_2     Fe3_1     O2         44.18(18)  9_545 1_555  10_554
	Zn3_2     Fe3_1     O1_1       136.57(11)  9_545 1_555   4_655
	Zn3_2     Fe3_1     O1_1       43.43(11)  9_545 1_555  13_455
	Zn3_2     Fe3_1     O1_2       87.75(18)  9_545 1_555  13_555
	Zn3_2     Fe3_1     O1_2       92.25(18)  9_545 1_555   1_555
	Zn3_2     Fe3_1     Zn3_1      Invalid   9_545 1_555   1_555
	Zn3_2     Fe3_1     Co3_1      Invalid   9_545 1_555   1_555
	Co3_2     Fe3_1     Zn3_2      0.000     9_545 1_555   9_545
	Co3_2     Fe3_1     O2         135.82(18)  9_545 1_555   3_555
	Co3_2     Fe3_1     O2         44.18(18)  9_545 1_555  10_554
	Co3_2     Fe3_1     O1_1       136.57(11)  9_545 1_555   4_655
	Co3_2     Fe3_1     O1_1       43.43(11)  9_545 1_555  13_455
	Co3_2     Fe3_1     O1_2       87.75(18)  9_545 1_555  13_555
	Co3_2     Fe3_1     O1_2       92.25(18)  9_545 1_555   1_555
	Co3_2     Fe3_1     Zn3_1      Invalid   9_545 1_555   1_555
	Co3_2     Fe3_1     Co3_1      Invalid   9_545 1_555   1_555
	Fe3_2     Fe3_1     Co3_2      0.000     9_545 1_555   9_545
	Fe3_2     Fe3_1     Zn3_2      0.000     9_545 1_555   9_545
	Fe3_2     Fe3_1     O2         135.82(18)  9_545 1_555   3_555
	Fe3_2     Fe3_1     O2         44.18(18)  9_545 1_555  10_554
	Fe3_2     Fe3_1     O1_1       136.57(11)  9_545 1_555   4_655
	Fe3_2     Fe3_1     O1_1       43.43(11)  9_545 1_555  13_455
	Fe3_2     Fe3_1     O1_2       87.75(18)  9_545 1_555  13_555
	Fe3_2     Fe3_1     O1_2       92.25(18)  9_545 1_555   1_555
	Fe3_2     Fe3_1     Zn3_1      Invalid   9_545 1_555   1_555
	Fe3_2     Fe3_1     Co3_1      Invalid   9_545 1_555   1_555
	Zn3_2     Fe3_1     Fe3_2      180.000   1_555 1_555   9_545
	Zn3_2     Fe3_1     Co3_2      180.000   1_555 1_555   9_545
	Zn3_2     Fe3_1     Zn3_2      180.000   1_555 1_555   9_545
	Zn3_2     Fe3_1     O2         44.18(18)  1_555 1_555   3_555
	Zn3_2     Fe3_1     O2         135.82(18)  1_555 1_555  10_554
	Zn3_2     Fe3_1     O1_1       43.43(11)  1_555 1_555   4_655
	Zn3_2     Fe3_1     O1_1       136.57(11)  1_555 1_555  13_455
	Zn3_2     Fe3_1     O1_2       92.25(18)  1_555 1_555  13_555
	Zn3_2     Fe3_1     O1_2       87.75(18)  1_555 1_555   1_555
	Zn3_2     Fe3_1     Zn3_1      Invalid   1_555 1_555   1_555
	Zn3_2     Fe3_1     Co3_1      Invalid   1_555 1_555   1_555
	Co3_2     Fe3_1     Zn3_2      0.000     1_555 1_555   1_555
	Co3_2     Fe3_1     Fe3_2      180.000   1_555 1_555   9_545
	Co3_2     Fe3_1     Co3_2      180.000   1_555 1_555   9_545
	Co3_2     Fe3_1     Zn3_2      180.000   1_555 1_555   9_545
	Co3_2     Fe3_1     O2         44.18(18)  1_555 1_555   3_555
	Co3_2     Fe3_1     O2         135.82(18)  1_555 1_555  10_554
	Co3_2     Fe3_1     O1_1       43.43(11)  1_555 1_555   4_655
	Co3_2     Fe3_1     O1_1       136.57(11)  1_555 1_555  13_455
	Co3_2     Fe3_1     O1_2       92.25(18)  1_555 1_555  13_555
	Co3_2     Fe3_1     O1_2       87.75(18)  1_555 1_555   1_555
	Co3_2     Fe3_1     Zn3_1      Invalid   1_555 1_555   1_555
	Co3_2     Fe3_1     Co3_1      Invalid   1_555 1_555   1_555
	Fe3_2     Fe3_1     Co3_2      0.000     1_555 1_555   1_555
	Fe3_2     Fe3_1     Zn3_2      0.000     1_555 1_555   1_555
	Fe3_2     Fe3_1     Fe3_2      180.000   1_555 1_555   9_545
	Fe3_2     Fe3_1     Co3_2      180.000   1_555 1_555   9_545
	Fe3_2     Fe3_1     Zn3_2      180.000   1_555 1_555   9_545
	Fe3_2     Fe3_1     O2         44.18(18)  1_555 1_555   3_555
	Fe3_2     Fe3_1     O2         135.82(18)  1_555 1_555  10_554
	Fe3_2     Fe3_1     O1_1       43.43(11)  1_555 1_555   4_655
	Fe3_2     Fe3_1     O1_1       136.57(11)  1_555 1_555  13_455
	Fe3_2     Fe3_1     O1_2       92.25(18)  1_555 1_555  13_555
	Fe3_2     Fe3_1     O1_2       87.75(18)  1_555 1_555   1_555
	Fe3_2     Fe3_1     Zn3_1      Invalid   1_555 1_555   1_555
	Fe3_2     Fe3_1     Co3_1      Invalid   1_555 1_555   1_555
	Zn3_1     Fe3_1     Fe3_2      59.99929(17)  4_555 1_555   1_555
	Zn3_1     Fe3_1     Co3_2      59.99929(17)  4_555 1_555   1_555
	Zn3_1     Fe3_1     Zn3_2      59.99929(17)  4_555 1_555   1_555
	Zn3_1     Fe3_1     Fe3_2      120.00071(17)  4_555 1_555   9_545
	Zn3_1     Fe3_1     Co3_2      120.00071(17)  4_555 1_555   9_545
	Zn3_1     Fe3_1     Zn3_2      120.00071(17)  4_555 1_555   9_545
	Zn3_1     Fe3_1     O2         44.04(10)  4_555 1_555   3_555
	Zn3_1     Fe3_1     O2         135.96(10)  4_555 1_555  10_554
	Zn3_1     Fe3_1     O1_1       87.27(11)  4_555 1_555   4_655
	Zn3_1     Fe3_1     O1_1       92.73(11)  4_555 1_555  13_455
	Zn3_1     Fe3_1     O1_2       136.54(11)  4_555 1_555  13_555
	Zn3_1     Fe3_1     O1_2       43.46(11)  4_555 1_555   1_555
	Zn3_1     Fe3_1     Zn3_1      Invalid   4_555 1_555   1_555
	Zn3_1     Fe3_1     Co3_1      Invalid   4_555 1_555   1_555
	Co3_1     Fe3_1     Zn3_1      0.000     4_555 1_555   4_555
	Co3_1     Fe3_1     Fe3_2      59.99929(17)  4_555 1_555   1_555
	Co3_1     Fe3_1     Co3_2      59.99929(17)  4_555 1_555   1_555
	Co3_1     Fe3_1     Zn3_2      59.99929(17)  4_555 1_555   1_555
	Co3_1     Fe3_1     Fe3_2      120.00071(17)  4_555 1_555   9_545
	Co3_1     Fe3_1     Co3_2      120.00071(17)  4_555 1_555   9_545
	Co3_1     Fe3_1     Zn3_2      120.00071(17)  4_555 1_555   9_545
	Co3_1     Fe3_1     O2         44.04(10)  4_555 1_555   3_555
	Co3_1     Fe3_1     O2         135.96(10)  4_555 1_555  10_554
	Co3_1     Fe3_1     O1_1       87.27(11)  4_555 1_555   4_655
	Co3_1     Fe3_1     O1_1       92.73(11)  4_555 1_555  13_455
	Co3_1     Fe3_1     O1_2       136.54(11)  4_555 1_555  13_555
	Co3_1     Fe3_1     O1_2       43.46(11)  4_555 1_555   1_555
	Co3_1     Fe3_1     Zn3_1      Invalid   4_555 1_555   1_555
	Co3_1     Fe3_1     Co3_1      Invalid   4_555 1_555   1_555
	Fe3_1     Fe3_1     Co3_1      0.000     4_555 1_555   4_555
	Fe3_1     Fe3_1     Zn3_1      0.000     4_555 1_555   4_555
	Fe3_1     Fe3_1     Fe3_2      59.99929(17)  4_555 1_555   1_555
	Fe3_1     Fe3_1     Co3_2      59.99929(17)  4_555 1_555   1_555
	Fe3_1     Fe3_1     Zn3_2      59.99929(17)  4_555 1_555   1_555
	Fe3_1     Fe3_1     Fe3_2      120.00071(17)  4_555 1_555   9_545
	Fe3_1     Fe3_1     Co3_2      120.00071(17)  4_555 1_555   9_545
	Fe3_1     Fe3_1     Zn3_2      120.00071(17)  4_555 1_555   9_545
	Fe3_1     Fe3_1     O2         44.04(10)  4_555 1_555   3_555
	Fe3_1     Fe3_1     O2         135.96(10)  4_555 1_555  10_554
	Fe3_1     Fe3_1     O1_1       87.27(11)  4_555 1_555   4_655
	Fe3_1     Fe3_1     O1_1       92.73(11)  4_555 1_555  13_455
	Fe3_1     Fe3_1     O1_2       136.54(11)  4_555 1_555  13_555
	Fe3_1     Fe3_1     O1_2       43.46(11)  4_555 1_555   1_555
	Fe3_1     Fe3_1     Zn3_1      Invalid   4_555 1_555   1_555
	Fe3_1     Fe3_1     Co3_1      Invalid   4_555 1_555   1_555
	Zn3_1     Fe3_1     Fe3_1      180.000   4_655 1_555   4_555
	Zn3_1     Fe3_1     Co3_1      180.000   4_655 1_555   4_555
	Zn3_1     Fe3_1     Zn3_1      180.000   4_655 1_555   4_555
	Zn3_1     Fe3_1     Fe3_2      120.00071(17)  4_655 1_555   1_555
	Zn3_1     Fe3_1     Co3_2      120.00071(17)  4_655 1_555   1_555
	Zn3_1     Fe3_1     Zn3_2      120.00071(17)  4_655 1_555   1_555
	Zn3_1     Fe3_1     Fe3_2      59.99929(17)  4_655 1_555   9_545
	Zn3_1     Fe3_1     Co3_2      59.99929(17)  4_655 1_555   9_545
	Zn3_1     Fe3_1     Zn3_2      59.99929(17)  4_655 1_555   9_545
	Zn3_1     Fe3_1     O2         135.96(10)  4_655 1_555   3_555
	Zn3_1     Fe3_1     O2         44.04(10)  4_655 1_555  10_554
	Zn3_1     Fe3_1     O1_1       92.73(11)  4_655 1_555   4_655
	Zn3_1     Fe3_1     O1_1       87.27(11)  4_655 1_555  13_455
	Zn3_1     Fe3_1     O1_2       43.46(11)  4_655 1_555  13_555
	Zn3_1     Fe3_1     O1_2       136.54(11)  4_655 1_555   1_555
	Zn3_1     Fe3_1     Zn3_1      Invalid   4_655 1_555   1_555
	Zn3_1     Fe3_1     Co3_1      Invalid   4_655 1_555   1_555
	Co3_1     Fe3_1     Zn3_1      0.000     4_655 1_555   4_655
	Co3_1     Fe3_1     Fe3_1      180.000   4_655 1_555   4_555
	Co3_1     Fe3_1     Co3_1      180.000   4_655 1_555   4_555
	Co3_1     Fe3_1     Zn3_1      180.000   4_655 1_555   4_555
	Co3_1     Fe3_1     Fe3_2      120.00071(17)  4_655 1_555   1_555
	Co3_1     Fe3_1     Co3_2      120.00071(17)  4_655 1_555   1_555
	Co3_1     Fe3_1     Zn3_2      120.00071(17)  4_655 1_555   1_555
	Co3_1     Fe3_1     Fe3_2      59.99929(17)  4_655 1_555   9_545
	Co3_1     Fe3_1     Co3_2      59.99929(17)  4_655 1_555   9_545
	Co3_1     Fe3_1     Zn3_2      59.99929(17)  4_655 1_555   9_545
	Co3_1     Fe3_1     O2         135.96(10)  4_655 1_555   3_555
	Co3_1     Fe3_1     O2         44.04(10)  4_655 1_555  10_554
	Co3_1     Fe3_1     O1_1       92.73(11)  4_655 1_555   4_655
	Co3_1     Fe3_1     O1_1       87.27(11)  4_655 1_555  13_455
	Co3_1     Fe3_1     O1_2       43.46(11)  4_655 1_555  13_555
	Co3_1     Fe3_1     O1_2       136.54(11)  4_655 1_555   1_555
	Co3_1     Fe3_1     Zn3_1      Invalid   4_655 1_555   1_555
	Co3_1     Fe3_1     Co3_1      Invalid   4_655 1_555   1_555
	Fe3_1     Fe3_1     Co3_1      0.000     4_655 1_555   4_655
	Fe3_1     Fe3_1     Zn3_1      0.000     4_655 1_555   4_655
	Fe3_1     Fe3_1     Fe3_1      180.000   4_655 1_555   4_555
	Fe3_1     Fe3_1     Co3_1      180.000   4_655 1_555   4_555
	Fe3_1     Fe3_1     Zn3_1      180.000   4_655 1_555   4_555
	Fe3_1     Fe3_1     Fe3_2      120.00071(17)  4_655 1_555   1_555
	Fe3_1     Fe3_1     Co3_2      120.00071(17)  4_655 1_555   1_555
	Fe3_1     Fe3_1     Zn3_2      120.00071(17)  4_655 1_555   1_555
	Fe3_1     Fe3_1     Fe3_2      59.99929(17)  4_655 1_555   9_545
	Fe3_1     Fe3_1     Co3_2      59.99929(17)  4_655 1_555   9_545
	Fe3_1     Fe3_1     Zn3_2      59.99929(17)  4_655 1_555   9_545
	Fe3_1     Fe3_1     O2         135.96(10)  4_655 1_555   3_555
	Fe3_1     Fe3_1     O2         44.04(10)  4_655 1_555  10_554
	Fe3_1     Fe3_1     O1_1       92.73(11)  4_655 1_555   4_655
	Fe3_1     Fe3_1     O1_1       87.27(11)  4_655 1_555  13_455
	Fe3_1     Fe3_1     O1_2       43.46(11)  4_655 1_555  13_555
	Fe3_1     Fe3_1     O1_2       136.54(11)  4_655 1_555   1_555
	Fe3_1     Fe3_1     Zn3_1      Invalid   4_655 1_555   1_555
	Fe3_1     Fe3_1     Co3_1      Invalid   4_655 1_555   1_555
	Zn4       Fe3_1     Fe3_1      60.306(13) 10_554 1_555   4_655
	Zn4       Fe3_1     Co3_1      60.306(13) 10_554 1_555   4_655
	Zn4       Fe3_1     Zn3_1      60.306(13) 10_554 1_555   4_655
	Zn4       Fe3_1     Fe3_1      119.694(13) 10_554 1_555   4_555
	Zn4       Fe3_1     Co3_1      119.694(13) 10_554 1_555   4_555
	Zn4       Fe3_1     Zn3_1      119.694(13) 10_554 1_555   4_555
	Zn4       Fe3_1     Fe3_2      119.62(6) 10_554 1_555   1_555
	Zn4       Fe3_1     Co3_2      119.62(6) 10_554 1_555   1_555
	Zn4       Fe3_1     Zn3_2      119.62(6) 10_554 1_555   1_555
	Zn4       Fe3_1     Fe3_2      60.38(6) 10_554 1_555   9_545
	Zn4       Fe3_1     Co3_2      60.38(6) 10_554 1_555   9_545
	Zn4       Fe3_1     Zn3_2      60.38(6) 10_554 1_555   9_545
	Zn4       Fe3_1     O2         90.85(7) 10_554 1_555   3_555
	Zn4       Fe3_1     O2         89.15(7) 10_554 1_555  10_554
	Zn4       Fe3_1     O1_1       137.13(11) 10_554 1_555   4_655
	Zn4       Fe3_1     O1_1       42.87(11) 10_554 1_555  13_455
	Zn4       Fe3_1     O1_2       43.36(19) 10_554 1_555  13_555
	Zn4       Fe3_1     O1_2       136.64(19) 10_554 1_555   1_555
	Zn4       Fe3_1     Zn3_1      Invalid  10_554 1_555   1_555
	Zn4       Fe3_1     Co3_1      Invalid  10_554 1_555   1_555
	Co4       Fe3_1     Zn4        0.000    10_554 1_555  10_554
	Co4       Fe3_1     Fe3_1      60.306(13) 10_554 1_555   4_655
	Co4       Fe3_1     Co3_1      60.306(13) 10_554 1_555   4_655
	Co4       Fe3_1     Zn3_1      60.306(13) 10_554 1_555   4_655
	Co4       Fe3_1     Fe3_1      119.694(13) 10_554 1_555   4_555
	Co4       Fe3_1     Co3_1      119.694(13) 10_554 1_555   4_555
	Co4       Fe3_1     Zn3_1      119.694(13) 10_554 1_555   4_555
	Co4       Fe3_1     Fe3_2      119.62(6) 10_554 1_555   1_555
	Co4       Fe3_1     Co3_2      119.62(6) 10_554 1_555   1_555
	Co4       Fe3_1     Zn3_2      119.62(6) 10_554 1_555   1_555
	Co4       Fe3_1     Fe3_2      60.38(6) 10_554 1_555   9_545
	Co4       Fe3_1     Co3_2      60.38(6) 10_554 1_555   9_545
	Co4       Fe3_1     Zn3_2      60.38(6) 10_554 1_555   9_545
	Co4       Fe3_1     O2         90.85(7) 10_554 1_555   3_555
	Co4       Fe3_1     O2         89.15(7) 10_554 1_555  10_554
	Co4       Fe3_1     O1_1       137.13(11) 10_554 1_555   4_655
	Co4       Fe3_1     O1_1       42.87(11) 10_554 1_555  13_455
	Co4       Fe3_1     O1_2       43.36(19) 10_554 1_555  13_555
	Co4       Fe3_1     O1_2       136.64(19) 10_554 1_555   1_555
	Co4       Fe3_1     Zn3_1      Invalid  10_554 1_555   1_555
	Co4       Fe3_1     Co3_1      Invalid  10_554 1_555   1_555
	Fe4       Fe3_1     Co4        0.000    10_554 1_555  10_554
	Fe4       Fe3_1     Zn4        0.000    10_554 1_555  10_554
	Fe4       Fe3_1     Fe3_1      60.306(13) 10_554 1_555   4_655
	Fe4       Fe3_1     Co3_1      60.306(13) 10_554 1_555   4_655
	Fe4       Fe3_1     Zn3_1      60.306(13) 10_554 1_555   4_655
	Fe4       Fe3_1     Fe3_1      119.694(13) 10_554 1_555   4_555
	Fe4       Fe3_1     Co3_1      119.694(13) 10_554 1_555   4_555
	Fe4       Fe3_1     Zn3_1      119.694(13) 10_554 1_555   4_555
	Fe4       Fe3_1     Fe3_2      119.62(6) 10_554 1_555   1_555
	Fe4       Fe3_1     Co3_2      119.62(6) 10_554 1_555   1_555
	Fe4       Fe3_1     Zn3_2      119.62(6) 10_554 1_555   1_555
	Fe4       Fe3_1     Fe3_2      60.38(6) 10_554 1_555   9_545
	Fe4       Fe3_1     Co3_2      60.38(6) 10_554 1_555   9_545
	Fe4       Fe3_1     Zn3_2      60.38(6) 10_554 1_555   9_545
	Fe4       Fe3_1     O2         90.85(7) 10_554 1_555   3_555
	Fe4       Fe3_1     O2         89.15(7) 10_554 1_555  10_554
	Fe4       Fe3_1     O1_1       137.13(11) 10_554 1_555   4_655
	Fe4       Fe3_1     O1_1       42.87(11) 10_554 1_555  13_455
	Fe4       Fe3_1     O1_2       43.36(19) 10_554 1_555  13_555
	Fe4       Fe3_1     O1_2       136.64(19) 10_554 1_555   1_555
	Fe4       Fe3_1     Zn3_1      Invalid  10_554 1_555   1_555
	Fe4       Fe3_1     Co3_1      Invalid  10_554 1_555   1_555
	Zn4       Fe3_1     Fe4        180.0000(7)  3_555 1_555  10_554
	Zn4       Fe3_1     Co4        180.0000(7)  3_555 1_555  10_554
	Zn4       Fe3_1     Zn4        180.0000(7)  3_555 1_555  10_554
	Zn4       Fe3_1     Fe3_1      119.694(13)  3_555 1_555   4_655
	Zn4       Fe3_1     Co3_1      119.694(13)  3_555 1_555   4_655
	Zn4       Fe3_1     Zn3_1      119.694(13)  3_555 1_555   4_655
	Zn4       Fe3_1     Fe3_1      60.306(13)  3_555 1_555   4_555
	Zn4       Fe3_1     Co3_1      60.306(13)  3_555 1_555   4_555
	Zn4       Fe3_1     Zn3_1      60.306(13)  3_555 1_555   4_555
	Zn4       Fe3_1     Fe3_2      60.38(6)  3_555 1_555   1_555
	Zn4       Fe3_1     Co3_2      60.38(6)  3_555 1_555   1_555
	Zn4       Fe3_1     Zn3_2      60.38(6)  3_555 1_555   1_555
	Zn4       Fe3_1     Fe3_2      119.62(6)  3_555 1_555   9_545
	Zn4       Fe3_1     Co3_2      119.62(6)  3_555 1_555   9_545
	Zn4       Fe3_1     Zn3_2      119.62(6)  3_555 1_555   9_545
	Zn4       Fe3_1     O2         89.15(7)  3_555 1_555   3_555
	Zn4       Fe3_1     O2         90.85(7)  3_555 1_555  10_554
	Zn4       Fe3_1     O1_1       42.87(11)  3_555 1_555   4_655
	Zn4       Fe3_1     O1_1       137.13(11)  3_555 1_555  13_455
	Zn4       Fe3_1     O1_2       136.64(19)  3_555 1_555  13_555
	Zn4       Fe3_1     O1_2       43.36(19)  3_555 1_555   1_555
	Zn4       Fe3_1     Zn3_1      Invalid   3_555 1_555   1_555
	Zn4       Fe3_1     Co3_1      Invalid   3_555 1_555   1_555
	Co4       Fe3_1     Zn4        0.000     3_555 1_555   3_555
	Co4       Fe3_1     Fe4        180.0000(7)  3_555 1_555  10_554
	Co4       Fe3_1     Co4        180.0000(7)  3_555 1_555  10_554
	Co4       Fe3_1     Zn4        180.0000(7)  3_555 1_555  10_554
	Co4       Fe3_1     Fe3_1      119.694(13)  3_555 1_555   4_655
	Co4       Fe3_1     Co3_1      119.694(13)  3_555 1_555   4_655
	Co4       Fe3_1     Zn3_1      119.694(13)  3_555 1_555   4_655
	Co4       Fe3_1     Fe3_1      60.306(13)  3_555 1_555   4_555
	Co4       Fe3_1     Co3_1      60.306(13)  3_555 1_555   4_555
	Co4       Fe3_1     Zn3_1      60.306(13)  3_555 1_555   4_555
	Co4       Fe3_1     Fe3_2      60.38(6)  3_555 1_555   1_555
	Co4       Fe3_1     Co3_2      60.38(6)  3_555 1_555   1_555
	Co4       Fe3_1     Zn3_2      60.38(6)  3_555 1_555   1_555
	Co4       Fe3_1     Fe3_2      119.62(6)  3_555 1_555   9_545
	Co4       Fe3_1     Co3_2      119.62(6)  3_555 1_555   9_545
	Co4       Fe3_1     Zn3_2      119.62(6)  3_555 1_555   9_545
	Co4       Fe3_1     O2         89.15(7)  3_555 1_555   3_555
	Co4       Fe3_1     O2         90.85(7)  3_555 1_555  10_554
	Co4       Fe3_1     O1_1       42.87(11)  3_555 1_555   4_655
	Co4       Fe3_1     O1_1       137.13(11)  3_555 1_555  13_455
	Co4       Fe3_1     O1_2       136.64(19)  3_555 1_555  13_555
	Co4       Fe3_1     O1_2       43.36(19)  3_555 1_555   1_555
	Co4       Fe3_1     Zn3_1      Invalid   3_555 1_555   1_555
	Co4       Fe3_1     Co3_1      Invalid   3_555 1_555   1_555
	Fe4       Fe3_1     Co4        0.000     3_555 1_555   3_555
	Fe4       Fe3_1     Zn4        0.000     3_555 1_555   3_555
	Fe4       Fe3_1     Fe4        180.0000(7)  3_555 1_555  10_554
	Fe4       Fe3_1     Co4        180.0000(7)  3_555 1_555  10_554
	Fe4       Fe3_1     Zn4        180.0000(7)  3_555 1_555  10_554
	Fe4       Fe3_1     Fe3_1      119.694(13)  3_555 1_555   4_655
	Fe4       Fe3_1     Co3_1      119.694(13)  3_555 1_555   4_655
	Fe4       Fe3_1     Zn3_1      119.694(13)  3_555 1_555   4_655
	Fe4       Fe3_1     Fe3_1      60.306(13)  3_555 1_555   4_555
	Fe4       Fe3_1     Co3_1      60.306(13)  3_555 1_555   4_555
	Fe4       Fe3_1     Zn3_1      60.306(13)  3_555 1_555   4_555
	Fe4       Fe3_1     Fe3_2      60.38(6)  3_555 1_555   1_555
	Fe4       Fe3_1     Co3_2      60.38(6)  3_555 1_555   1_555
	Fe4       Fe3_1     Zn3_2      60.38(6)  3_555 1_555   1_555
	Fe4       Fe3_1     Fe3_2      119.62(6)  3_555 1_555   9_545
	Fe4       Fe3_1     Co3_2      119.62(6)  3_555 1_555   9_545
	Fe4       Fe3_1     Zn3_2      119.62(6)  3_555 1_555   9_545
	Fe4       Fe3_1     O2         89.15(7)  3_555 1_555   3_555
	Fe4       Fe3_1     O2         90.85(7)  3_555 1_555  10_554
	Fe4       Fe3_1     O1_1       42.87(11)  3_555 1_555   4_655
	Fe4       Fe3_1     O1_1       137.13(11)  3_555 1_555  13_455
	Fe4       Fe3_1     O1_2       136.64(19)  3_555 1_555  13_555
	Fe4       Fe3_1     O1_2       43.36(19)  3_555 1_555   1_555
	Fe4       Fe3_1     Zn3_1      Invalid   3_555 1_555   1_555
	Fe4       Fe3_1     Co3_1      Invalid   3_555 1_555   1_555
	Co3_2     Fe3_2     Zn3_2      Invalid   1_555 1_555   1_555
	O1_1      Fe3_2     Co3_2      Invalid   1_455 1_555   1_555
	O1_1      Fe3_2     Zn3_2      Invalid   1_455 1_555   1_555
	O1_1      Fe3_2     O1_1       180.0000(18)  8_665 1_555   1_455
	O1_1      Fe3_2     Co3_2      Invalid   8_665 1_555   1_555
	O1_1      Fe3_2     Zn3_2      Invalid   8_665 1_555   1_555
	O1_1      Fe3_2     O1_1       85.47(19)  5_465 1_555   8_665
	O1_1      Fe3_2     O1_1       94.53(19)  5_465 1_555   1_455
	O1_1      Fe3_2     Co3_2      Invalid   5_465 1_555   1_555
	O1_1      Fe3_2     Zn3_2      Invalid   5_465 1_555   1_555
	O1_1      Fe3_2     O1_1       180.000(2)  4_655 1_555   5_465
	O1_1      Fe3_2     O1_1       94.53(19)  4_655 1_555   8_665
	O1_1      Fe3_2     O1_1       85.47(19)  4_655 1_555   1_455
	O1_1      Fe3_2     Co3_2      Invalid   4_655 1_555   1_555
	O1_1      Fe3_2     Zn3_2      Invalid   4_655 1_555   1_555
	O2        Fe3_2     O1_1       92.25(14)  2_564 1_555   4_655
	O2        Fe3_2     O1_1       87.75(14)  2_564 1_555   5_465
	O2        Fe3_2     O1_1       87.75(14)  2_564 1_555   8_665
	O2        Fe3_2     O1_1       92.25(14)  2_564 1_555   1_455
	O2        Fe3_2     Co3_2      Invalid   2_564 1_555   1_555
	O2        Fe3_2     Zn3_2      Invalid   2_564 1_555   1_555
	O2        Fe3_2     O2         180.0000(11)  3_555 1_555   2_564
	O2        Fe3_2     O1_1       87.75(14)  3_555 1_555   4_655
	O2        Fe3_2     O1_1       92.25(14)  3_555 1_555   5_465
	O2        Fe3_2     O1_1       92.25(14)  3_555 1_555   8_665
	O2        Fe3_2     O1_1       87.75(14)  3_555 1_555   1_455
	O2        Fe3_2     Co3_2      Invalid   3_555 1_555   1_555
	O2        Fe3_2     Zn3_2      Invalid   3_555 1_555   1_555
	Co3_1     Fe3_2     O2         135.95(9)  8_565 1_555   3_555
	Co3_1     Fe3_2     O2         44.05(9)  8_565 1_555   2_564
	Co3_1     Fe3_2     O1_1       136.21(11)  8_565 1_555   4_655
	Co3_1     Fe3_2     O1_1       43.79(11)  8_565 1_555   5_465
	Co3_1     Fe3_2     O1_1       87.52(11)  8_565 1_555   8_665
	Co3_1     Fe3_2     O1_1       92.48(11)  8_565 1_555   1_455
	Co3_1     Fe3_2     Co3_2      Invalid   8_565 1_555   1_555
	Co3_1     Fe3_2     Zn3_2      Invalid   8_565 1_555   1_555
	Fe3_1     Fe3_2     Co3_1      0.000     8_565 1_555   8_565
	Fe3_1     Fe3_2     O2         135.95(9)  8_565 1_555   3_555
	Fe3_1     Fe3_2     O2         44.05(9)  8_565 1_555   2_564
	Fe3_1     Fe3_2     O1_1       136.21(11)  8_565 1_555   4_655
	Fe3_1     Fe3_2     O1_1       43.79(11)  8_565 1_555   5_465
	Fe3_1     Fe3_2     O1_1       87.52(11)  8_565 1_555   8_665
	Fe3_1     Fe3_2     O1_1       92.48(11)  8_565 1_555   1_455
	Fe3_1     Fe3_2     Co3_2      Invalid   8_565 1_555   1_555
	Fe3_1     Fe3_2     Zn3_2      Invalid   8_565 1_555   1_555
	Zn3_1     Fe3_2     Fe3_1      0.000     8_565 1_555   8_565
	Zn3_1     Fe3_2     Co3_1      0.000     8_565 1_555   8_565
	Zn3_1     Fe3_2     O2         135.95(9)  8_565 1_555   3_555
	Zn3_1     Fe3_2     O2         44.05(9)  8_565 1_555   2_564
	Zn3_1     Fe3_2     O1_1       136.21(11)  8_565 1_555   4_655
	Zn3_1     Fe3_2     O1_1       43.79(11)  8_565 1_555   5_465
	Zn3_1     Fe3_2     O1_1       87.52(11)  8_565 1_555   8_665
	Zn3_1     Fe3_2     O1_1       92.48(11)  8_565 1_555   1_455
	Zn3_1     Fe3_2     Co3_2      Invalid   8_565 1_555   1_555
	Zn3_1     Fe3_2     Zn3_2      Invalid   8_565 1_555   1_555
	Fe3_1     Fe3_2     Zn3_1      180.000   1_555 1_555   8_565
	Fe3_1     Fe3_2     Fe3_1      180.000   1_555 1_555   8_565
	Fe3_1     Fe3_2     Co3_1      180.000   1_555 1_555   8_565
	Fe3_1     Fe3_2     O2         44.05(9)  1_555 1_555   3_555
	Fe3_1     Fe3_2     O2         135.95(9)  1_555 1_555   2_564
	Fe3_1     Fe3_2     O1_1       43.79(11)  1_555 1_555   4_655
	Fe3_1     Fe3_2     O1_1       136.21(11)  1_555 1_555   5_465
	Fe3_1     Fe3_2     O1_1       92.48(11)  1_555 1_555   8_665
	Fe3_1     Fe3_2     O1_1       87.52(11)  1_555 1_555   1_455
	Fe3_1     Fe3_2     Co3_2      Invalid   1_555 1_555   1_555
	Fe3_1     Fe3_2     Zn3_2      Invalid   1_555 1_555   1_555
	Zn3_1     Fe3_2     Fe3_1      0.000     1_555 1_555   1_555
	Zn3_1     Fe3_2     Zn3_1      180.000   1_555 1_555   8_565
	Zn3_1     Fe3_2     Fe3_1      180.000   1_555 1_555   8_565
	Zn3_1     Fe3_2     Co3_1      180.000   1_555 1_555   8_565
	Zn3_1     Fe3_2     O2         44.05(9)  1_555 1_555   3_555
	Zn3_1     Fe3_2     O2         135.95(9)  1_555 1_555   2_564
	Zn3_1     Fe3_2     O1_1       43.79(11)  1_555 1_555   4_655
	Zn3_1     Fe3_2     O1_1       136.21(11)  1_555 1_555   5_465
	Zn3_1     Fe3_2     O1_1       92.48(11)  1_555 1_555   8_665
	Zn3_1     Fe3_2     O1_1       87.52(11)  1_555 1_555   1_455
	Zn3_1     Fe3_2     Co3_2      Invalid   1_555 1_555   1_555
	Zn3_1     Fe3_2     Zn3_2      Invalid   1_555 1_555   1_555
	Co3_1     Fe3_2     Zn3_1      0.000     1_555 1_555   1_555
	Co3_1     Fe3_2     Fe3_1      0.000     1_555 1_555   1_555
	Co3_1     Fe3_2     Zn3_1      180.000   1_555 1_555   8_565
	Co3_1     Fe3_2     Fe3_1      180.000   1_555 1_555   8_565
	Co3_1     Fe3_2     Co3_1      180.000   1_555 1_555   8_565
	Co3_1     Fe3_2     O2         44.05(9)  1_555 1_555   3_555
	Co3_1     Fe3_2     O2         135.95(9)  1_555 1_555   2_564
	Co3_1     Fe3_2     O1_1       43.79(11)  1_555 1_555   4_655
	Co3_1     Fe3_2     O1_1       136.21(11)  1_555 1_555   5_465
	Co3_1     Fe3_2     O1_1       92.48(11)  1_555 1_555   8_665
	Co3_1     Fe3_2     O1_1       87.52(11)  1_555 1_555   1_455
	Co3_1     Fe3_2     Co3_2      Invalid   1_555 1_555   1_555
	Co3_1     Fe3_2     Zn3_2      Invalid   1_555 1_555   1_555
	Zn3_1     Fe3_2     Co3_1      60.0014(3)  4_555 1_555   1_555
	Zn3_1     Fe3_2     Zn3_1      60.0014(3)  4_555 1_555   1_555
	Zn3_1     Fe3_2     Fe3_1      60.0014(3)  4_555 1_555   1_555
	Zn3_1     Fe3_2     Zn3_1      119.9986(3)  4_555 1_555   8_565
	Zn3_1     Fe3_2     Fe3_1      119.9986(3)  4_555 1_555   8_565
	Zn3_1     Fe3_2     Co3_1      119.9986(3)  4_555 1_555   8_565
	Zn3_1     Fe3_2     O2         44.05(9)  4_555 1_555   3_555
	Zn3_1     Fe3_2     O2         135.95(9)  4_555 1_555   2_564
	Zn3_1     Fe3_2     O1_1       87.52(11)  4_555 1_555   4_655
	Zn3_1     Fe3_2     O1_1       92.48(11)  4_555 1_555   5_465
	Zn3_1     Fe3_2     O1_1       136.21(11)  4_555 1_555   8_665
	Zn3_1     Fe3_2     O1_1       43.79(11)  4_555 1_555   1_455
	Zn3_1     Fe3_2     Co3_2      Invalid   4_555 1_555   1_555
	Zn3_1     Fe3_2     Zn3_2      Invalid   4_555 1_555   1_555
	Co3_1     Fe3_2     Zn3_1      0.000     4_555 1_555   4_555
	Co3_1     Fe3_2     Co3_1      60.0014(3)  4_555 1_555   1_555
	Co3_1     Fe3_2     Zn3_1      60.0014(3)  4_555 1_555   1_555
	Co3_1     Fe3_2     Fe3_1      60.0014(3)  4_555 1_555   1_555
	Co3_1     Fe3_2     Zn3_1      119.9986(3)  4_555 1_555   8_565
	Co3_1     Fe3_2     Fe3_1      119.9986(3)  4_555 1_555   8_565
	Co3_1     Fe3_2     Co3_1      119.9986(3)  4_555 1_555   8_565
	Co3_1     Fe3_2     O2         44.05(9)  4_555 1_555   3_555
	Co3_1     Fe3_2     O2         135.95(9)  4_555 1_555   2_564
	Co3_1     Fe3_2     O1_1       87.52(11)  4_555 1_555   4_655
	Co3_1     Fe3_2     O1_1       92.48(11)  4_555 1_555   5_465
	Co3_1     Fe3_2     O1_1       136.21(11)  4_555 1_555   8_665
	Co3_1     Fe3_2     O1_1       43.79(11)  4_555 1_555   1_455
	Co3_1     Fe3_2     Co3_2      Invalid   4_555 1_555   1_555
	Co3_1     Fe3_2     Zn3_2      Invalid   4_555 1_555   1_555
	Fe3_1     Fe3_2     Co3_1      0.000     4_555 1_555   4_555
	Fe3_1     Fe3_2     Zn3_1      0.000     4_555 1_555   4_555
	Fe3_1     Fe3_2     Co3_1      60.0014(3)  4_555 1_555   1_555
	Fe3_1     Fe3_2     Zn3_1      60.0014(3)  4_555 1_555   1_555
	Fe3_1     Fe3_2     Fe3_1      60.0014(3)  4_555 1_555   1_555
	Fe3_1     Fe3_2     Zn3_1      119.9986(3)  4_555 1_555   8_565
	Fe3_1     Fe3_2     Fe3_1      119.9986(3)  4_555 1_555   8_565
	Fe3_1     Fe3_2     Co3_1      119.9986(3)  4_555 1_555   8_565
	Fe3_1     Fe3_2     O2         44.05(9)  4_555 1_555   3_555
	Fe3_1     Fe3_2     O2         135.95(9)  4_555 1_555   2_564
	Fe3_1     Fe3_2     O1_1       87.52(11)  4_555 1_555   4_655
	Fe3_1     Fe3_2     O1_1       92.48(11)  4_555 1_555   5_465
	Fe3_1     Fe3_2     O1_1       136.21(11)  4_555 1_555   8_665
	Fe3_1     Fe3_2     O1_1       43.79(11)  4_555 1_555   1_455
	Fe3_1     Fe3_2     Co3_2      Invalid   4_555 1_555   1_555
	Fe3_1     Fe3_2     Zn3_2      Invalid   4_555 1_555   1_555
	Zn3_1     Fe3_2     Fe3_1      180.000   5_565 1_555   4_555
	Zn3_1     Fe3_2     Co3_1      180.000   5_565 1_555   4_555
	Zn3_1     Fe3_2     Zn3_1      180.000   5_565 1_555   4_555
	Zn3_1     Fe3_2     Co3_1      119.9986(3)  5_565 1_555   1_555
	Zn3_1     Fe3_2     Zn3_1      119.9986(3)  5_565 1_555   1_555
	Zn3_1     Fe3_2     Fe3_1      119.9986(3)  5_565 1_555   1_555
	Zn3_1     Fe3_2     Zn3_1      60.0014(3)  5_565 1_555   8_565
	Zn3_1     Fe3_2     Fe3_1      60.0014(3)  5_565 1_555   8_565
	Zn3_1     Fe3_2     Co3_1      60.0014(3)  5_565 1_555   8_565
	Zn3_1     Fe3_2     O2         135.95(9)  5_565 1_555   3_555
	Zn3_1     Fe3_2     O2         44.05(9)  5_565 1_555   2_564
	Zn3_1     Fe3_2     O1_1       92.48(11)  5_565 1_555   4_655
	Zn3_1     Fe3_2     O1_1       87.52(11)  5_565 1_555   5_465
	Zn3_1     Fe3_2     O1_1       43.79(11)  5_565 1_555   8_665
	Zn3_1     Fe3_2     O1_1       136.21(11)  5_565 1_555   1_455
	Zn3_1     Fe3_2     Co3_2      Invalid   5_565 1_555   1_555
	Zn3_1     Fe3_2     Zn3_2      Invalid   5_565 1_555   1_555
	Co3_1     Fe3_2     Zn3_1      0.000     5_565 1_555   5_565
	Co3_1     Fe3_2     Fe3_1      180.000   5_565 1_555   4_555
	Co3_1     Fe3_2     Co3_1      180.000   5_565 1_555   4_555
	Co3_1     Fe3_2     Zn3_1      180.000   5_565 1_555   4_555
	Co3_1     Fe3_2     Co3_1      119.9986(3)  5_565 1_555   1_555
	Co3_1     Fe3_2     Zn3_1      119.9986(3)  5_565 1_555   1_555
	Co3_1     Fe3_2     Fe3_1      119.9986(3)  5_565 1_555   1_555
	Co3_1     Fe3_2     Zn3_1      60.0014(3)  5_565 1_555   8_565
	Co3_1     Fe3_2     Fe3_1      60.0014(3)  5_565 1_555   8_565
	Co3_1     Fe3_2     Co3_1      60.0014(3)  5_565 1_555   8_565
	Co3_1     Fe3_2     O2         135.95(9)  5_565 1_555   3_555
	Co3_1     Fe3_2     O2         44.05(9)  5_565 1_555   2_564
	Co3_1     Fe3_2     O1_1       92.48(11)  5_565 1_555   4_655
	Co3_1     Fe3_2     O1_1       87.52(11)  5_565 1_555   5_465
	Co3_1     Fe3_2     O1_1       43.79(11)  5_565 1_555   8_665
	Co3_1     Fe3_2     O1_1       136.21(11)  5_565 1_555   1_455
	Co3_1     Fe3_2     Co3_2      Invalid   5_565 1_555   1_555
	Co3_1     Fe3_2     Zn3_2      Invalid   5_565 1_555   1_555
	Fe3_1     Fe3_2     Co3_1      0.000     5_565 1_555   5_565
	Fe3_1     Fe3_2     Zn3_1      0.000     5_565 1_555   5_565
	Fe3_1     Fe3_2     Fe3_1      180.000   5_565 1_555   4_555
	Fe3_1     Fe3_2     Co3_1      180.000   5_565 1_555   4_555
	Fe3_1     Fe3_2     Zn3_1      180.000   5_565 1_555   4_555
	Fe3_1     Fe3_2     Co3_1      119.9986(3)  5_565 1_555   1_555
	Fe3_1     Fe3_2     Zn3_1      119.9986(3)  5_565 1_555   1_555
	Fe3_1     Fe3_2     Fe3_1      119.9986(3)  5_565 1_555   1_555
	Fe3_1     Fe3_2     Zn3_1      60.0014(3)  5_565 1_555   8_565
	Fe3_1     Fe3_2     Fe3_1      60.0014(3)  5_565 1_555   8_565
	Fe3_1     Fe3_2     Co3_1      60.0014(3)  5_565 1_555   8_565
	Fe3_1     Fe3_2     O2         135.95(9)  5_565 1_555   3_555
	Fe3_1     Fe3_2     O2         44.05(9)  5_565 1_555   2_564
	Fe3_1     Fe3_2     O1_1       92.48(11)  5_565 1_555   4_655
	Fe3_1     Fe3_2     O1_1       87.52(11)  5_565 1_555   5_465
	Fe3_1     Fe3_2     O1_1       43.79(11)  5_565 1_555   8_665
	Fe3_1     Fe3_2     O1_1       136.21(11)  5_565 1_555   1_455
	Fe3_1     Fe3_2     Co3_2      Invalid   5_565 1_555   1_555
	Fe3_1     Fe3_2     Zn3_2      Invalid   5_565 1_555   1_555
	Zn4       Fe3_2     Fe3_1      60.27(5)  2_564 1_555   5_565
	Zn4       Fe3_2     Co3_1      60.27(5)  2_564 1_555   5_565
	Zn4       Fe3_2     Zn3_1      60.27(5)  2_564 1_555   5_565
	Zn4       Fe3_2     Fe3_1      119.73(5)  2_564 1_555   4_555
	Zn4       Fe3_2     Co3_1      119.73(5)  2_564 1_555   4_555
	Zn4       Fe3_2     Zn3_1      119.73(5)  2_564 1_555   4_555
	Zn4       Fe3_2     Co3_1      119.73(5)  2_564 1_555   1_555
	Zn4       Fe3_2     Zn3_1      119.73(5)  2_564 1_555   1_555
	Zn4       Fe3_2     Fe3_1      119.73(5)  2_564 1_555   1_555
	Zn4       Fe3_2     Zn3_1      60.27(5)  2_564 1_555   8_565
	Zn4       Fe3_2     Fe3_1      60.27(5)  2_564 1_555   8_565
	Zn4       Fe3_2     Co3_1      60.27(5)  2_564 1_555   8_565
	Zn4       Fe3_2     O2         91.03(14)  2_564 1_555   3_555
	Zn4       Fe3_2     O2         88.97(14)  2_564 1_555   2_564
	Zn4       Fe3_2     O1_1       137.23(9)  2_564 1_555   4_655
	Zn4       Fe3_2     O1_1       42.77(9)  2_564 1_555   5_465
	Zn4       Fe3_2     O1_1       42.77(9)  2_564 1_555   8_665
	Zn4       Fe3_2     O1_1       137.23(9)  2_564 1_555   1_455
	Zn4       Fe3_2     Co3_2      Invalid   2_564 1_555   1_555
	Zn4       Fe3_2     Zn3_2      Invalid   2_564 1_555   1_555
	Co4       Fe3_2     Zn4        0.000     2_564 1_555   2_564
	Co4       Fe3_2     Fe3_1      60.27(5)  2_564 1_555   5_565
	Co4       Fe3_2     Co3_1      60.27(5)  2_564 1_555   5_565
	Co4       Fe3_2     Zn3_1      60.27(5)  2_564 1_555   5_565
	Co4       Fe3_2     Fe3_1      119.73(5)  2_564 1_555   4_555
	Co4       Fe3_2     Co3_1      119.73(5)  2_564 1_555   4_555
	Co4       Fe3_2     Zn3_1      119.73(5)  2_564 1_555   4_555
	Co4       Fe3_2     Co3_1      119.73(5)  2_564 1_555   1_555
	Co4       Fe3_2     Zn3_1      119.73(5)  2_564 1_555   1_555
	Co4       Fe3_2     Fe3_1      119.73(5)  2_564 1_555   1_555
	Co4       Fe3_2     Zn3_1      60.27(5)  2_564 1_555   8_565
	Co4       Fe3_2     Fe3_1      60.27(5)  2_564 1_555   8_565
	Co4       Fe3_2     Co3_1      60.27(5)  2_564 1_555   8_565
	Co4       Fe3_2     O2         91.03(14)  2_564 1_555   3_555
	Co4       Fe3_2     O2         88.97(14)  2_564 1_555   2_564
	Co4       Fe3_2     O1_1       137.23(9)  2_564 1_555   4_655
	Co4       Fe3_2     O1_1       42.77(9)  2_564 1_555   5_465
	Co4       Fe3_2     O1_1       42.77(9)  2_564 1_555   8_665
	Co4       Fe3_2     O1_1       137.23(9)  2_564 1_555   1_455
	Co4       Fe3_2     Co3_2      Invalid   2_564 1_555   1_555
	Co4       Fe3_2     Zn3_2      Invalid   2_564 1_555   1_555
	Fe4       Fe3_2     Co4        0.000     2_564 1_555   2_564
	Fe4       Fe3_2     Zn4        0.000     2_564 1_555   2_564
	Fe4       Fe3_2     Fe3_1      60.27(5)  2_564 1_555   5_565
	Fe4       Fe3_2     Co3_1      60.27(5)  2_564 1_555   5_565
	Fe4       Fe3_2     Zn3_1      60.27(5)  2_564 1_555   5_565
	Fe4       Fe3_2     Fe3_1      119.73(5)  2_564 1_555   4_555
	Fe4       Fe3_2     Co3_1      119.73(5)  2_564 1_555   4_555
	Fe4       Fe3_2     Zn3_1      119.73(5)  2_564 1_555   4_555
	Fe4       Fe3_2     Co3_1      119.73(5)  2_564 1_555   1_555
	Fe4       Fe3_2     Zn3_1      119.73(5)  2_564 1_555   1_555
	Fe4       Fe3_2     Fe3_1      119.73(5)  2_564 1_555   1_555
	Fe4       Fe3_2     Zn3_1      60.27(5)  2_564 1_555   8_565
	Fe4       Fe3_2     Fe3_1      60.27(5)  2_564 1_555   8_565
	Fe4       Fe3_2     Co3_1      60.27(5)  2_564 1_555   8_565
	Fe4       Fe3_2     O2         91.03(14)  2_564 1_555   3_555
	Fe4       Fe3_2     O2         88.97(14)  2_564 1_555   2_564
	Fe4       Fe3_2     O1_1       137.23(9)  2_564 1_555   4_655
	Fe4       Fe3_2     O1_1       42.77(9)  2_564 1_555   5_465
	Fe4       Fe3_2     O1_1       42.77(9)  2_564 1_555   8_665
	Fe4       Fe3_2     O1_1       137.23(9)  2_564 1_555   1_455
	Fe4       Fe3_2     Co3_2      Invalid   2_564 1_555   1_555
	Fe4       Fe3_2     Zn3_2      Invalid   2_564 1_555   1_555
	Zn4       Fe3_2     Fe4        180.0000(11)  3_555 1_555   2_564
	Zn4       Fe3_2     Co4        180.0000(11)  3_555 1_555   2_564
	Zn4       Fe3_2     Zn4        180.0000(11)  3_555 1_555   2_564
	Zn4       Fe3_2     Fe3_1      119.73(5)  3_555 1_555   5_565
	Zn4       Fe3_2     Co3_1      119.73(5)  3_555 1_555   5_565
	Zn4       Fe3_2     Zn3_1      119.73(5)  3_555 1_555   5_565
	Zn4       Fe3_2     Fe3_1      60.27(5)  3_555 1_555   4_555
	Zn4       Fe3_2     Co3_1      60.27(5)  3_555 1_555   4_555
	Zn4       Fe3_2     Zn3_1      60.27(5)  3_555 1_555   4_555
	Zn4       Fe3_2     Co3_1      60.27(5)  3_555 1_555   1_555
	Zn4       Fe3_2     Zn3_1      60.27(5)  3_555 1_555   1_555
	Zn4       Fe3_2     Fe3_1      60.27(5)  3_555 1_555   1_555
	Zn4       Fe3_2     Zn3_1      119.73(5)  3_555 1_555   8_565
	Zn4       Fe3_2     Fe3_1      119.73(5)  3_555 1_555   8_565
	Zn4       Fe3_2     Co3_1      119.73(5)  3_555 1_555   8_565
	Zn4       Fe3_2     O2         88.97(14)  3_555 1_555   3_555
	Zn4       Fe3_2     O2         91.03(14)  3_555 1_555   2_564
	Zn4       Fe3_2     O1_1       42.77(9)  3_555 1_555   4_655
	Zn4       Fe3_2     O1_1       137.23(9)  3_555 1_555   5_465
	Zn4       Fe3_2     O1_1       137.23(9)  3_555 1_555   8_665
	Zn4       Fe3_2     O1_1       42.77(9)  3_555 1_555   1_455
	Zn4       Fe3_2     Co3_2      Invalid   3_555 1_555   1_555
	Zn4       Fe3_2     Zn3_2      Invalid   3_555 1_555   1_555
	Co4       Fe3_2     Zn4        0.000     3_555 1_555   3_555
	Co4       Fe3_2     Fe4        180.0000(11)  3_555 1_555   2_564
	Co4       Fe3_2     Co4        180.0000(11)  3_555 1_555   2_564
	Co4       Fe3_2     Zn4        180.0000(11)  3_555 1_555   2_564
	Co4       Fe3_2     Fe3_1      119.73(5)  3_555 1_555   5_565
	Co4       Fe3_2     Co3_1      119.73(5)  3_555 1_555   5_565
	Co4       Fe3_2     Zn3_1      119.73(5)  3_555 1_555   5_565
	Co4       Fe3_2     Fe3_1      60.27(5)  3_555 1_555   4_555
	Co4       Fe3_2     Co3_1      60.27(5)  3_555 1_555   4_555
	Co4       Fe3_2     Zn3_1      60.27(5)  3_555 1_555   4_555
	Co4       Fe3_2     Co3_1      60.27(5)  3_555 1_555   1_555
	Co4       Fe3_2     Zn3_1      60.27(5)  3_555 1_555   1_555
	Co4       Fe3_2     Fe3_1      60.27(5)  3_555 1_555   1_555
	Co4       Fe3_2     Zn3_1      119.73(5)  3_555 1_555   8_565
	Co4       Fe3_2     Fe3_1      119.73(5)  3_555 1_555   8_565
	Co4       Fe3_2     Co3_1      119.73(5)  3_555 1_555   8_565
	Co4       Fe3_2     O2         88.97(14)  3_555 1_555   3_555
	Co4       Fe3_2     O2         91.03(14)  3_555 1_555   2_564
	Co4       Fe3_2     O1_1       42.77(9)  3_555 1_555   4_655
	Co4       Fe3_2     O1_1       137.23(9)  3_555 1_555   5_465
	Co4       Fe3_2     O1_1       137.23(9)  3_555 1_555   8_665
	Co4       Fe3_2     O1_1       42.77(9)  3_555 1_555   1_455
	Co4       Fe3_2     Co3_2      Invalid   3_555 1_555   1_555
	Co4       Fe3_2     Zn3_2      Invalid   3_555 1_555   1_555
	Fe4       Fe3_2     Co4        0.000     3_555 1_555   3_555
	Fe4       Fe3_2     Zn4        0.000     3_555 1_555   3_555
	Fe4       Fe3_2     Fe4        180.0000(11)  3_555 1_555   2_564
	Fe4       Fe3_2     Co4        180.0000(11)  3_555 1_555   2_564
	Fe4       Fe3_2     Zn4        180.0000(11)  3_555 1_555   2_564
	Fe4       Fe3_2     Fe3_1      119.73(5)  3_555 1_555   5_565
	Fe4       Fe3_2     Co3_1      119.73(5)  3_555 1_555   5_565
	Fe4       Fe3_2     Zn3_1      119.73(5)  3_555 1_555   5_565
	Fe4       Fe3_2     Fe3_1      60.27(5)  3_555 1_555   4_555
	Fe4       Fe3_2     Co3_1      60.27(5)  3_555 1_555   4_555
	Fe4       Fe3_2     Zn3_1      60.27(5)  3_555 1_555   4_555
	Fe4       Fe3_2     Co3_1      60.27(5)  3_555 1_555   1_555
	Fe4       Fe3_2     Zn3_1      60.27(5)  3_555 1_555   1_555
	Fe4       Fe3_2     Fe3_1      60.27(5)  3_555 1_555   1_555
	Fe4       Fe3_2     Zn3_1      119.73(5)  3_555 1_555   8_565
	Fe4       Fe3_2     Fe3_1      119.73(5)  3_555 1_555   8_565
	Fe4       Fe3_2     Co3_1      119.73(5)  3_555 1_555   8_565
	Fe4       Fe3_2     O2         88.97(14)  3_555 1_555   3_555
	Fe4       Fe3_2     O2         91.03(14)  3_555 1_555   2_564
	Fe4       Fe3_2     O1_1       42.77(9)  3_555 1_555   4_655
	Fe4       Fe3_2     O1_1       137.23(9)  3_555 1_555   5_465
	Fe4       Fe3_2     O1_1       137.23(9)  3_555 1_555   8_665
	Fe4       Fe3_2     O1_1       42.77(9)  3_555 1_555   1_455
	Fe4       Fe3_2     Co3_2      Invalid   3_555 1_555   1_555
	Fe4       Fe3_2     Zn3_2      Invalid   3_555 1_555   1_555
	Zn3_1     Co3_1     Fe3_1      Invalid   1_555 1_555   1_555
	O1_2      Co3_1     Zn3_1      Invalid   1_555 1_555   1_555
	O1_2      Co3_1     Fe3_1      Invalid   1_555 1_555   1_555
	O1_2      Co3_1     O1_2       180.000(2) 13_555 1_555   1_555
	O1_2      Co3_1     Zn3_1      Invalid  13_555 1_555   1_555
	O1_2      Co3_1     Fe3_1      Invalid  13_555 1_555   1_555
	O1_1      Co3_1     O1_2       86.10(10) 13_455 1_555  13_555
	O1_1      Co3_1     O1_2       93.90(10) 13_455 1_555   1_555
	O1_1      Co3_1     Zn3_1      Invalid  13_455 1_555   1_555
	O1_1      Co3_1     Fe3_1      Invalid  13_455 1_555   1_555
	O1_1      Co3_1     O1_1       180.0000(18)  4_655 1_555  13_455
	O1_1      Co3_1     O1_2       93.90(10)  4_655 1_555  13_555
	O1_1      Co3_1     O1_2       86.10(10)  4_655 1_555   1_555
	O1_1      Co3_1     Zn3_1      Invalid   4_655 1_555   1_555
	O1_1      Co3_1     Fe3_1      Invalid   4_655 1_555   1_555
	O2        Co3_1     O1_1       92.5(2) 10_554 1_555   4_655
	O2        Co3_1     O1_1       87.5(2) 10_554 1_555  13_455
	O2        Co3_1     O1_2       87.45(14) 10_554 1_555  13_555
	O2        Co3_1     O1_2       92.55(14) 10_554 1_555   1_555
	O2        Co3_1     Zn3_1      Invalid  10_554 1_555   1_555
	O2        Co3_1     Fe3_1      Invalid  10_554 1_555   1_555
	O2        Co3_1     O2         180.0000(10)  3_555 1_555  10_554
	O2        Co3_1     O1_1       87.5(2)  3_555 1_555   4_655
	O2        Co3_1     O1_1       92.5(2)  3_555 1_555  13_455
	O2        Co3_1     O1_2       92.55(14)  3_555 1_555  13_555
	O2        Co3_1     O1_2       87.45(14)  3_555 1_555   1_555
	O2        Co3_1     Zn3_1      Invalid   3_555 1_555   1_555
	O2        Co3_1     Fe3_1      Invalid   3_555 1_555   1_555
	Zn3_2     Co3_1     O2         135.82(18)  9_545 1_555   3_555
	Zn3_2     Co3_1     O2         44.18(18)  9_545 1_555  10_554
	Zn3_2     Co3_1     O1_1       136.57(11)  9_545 1_555   4_655
	Zn3_2     Co3_1     O1_1       43.43(11)  9_545 1_555  13_455
	Zn3_2     Co3_1     O1_2       87.75(18)  9_545 1_555  13_555
	Zn3_2     Co3_1     O1_2       92.25(18)  9_545 1_555   1_555
	Zn3_2     Co3_1     Zn3_1      Invalid   9_545 1_555   1_555
	Zn3_2     Co3_1     Fe3_1      Invalid   9_545 1_555   1_555
	Co3_2     Co3_1     Zn3_2      0.000     9_545 1_555   9_545
	Co3_2     Co3_1     O2         135.82(18)  9_545 1_555   3_555
	Co3_2     Co3_1     O2         44.18(18)  9_545 1_555  10_554
	Co3_2     Co3_1     O1_1       136.57(11)  9_545 1_555   4_655
	Co3_2     Co3_1     O1_1       43.43(11)  9_545 1_555  13_455
	Co3_2     Co3_1     O1_2       87.75(18)  9_545 1_555  13_555
	Co3_2     Co3_1     O1_2       92.25(18)  9_545 1_555   1_555
	Co3_2     Co3_1     Zn3_1      Invalid   9_545 1_555   1_555
	Co3_2     Co3_1     Fe3_1      Invalid   9_545 1_555   1_555
	Fe3_2     Co3_1     Co3_2      0.000     9_545 1_555   9_545
	Fe3_2     Co3_1     Zn3_2      0.000     9_545 1_555   9_545
	Fe3_2     Co3_1     O2         135.82(18)  9_545 1_555   3_555
	Fe3_2     Co3_1     O2         44.18(18)  9_545 1_555  10_554
	Fe3_2     Co3_1     O1_1       136.57(11)  9_545 1_555   4_655
	Fe3_2     Co3_1     O1_1       43.43(11)  9_545 1_555  13_455
	Fe3_2     Co3_1     O1_2       87.75(18)  9_545 1_555  13_555
	Fe3_2     Co3_1     O1_2       92.25(18)  9_545 1_555   1_555
	Fe3_2     Co3_1     Zn3_1      Invalid   9_545 1_555   1_555
	Fe3_2     Co3_1     Fe3_1      Invalid   9_545 1_555   1_555
	Zn3_2     Co3_1     Fe3_2      180.000   1_555 1_555   9_545
	Zn3_2     Co3_1     Co3_2      180.000   1_555 1_555   9_545
	Zn3_2     Co3_1     Zn3_2      180.000   1_555 1_555   9_545
	Zn3_2     Co3_1     O2         44.18(18)  1_555 1_555   3_555
	Zn3_2     Co3_1     O2         135.82(18)  1_555 1_555  10_554
	Zn3_2     Co3_1     O1_1       43.43(11)  1_555 1_555   4_655
	Zn3_2     Co3_1     O1_1       136.57(11)  1_555 1_555  13_455
	Zn3_2     Co3_1     O1_2       92.25(18)  1_555 1_555  13_555
	Zn3_2     Co3_1     O1_2       87.75(18)  1_555 1_555   1_555
	Zn3_2     Co3_1     Zn3_1      Invalid   1_555 1_555   1_555
	Zn3_2     Co3_1     Fe3_1      Invalid   1_555 1_555   1_555
	Co3_2     Co3_1     Zn3_2      0.000     1_555 1_555   1_555
	Co3_2     Co3_1     Fe3_2      180.000   1_555 1_555   9_545
	Co3_2     Co3_1     Co3_2      180.000   1_555 1_555   9_545
	Co3_2     Co3_1     Zn3_2      180.000   1_555 1_555   9_545
	Co3_2     Co3_1     O2         44.18(18)  1_555 1_555   3_555
	Co3_2     Co3_1     O2         135.82(18)  1_555 1_555  10_554
	Co3_2     Co3_1     O1_1       43.43(11)  1_555 1_555   4_655
	Co3_2     Co3_1     O1_1       136.57(11)  1_555 1_555  13_455
	Co3_2     Co3_1     O1_2       92.25(18)  1_555 1_555  13_555
	Co3_2     Co3_1     O1_2       87.75(18)  1_555 1_555   1_555
	Co3_2     Co3_1     Zn3_1      Invalid   1_555 1_555   1_555
	Co3_2     Co3_1     Fe3_1      Invalid   1_555 1_555   1_555
	Fe3_2     Co3_1     Co3_2      0.000     1_555 1_555   1_555
	Fe3_2     Co3_1     Zn3_2      0.000     1_555 1_555   1_555
	Fe3_2     Co3_1     Fe3_2      180.000   1_555 1_555   9_545
	Fe3_2     Co3_1     Co3_2      180.000   1_555 1_555   9_545
	Fe3_2     Co3_1     Zn3_2      180.000   1_555 1_555   9_545
	Fe3_2     Co3_1     O2         44.18(18)  1_555 1_555   3_555
	Fe3_2     Co3_1     O2         135.82(18)  1_555 1_555  10_554
	Fe3_2     Co3_1     O1_1       43.43(11)  1_555 1_555   4_655
	Fe3_2     Co3_1     O1_1       136.57(11)  1_555 1_555  13_455
	Fe3_2     Co3_1     O1_2       92.25(18)  1_555 1_555  13_555
	Fe3_2     Co3_1     O1_2       87.75(18)  1_555 1_555   1_555
	Fe3_2     Co3_1     Zn3_1      Invalid   1_555 1_555   1_555
	Fe3_2     Co3_1     Fe3_1      Invalid   1_555 1_555   1_555
	Zn3_1     Co3_1     Fe3_2      59.99929(17)  4_555 1_555   1_555
	Zn3_1     Co3_1     Co3_2      59.99929(17)  4_555 1_555   1_555
	Zn3_1     Co3_1     Zn3_2      59.99929(17)  4_555 1_555   1_555
	Zn3_1     Co3_1     Fe3_2      120.00071(17)  4_555 1_555   9_545
	Zn3_1     Co3_1     Co3_2      120.00071(17)  4_555 1_555   9_545
	Zn3_1     Co3_1     Zn3_2      120.00071(17)  4_555 1_555   9_545
	Zn3_1     Co3_1     O2         44.04(10)  4_555 1_555   3_555
	Zn3_1     Co3_1     O2         135.96(10)  4_555 1_555  10_554
	Zn3_1     Co3_1     O1_1       87.27(11)  4_555 1_555   4_655
	Zn3_1     Co3_1     O1_1       92.73(11)  4_555 1_555  13_455
	Zn3_1     Co3_1     O1_2       136.54(11)  4_555 1_555  13_555
	Zn3_1     Co3_1     O1_2       43.46(11)  4_555 1_555   1_555
	Zn3_1     Co3_1     Zn3_1      Invalid   4_555 1_555   1_555
	Zn3_1     Co3_1     Fe3_1      Invalid   4_555 1_555   1_555
	Co3_1     Co3_1     Zn3_1      0.000     4_555 1_555   4_555
	Co3_1     Co3_1     Fe3_2      59.99929(17)  4_555 1_555   1_555
	Co3_1     Co3_1     Co3_2      59.99929(17)  4_555 1_555   1_555
	Co3_1     Co3_1     Zn3_2      59.99929(17)  4_555 1_555   1_555
	Co3_1     Co3_1     Fe3_2      120.00071(17)  4_555 1_555   9_545
	Co3_1     Co3_1     Co3_2      120.00071(17)  4_555 1_555   9_545
	Co3_1     Co3_1     Zn3_2      120.00071(17)  4_555 1_555   9_545
	Co3_1     Co3_1     O2         44.04(10)  4_555 1_555   3_555
	Co3_1     Co3_1     O2         135.96(10)  4_555 1_555  10_554
	Co3_1     Co3_1     O1_1       87.27(11)  4_555 1_555   4_655
	Co3_1     Co3_1     O1_1       92.73(11)  4_555 1_555  13_455
	Co3_1     Co3_1     O1_2       136.54(11)  4_555 1_555  13_555
	Co3_1     Co3_1     O1_2       43.46(11)  4_555 1_555   1_555
	Co3_1     Co3_1     Zn3_1      Invalid   4_555 1_555   1_555
	Co3_1     Co3_1     Fe3_1      Invalid   4_555 1_555   1_555
	Fe3_1     Co3_1     Co3_1      0.000     4_555 1_555   4_555
	Fe3_1     Co3_1     Zn3_1      0.000     4_555 1_555   4_555
	Fe3_1     Co3_1     Fe3_2      59.99929(17)  4_555 1_555   1_555
	Fe3_1     Co3_1     Co3_2      59.99929(17)  4_555 1_555   1_555
	Fe3_1     Co3_1     Zn3_2      59.99929(17)  4_555 1_555   1_555
	Fe3_1     Co3_1     Fe3_2      120.00071(17)  4_555 1_555   9_545
	Fe3_1     Co3_1     Co3_2      120.00071(17)  4_555 1_555   9_545
	Fe3_1     Co3_1     Zn3_2      120.00071(17)  4_555 1_555   9_545
	Fe3_1     Co3_1     O2         44.04(10)  4_555 1_555   3_555
	Fe3_1     Co3_1     O2         135.96(10)  4_555 1_555  10_554
	Fe3_1     Co3_1     O1_1       87.27(11)  4_555 1_555   4_655
	Fe3_1     Co3_1     O1_1       92.73(11)  4_555 1_555  13_455
	Fe3_1     Co3_1     O1_2       136.54(11)  4_555 1_555  13_555
	Fe3_1     Co3_1     O1_2       43.46(11)  4_555 1_555   1_555
	Fe3_1     Co3_1     Zn3_1      Invalid   4_555 1_555   1_555
	Fe3_1     Co3_1     Fe3_1      Invalid   4_555 1_555   1_555
	Zn3_1     Co3_1     Fe3_1      180.000   4_655 1_555   4_555
	Zn3_1     Co3_1     Co3_1      180.000   4_655 1_555   4_555
	Zn3_1     Co3_1     Zn3_1      180.000   4_655 1_555   4_555
	Zn3_1     Co3_1     Fe3_2      120.00071(17)  4_655 1_555   1_555
	Zn3_1     Co3_1     Co3_2      120.00071(17)  4_655 1_555   1_555
	Zn3_1     Co3_1     Zn3_2      120.00071(17)  4_655 1_555   1_555
	Zn3_1     Co3_1     Fe3_2      59.99929(17)  4_655 1_555   9_545
	Zn3_1     Co3_1     Co3_2      59.99929(17)  4_655 1_555   9_545
	Zn3_1     Co3_1     Zn3_2      59.99929(17)  4_655 1_555   9_545
	Zn3_1     Co3_1     O2         135.96(10)  4_655 1_555   3_555
	Zn3_1     Co3_1     O2         44.04(10)  4_655 1_555  10_554
	Zn3_1     Co3_1     O1_1       92.73(11)  4_655 1_555   4_655
	Zn3_1     Co3_1     O1_1       87.27(11)  4_655 1_555  13_455
	Zn3_1     Co3_1     O1_2       43.46(11)  4_655 1_555  13_555
	Zn3_1     Co3_1     O1_2       136.54(11)  4_655 1_555   1_555
	Zn3_1     Co3_1     Zn3_1      Invalid   4_655 1_555   1_555
	Zn3_1     Co3_1     Fe3_1      Invalid   4_655 1_555   1_555
	Co3_1     Co3_1     Zn3_1      0.000     4_655 1_555   4_655
	Co3_1     Co3_1     Fe3_1      180.000   4_655 1_555   4_555
	Co3_1     Co3_1     Co3_1      180.000   4_655 1_555   4_555
	Co3_1     Co3_1     Zn3_1      180.000   4_655 1_555   4_555
	Co3_1     Co3_1     Fe3_2      120.00071(17)  4_655 1_555   1_555
	Co3_1     Co3_1     Co3_2      120.00071(17)  4_655 1_555   1_555
	Co3_1     Co3_1     Zn3_2      120.00071(17)  4_655 1_555   1_555
	Co3_1     Co3_1     Fe3_2      59.99929(17)  4_655 1_555   9_545
	Co3_1     Co3_1     Co3_2      59.99929(17)  4_655 1_555   9_545
	Co3_1     Co3_1     Zn3_2      59.99929(17)  4_655 1_555   9_545
	Co3_1     Co3_1     O2         135.96(10)  4_655 1_555   3_555
	Co3_1     Co3_1     O2         44.04(10)  4_655 1_555  10_554
	Co3_1     Co3_1     O1_1       92.73(11)  4_655 1_555   4_655
	Co3_1     Co3_1     O1_1       87.27(11)  4_655 1_555  13_455
	Co3_1     Co3_1     O1_2       43.46(11)  4_655 1_555  13_555
	Co3_1     Co3_1     O1_2       136.54(11)  4_655 1_555   1_555
	Co3_1     Co3_1     Zn3_1      Invalid   4_655 1_555   1_555
	Co3_1     Co3_1     Fe3_1      Invalid   4_655 1_555   1_555
	Fe3_1     Co3_1     Co3_1      0.000     4_655 1_555   4_655
	Fe3_1     Co3_1     Zn3_1      0.000     4_655 1_555   4_655
	Fe3_1     Co3_1     Fe3_1      180.000   4_655 1_555   4_555
	Fe3_1     Co3_1     Co3_1      180.000   4_655 1_555   4_555
	Fe3_1     Co3_1     Zn3_1      180.000   4_655 1_555   4_555
	Fe3_1     Co3_1     Fe3_2      120.00071(17)  4_655 1_555   1_555
	Fe3_1     Co3_1     Co3_2      120.00071(17)  4_655 1_555   1_555
	Fe3_1     Co3_1     Zn3_2      120.00071(17)  4_655 1_555   1_555
	Fe3_1     Co3_1     Fe3_2      59.99929(17)  4_655 1_555   9_545
	Fe3_1     Co3_1     Co3_2      59.99929(17)  4_655 1_555   9_545
	Fe3_1     Co3_1     Zn3_2      59.99929(17)  4_655 1_555   9_545
	Fe3_1     Co3_1     O2         135.96(10)  4_655 1_555   3_555
	Fe3_1     Co3_1     O2         44.04(10)  4_655 1_555  10_554
	Fe3_1     Co3_1     O1_1       92.73(11)  4_655 1_555   4_655
	Fe3_1     Co3_1     O1_1       87.27(11)  4_655 1_555  13_455
	Fe3_1     Co3_1     O1_2       43.46(11)  4_655 1_555  13_555
	Fe3_1     Co3_1     O1_2       136.54(11)  4_655 1_555   1_555
	Fe3_1     Co3_1     Zn3_1      Invalid   4_655 1_555   1_555
	Fe3_1     Co3_1     Fe3_1      Invalid   4_655 1_555   1_555
	Zn4       Co3_1     Fe3_1      60.306(13) 10_554 1_555   4_655
	Zn4       Co3_1     Co3_1      60.306(13) 10_554 1_555   4_655
	Zn4       Co3_1     Zn3_1      60.306(13) 10_554 1_555   4_655
	Zn4       Co3_1     Fe3_1      119.694(13) 10_554 1_555   4_555
	Zn4       Co3_1     Co3_1      119.694(13) 10_554 1_555   4_555
	Zn4       Co3_1     Zn3_1      119.694(13) 10_554 1_555   4_555
	Zn4       Co3_1     Fe3_2      119.62(6) 10_554 1_555   1_555
	Zn4       Co3_1     Co3_2      119.62(6) 10_554 1_555   1_555
	Zn4       Co3_1     Zn3_2      119.62(6) 10_554 1_555   1_555
	Zn4       Co3_1     Fe3_2      60.38(6) 10_554 1_555   9_545
	Zn4       Co3_1     Co3_2      60.38(6) 10_554 1_555   9_545
	Zn4       Co3_1     Zn3_2      60.38(6) 10_554 1_555   9_545
	Zn4       Co3_1     O2         90.85(7) 10_554 1_555   3_555
	Zn4       Co3_1     O2         89.15(7) 10_554 1_555  10_554
	Zn4       Co3_1     O1_1       137.13(11) 10_554 1_555   4_655
	Zn4       Co3_1     O1_1       42.87(11) 10_554 1_555  13_455
	Zn4       Co3_1     O1_2       43.36(19) 10_554 1_555  13_555
	Zn4       Co3_1     O1_2       136.64(19) 10_554 1_555   1_555
	Zn4       Co3_1     Zn3_1      Invalid  10_554 1_555   1_555
	Zn4       Co3_1     Fe3_1      Invalid  10_554 1_555   1_555
	Co4       Co3_1     Zn4        0.000    10_554 1_555  10_554
	Co4       Co3_1     Fe3_1      60.306(13) 10_554 1_555   4_655
	Co4       Co3_1     Co3_1      60.306(13) 10_554 1_555   4_655
	Co4       Co3_1     Zn3_1      60.306(13) 10_554 1_555   4_655
	Co4       Co3_1     Fe3_1      119.694(13) 10_554 1_555   4_555
	Co4       Co3_1     Co3_1      119.694(13) 10_554 1_555   4_555
	Co4       Co3_1     Zn3_1      119.694(13) 10_554 1_555   4_555
	Co4       Co3_1     Fe3_2      119.62(6) 10_554 1_555   1_555
	Co4       Co3_1     Co3_2      119.62(6) 10_554 1_555   1_555
	Co4       Co3_1     Zn3_2      119.62(6) 10_554 1_555   1_555
	Co4       Co3_1     Fe3_2      60.38(6) 10_554 1_555   9_545
	Co4       Co3_1     Co3_2      60.38(6) 10_554 1_555   9_545
	Co4       Co3_1     Zn3_2      60.38(6) 10_554 1_555   9_545
	Co4       Co3_1     O2         90.85(7) 10_554 1_555   3_555
	Co4       Co3_1     O2         89.15(7) 10_554 1_555  10_554
	Co4       Co3_1     O1_1       137.13(11) 10_554 1_555   4_655
	Co4       Co3_1     O1_1       42.87(11) 10_554 1_555  13_455
	Co4       Co3_1     O1_2       43.36(19) 10_554 1_555  13_555
	Co4       Co3_1     O1_2       136.64(19) 10_554 1_555   1_555
	Co4       Co3_1     Zn3_1      Invalid  10_554 1_555   1_555
	Co4       Co3_1     Fe3_1      Invalid  10_554 1_555   1_555
	Fe4       Co3_1     Co4        0.000    10_554 1_555  10_554
	Fe4       Co3_1     Zn4        0.000    10_554 1_555  10_554
	Fe4       Co3_1     Fe3_1      60.306(13) 10_554 1_555   4_655
	Fe4       Co3_1     Co3_1      60.306(13) 10_554 1_555   4_655
	Fe4       Co3_1     Zn3_1      60.306(13) 10_554 1_555   4_655
	Fe4       Co3_1     Fe3_1      119.694(13) 10_554 1_555   4_555
	Fe4       Co3_1     Co3_1      119.694(13) 10_554 1_555   4_555
	Fe4       Co3_1     Zn3_1      119.694(13) 10_554 1_555   4_555
	Fe4       Co3_1     Fe3_2      119.62(6) 10_554 1_555   1_555
	Fe4       Co3_1     Co3_2      119.62(6) 10_554 1_555   1_555
	Fe4       Co3_1     Zn3_2      119.62(6) 10_554 1_555   1_555
	Fe4       Co3_1     Fe3_2      60.38(6) 10_554 1_555   9_545
	Fe4       Co3_1     Co3_2      60.38(6) 10_554 1_555   9_545
	Fe4       Co3_1     Zn3_2      60.38(6) 10_554 1_555   9_545
	Fe4       Co3_1     O2         90.85(7) 10_554 1_555   3_555
	Fe4       Co3_1     O2         89.15(7) 10_554 1_555  10_554
	Fe4       Co3_1     O1_1       137.13(11) 10_554 1_555   4_655
	Fe4       Co3_1     O1_1       42.87(11) 10_554 1_555  13_455
	Fe4       Co3_1     O1_2       43.36(19) 10_554 1_555  13_555
	Fe4       Co3_1     O1_2       136.64(19) 10_554 1_555   1_555
	Fe4       Co3_1     Zn3_1      Invalid  10_554 1_555   1_555
	Fe4       Co3_1     Fe3_1      Invalid  10_554 1_555   1_555
	Zn4       Co3_1     Fe4        180.0000(7)  3_555 1_555  10_554
	Zn4       Co3_1     Co4        180.0000(7)  3_555 1_555  10_554
	Zn4       Co3_1     Zn4        180.0000(7)  3_555 1_555  10_554
	Zn4       Co3_1     Fe3_1      119.694(13)  3_555 1_555   4_655
	Zn4       Co3_1     Co3_1      119.694(13)  3_555 1_555   4_655
	Zn4       Co3_1     Zn3_1      119.694(13)  3_555 1_555   4_655
	Zn4       Co3_1     Fe3_1      60.306(13)  3_555 1_555   4_555
	Zn4       Co3_1     Co3_1      60.306(13)  3_555 1_555   4_555
	Zn4       Co3_1     Zn3_1      60.306(13)  3_555 1_555   4_555
	Zn4       Co3_1     Fe3_2      60.38(6)  3_555 1_555   1_555
	Zn4       Co3_1     Co3_2      60.38(6)  3_555 1_555   1_555
	Zn4       Co3_1     Zn3_2      60.38(6)  3_555 1_555   1_555
	Zn4       Co3_1     Fe3_2      119.62(6)  3_555 1_555   9_545
	Zn4       Co3_1     Co3_2      119.62(6)  3_555 1_555   9_545
	Zn4       Co3_1     Zn3_2      119.62(6)  3_555 1_555   9_545
	Zn4       Co3_1     O2         89.15(7)  3_555 1_555   3_555
	Zn4       Co3_1     O2         90.85(7)  3_555 1_555  10_554
	Zn4       Co3_1     O1_1       42.87(11)  3_555 1_555   4_655
	Zn4       Co3_1     O1_1       137.13(11)  3_555 1_555  13_455
	Zn4       Co3_1     O1_2       136.64(19)  3_555 1_555  13_555
	Zn4       Co3_1     O1_2       43.36(19)  3_555 1_555   1_555
	Zn4       Co3_1     Zn3_1      Invalid   3_555 1_555   1_555
	Zn4       Co3_1     Fe3_1      Invalid   3_555 1_555   1_555
	Co4       Co3_1     Zn4        0.000     3_555 1_555   3_555
	Co4       Co3_1     Fe4        180.0000(7)  3_555 1_555  10_554
	Co4       Co3_1     Co4        180.0000(7)  3_555 1_555  10_554
	Co4       Co3_1     Zn4        180.0000(7)  3_555 1_555  10_554
	Co4       Co3_1     Fe3_1      119.694(13)  3_555 1_555   4_655
	Co4       Co3_1     Co3_1      119.694(13)  3_555 1_555   4_655
	Co4       Co3_1     Zn3_1      119.694(13)  3_555 1_555   4_655
	Co4       Co3_1     Fe3_1      60.306(13)  3_555 1_555   4_555
	Co4       Co3_1     Co3_1      60.306(13)  3_555 1_555   4_555
	Co4       Co3_1     Zn3_1      60.306(13)  3_555 1_555   4_555
	Co4       Co3_1     Fe3_2      60.38(6)  3_555 1_555   1_555
	Co4       Co3_1     Co3_2      60.38(6)  3_555 1_555   1_555
	Co4       Co3_1     Zn3_2      60.38(6)  3_555 1_555   1_555
	Co4       Co3_1     Fe3_2      119.62(6)  3_555 1_555   9_545
	Co4       Co3_1     Co3_2      119.62(6)  3_555 1_555   9_545
	Co4       Co3_1     Zn3_2      119.62(6)  3_555 1_555   9_545
	Co4       Co3_1     O2         89.15(7)  3_555 1_555   3_555
	Co4       Co3_1     O2         90.85(7)  3_555 1_555  10_554
	Co4       Co3_1     O1_1       42.87(11)  3_555 1_555   4_655
	Co4       Co3_1     O1_1       137.13(11)  3_555 1_555  13_455
	Co4       Co3_1     O1_2       136.64(19)  3_555 1_555  13_555
	Co4       Co3_1     O1_2       43.36(19)  3_555 1_555   1_555
	Co4       Co3_1     Zn3_1      Invalid   3_555 1_555   1_555
	Co4       Co3_1     Fe3_1      Invalid   3_555 1_555   1_555
	Fe4       Co3_1     Co4        0.000     3_555 1_555   3_555
	Fe4       Co3_1     Zn4        0.000     3_555 1_555   3_555
	Fe4       Co3_1     Fe4        180.0000(7)  3_555 1_555  10_554
	Fe4       Co3_1     Co4        180.0000(7)  3_555 1_555  10_554
	Fe4       Co3_1     Zn4        180.0000(7)  3_555 1_555  10_554
	Fe4       Co3_1     Fe3_1      119.694(13)  3_555 1_555   4_655
	Fe4       Co3_1     Co3_1      119.694(13)  3_555 1_555   4_655
	Fe4       Co3_1     Zn3_1      119.694(13)  3_555 1_555   4_655
	Fe4       Co3_1     Fe3_1      60.306(13)  3_555 1_555   4_555
	Fe4       Co3_1     Co3_1      60.306(13)  3_555 1_555   4_555
	Fe4       Co3_1     Zn3_1      60.306(13)  3_555 1_555   4_555
	Fe4       Co3_1     Fe3_2      60.38(6)  3_555 1_555   1_555
	Fe4       Co3_1     Co3_2      60.38(6)  3_555 1_555   1_555
	Fe4       Co3_1     Zn3_2      60.38(6)  3_555 1_555   1_555
	Fe4       Co3_1     Fe3_2      119.62(6)  3_555 1_555   9_545
	Fe4       Co3_1     Co3_2      119.62(6)  3_555 1_555   9_545
	Fe4       Co3_1     Zn3_2      119.62(6)  3_555 1_555   9_545
	Fe4       Co3_1     O2         89.15(7)  3_555 1_555   3_555
	Fe4       Co3_1     O2         90.85(7)  3_555 1_555  10_554
	Fe4       Co3_1     O1_1       42.87(11)  3_555 1_555   4_655
	Fe4       Co3_1     O1_1       137.13(11)  3_555 1_555  13_455
	Fe4       Co3_1     O1_2       136.64(19)  3_555 1_555  13_555
	Fe4       Co3_1     O1_2       43.36(19)  3_555 1_555   1_555
	Fe4       Co3_1     Zn3_1      Invalid   3_555 1_555   1_555
	Fe4       Co3_1     Fe3_1      Invalid   3_555 1_555   1_555
	Fe3_2     Co3_2     Zn3_2      Invalid   1_555 1_555   1_555
	O1_1      Co3_2     Fe3_2      Invalid   1_455 1_555   1_555
	O1_1      Co3_2     Zn3_2      Invalid   1_455 1_555   1_555
	O1_1      Co3_2     O1_1       180.0000(18)  8_665 1_555   1_455
	O1_1      Co3_2     Fe3_2      Invalid   8_665 1_555   1_555
	O1_1      Co3_2     Zn3_2      Invalid   8_665 1_555   1_555
	O1_1      Co3_2     O1_1       85.47(19)  5_465 1_555   8_665
	O1_1      Co3_2     O1_1       94.53(19)  5_465 1_555   1_455
	O1_1      Co3_2     Fe3_2      Invalid   5_465 1_555   1_555
	O1_1      Co3_2     Zn3_2      Invalid   5_465 1_555   1_555
	O1_1      Co3_2     O1_1       180.000(2)  4_655 1_555   5_465
	O1_1      Co3_2     O1_1       94.53(19)  4_655 1_555   8_665
	O1_1      Co3_2     O1_1       85.47(19)  4_655 1_555   1_455
	O1_1      Co3_2     Fe3_2      Invalid   4_655 1_555   1_555
	O1_1      Co3_2     Zn3_2      Invalid   4_655 1_555   1_555
	O2        Co3_2     O1_1       92.25(14)  2_564 1_555   4_655
	O2        Co3_2     O1_1       87.75(14)  2_564 1_555   5_465
	O2        Co3_2     O1_1       87.75(14)  2_564 1_555   8_665
	O2        Co3_2     O1_1       92.25(14)  2_564 1_555   1_455
	O2        Co3_2     Fe3_2      Invalid   2_564 1_555   1_555
	O2        Co3_2     Zn3_2      Invalid   2_564 1_555   1_555
	O2        Co3_2     O2         180.0000(11)  3_555 1_555   2_564
	O2        Co3_2     O1_1       87.75(14)  3_555 1_555   4_655
	O2        Co3_2     O1_1       92.25(14)  3_555 1_555   5_465
	O2        Co3_2     O1_1       92.25(14)  3_555 1_555   8_665
	O2        Co3_2     O1_1       87.75(14)  3_555 1_555   1_455
	O2        Co3_2     Fe3_2      Invalid   3_555 1_555   1_555
	O2        Co3_2     Zn3_2      Invalid   3_555 1_555   1_555
	Co3_1     Co3_2     O2         135.95(9)  8_565 1_555   3_555
	Co3_1     Co3_2     O2         44.05(9)  8_565 1_555   2_564
	Co3_1     Co3_2     O1_1       136.21(11)  8_565 1_555   4_655
	Co3_1     Co3_2     O1_1       43.79(11)  8_565 1_555   5_465
	Co3_1     Co3_2     O1_1       87.52(11)  8_565 1_555   8_665
	Co3_1     Co3_2     O1_1       92.48(11)  8_565 1_555   1_455
	Co3_1     Co3_2     Fe3_2      Invalid   8_565 1_555   1_555
	Co3_1     Co3_2     Zn3_2      Invalid   8_565 1_555   1_555
	Fe3_1     Co3_2     Co3_1      0.000     8_565 1_555   8_565
	Fe3_1     Co3_2     O2         135.95(9)  8_565 1_555   3_555
	Fe3_1     Co3_2     O2         44.05(9)  8_565 1_555   2_564
	Fe3_1     Co3_2     O1_1       136.21(11)  8_565 1_555   4_655
	Fe3_1     Co3_2     O1_1       43.79(11)  8_565 1_555   5_465
	Fe3_1     Co3_2     O1_1       87.52(11)  8_565 1_555   8_665
	Fe3_1     Co3_2     O1_1       92.48(11)  8_565 1_555   1_455
	Fe3_1     Co3_2     Fe3_2      Invalid   8_565 1_555   1_555
	Fe3_1     Co3_2     Zn3_2      Invalid   8_565 1_555   1_555
	Zn3_1     Co3_2     Fe3_1      0.000     8_565 1_555   8_565
	Zn3_1     Co3_2     Co3_1      0.000     8_565 1_555   8_565
	Zn3_1     Co3_2     O2         135.95(9)  8_565 1_555   3_555
	Zn3_1     Co3_2     O2         44.05(9)  8_565 1_555   2_564
	Zn3_1     Co3_2     O1_1       136.21(11)  8_565 1_555   4_655
	Zn3_1     Co3_2     O1_1       43.79(11)  8_565 1_555   5_465
	Zn3_1     Co3_2     O1_1       87.52(11)  8_565 1_555   8_665
	Zn3_1     Co3_2     O1_1       92.48(11)  8_565 1_555   1_455
	Zn3_1     Co3_2     Fe3_2      Invalid   8_565 1_555   1_555
	Zn3_1     Co3_2     Zn3_2      Invalid   8_565 1_555   1_555
	Fe3_1     Co3_2     Zn3_1      180.000   1_555 1_555   8_565
	Fe3_1     Co3_2     Fe3_1      180.000   1_555 1_555   8_565
	Fe3_1     Co3_2     Co3_1      180.000   1_555 1_555   8_565
	Fe3_1     Co3_2     O2         44.05(9)  1_555 1_555   3_555
	Fe3_1     Co3_2     O2         135.95(9)  1_555 1_555   2_564
	Fe3_1     Co3_2     O1_1       43.79(11)  1_555 1_555   4_655
	Fe3_1     Co3_2     O1_1       136.21(11)  1_555 1_555   5_465
	Fe3_1     Co3_2     O1_1       92.48(11)  1_555 1_555   8_665
	Fe3_1     Co3_2     O1_1       87.52(11)  1_555 1_555   1_455
	Fe3_1     Co3_2     Fe3_2      Invalid   1_555 1_555   1_555
	Fe3_1     Co3_2     Zn3_2      Invalid   1_555 1_555   1_555
	Zn3_1     Co3_2     Fe3_1      0.000     1_555 1_555   1_555
	Zn3_1     Co3_2     Zn3_1      180.000   1_555 1_555   8_565
	Zn3_1     Co3_2     Fe3_1      180.000   1_555 1_555   8_565
	Zn3_1     Co3_2     Co3_1      180.000   1_555 1_555   8_565
	Zn3_1     Co3_2     O2         44.05(9)  1_555 1_555   3_555
	Zn3_1     Co3_2     O2         135.95(9)  1_555 1_555   2_564
	Zn3_1     Co3_2     O1_1       43.79(11)  1_555 1_555   4_655
	Zn3_1     Co3_2     O1_1       136.21(11)  1_555 1_555   5_465
	Zn3_1     Co3_2     O1_1       92.48(11)  1_555 1_555   8_665
	Zn3_1     Co3_2     O1_1       87.52(11)  1_555 1_555   1_455
	Zn3_1     Co3_2     Fe3_2      Invalid   1_555 1_555   1_555
	Zn3_1     Co3_2     Zn3_2      Invalid   1_555 1_555   1_555
	Co3_1     Co3_2     Zn3_1      0.000     1_555 1_555   1_555
	Co3_1     Co3_2     Fe3_1      0.000     1_555 1_555   1_555
	Co3_1     Co3_2     Zn3_1      180.000   1_555 1_555   8_565
	Co3_1     Co3_2     Fe3_1      180.000   1_555 1_555   8_565
	Co3_1     Co3_2     Co3_1      180.000   1_555 1_555   8_565
	Co3_1     Co3_2     O2         44.05(9)  1_555 1_555   3_555
	Co3_1     Co3_2     O2         135.95(9)  1_555 1_555   2_564
	Co3_1     Co3_2     O1_1       43.79(11)  1_555 1_555   4_655
	Co3_1     Co3_2     O1_1       136.21(11)  1_555 1_555   5_465
	Co3_1     Co3_2     O1_1       92.48(11)  1_555 1_555   8_665
	Co3_1     Co3_2     O1_1       87.52(11)  1_555 1_555   1_455
	Co3_1     Co3_2     Fe3_2      Invalid   1_555 1_555   1_555
	Co3_1     Co3_2     Zn3_2      Invalid   1_555 1_555   1_555
	Zn3_1     Co3_2     Co3_1      60.0014(3)  4_555 1_555   1_555
	Zn3_1     Co3_2     Zn3_1      60.0014(3)  4_555 1_555   1_555
	Zn3_1     Co3_2     Fe3_1      60.0014(3)  4_555 1_555   1_555
	Zn3_1     Co3_2     Zn3_1      119.9986(3)  4_555 1_555   8_565
	Zn3_1     Co3_2     Fe3_1      119.9986(3)  4_555 1_555   8_565
	Zn3_1     Co3_2     Co3_1      119.9986(3)  4_555 1_555   8_565
	Zn3_1     Co3_2     O2         44.05(9)  4_555 1_555   3_555
	Zn3_1     Co3_2     O2         135.95(9)  4_555 1_555   2_564
	Zn3_1     Co3_2     O1_1       87.52(11)  4_555 1_555   4_655
	Zn3_1     Co3_2     O1_1       92.48(11)  4_555 1_555   5_465
	Zn3_1     Co3_2     O1_1       136.21(11)  4_555 1_555   8_665
	Zn3_1     Co3_2     O1_1       43.79(11)  4_555 1_555   1_455
	Zn3_1     Co3_2     Fe3_2      Invalid   4_555 1_555   1_555
	Zn3_1     Co3_2     Zn3_2      Invalid   4_555 1_555   1_555
	Co3_1     Co3_2     Zn3_1      0.000     4_555 1_555   4_555
	Co3_1     Co3_2     Co3_1      60.0014(3)  4_555 1_555   1_555
	Co3_1     Co3_2     Zn3_1      60.0014(3)  4_555 1_555   1_555
	Co3_1     Co3_2     Fe3_1      60.0014(3)  4_555 1_555   1_555
	Co3_1     Co3_2     Zn3_1      119.9986(3)  4_555 1_555   8_565
	Co3_1     Co3_2     Fe3_1      119.9986(3)  4_555 1_555   8_565
	Co3_1     Co3_2     Co3_1      119.9986(3)  4_555 1_555   8_565
	Co3_1     Co3_2     O2         44.05(9)  4_555 1_555   3_555
	Co3_1     Co3_2     O2         135.95(9)  4_555 1_555   2_564
	Co3_1     Co3_2     O1_1       87.52(11)  4_555 1_555   4_655
	Co3_1     Co3_2     O1_1       92.48(11)  4_555 1_555   5_465
	Co3_1     Co3_2     O1_1       136.21(11)  4_555 1_555   8_665
	Co3_1     Co3_2     O1_1       43.79(11)  4_555 1_555   1_455
	Co3_1     Co3_2     Fe3_2      Invalid   4_555 1_555   1_555
	Co3_1     Co3_2     Zn3_2      Invalid   4_555 1_555   1_555
	Fe3_1     Co3_2     Co3_1      0.000     4_555 1_555   4_555
	Fe3_1     Co3_2     Zn3_1      0.000     4_555 1_555   4_555
	Fe3_1     Co3_2     Co3_1      60.0014(3)  4_555 1_555   1_555
	Fe3_1     Co3_2     Zn3_1      60.0014(3)  4_555 1_555   1_555
	Fe3_1     Co3_2     Fe3_1      60.0014(3)  4_555 1_555   1_555
	Fe3_1     Co3_2     Zn3_1      119.9986(3)  4_555 1_555   8_565
	Fe3_1     Co3_2     Fe3_1      119.9986(3)  4_555 1_555   8_565
	Fe3_1     Co3_2     Co3_1      119.9986(3)  4_555 1_555   8_565
	Fe3_1     Co3_2     O2         44.05(9)  4_555 1_555   3_555
	Fe3_1     Co3_2     O2         135.95(9)  4_555 1_555   2_564
	Fe3_1     Co3_2     O1_1       87.52(11)  4_555 1_555   4_655
	Fe3_1     Co3_2     O1_1       92.48(11)  4_555 1_555   5_465
	Fe3_1     Co3_2     O1_1       136.21(11)  4_555 1_555   8_665
	Fe3_1     Co3_2     O1_1       43.79(11)  4_555 1_555   1_455
	Fe3_1     Co3_2     Fe3_2      Invalid   4_555 1_555   1_555
	Fe3_1     Co3_2     Zn3_2      Invalid   4_555 1_555   1_555
	Zn3_1     Co3_2     Fe3_1      180.000   5_565 1_555   4_555
	Zn3_1     Co3_2     Co3_1      180.000   5_565 1_555   4_555
	Zn3_1     Co3_2     Zn3_1      180.000   5_565 1_555   4_555
	Zn3_1     Co3_2     Co3_1      119.9986(3)  5_565 1_555   1_555
	Zn3_1     Co3_2     Zn3_1      119.9986(3)  5_565 1_555   1_555
	Zn3_1     Co3_2     Fe3_1      119.9986(3)  5_565 1_555   1_555
	Zn3_1     Co3_2     Zn3_1      60.0014(3)  5_565 1_555   8_565
	Zn3_1     Co3_2     Fe3_1      60.0014(3)  5_565 1_555   8_565
	Zn3_1     Co3_2     Co3_1      60.0014(3)  5_565 1_555   8_565
	Zn3_1     Co3_2     O2         135.95(9)  5_565 1_555   3_555
	Zn3_1     Co3_2     O2         44.05(9)  5_565 1_555   2_564
	Zn3_1     Co3_2     O1_1       92.48(11)  5_565 1_555   4_655
	Zn3_1     Co3_2     O1_1       87.52(11)  5_565 1_555   5_465
	Zn3_1     Co3_2     O1_1       43.79(11)  5_565 1_555   8_665
	Zn3_1     Co3_2     O1_1       136.21(11)  5_565 1_555   1_455
	Zn3_1     Co3_2     Fe3_2      Invalid   5_565 1_555   1_555
	Zn3_1     Co3_2     Zn3_2      Invalid   5_565 1_555   1_555
	Co3_1     Co3_2     Zn3_1      0.000     5_565 1_555   5_565
	Co3_1     Co3_2     Fe3_1      180.000   5_565 1_555   4_555
	Co3_1     Co3_2     Co3_1      180.000   5_565 1_555   4_555
	Co3_1     Co3_2     Zn3_1      180.000   5_565 1_555   4_555
	Co3_1     Co3_2     Co3_1      119.9986(3)  5_565 1_555   1_555
	Co3_1     Co3_2     Zn3_1      119.9986(3)  5_565 1_555   1_555
	Co3_1     Co3_2     Fe3_1      119.9986(3)  5_565 1_555   1_555
	Co3_1     Co3_2     Zn3_1      60.0014(3)  5_565 1_555   8_565
	Co3_1     Co3_2     Fe3_1      60.0014(3)  5_565 1_555   8_565
	Co3_1     Co3_2     Co3_1      60.0014(3)  5_565 1_555   8_565
	Co3_1     Co3_2     O2         135.95(9)  5_565 1_555   3_555
	Co3_1     Co3_2     O2         44.05(9)  5_565 1_555   2_564
	Co3_1     Co3_2     O1_1       92.48(11)  5_565 1_555   4_655
	Co3_1     Co3_2     O1_1       87.52(11)  5_565 1_555   5_465
	Co3_1     Co3_2     O1_1       43.79(11)  5_565 1_555   8_665
	Co3_1     Co3_2     O1_1       136.21(11)  5_565 1_555   1_455
	Co3_1     Co3_2     Fe3_2      Invalid   5_565 1_555   1_555
	Co3_1     Co3_2     Zn3_2      Invalid   5_565 1_555   1_555
	Fe3_1     Co3_2     Co3_1      0.000     5_565 1_555   5_565
	Fe3_1     Co3_2     Zn3_1      0.000     5_565 1_555   5_565
	Fe3_1     Co3_2     Fe3_1      180.000   5_565 1_555   4_555
	Fe3_1     Co3_2     Co3_1      180.000   5_565 1_555   4_555
	Fe3_1     Co3_2     Zn3_1      180.000   5_565 1_555   4_555
	Fe3_1     Co3_2     Co3_1      119.9986(3)  5_565 1_555   1_555
	Fe3_1     Co3_2     Zn3_1      119.9986(3)  5_565 1_555   1_555
	Fe3_1     Co3_2     Fe3_1      119.9986(3)  5_565 1_555   1_555
	Fe3_1     Co3_2     Zn3_1      60.0014(3)  5_565 1_555   8_565
	Fe3_1     Co3_2     Fe3_1      60.0014(3)  5_565 1_555   8_565
	Fe3_1     Co3_2     Co3_1      60.0014(3)  5_565 1_555   8_565
	Fe3_1     Co3_2     O2         135.95(9)  5_565 1_555   3_555
	Fe3_1     Co3_2     O2         44.05(9)  5_565 1_555   2_564
	Fe3_1     Co3_2     O1_1       92.48(11)  5_565 1_555   4_655
	Fe3_1     Co3_2     O1_1       87.52(11)  5_565 1_555   5_465
	Fe3_1     Co3_2     O1_1       43.79(11)  5_565 1_555   8_665
	Fe3_1     Co3_2     O1_1       136.21(11)  5_565 1_555   1_455
	Fe3_1     Co3_2     Fe3_2      Invalid   5_565 1_555   1_555
	Fe3_1     Co3_2     Zn3_2      Invalid   5_565 1_555   1_555
	Zn4       Co3_2     Fe3_1      60.27(5)  2_564 1_555   5_565
	Zn4       Co3_2     Co3_1      60.27(5)  2_564 1_555   5_565
	Zn4       Co3_2     Zn3_1      60.27(5)  2_564 1_555   5_565
	Zn4       Co3_2     Fe3_1      119.73(5)  2_564 1_555   4_555
	Zn4       Co3_2     Co3_1      119.73(5)  2_564 1_555   4_555
	Zn4       Co3_2     Zn3_1      119.73(5)  2_564 1_555   4_555
	Zn4       Co3_2     Co3_1      119.73(5)  2_564 1_555   1_555
	Zn4       Co3_2     Zn3_1      119.73(5)  2_564 1_555   1_555
	Zn4       Co3_2     Fe3_1      119.73(5)  2_564 1_555   1_555
	Zn4       Co3_2     Zn3_1      60.27(5)  2_564 1_555   8_565
	Zn4       Co3_2     Fe3_1      60.27(5)  2_564 1_555   8_565
	Zn4       Co3_2     Co3_1      60.27(5)  2_564 1_555   8_565
	Zn4       Co3_2     O2         91.03(14)  2_564 1_555   3_555
	Zn4       Co3_2     O2         88.97(14)  2_564 1_555   2_564
	Zn4       Co3_2     O1_1       137.23(9)  2_564 1_555   4_655
	Zn4       Co3_2     O1_1       42.77(9)  2_564 1_555   5_465
	Zn4       Co3_2     O1_1       42.77(9)  2_564 1_555   8_665
	Zn4       Co3_2     O1_1       137.23(9)  2_564 1_555   1_455
	Zn4       Co3_2     Fe3_2      Invalid   2_564 1_555   1_555
	Zn4       Co3_2     Zn3_2      Invalid   2_564 1_555   1_555
	Co4       Co3_2     Zn4        0.000     2_564 1_555   2_564
	Co4       Co3_2     Fe3_1      60.27(5)  2_564 1_555   5_565
	Co4       Co3_2     Co3_1      60.27(5)  2_564 1_555   5_565
	Co4       Co3_2     Zn3_1      60.27(5)  2_564 1_555   5_565
	Co4       Co3_2     Fe3_1      119.73(5)  2_564 1_555   4_555
	Co4       Co3_2     Co3_1      119.73(5)  2_564 1_555   4_555
	Co4       Co3_2     Zn3_1      119.73(5)  2_564 1_555   4_555
	Co4       Co3_2     Co3_1      119.73(5)  2_564 1_555   1_555
	Co4       Co3_2     Zn3_1      119.73(5)  2_564 1_555   1_555
	Co4       Co3_2     Fe3_1      119.73(5)  2_564 1_555   1_555
	Co4       Co3_2     Zn3_1      60.27(5)  2_564 1_555   8_565
	Co4       Co3_2     Fe3_1      60.27(5)  2_564 1_555   8_565
	Co4       Co3_2     Co3_1      60.27(5)  2_564 1_555   8_565
	Co4       Co3_2     O2         91.03(14)  2_564 1_555   3_555
	Co4       Co3_2     O2         88.97(14)  2_564 1_555   2_564
	Co4       Co3_2     O1_1       137.23(9)  2_564 1_555   4_655
	Co4       Co3_2     O1_1       42.77(9)  2_564 1_555   5_465
	Co4       Co3_2     O1_1       42.77(9)  2_564 1_555   8_665
	Co4       Co3_2     O1_1       137.23(9)  2_564 1_555   1_455
	Co4       Co3_2     Fe3_2      Invalid   2_564 1_555   1_555
	Co4       Co3_2     Zn3_2      Invalid   2_564 1_555   1_555
	Fe4       Co3_2     Co4        0.000     2_564 1_555   2_564
	Fe4       Co3_2     Zn4        0.000     2_564 1_555   2_564
	Fe4       Co3_2     Fe3_1      60.27(5)  2_564 1_555   5_565
	Fe4       Co3_2     Co3_1      60.27(5)  2_564 1_555   5_565
	Fe4       Co3_2     Zn3_1      60.27(5)  2_564 1_555   5_565
	Fe4       Co3_2     Fe3_1      119.73(5)  2_564 1_555   4_555
	Fe4       Co3_2     Co3_1      119.73(5)  2_564 1_555   4_555
	Fe4       Co3_2     Zn3_1      119.73(5)  2_564 1_555   4_555
	Fe4       Co3_2     Co3_1      119.73(5)  2_564 1_555   1_555
	Fe4       Co3_2     Zn3_1      119.73(5)  2_564 1_555   1_555
	Fe4       Co3_2     Fe3_1      119.73(5)  2_564 1_555   1_555
	Fe4       Co3_2     Zn3_1      60.27(5)  2_564 1_555   8_565
	Fe4       Co3_2     Fe3_1      60.27(5)  2_564 1_555   8_565
	Fe4       Co3_2     Co3_1      60.27(5)  2_564 1_555   8_565
	Fe4       Co3_2     O2         91.03(14)  2_564 1_555   3_555
	Fe4       Co3_2     O2         88.97(14)  2_564 1_555   2_564
	Fe4       Co3_2     O1_1       137.23(9)  2_564 1_555   4_655
	Fe4       Co3_2     O1_1       42.77(9)  2_564 1_555   5_465
	Fe4       Co3_2     O1_1       42.77(9)  2_564 1_555   8_665
	Fe4       Co3_2     O1_1       137.23(9)  2_564 1_555   1_455
	Fe4       Co3_2     Fe3_2      Invalid   2_564 1_555   1_555
	Fe4       Co3_2     Zn3_2      Invalid   2_564 1_555   1_555
	Zn4       Co3_2     Fe4        180.0000(11)  3_555 1_555   2_564
	Zn4       Co3_2     Co4        180.0000(11)  3_555 1_555   2_564
	Zn4       Co3_2     Zn4        180.0000(11)  3_555 1_555   2_564
	Zn4       Co3_2     Fe3_1      119.73(5)  3_555 1_555   5_565
	Zn4       Co3_2     Co3_1      119.73(5)  3_555 1_555   5_565
	Zn4       Co3_2     Zn3_1      119.73(5)  3_555 1_555   5_565
	Zn4       Co3_2     Fe3_1      60.27(5)  3_555 1_555   4_555
	Zn4       Co3_2     Co3_1      60.27(5)  3_555 1_555   4_555
	Zn4       Co3_2     Zn3_1      60.27(5)  3_555 1_555   4_555
	Zn4       Co3_2     Co3_1      60.27(5)  3_555 1_555   1_555
	Zn4       Co3_2     Zn3_1      60.27(5)  3_555 1_555   1_555
	Zn4       Co3_2     Fe3_1      60.27(5)  3_555 1_555   1_555
	Zn4       Co3_2     Zn3_1      119.73(5)  3_555 1_555   8_565
	Zn4       Co3_2     Fe3_1      119.73(5)  3_555 1_555   8_565
	Zn4       Co3_2     Co3_1      119.73(5)  3_555 1_555   8_565
	Zn4       Co3_2     O2         88.97(14)  3_555 1_555   3_555
	Zn4       Co3_2     O2         91.03(14)  3_555 1_555   2_564
	Zn4       Co3_2     O1_1       42.77(9)  3_555 1_555   4_655
	Zn4       Co3_2     O1_1       137.23(9)  3_555 1_555   5_465
	Zn4       Co3_2     O1_1       137.23(9)  3_555 1_555   8_665
	Zn4       Co3_2     O1_1       42.77(9)  3_555 1_555   1_455
	Zn4       Co3_2     Fe3_2      Invalid   3_555 1_555   1_555
	Zn4       Co3_2     Zn3_2      Invalid   3_555 1_555   1_555
	Co4       Co3_2     Zn4        0.000     3_555 1_555   3_555
	Co4       Co3_2     Fe4        180.0000(11)  3_555 1_555   2_564
	Co4       Co3_2     Co4        180.0000(11)  3_555 1_555   2_564
	Co4       Co3_2     Zn4        180.0000(11)  3_555 1_555   2_564
	Co4       Co3_2     Fe3_1      119.73(5)  3_555 1_555   5_565
	Co4       Co3_2     Co3_1      119.73(5)  3_555 1_555   5_565
	Co4       Co3_2     Zn3_1      119.73(5)  3_555 1_555   5_565
	Co4       Co3_2     Fe3_1      60.27(5)  3_555 1_555   4_555
	Co4       Co3_2     Co3_1      60.27(5)  3_555 1_555   4_555
	Co4       Co3_2     Zn3_1      60.27(5)  3_555 1_555   4_555
	Co4       Co3_2     Co3_1      60.27(5)  3_555 1_555   1_555
	Co4       Co3_2     Zn3_1      60.27(5)  3_555 1_555   1_555
	Co4       Co3_2     Fe3_1      60.27(5)  3_555 1_555   1_555
	Co4       Co3_2     Zn3_1      119.73(5)  3_555 1_555   8_565
	Co4       Co3_2     Fe3_1      119.73(5)  3_555 1_555   8_565
	Co4       Co3_2     Co3_1      119.73(5)  3_555 1_555   8_565
	Co4       Co3_2     O2         88.97(14)  3_555 1_555   3_555
	Co4       Co3_2     O2         91.03(14)  3_555 1_555   2_564
	Co4       Co3_2     O1_1       42.77(9)  3_555 1_555   4_655
	Co4       Co3_2     O1_1       137.23(9)  3_555 1_555   5_465
	Co4       Co3_2     O1_1       137.23(9)  3_555 1_555   8_665
	Co4       Co3_2     O1_1       42.77(9)  3_555 1_555   1_455
	Co4       Co3_2     Fe3_2      Invalid   3_555 1_555   1_555
	Co4       Co3_2     Zn3_2      Invalid   3_555 1_555   1_555
	Fe4       Co3_2     Co4        0.000     3_555 1_555   3_555
	Fe4       Co3_2     Zn4        0.000     3_555 1_555   3_555
	Fe4       Co3_2     Fe4        180.0000(11)  3_555 1_555   2_564
	Fe4       Co3_2     Co4        180.0000(11)  3_555 1_555   2_564
	Fe4       Co3_2     Zn4        180.0000(11)  3_555 1_555   2_564
	Fe4       Co3_2     Fe3_1      119.73(5)  3_555 1_555   5_565
	Fe4       Co3_2     Co3_1      119.73(5)  3_555 1_555   5_565
	Fe4       Co3_2     Zn3_1      119.73(5)  3_555 1_555   5_565
	Fe4       Co3_2     Fe3_1      60.27(5)  3_555 1_555   4_555
	Fe4       Co3_2     Co3_1      60.27(5)  3_555 1_555   4_555
	Fe4       Co3_2     Zn3_1      60.27(5)  3_555 1_555   4_555
	Fe4       Co3_2     Co3_1      60.27(5)  3_555 1_555   1_555
	Fe4       Co3_2     Zn3_1      60.27(5)  3_555 1_555   1_555
	Fe4       Co3_2     Fe3_1      60.27(5)  3_555 1_555   1_555
	Fe4       Co3_2     Zn3_1      119.73(5)  3_555 1_555   8_565
	Fe4       Co3_2     Fe3_1      119.73(5)  3_555 1_555   8_565
	Fe4       Co3_2     Co3_1      119.73(5)  3_555 1_555   8_565
	Fe4       Co3_2     O2         88.97(14)  3_555 1_555   3_555
	Fe4       Co3_2     O2         91.03(14)  3_555 1_555   2_564
	Fe4       Co3_2     O1_1       42.77(9)  3_555 1_555   4_655
	Fe4       Co3_2     O1_1       137.23(9)  3_555 1_555   5_465
	Fe4       Co3_2     O1_1       137.23(9)  3_555 1_555   8_665
	Fe4       Co3_2     O1_1       42.77(9)  3_555 1_555   1_455
	Fe4       Co3_2     Fe3_2      Invalid   3_555 1_555   1_555
	Fe4       Co3_2     Zn3_2      Invalid   3_555 1_555   1_555
	Co3_1     Zn3_1     Fe3_1      Invalid   1_555 1_555   1_555
	O1_2      Zn3_1     Co3_1      Invalid   1_555 1_555   1_555
	O1_2      Zn3_1     Fe3_1      Invalid   1_555 1_555   1_555
	O1_2      Zn3_1     O1_2       180.000(2) 13_555 1_555   1_555
	O1_2      Zn3_1     Co3_1      Invalid  13_555 1_555   1_555
	O1_2      Zn3_1     Fe3_1      Invalid  13_555 1_555   1_555
	O1_1      Zn3_1     O1_2       86.10(10) 13_455 1_555  13_555
	O1_1      Zn3_1     O1_2       93.90(10) 13_455 1_555   1_555
	O1_1      Zn3_1     Co3_1      Invalid  13_455 1_555   1_555
	O1_1      Zn3_1     Fe3_1      Invalid  13_455 1_555   1_555
	O1_1      Zn3_1     O1_1       180.0000(18)  4_655 1_555  13_455
	O1_1      Zn3_1     O1_2       93.90(10)  4_655 1_555  13_555
	O1_1      Zn3_1     O1_2       86.10(10)  4_655 1_555   1_555
	O1_1      Zn3_1     Co3_1      Invalid   4_655 1_555   1_555
	O1_1      Zn3_1     Fe3_1      Invalid   4_655 1_555   1_555
	O2        Zn3_1     O1_1       92.5(2) 10_554 1_555   4_655
	O2        Zn3_1     O1_1       87.5(2) 10_554 1_555  13_455
	O2        Zn3_1     O1_2       87.45(14) 10_554 1_555  13_555
	O2        Zn3_1     O1_2       92.55(14) 10_554 1_555   1_555
	O2        Zn3_1     Co3_1      Invalid  10_554 1_555   1_555
	O2        Zn3_1     Fe3_1      Invalid  10_554 1_555   1_555
	O2        Zn3_1     O2         180.0000(10)  3_555 1_555  10_554
	O2        Zn3_1     O1_1       87.5(2)  3_555 1_555   4_655
	O2        Zn3_1     O1_1       92.5(2)  3_555 1_555  13_455
	O2        Zn3_1     O1_2       92.55(14)  3_555 1_555  13_555
	O2        Zn3_1     O1_2       87.45(14)  3_555 1_555   1_555
	O2        Zn3_1     Co3_1      Invalid   3_555 1_555   1_555
	O2        Zn3_1     Fe3_1      Invalid   3_555 1_555   1_555
	Zn3_2     Zn3_1     O2         135.82(18)  9_545 1_555   3_555
	Zn3_2     Zn3_1     O2         44.18(18)  9_545 1_555  10_554
	Zn3_2     Zn3_1     O1_1       136.57(11)  9_545 1_555   4_655
	Zn3_2     Zn3_1     O1_1       43.43(11)  9_545 1_555  13_455
	Zn3_2     Zn3_1     O1_2       87.75(18)  9_545 1_555  13_555
	Zn3_2     Zn3_1     O1_2       92.25(18)  9_545 1_555   1_555
	Zn3_2     Zn3_1     Co3_1      Invalid   9_545 1_555   1_555
	Zn3_2     Zn3_1     Fe3_1      Invalid   9_545 1_555   1_555
	Co3_2     Zn3_1     Zn3_2      0.000     9_545 1_555   9_545
	Co3_2     Zn3_1     O2         135.82(18)  9_545 1_555   3_555
	Co3_2     Zn3_1     O2         44.18(18)  9_545 1_555  10_554
	Co3_2     Zn3_1     O1_1       136.57(11)  9_545 1_555   4_655
	Co3_2     Zn3_1     O1_1       43.43(11)  9_545 1_555  13_455
	Co3_2     Zn3_1     O1_2       87.75(18)  9_545 1_555  13_555
	Co3_2     Zn3_1     O1_2       92.25(18)  9_545 1_555   1_555
	Co3_2     Zn3_1     Co3_1      Invalid   9_545 1_555   1_555
	Co3_2     Zn3_1     Fe3_1      Invalid   9_545 1_555   1_555
	Fe3_2     Zn3_1     Co3_2      0.000     9_545 1_555   9_545
	Fe3_2     Zn3_1     Zn3_2      0.000     9_545 1_555   9_545
	Fe3_2     Zn3_1     O2         135.82(18)  9_545 1_555   3_555
	Fe3_2     Zn3_1     O2         44.18(18)  9_545 1_555  10_554
	Fe3_2     Zn3_1     O1_1       136.57(11)  9_545 1_555   4_655
	Fe3_2     Zn3_1     O1_1       43.43(11)  9_545 1_555  13_455
	Fe3_2     Zn3_1     O1_2       87.75(18)  9_545 1_555  13_555
	Fe3_2     Zn3_1     O1_2       92.25(18)  9_545 1_555   1_555
	Fe3_2     Zn3_1     Co3_1      Invalid   9_545 1_555   1_555
	Fe3_2     Zn3_1     Fe3_1      Invalid   9_545 1_555   1_555
	Zn3_2     Zn3_1     Fe3_2      180.000   1_555 1_555   9_545
	Zn3_2     Zn3_1     Co3_2      180.000   1_555 1_555   9_545
	Zn3_2     Zn3_1     Zn3_2      180.000   1_555 1_555   9_545
	Zn3_2     Zn3_1     O2         44.18(18)  1_555 1_555   3_555
	Zn3_2     Zn3_1     O2         135.82(18)  1_555 1_555  10_554
	Zn3_2     Zn3_1     O1_1       43.43(11)  1_555 1_555   4_655
	Zn3_2     Zn3_1     O1_1       136.57(11)  1_555 1_555  13_455
	Zn3_2     Zn3_1     O1_2       92.25(18)  1_555 1_555  13_555
	Zn3_2     Zn3_1     O1_2       87.75(18)  1_555 1_555   1_555
	Zn3_2     Zn3_1     Co3_1      Invalid   1_555 1_555   1_555
	Zn3_2     Zn3_1     Fe3_1      Invalid   1_555 1_555   1_555
	Co3_2     Zn3_1     Zn3_2      0.000     1_555 1_555   1_555
	Co3_2     Zn3_1     Fe3_2      180.000   1_555 1_555   9_545
	Co3_2     Zn3_1     Co3_2      180.000   1_555 1_555   9_545
	Co3_2     Zn3_1     Zn3_2      180.000   1_555 1_555   9_545
	Co3_2     Zn3_1     O2         44.18(18)  1_555 1_555   3_555
	Co3_2     Zn3_1     O2         135.82(18)  1_555 1_555  10_554
	Co3_2     Zn3_1     O1_1       43.43(11)  1_555 1_555   4_655
	Co3_2     Zn3_1     O1_1       136.57(11)  1_555 1_555  13_455
	Co3_2     Zn3_1     O1_2       92.25(18)  1_555 1_555  13_555
	Co3_2     Zn3_1     O1_2       87.75(18)  1_555 1_555   1_555
	Co3_2     Zn3_1     Co3_1      Invalid   1_555 1_555   1_555
	Co3_2     Zn3_1     Fe3_1      Invalid   1_555 1_555   1_555
	Fe3_2     Zn3_1     Co3_2      0.000     1_555 1_555   1_555
	Fe3_2     Zn3_1     Zn3_2      0.000     1_555 1_555   1_555
	Fe3_2     Zn3_1     Fe3_2      180.000   1_555 1_555   9_545
	Fe3_2     Zn3_1     Co3_2      180.000   1_555 1_555   9_545
	Fe3_2     Zn3_1     Zn3_2      180.000   1_555 1_555   9_545
	Fe3_2     Zn3_1     O2         44.18(18)  1_555 1_555   3_555
	Fe3_2     Zn3_1     O2         135.82(18)  1_555 1_555  10_554
	Fe3_2     Zn3_1     O1_1       43.43(11)  1_555 1_555   4_655
	Fe3_2     Zn3_1     O1_1       136.57(11)  1_555 1_555  13_455
	Fe3_2     Zn3_1     O1_2       92.25(18)  1_555 1_555  13_555
	Fe3_2     Zn3_1     O1_2       87.75(18)  1_555 1_555   1_555
	Fe3_2     Zn3_1     Co3_1      Invalid   1_555 1_555   1_555
	Fe3_2     Zn3_1     Fe3_1      Invalid   1_555 1_555   1_555
	Zn3_1     Zn3_1     Fe3_2      59.99929(17)  4_555 1_555   1_555
	Zn3_1     Zn3_1     Co3_2      59.99929(17)  4_555 1_555   1_555
	Zn3_1     Zn3_1     Zn3_2      59.99929(17)  4_555 1_555   1_555
	Zn3_1     Zn3_1     Fe3_2      120.00071(17)  4_555 1_555   9_545
	Zn3_1     Zn3_1     Co3_2      120.00071(17)  4_555 1_555   9_545
	Zn3_1     Zn3_1     Zn3_2      120.00071(17)  4_555 1_555   9_545
	Zn3_1     Zn3_1     O2         44.04(10)  4_555 1_555   3_555
	Zn3_1     Zn3_1     O2         135.96(10)  4_555 1_555  10_554
	Zn3_1     Zn3_1     O1_1       87.27(11)  4_555 1_555   4_655
	Zn3_1     Zn3_1     O1_1       92.73(11)  4_555 1_555  13_455
	Zn3_1     Zn3_1     O1_2       136.54(11)  4_555 1_555  13_555
	Zn3_1     Zn3_1     O1_2       43.46(11)  4_555 1_555   1_555
	Zn3_1     Zn3_1     Co3_1      Invalid   4_555 1_555   1_555
	Zn3_1     Zn3_1     Fe3_1      Invalid   4_555 1_555   1_555
	Co3_1     Zn3_1     Zn3_1      0.000     4_555 1_555   4_555
	Co3_1     Zn3_1     Fe3_2      59.99929(17)  4_555 1_555   1_555
	Co3_1     Zn3_1     Co3_2      59.99929(17)  4_555 1_555   1_555
	Co3_1     Zn3_1     Zn3_2      59.99929(17)  4_555 1_555   1_555
	Co3_1     Zn3_1     Fe3_2      120.00071(17)  4_555 1_555   9_545
	Co3_1     Zn3_1     Co3_2      120.00071(17)  4_555 1_555   9_545
	Co3_1     Zn3_1     Zn3_2      120.00071(17)  4_555 1_555   9_545
	Co3_1     Zn3_1     O2         44.04(10)  4_555 1_555   3_555
	Co3_1     Zn3_1     O2         135.96(10)  4_555 1_555  10_554
	Co3_1     Zn3_1     O1_1       87.27(11)  4_555 1_555   4_655
	Co3_1     Zn3_1     O1_1       92.73(11)  4_555 1_555  13_455
	Co3_1     Zn3_1     O1_2       136.54(11)  4_555 1_555  13_555
	Co3_1     Zn3_1     O1_2       43.46(11)  4_555 1_555   1_555
	Co3_1     Zn3_1     Co3_1      Invalid   4_555 1_555   1_555
	Co3_1     Zn3_1     Fe3_1      Invalid   4_555 1_555   1_555
	Fe3_1     Zn3_1     Co3_1      0.000     4_555 1_555   4_555
	Fe3_1     Zn3_1     Zn3_1      0.000     4_555 1_555   4_555
	Fe3_1     Zn3_1     Fe3_2      59.99929(17)  4_555 1_555   1_555
	Fe3_1     Zn3_1     Co3_2      59.99929(17)  4_555 1_555   1_555
	Fe3_1     Zn3_1     Zn3_2      59.99929(17)  4_555 1_555   1_555
	Fe3_1     Zn3_1     Fe3_2      120.00071(17)  4_555 1_555   9_545
	Fe3_1     Zn3_1     Co3_2      120.00071(17)  4_555 1_555   9_545
	Fe3_1     Zn3_1     Zn3_2      120.00071(17)  4_555 1_555   9_545
	Fe3_1     Zn3_1     O2         44.04(10)  4_555 1_555   3_555
	Fe3_1     Zn3_1     O2         135.96(10)  4_555 1_555  10_554
	Fe3_1     Zn3_1     O1_1       87.27(11)  4_555 1_555   4_655
	Fe3_1     Zn3_1     O1_1       92.73(11)  4_555 1_555  13_455
	Fe3_1     Zn3_1     O1_2       136.54(11)  4_555 1_555  13_555
	Fe3_1     Zn3_1     O1_2       43.46(11)  4_555 1_555   1_555
	Fe3_1     Zn3_1     Co3_1      Invalid   4_555 1_555   1_555
	Fe3_1     Zn3_1     Fe3_1      Invalid   4_555 1_555   1_555
	Zn3_1     Zn3_1     Fe3_1      180.000   4_655 1_555   4_555
	Zn3_1     Zn3_1     Co3_1      180.000   4_655 1_555   4_555
	Zn3_1     Zn3_1     Zn3_1      180.000   4_655 1_555   4_555
	Zn3_1     Zn3_1     Fe3_2      120.00071(17)  4_655 1_555   1_555
	Zn3_1     Zn3_1     Co3_2      120.00071(17)  4_655 1_555   1_555
	Zn3_1     Zn3_1     Zn3_2      120.00071(17)  4_655 1_555   1_555
	Zn3_1     Zn3_1     Fe3_2      59.99929(17)  4_655 1_555   9_545
	Zn3_1     Zn3_1     Co3_2      59.99929(17)  4_655 1_555   9_545
	Zn3_1     Zn3_1     Zn3_2      59.99929(17)  4_655 1_555   9_545
	Zn3_1     Zn3_1     O2         135.96(10)  4_655 1_555   3_555
	Zn3_1     Zn3_1     O2         44.04(10)  4_655 1_555  10_554
	Zn3_1     Zn3_1     O1_1       92.73(11)  4_655 1_555   4_655
	Zn3_1     Zn3_1     O1_1       87.27(11)  4_655 1_555  13_455
	Zn3_1     Zn3_1     O1_2       43.46(11)  4_655 1_555  13_555
	Zn3_1     Zn3_1     O1_2       136.54(11)  4_655 1_555   1_555
	Zn3_1     Zn3_1     Co3_1      Invalid   4_655 1_555   1_555
	Zn3_1     Zn3_1     Fe3_1      Invalid   4_655 1_555   1_555
	Co3_1     Zn3_1     Zn3_1      0.000     4_655 1_555   4_655
	Co3_1     Zn3_1     Fe3_1      180.000   4_655 1_555   4_555
	Co3_1     Zn3_1     Co3_1      180.000   4_655 1_555   4_555
	Co3_1     Zn3_1     Zn3_1      180.000   4_655 1_555   4_555
	Co3_1     Zn3_1     Fe3_2      120.00071(17)  4_655 1_555   1_555
	Co3_1     Zn3_1     Co3_2      120.00071(17)  4_655 1_555   1_555
	Co3_1     Zn3_1     Zn3_2      120.00071(17)  4_655 1_555   1_555
	Co3_1     Zn3_1     Fe3_2      59.99929(17)  4_655 1_555   9_545
	Co3_1     Zn3_1     Co3_2      59.99929(17)  4_655 1_555   9_545
	Co3_1     Zn3_1     Zn3_2      59.99929(17)  4_655 1_555   9_545
	Co3_1     Zn3_1     O2         135.96(10)  4_655 1_555   3_555
	Co3_1     Zn3_1     O2         44.04(10)  4_655 1_555  10_554
	Co3_1     Zn3_1     O1_1       92.73(11)  4_655 1_555   4_655
	Co3_1     Zn3_1     O1_1       87.27(11)  4_655 1_555  13_455
	Co3_1     Zn3_1     O1_2       43.46(11)  4_655 1_555  13_555
	Co3_1     Zn3_1     O1_2       136.54(11)  4_655 1_555   1_555
	Co3_1     Zn3_1     Co3_1      Invalid   4_655 1_555   1_555
	Co3_1     Zn3_1     Fe3_1      Invalid   4_655 1_555   1_555
	Fe3_1     Zn3_1     Co3_1      0.000     4_655 1_555   4_655
	Fe3_1     Zn3_1     Zn3_1      0.000     4_655 1_555   4_655
	Fe3_1     Zn3_1     Fe3_1      180.000   4_655 1_555   4_555
	Fe3_1     Zn3_1     Co3_1      180.000   4_655 1_555   4_555
	Fe3_1     Zn3_1     Zn3_1      180.000   4_655 1_555   4_555
	Fe3_1     Zn3_1     Fe3_2      120.00071(17)  4_655 1_555   1_555
	Fe3_1     Zn3_1     Co3_2      120.00071(17)  4_655 1_555   1_555
	Fe3_1     Zn3_1     Zn3_2      120.00071(17)  4_655 1_555   1_555
	Fe3_1     Zn3_1     Fe3_2      59.99929(17)  4_655 1_555   9_545
	Fe3_1     Zn3_1     Co3_2      59.99929(17)  4_655 1_555   9_545
	Fe3_1     Zn3_1     Zn3_2      59.99929(17)  4_655 1_555   9_545
	Fe3_1     Zn3_1     O2         135.96(10)  4_655 1_555   3_555
	Fe3_1     Zn3_1     O2         44.04(10)  4_655 1_555  10_554
	Fe3_1     Zn3_1     O1_1       92.73(11)  4_655 1_555   4_655
	Fe3_1     Zn3_1     O1_1       87.27(11)  4_655 1_555  13_455
	Fe3_1     Zn3_1     O1_2       43.46(11)  4_655 1_555  13_555
	Fe3_1     Zn3_1     O1_2       136.54(11)  4_655 1_555   1_555
	Fe3_1     Zn3_1     Co3_1      Invalid   4_655 1_555   1_555
	Fe3_1     Zn3_1     Fe3_1      Invalid   4_655 1_555   1_555
	Zn4       Zn3_1     Fe3_1      60.306(13) 10_554 1_555   4_655
	Zn4       Zn3_1     Co3_1      60.306(13) 10_554 1_555   4_655
	Zn4       Zn3_1     Zn3_1      60.306(13) 10_554 1_555   4_655
	Zn4       Zn3_1     Fe3_1      119.694(13) 10_554 1_555   4_555
	Zn4       Zn3_1     Co3_1      119.694(13) 10_554 1_555   4_555
	Zn4       Zn3_1     Zn3_1      119.694(13) 10_554 1_555   4_555
	Zn4       Zn3_1     Fe3_2      119.62(6) 10_554 1_555   1_555
	Zn4       Zn3_1     Co3_2      119.62(6) 10_554 1_555   1_555
	Zn4       Zn3_1     Zn3_2      119.62(6) 10_554 1_555   1_555
	Zn4       Zn3_1     Fe3_2      60.38(6) 10_554 1_555   9_545
	Zn4       Zn3_1     Co3_2      60.38(6) 10_554 1_555   9_545
	Zn4       Zn3_1     Zn3_2      60.38(6) 10_554 1_555   9_545
	Zn4       Zn3_1     O2         90.85(7) 10_554 1_555   3_555
	Zn4       Zn3_1     O2         89.15(7) 10_554 1_555  10_554
	Zn4       Zn3_1     O1_1       137.13(11) 10_554 1_555   4_655
	Zn4       Zn3_1     O1_1       42.87(11) 10_554 1_555  13_455
	Zn4       Zn3_1     O1_2       43.36(19) 10_554 1_555  13_555
	Zn4       Zn3_1     O1_2       136.64(19) 10_554 1_555   1_555
	Zn4       Zn3_1     Co3_1      Invalid  10_554 1_555   1_555
	Zn4       Zn3_1     Fe3_1      Invalid  10_554 1_555   1_555
	Co4       Zn3_1     Zn4        0.000    10_554 1_555  10_554
	Co4       Zn3_1     Fe3_1      60.306(13) 10_554 1_555   4_655
	Co4       Zn3_1     Co3_1      60.306(13) 10_554 1_555   4_655
	Co4       Zn3_1     Zn3_1      60.306(13) 10_554 1_555   4_655
	Co4       Zn3_1     Fe3_1      119.694(13) 10_554 1_555   4_555
	Co4       Zn3_1     Co3_1      119.694(13) 10_554 1_555   4_555
	Co4       Zn3_1     Zn3_1      119.694(13) 10_554 1_555   4_555
	Co4       Zn3_1     Fe3_2      119.62(6) 10_554 1_555   1_555
	Co4       Zn3_1     Co3_2      119.62(6) 10_554 1_555   1_555
	Co4       Zn3_1     Zn3_2      119.62(6) 10_554 1_555   1_555
	Co4       Zn3_1     Fe3_2      60.38(6) 10_554 1_555   9_545
	Co4       Zn3_1     Co3_2      60.38(6) 10_554 1_555   9_545
	Co4       Zn3_1     Zn3_2      60.38(6) 10_554 1_555   9_545
	Co4       Zn3_1     O2         90.85(7) 10_554 1_555   3_555
	Co4       Zn3_1     O2         89.15(7) 10_554 1_555  10_554
	Co4       Zn3_1     O1_1       137.13(11) 10_554 1_555   4_655
	Co4       Zn3_1     O1_1       42.87(11) 10_554 1_555  13_455
	Co4       Zn3_1     O1_2       43.36(19) 10_554 1_555  13_555
	Co4       Zn3_1     O1_2       136.64(19) 10_554 1_555   1_555
	Co4       Zn3_1     Co3_1      Invalid  10_554 1_555   1_555
	Co4       Zn3_1     Fe3_1      Invalid  10_554 1_555   1_555
	Fe4       Zn3_1     Co4        0.000    10_554 1_555  10_554
	Fe4       Zn3_1     Zn4        0.000    10_554 1_555  10_554
	Fe4       Zn3_1     Fe3_1      60.306(13) 10_554 1_555   4_655
	Fe4       Zn3_1     Co3_1      60.306(13) 10_554 1_555   4_655
	Fe4       Zn3_1     Zn3_1      60.306(13) 10_554 1_555   4_655
	Fe4       Zn3_1     Fe3_1      119.694(13) 10_554 1_555   4_555
	Fe4       Zn3_1     Co3_1      119.694(13) 10_554 1_555   4_555
	Fe4       Zn3_1     Zn3_1      119.694(13) 10_554 1_555   4_555
	Fe4       Zn3_1     Fe3_2      119.62(6) 10_554 1_555   1_555
	Fe4       Zn3_1     Co3_2      119.62(6) 10_554 1_555   1_555
	Fe4       Zn3_1     Zn3_2      119.62(6) 10_554 1_555   1_555
	Fe4       Zn3_1     Fe3_2      60.38(6) 10_554 1_555   9_545
	Fe4       Zn3_1     Co3_2      60.38(6) 10_554 1_555   9_545
	Fe4       Zn3_1     Zn3_2      60.38(6) 10_554 1_555   9_545
	Fe4       Zn3_1     O2         90.85(7) 10_554 1_555   3_555
	Fe4       Zn3_1     O2         89.15(7) 10_554 1_555  10_554
	Fe4       Zn3_1     O1_1       137.13(11) 10_554 1_555   4_655
	Fe4       Zn3_1     O1_1       42.87(11) 10_554 1_555  13_455
	Fe4       Zn3_1     O1_2       43.36(19) 10_554 1_555  13_555
	Fe4       Zn3_1     O1_2       136.64(19) 10_554 1_555   1_555
	Fe4       Zn3_1     Co3_1      Invalid  10_554 1_555   1_555
	Fe4       Zn3_1     Fe3_1      Invalid  10_554 1_555   1_555
	Zn4       Zn3_1     Fe4        180.0000(7)  3_555 1_555  10_554
	Zn4       Zn3_1     Co4        180.0000(7)  3_555 1_555  10_554
	Zn4       Zn3_1     Zn4        180.0000(7)  3_555 1_555  10_554
	Zn4       Zn3_1     Fe3_1      119.694(13)  3_555 1_555   4_655
	Zn4       Zn3_1     Co3_1      119.694(13)  3_555 1_555   4_655
	Zn4       Zn3_1     Zn3_1      119.694(13)  3_555 1_555   4_655
	Zn4       Zn3_1     Fe3_1      60.306(13)  3_555 1_555   4_555
	Zn4       Zn3_1     Co3_1      60.306(13)  3_555 1_555   4_555
	Zn4       Zn3_1     Zn3_1      60.306(13)  3_555 1_555   4_555
	Zn4       Zn3_1     Fe3_2      60.38(6)  3_555 1_555   1_555
	Zn4       Zn3_1     Co3_2      60.38(6)  3_555 1_555   1_555
	Zn4       Zn3_1     Zn3_2      60.38(6)  3_555 1_555   1_555
	Zn4       Zn3_1     Fe3_2      119.62(6)  3_555 1_555   9_545
	Zn4       Zn3_1     Co3_2      119.62(6)  3_555 1_555   9_545
	Zn4       Zn3_1     Zn3_2      119.62(6)  3_555 1_555   9_545
	Zn4       Zn3_1     O2         89.15(7)  3_555 1_555   3_555
	Zn4       Zn3_1     O2         90.85(7)  3_555 1_555  10_554
	Zn4       Zn3_1     O1_1       42.87(11)  3_555 1_555   4_655
	Zn4       Zn3_1     O1_1       137.13(11)  3_555 1_555  13_455
	Zn4       Zn3_1     O1_2       136.64(19)  3_555 1_555  13_555
	Zn4       Zn3_1     O1_2       43.36(19)  3_555 1_555   1_555
	Zn4       Zn3_1     Co3_1      Invalid   3_555 1_555   1_555
	Zn4       Zn3_1     Fe3_1      Invalid   3_555 1_555   1_555
	Co4       Zn3_1     Zn4        0.000     3_555 1_555   3_555
	Co4       Zn3_1     Fe4        180.0000(7)  3_555 1_555  10_554
	Co4       Zn3_1     Co4        180.0000(7)  3_555 1_555  10_554
	Co4       Zn3_1     Zn4        180.0000(7)  3_555 1_555  10_554
	Co4       Zn3_1     Fe3_1      119.694(13)  3_555 1_555   4_655
	Co4       Zn3_1     Co3_1      119.694(13)  3_555 1_555   4_655
	Co4       Zn3_1     Zn3_1      119.694(13)  3_555 1_555   4_655
	Co4       Zn3_1     Fe3_1      60.306(13)  3_555 1_555   4_555
	Co4       Zn3_1     Co3_1      60.306(13)  3_555 1_555   4_555
	Co4       Zn3_1     Zn3_1      60.306(13)  3_555 1_555   4_555
	Co4       Zn3_1     Fe3_2      60.38(6)  3_555 1_555   1_555
	Co4       Zn3_1     Co3_2      60.38(6)  3_555 1_555   1_555
	Co4       Zn3_1     Zn3_2      60.38(6)  3_555 1_555   1_555
	Co4       Zn3_1     Fe3_2      119.62(6)  3_555 1_555   9_545
	Co4       Zn3_1     Co3_2      119.62(6)  3_555 1_555   9_545
	Co4       Zn3_1     Zn3_2      119.62(6)  3_555 1_555   9_545
	Co4       Zn3_1     O2         89.15(7)  3_555 1_555   3_555
	Co4       Zn3_1     O2         90.85(7)  3_555 1_555  10_554
	Co4       Zn3_1     O1_1       42.87(11)  3_555 1_555   4_655
	Co4       Zn3_1     O1_1       137.13(11)  3_555 1_555  13_455
	Co4       Zn3_1     O1_2       136.64(19)  3_555 1_555  13_555
	Co4       Zn3_1     O1_2       43.36(19)  3_555 1_555   1_555
	Co4       Zn3_1     Co3_1      Invalid   3_555 1_555   1_555
	Co4       Zn3_1     Fe3_1      Invalid   3_555 1_555   1_555
	Fe4       Zn3_1     Co4        0.000     3_555 1_555   3_555
	Fe4       Zn3_1     Zn4        0.000     3_555 1_555   3_555
	Fe4       Zn3_1     Fe4        180.0000(7)  3_555 1_555  10_554
	Fe4       Zn3_1     Co4        180.0000(7)  3_555 1_555  10_554
	Fe4       Zn3_1     Zn4        180.0000(7)  3_555 1_555  10_554
	Fe4       Zn3_1     Fe3_1      119.694(13)  3_555 1_555   4_655
	Fe4       Zn3_1     Co3_1      119.694(13)  3_555 1_555   4_655
	Fe4       Zn3_1     Zn3_1      119.694(13)  3_555 1_555   4_655
	Fe4       Zn3_1     Fe3_1      60.306(13)  3_555 1_555   4_555
	Fe4       Zn3_1     Co3_1      60.306(13)  3_555 1_555   4_555
	Fe4       Zn3_1     Zn3_1      60.306(13)  3_555 1_555   4_555
	Fe4       Zn3_1     Fe3_2      60.38(6)  3_555 1_555   1_555
	Fe4       Zn3_1     Co3_2      60.38(6)  3_555 1_555   1_555
	Fe4       Zn3_1     Zn3_2      60.38(6)  3_555 1_555   1_555
	Fe4       Zn3_1     Fe3_2      119.62(6)  3_555 1_555   9_545
	Fe4       Zn3_1     Co3_2      119.62(6)  3_555 1_555   9_545
	Fe4       Zn3_1     Zn3_2      119.62(6)  3_555 1_555   9_545
	Fe4       Zn3_1     O2         89.15(7)  3_555 1_555   3_555
	Fe4       Zn3_1     O2         90.85(7)  3_555 1_555  10_554
	Fe4       Zn3_1     O1_1       42.87(11)  3_555 1_555   4_655
	Fe4       Zn3_1     O1_1       137.13(11)  3_555 1_555  13_455
	Fe4       Zn3_1     O1_2       136.64(19)  3_555 1_555  13_555
	Fe4       Zn3_1     O1_2       43.36(19)  3_555 1_555   1_555
	Fe4       Zn3_1     Co3_1      Invalid   3_555 1_555   1_555
	Fe4       Zn3_1     Fe3_1      Invalid   3_555 1_555   1_555
	Fe3_2     Zn3_2     Co3_2      Invalid   1_555 1_555   1_555
	O1_1      Zn3_2     Fe3_2      Invalid   1_455 1_555   1_555
	O1_1      Zn3_2     Co3_2      Invalid   1_455 1_555   1_555
	O1_1      Zn3_2     O1_1       180.0000(18)  8_665 1_555   1_455
	O1_1      Zn3_2     Fe3_2      Invalid   8_665 1_555   1_555
	O1_1      Zn3_2     Co3_2      Invalid   8_665 1_555   1_555
	O1_1      Zn3_2     O1_1       85.47(19)  5_465 1_555   8_665
	O1_1      Zn3_2     O1_1       94.53(19)  5_465 1_555   1_455
	O1_1      Zn3_2     Fe3_2      Invalid   5_465 1_555   1_555
	O1_1      Zn3_2     Co3_2      Invalid   5_465 1_555   1_555
	O1_1      Zn3_2     O1_1       180.000(2)  4_655 1_555   5_465
	O1_1      Zn3_2     O1_1       94.53(19)  4_655 1_555   8_665
	O1_1      Zn3_2     O1_1       85.47(19)  4_655 1_555   1_455
	O1_1      Zn3_2     Fe3_2      Invalid   4_655 1_555   1_555
	O1_1      Zn3_2     Co3_2      Invalid   4_655 1_555   1_555
	O2        Zn3_2     O1_1       92.25(14)  2_564 1_555   4_655
	O2        Zn3_2     O1_1       87.75(14)  2_564 1_555   5_465
	O2        Zn3_2     O1_1       87.75(14)  2_564 1_555   8_665
	O2        Zn3_2     O1_1       92.25(14)  2_564 1_555   1_455
	O2        Zn3_2     Fe3_2      Invalid   2_564 1_555   1_555
	O2        Zn3_2     Co3_2      Invalid   2_564 1_555   1_555
	O2        Zn3_2     O2         180.0000(11)  3_555 1_555   2_564
	O2        Zn3_2     O1_1       87.75(14)  3_555 1_555   4_655
	O2        Zn3_2     O1_1       92.25(14)  3_555 1_555   5_465
	O2        Zn3_2     O1_1       92.25(14)  3_555 1_555   8_665
	O2        Zn3_2     O1_1       87.75(14)  3_555 1_555   1_455
	O2        Zn3_2     Fe3_2      Invalid   3_555 1_555   1_555
	O2        Zn3_2     Co3_2      Invalid   3_555 1_555   1_555
	Co3_1     Zn3_2     O2         135.95(9)  8_565 1_555   3_555
	Co3_1     Zn3_2     O2         44.05(9)  8_565 1_555   2_564
	Co3_1     Zn3_2     O1_1       136.21(11)  8_565 1_555   4_655
	Co3_1     Zn3_2     O1_1       43.79(11)  8_565 1_555   5_465
	Co3_1     Zn3_2     O1_1       87.52(11)  8_565 1_555   8_665
	Co3_1     Zn3_2     O1_1       92.48(11)  8_565 1_555   1_455
	Co3_1     Zn3_2     Fe3_2      Invalid   8_565 1_555   1_555
	Co3_1     Zn3_2     Co3_2      Invalid   8_565 1_555   1_555
	Fe3_1     Zn3_2     Co3_1      0.000     8_565 1_555   8_565
	Fe3_1     Zn3_2     O2         135.95(9)  8_565 1_555   3_555
	Fe3_1     Zn3_2     O2         44.05(9)  8_565 1_555   2_564
	Fe3_1     Zn3_2     O1_1       136.21(11)  8_565 1_555   4_655
	Fe3_1     Zn3_2     O1_1       43.79(11)  8_565 1_555   5_465
	Fe3_1     Zn3_2     O1_1       87.52(11)  8_565 1_555   8_665
	Fe3_1     Zn3_2     O1_1       92.48(11)  8_565 1_555   1_455
	Fe3_1     Zn3_2     Fe3_2      Invalid   8_565 1_555   1_555
	Fe3_1     Zn3_2     Co3_2      Invalid   8_565 1_555   1_555
	Zn3_1     Zn3_2     Fe3_1      0.000     8_565 1_555   8_565
	Zn3_1     Zn3_2     Co3_1      0.000     8_565 1_555   8_565
	Zn3_1     Zn3_2     O2         135.95(9)  8_565 1_555   3_555
	Zn3_1     Zn3_2     O2         44.05(9)  8_565 1_555   2_564
	Zn3_1     Zn3_2     O1_1       136.21(11)  8_565 1_555   4_655
	Zn3_1     Zn3_2     O1_1       43.79(11)  8_565 1_555   5_465
	Zn3_1     Zn3_2     O1_1       87.52(11)  8_565 1_555   8_665
	Zn3_1     Zn3_2     O1_1       92.48(11)  8_565 1_555   1_455
	Zn3_1     Zn3_2     Fe3_2      Invalid   8_565 1_555   1_555
	Zn3_1     Zn3_2     Co3_2      Invalid   8_565 1_555   1_555
	Fe3_1     Zn3_2     Zn3_1      180.000   1_555 1_555   8_565
	Fe3_1     Zn3_2     Fe3_1      180.000   1_555 1_555   8_565
	Fe3_1     Zn3_2     Co3_1      180.000   1_555 1_555   8_565
	Fe3_1     Zn3_2     O2         44.05(9)  1_555 1_555   3_555
	Fe3_1     Zn3_2     O2         135.95(9)  1_555 1_555   2_564
	Fe3_1     Zn3_2     O1_1       43.79(11)  1_555 1_555   4_655
	Fe3_1     Zn3_2     O1_1       136.21(11)  1_555 1_555   5_465
	Fe3_1     Zn3_2     O1_1       92.48(11)  1_555 1_555   8_665
	Fe3_1     Zn3_2     O1_1       87.52(11)  1_555 1_555   1_455
	Fe3_1     Zn3_2     Fe3_2      Invalid   1_555 1_555   1_555
	Fe3_1     Zn3_2     Co3_2      Invalid   1_555 1_555   1_555
	Zn3_1     Zn3_2     Fe3_1      0.000     1_555 1_555   1_555
	Zn3_1     Zn3_2     Zn3_1      180.000   1_555 1_555   8_565
	Zn3_1     Zn3_2     Fe3_1      180.000   1_555 1_555   8_565
	Zn3_1     Zn3_2     Co3_1      180.000   1_555 1_555   8_565
	Zn3_1     Zn3_2     O2         44.05(9)  1_555 1_555   3_555
	Zn3_1     Zn3_2     O2         135.95(9)  1_555 1_555   2_564
	Zn3_1     Zn3_2     O1_1       43.79(11)  1_555 1_555   4_655
	Zn3_1     Zn3_2     O1_1       136.21(11)  1_555 1_555   5_465
	Zn3_1     Zn3_2     O1_1       92.48(11)  1_555 1_555   8_665
	Zn3_1     Zn3_2     O1_1       87.52(11)  1_555 1_555   1_455
	Zn3_1     Zn3_2     Fe3_2      Invalid   1_555 1_555   1_555
	Zn3_1     Zn3_2     Co3_2      Invalid   1_555 1_555   1_555
	Co3_1     Zn3_2     Zn3_1      0.000     1_555 1_555   1_555
	Co3_1     Zn3_2     Fe3_1      0.000     1_555 1_555   1_555
	Co3_1     Zn3_2     Zn3_1      180.000   1_555 1_555   8_565
	Co3_1     Zn3_2     Fe3_1      180.000   1_555 1_555   8_565
	Co3_1     Zn3_2     Co3_1      180.000   1_555 1_555   8_565
	Co3_1     Zn3_2     O2         44.05(9)  1_555 1_555   3_555
	Co3_1     Zn3_2     O2         135.95(9)  1_555 1_555   2_564
	Co3_1     Zn3_2     O1_1       43.79(11)  1_555 1_555   4_655
	Co3_1     Zn3_2     O1_1       136.21(11)  1_555 1_555   5_465
	Co3_1     Zn3_2     O1_1       92.48(11)  1_555 1_555   8_665
	Co3_1     Zn3_2     O1_1       87.52(11)  1_555 1_555   1_455
	Co3_1     Zn3_2     Fe3_2      Invalid   1_555 1_555   1_555
	Co3_1     Zn3_2     Co3_2      Invalid   1_555 1_555   1_555
	Zn3_1     Zn3_2     Co3_1      60.0014(3)  4_555 1_555   1_555
	Zn3_1     Zn3_2     Zn3_1      60.0014(3)  4_555 1_555   1_555
	Zn3_1     Zn3_2     Fe3_1      60.0014(3)  4_555 1_555   1_555
	Zn3_1     Zn3_2     Zn3_1      119.9986(3)  4_555 1_555   8_565
	Zn3_1     Zn3_2     Fe3_1      119.9986(3)  4_555 1_555   8_565
	Zn3_1     Zn3_2     Co3_1      119.9986(3)  4_555 1_555   8_565
	Zn3_1     Zn3_2     O2         44.05(9)  4_555 1_555   3_555
	Zn3_1     Zn3_2     O2         135.95(9)  4_555 1_555   2_564
	Zn3_1     Zn3_2     O1_1       87.52(11)  4_555 1_555   4_655
	Zn3_1     Zn3_2     O1_1       92.48(11)  4_555 1_555   5_465
	Zn3_1     Zn3_2     O1_1       136.21(11)  4_555 1_555   8_665
	Zn3_1     Zn3_2     O1_1       43.79(11)  4_555 1_555   1_455
	Zn3_1     Zn3_2     Fe3_2      Invalid   4_555 1_555   1_555
	Zn3_1     Zn3_2     Co3_2      Invalid   4_555 1_555   1_555
	Co3_1     Zn3_2     Zn3_1      0.000     4_555 1_555   4_555
	Co3_1     Zn3_2     Co3_1      60.0014(3)  4_555 1_555   1_555
	Co3_1     Zn3_2     Zn3_1      60.0014(3)  4_555 1_555   1_555
	Co3_1     Zn3_2     Fe3_1      60.0014(3)  4_555 1_555   1_555
	Co3_1     Zn3_2     Zn3_1      119.9986(3)  4_555 1_555   8_565
	Co3_1     Zn3_2     Fe3_1      119.9986(3)  4_555 1_555   8_565
	Co3_1     Zn3_2     Co3_1      119.9986(3)  4_555 1_555   8_565
	Co3_1     Zn3_2     O2         44.05(9)  4_555 1_555   3_555
	Co3_1     Zn3_2     O2         135.95(9)  4_555 1_555   2_564
	Co3_1     Zn3_2     O1_1       87.52(11)  4_555 1_555   4_655
	Co3_1     Zn3_2     O1_1       92.48(11)  4_555 1_555   5_465
	Co3_1     Zn3_2     O1_1       136.21(11)  4_555 1_555   8_665
	Co3_1     Zn3_2     O1_1       43.79(11)  4_555 1_555   1_455
	Co3_1     Zn3_2     Fe3_2      Invalid   4_555 1_555   1_555
	Co3_1     Zn3_2     Co3_2      Invalid   4_555 1_555   1_555
	Fe3_1     Zn3_2     Co3_1      0.000     4_555 1_555   4_555
	Fe3_1     Zn3_2     Zn3_1      0.000     4_555 1_555   4_555
	Fe3_1     Zn3_2     Co3_1      60.0014(3)  4_555 1_555   1_555
	Fe3_1     Zn3_2     Zn3_1      60.0014(3)  4_555 1_555   1_555
	Fe3_1     Zn3_2     Fe3_1      60.0014(3)  4_555 1_555   1_555
	Fe3_1     Zn3_2     Zn3_1      119.9986(3)  4_555 1_555   8_565
	Fe3_1     Zn3_2     Fe3_1      119.9986(3)  4_555 1_555   8_565
	Fe3_1     Zn3_2     Co3_1      119.9986(3)  4_555 1_555   8_565
	Fe3_1     Zn3_2     O2         44.05(9)  4_555 1_555   3_555
	Fe3_1     Zn3_2     O2         135.95(9)  4_555 1_555   2_564
	Fe3_1     Zn3_2     O1_1       87.52(11)  4_555 1_555   4_655
	Fe3_1     Zn3_2     O1_1       92.48(11)  4_555 1_555   5_465
	Fe3_1     Zn3_2     O1_1       136.21(11)  4_555 1_555   8_665
	Fe3_1     Zn3_2     O1_1       43.79(11)  4_555 1_555   1_455
	Fe3_1     Zn3_2     Fe3_2      Invalid   4_555 1_555   1_555
	Fe3_1     Zn3_2     Co3_2      Invalid   4_555 1_555   1_555
	Zn3_1     Zn3_2     Fe3_1      180.000   5_565 1_555   4_555
	Zn3_1     Zn3_2     Co3_1      180.000   5_565 1_555   4_555
	Zn3_1     Zn3_2     Zn3_1      180.000   5_565 1_555   4_555
	Zn3_1     Zn3_2     Co3_1      119.9986(3)  5_565 1_555   1_555
	Zn3_1     Zn3_2     Zn3_1      119.9986(3)  5_565 1_555   1_555
	Zn3_1     Zn3_2     Fe3_1      119.9986(3)  5_565 1_555   1_555
	Zn3_1     Zn3_2     Zn3_1      60.0014(3)  5_565 1_555   8_565
	Zn3_1     Zn3_2     Fe3_1      60.0014(3)  5_565 1_555   8_565
	Zn3_1     Zn3_2     Co3_1      60.0014(3)  5_565 1_555   8_565
	Zn3_1     Zn3_2     O2         135.95(9)  5_565 1_555   3_555
	Zn3_1     Zn3_2     O2         44.05(9)  5_565 1_555   2_564
	Zn3_1     Zn3_2     O1_1       92.48(11)  5_565 1_555   4_655
	Zn3_1     Zn3_2     O1_1       87.52(11)  5_565 1_555   5_465
	Zn3_1     Zn3_2     O1_1       43.79(11)  5_565 1_555   8_665
	Zn3_1     Zn3_2     O1_1       136.21(11)  5_565 1_555   1_455
	Zn3_1     Zn3_2     Fe3_2      Invalid   5_565 1_555   1_555
	Zn3_1     Zn3_2     Co3_2      Invalid   5_565 1_555   1_555
	Co3_1     Zn3_2     Zn3_1      0.000     5_565 1_555   5_565
	Co3_1     Zn3_2     Fe3_1      180.000   5_565 1_555   4_555
	Co3_1     Zn3_2     Co3_1      180.000   5_565 1_555   4_555
	Co3_1     Zn3_2     Zn3_1      180.000   5_565 1_555   4_555
	Co3_1     Zn3_2     Co3_1      119.9986(3)  5_565 1_555   1_555
	Co3_1     Zn3_2     Zn3_1      119.9986(3)  5_565 1_555   1_555
	Co3_1     Zn3_2     Fe3_1      119.9986(3)  5_565 1_555   1_555
	Co3_1     Zn3_2     Zn3_1      60.0014(3)  5_565 1_555   8_565
	Co3_1     Zn3_2     Fe3_1      60.0014(3)  5_565 1_555   8_565
	Co3_1     Zn3_2     Co3_1      60.0014(3)  5_565 1_555   8_565
	Co3_1     Zn3_2     O2         135.95(9)  5_565 1_555   3_555
	Co3_1     Zn3_2     O2         44.05(9)  5_565 1_555   2_564
	Co3_1     Zn3_2     O1_1       92.48(11)  5_565 1_555   4_655
	Co3_1     Zn3_2     O1_1       87.52(11)  5_565 1_555   5_465
	Co3_1     Zn3_2     O1_1       43.79(11)  5_565 1_555   8_665
	Co3_1     Zn3_2     O1_1       136.21(11)  5_565 1_555   1_455
	Co3_1     Zn3_2     Fe3_2      Invalid   5_565 1_555   1_555
	Co3_1     Zn3_2     Co3_2      Invalid   5_565 1_555   1_555
	Fe3_1     Zn3_2     Co3_1      0.000     5_565 1_555   5_565
	Fe3_1     Zn3_2     Zn3_1      0.000     5_565 1_555   5_565
	Fe3_1     Zn3_2     Fe3_1      180.000   5_565 1_555   4_555
	Fe3_1     Zn3_2     Co3_1      180.000   5_565 1_555   4_555
	Fe3_1     Zn3_2     Zn3_1      180.000   5_565 1_555   4_555
	Fe3_1     Zn3_2     Co3_1      119.9986(3)  5_565 1_555   1_555
	Fe3_1     Zn3_2     Zn3_1      119.9986(3)  5_565 1_555   1_555
	Fe3_1     Zn3_2     Fe3_1      119.9986(3)  5_565 1_555   1_555
	Fe3_1     Zn3_2     Zn3_1      60.0014(3)  5_565 1_555   8_565
	Fe3_1     Zn3_2     Fe3_1      60.0014(3)  5_565 1_555   8_565
	Fe3_1     Zn3_2     Co3_1      60.0014(3)  5_565 1_555   8_565
	Fe3_1     Zn3_2     O2         135.95(9)  5_565 1_555   3_555
	Fe3_1     Zn3_2     O2         44.05(9)  5_565 1_555   2_564
	Fe3_1     Zn3_2     O1_1       92.48(11)  5_565 1_555   4_655
	Fe3_1     Zn3_2     O1_1       87.52(11)  5_565 1_555   5_465
	Fe3_1     Zn3_2     O1_1       43.79(11)  5_565 1_555   8_665
	Fe3_1     Zn3_2     O1_1       136.21(11)  5_565 1_555   1_455
	Fe3_1     Zn3_2     Fe3_2      Invalid   5_565 1_555   1_555
	Fe3_1     Zn3_2     Co3_2      Invalid   5_565 1_555   1_555
	Zn4       Zn3_2     Fe3_1      60.27(5)  2_564 1_555   5_565
	Zn4       Zn3_2     Co3_1      60.27(5)  2_564 1_555   5_565
	Zn4       Zn3_2     Zn3_1      60.27(5)  2_564 1_555   5_565
	Zn4       Zn3_2     Fe3_1      119.73(5)  2_564 1_555   4_555
	Zn4       Zn3_2     Co3_1      119.73(5)  2_564 1_555   4_555
	Zn4       Zn3_2     Zn3_1      119.73(5)  2_564 1_555   4_555
	Zn4       Zn3_2     Co3_1      119.73(5)  2_564 1_555   1_555
	Zn4       Zn3_2     Zn3_1      119.73(5)  2_564 1_555   1_555
	Zn4       Zn3_2     Fe3_1      119.73(5)  2_564 1_555   1_555
	Zn4       Zn3_2     Zn3_1      60.27(5)  2_564 1_555   8_565
	Zn4       Zn3_2     Fe3_1      60.27(5)  2_564 1_555   8_565
	Zn4       Zn3_2     Co3_1      60.27(5)  2_564 1_555   8_565
	Zn4       Zn3_2     O2         91.03(14)  2_564 1_555   3_555
	Zn4       Zn3_2     O2         88.97(14)  2_564 1_555   2_564
	Zn4       Zn3_2     O1_1       137.23(9)  2_564 1_555   4_655
	Zn4       Zn3_2     O1_1       42.77(9)  2_564 1_555   5_465
	Zn4       Zn3_2     O1_1       42.77(9)  2_564 1_555   8_665
	Zn4       Zn3_2     O1_1       137.23(9)  2_564 1_555   1_455
	Zn4       Zn3_2     Fe3_2      Invalid   2_564 1_555   1_555
	Zn4       Zn3_2     Co3_2      Invalid   2_564 1_555   1_555
	Co4       Zn3_2     Zn4        0.000     2_564 1_555   2_564
	Co4       Zn3_2     Fe3_1      60.27(5)  2_564 1_555   5_565
	Co4       Zn3_2     Co3_1      60.27(5)  2_564 1_555   5_565
	Co4       Zn3_2     Zn3_1      60.27(5)  2_564 1_555   5_565
	Co4       Zn3_2     Fe3_1      119.73(5)  2_564 1_555   4_555
	Co4       Zn3_2     Co3_1      119.73(5)  2_564 1_555   4_555
	Co4       Zn3_2     Zn3_1      119.73(5)  2_564 1_555   4_555
	Co4       Zn3_2     Co3_1      119.73(5)  2_564 1_555   1_555
	Co4       Zn3_2     Zn3_1      119.73(5)  2_564 1_555   1_555
	Co4       Zn3_2     Fe3_1      119.73(5)  2_564 1_555   1_555
	Co4       Zn3_2     Zn3_1      60.27(5)  2_564 1_555   8_565
	Co4       Zn3_2     Fe3_1      60.27(5)  2_564 1_555   8_565
	Co4       Zn3_2     Co3_1      60.27(5)  2_564 1_555   8_565
	Co4       Zn3_2     O2         91.03(14)  2_564 1_555   3_555
	Co4       Zn3_2     O2         88.97(14)  2_564 1_555   2_564
	Co4       Zn3_2     O1_1       137.23(9)  2_564 1_555   4_655
	Co4       Zn3_2     O1_1       42.77(9)  2_564 1_555   5_465
	Co4       Zn3_2     O1_1       42.77(9)  2_564 1_555   8_665
	Co4       Zn3_2     O1_1       137.23(9)  2_564 1_555   1_455
	Co4       Zn3_2     Fe3_2      Invalid   2_564 1_555   1_555
	Co4       Zn3_2     Co3_2      Invalid   2_564 1_555   1_555
	Fe4       Zn3_2     Co4        0.000     2_564 1_555   2_564
	Fe4       Zn3_2     Zn4        0.000     2_564 1_555   2_564
	Fe4       Zn3_2     Fe3_1      60.27(5)  2_564 1_555   5_565
	Fe4       Zn3_2     Co3_1      60.27(5)  2_564 1_555   5_565
	Fe4       Zn3_2     Zn3_1      60.27(5)  2_564 1_555   5_565
	Fe4       Zn3_2     Fe3_1      119.73(5)  2_564 1_555   4_555
	Fe4       Zn3_2     Co3_1      119.73(5)  2_564 1_555   4_555
	Fe4       Zn3_2     Zn3_1      119.73(5)  2_564 1_555   4_555
	Fe4       Zn3_2     Co3_1      119.73(5)  2_564 1_555   1_555
	Fe4       Zn3_2     Zn3_1      119.73(5)  2_564 1_555   1_555
	Fe4       Zn3_2     Fe3_1      119.73(5)  2_564 1_555   1_555
	Fe4       Zn3_2     Zn3_1      60.27(5)  2_564 1_555   8_565
	Fe4       Zn3_2     Fe3_1      60.27(5)  2_564 1_555   8_565
	Fe4       Zn3_2     Co3_1      60.27(5)  2_564 1_555   8_565
	Fe4       Zn3_2     O2         91.03(14)  2_564 1_555   3_555
	Fe4       Zn3_2     O2         88.97(14)  2_564 1_555   2_564
	Fe4       Zn3_2     O1_1       137.23(9)  2_564 1_555   4_655
	Fe4       Zn3_2     O1_1       42.77(9)  2_564 1_555   5_465
	Fe4       Zn3_2     O1_1       42.77(9)  2_564 1_555   8_665
	Fe4       Zn3_2     O1_1       137.23(9)  2_564 1_555   1_455
	Fe4       Zn3_2     Fe3_2      Invalid   2_564 1_555   1_555
	Fe4       Zn3_2     Co3_2      Invalid   2_564 1_555   1_555
	Zn4       Zn3_2     Fe4        180.0000(11)  3_555 1_555   2_564
	Zn4       Zn3_2     Co4        180.0000(11)  3_555 1_555   2_564
	Zn4       Zn3_2     Zn4        180.0000(11)  3_555 1_555   2_564
	Zn4       Zn3_2     Fe3_1      119.73(5)  3_555 1_555   5_565
	Zn4       Zn3_2     Co3_1      119.73(5)  3_555 1_555   5_565
	Zn4       Zn3_2     Zn3_1      119.73(5)  3_555 1_555   5_565
	Zn4       Zn3_2     Fe3_1      60.27(5)  3_555 1_555   4_555
	Zn4       Zn3_2     Co3_1      60.27(5)  3_555 1_555   4_555
	Zn4       Zn3_2     Zn3_1      60.27(5)  3_555 1_555   4_555
	Zn4       Zn3_2     Co3_1      60.27(5)  3_555 1_555   1_555
	Zn4       Zn3_2     Zn3_1      60.27(5)  3_555 1_555   1_555
	Zn4       Zn3_2     Fe3_1      60.27(5)  3_555 1_555   1_555
	Zn4       Zn3_2     Zn3_1      119.73(5)  3_555 1_555   8_565
	Zn4       Zn3_2     Fe3_1      119.73(5)  3_555 1_555   8_565
	Zn4       Zn3_2     Co3_1      119.73(5)  3_555 1_555   8_565
	Zn4       Zn3_2     O2         88.97(14)  3_555 1_555   3_555
	Zn4       Zn3_2     O2         91.03(14)  3_555 1_555   2_564
	Zn4       Zn3_2     O1_1       42.77(9)  3_555 1_555   4_655
	Zn4       Zn3_2     O1_1       137.23(9)  3_555 1_555   5_465
	Zn4       Zn3_2     O1_1       137.23(9)  3_555 1_555   8_665
	Zn4       Zn3_2     O1_1       42.77(9)  3_555 1_555   1_455
	Zn4       Zn3_2     Fe3_2      Invalid   3_555 1_555   1_555
	Zn4       Zn3_2     Co3_2      Invalid   3_555 1_555   1_555
	Co4       Zn3_2     Zn4        0.000     3_555 1_555   3_555
	Co4       Zn3_2     Fe4        180.0000(11)  3_555 1_555   2_564
	Co4       Zn3_2     Co4        180.0000(11)  3_555 1_555   2_564
	Co4       Zn3_2     Zn4        180.0000(11)  3_555 1_555   2_564
	Co4       Zn3_2     Fe3_1      119.73(5)  3_555 1_555   5_565
	Co4       Zn3_2     Co3_1      119.73(5)  3_555 1_555   5_565
	Co4       Zn3_2     Zn3_1      119.73(5)  3_555 1_555   5_565
	Co4       Zn3_2     Fe3_1      60.27(5)  3_555 1_555   4_555
	Co4       Zn3_2     Co3_1      60.27(5)  3_555 1_555   4_555
	Co4       Zn3_2     Zn3_1      60.27(5)  3_555 1_555   4_555
	Co4       Zn3_2     Co3_1      60.27(5)  3_555 1_555   1_555
	Co4       Zn3_2     Zn3_1      60.27(5)  3_555 1_555   1_555
	Co4       Zn3_2     Fe3_1      60.27(5)  3_555 1_555   1_555
	Co4       Zn3_2     Zn3_1      119.73(5)  3_555 1_555   8_565
	Co4       Zn3_2     Fe3_1      119.73(5)  3_555 1_555   8_565
	Co4       Zn3_2     Co3_1      119.73(5)  3_555 1_555   8_565
	Co4       Zn3_2     O2         88.97(14)  3_555 1_555   3_555
	Co4       Zn3_2     O2         91.03(14)  3_555 1_555   2_564
	Co4       Zn3_2     O1_1       42.77(9)  3_555 1_555   4_655
	Co4       Zn3_2     O1_1       137.23(9)  3_555 1_555   5_465
	Co4       Zn3_2     O1_1       137.23(9)  3_555 1_555   8_665
	Co4       Zn3_2     O1_1       42.77(9)  3_555 1_555   1_455
	Co4       Zn3_2     Fe3_2      Invalid   3_555 1_555   1_555
	Co4       Zn3_2     Co3_2      Invalid   3_555 1_555   1_555
	Fe4       Zn3_2     Co4        0.000     3_555 1_555   3_555
	Fe4       Zn3_2     Zn4        0.000     3_555 1_555   3_555
	Fe4       Zn3_2     Fe4        180.0000(11)  3_555 1_555   2_564
	Fe4       Zn3_2     Co4        180.0000(11)  3_555 1_555   2_564
	Fe4       Zn3_2     Zn4        180.0000(11)  3_555 1_555   2_564
	Fe4       Zn3_2     Fe3_1      119.73(5)  3_555 1_555   5_565
	Fe4       Zn3_2     Co3_1      119.73(5)  3_555 1_555   5_565
	Fe4       Zn3_2     Zn3_1      119.73(5)  3_555 1_555   5_565
	Fe4       Zn3_2     Fe3_1      60.27(5)  3_555 1_555   4_555
	Fe4       Zn3_2     Co3_1      60.27(5)  3_555 1_555   4_555
	Fe4       Zn3_2     Zn3_1      60.27(5)  3_555 1_555   4_555
	Fe4       Zn3_2     Co3_1      60.27(5)  3_555 1_555   1_555
	Fe4       Zn3_2     Zn3_1      60.27(5)  3_555 1_555   1_555
	Fe4       Zn3_2     Fe3_1      60.27(5)  3_555 1_555   1_555
	Fe4       Zn3_2     Zn3_1      119.73(5)  3_555 1_555   8_565
	Fe4       Zn3_2     Fe3_1      119.73(5)  3_555 1_555   8_565
	Fe4       Zn3_2     Co3_1      119.73(5)  3_555 1_555   8_565
	Fe4       Zn3_2     O2         88.97(14)  3_555 1_555   3_555
	Fe4       Zn3_2     O2         91.03(14)  3_555 1_555   2_564
	Fe4       Zn3_2     O1_1       42.77(9)  3_555 1_555   4_655
	Fe4       Zn3_2     O1_1       137.23(9)  3_555 1_555   5_465
	Fe4       Zn3_2     O1_1       137.23(9)  3_555 1_555   8_665
	Fe4       Zn3_2     O1_1       42.77(9)  3_555 1_555   1_455
	Fe4       Zn3_2     Fe3_2      Invalid   3_555 1_555   1_555
	Fe4       Zn3_2     Co3_2      Invalid   3_555 1_555   1_555
	Zn4       Fe4       Co4        Invalid   1_555 1_555   1_555
	O3_1      Fe4       Zn4        Invalid   7_555 1_555   1_555
	O3_1      Fe4       Co4        Invalid   7_555 1_555   1_555
	O3_1      Fe4       O3_1       90.1(2)  3_555 1_555   7_555
	O3_1      Fe4       Zn4        Invalid   3_555 1_555   1_555
	O3_1      Fe4       Co4        Invalid   3_555 1_555   1_555
	O1_1      Fe4       O3_1       92.20(15)  7_455 1_555   3_555
	O1_1      Fe4       O3_1       177.65(14)  7_455 1_555   7_555
	O1_1      Fe4       Zn4        Invalid   7_455 1_555   1_555
	O1_1      Fe4       Co4        Invalid   7_455 1_555   1_555
	O1_1      Fe4       O1_1       85.5(2)  3_655 1_555   7_455
	O1_1      Fe4       O3_1       177.65(14)  3_655 1_555   3_555
	O1_1      Fe4       O3_1       92.20(15)  3_655 1_555   7_555
	O1_1      Fe4       Zn4        Invalid   3_655 1_555   1_555
	O1_1      Fe4       Co4        Invalid   3_655 1_555   1_555
	O3_2      Fe4       O1_1       93.66(19)  3_555 1_555   3_655
	O3_2      Fe4       O1_1       93.66(19)  3_555 1_555   7_455
	O3_2      Fe4       O3_1       86.84(11)  3_555 1_555   3_555
	O3_2      Fe4       O3_1       86.84(11)  3_555 1_555   7_555
	O3_2      Fe4       Zn4        Invalid   3_555 1_555   1_555
	O3_2      Fe4       Co4        Invalid   3_555 1_555   1_555
	O1_2      Fe4       O3_2       179.6(2)  3_555 1_555   3_555
	O1_2      Fe4       O1_1       86.02(12)  3_555 1_555   3_655
	O1_2      Fe4       O1_1       86.02(12)  3_555 1_555   7_455
	O1_2      Fe4       O3_1       93.5(2)  3_555 1_555   3_555
	O1_2      Fe4       O3_1       93.5(2)  3_555 1_555   7_555
	O1_2      Fe4       Zn4        Invalid   3_555 1_555   1_555
	O1_2      Fe4       Co4        Invalid   3_555 1_555   1_555
	Co3_1     Fe4       O1_2       42.93(11)  3_555 1_555   3_555
	Co3_1     Fe4       O3_2       136.78(13)  3_555 1_555   3_555
	Co3_1     Fe4       O1_1       86.77(8)  3_555 1_555   3_655
	Co3_1     Fe4       O1_1       43.22(12)  3_555 1_555   7_455
	Co3_1     Fe4       O3_1       91.29(8)  3_555 1_555   3_555
	Co3_1     Fe4       O3_1       136.37(18)  3_555 1_555   7_555
	Co3_1     Fe4       Zn4        Invalid   3_555 1_555   1_555
	Co3_1     Fe4       Co4        Invalid   3_555 1_555   1_555
	Fe3_1     Fe4       Co3_1      0.000     3_555 1_555   3_555
	Fe3_1     Fe4       O1_2       42.93(11)  3_555 1_555   3_555
	Fe3_1     Fe4       O3_2       136.78(13)  3_555 1_555   3_555
	Fe3_1     Fe4       O1_1       86.77(8)  3_555 1_555   3_655
	Fe3_1     Fe4       O1_1       43.22(12)  3_555 1_555   7_455
	Fe3_1     Fe4       O3_1       91.29(8)  3_555 1_555   3_555
	Fe3_1     Fe4       O3_1       136.37(18)  3_555 1_555   7_555
	Fe3_1     Fe4       Zn4        Invalid   3_555 1_555   1_555
	Fe3_1     Fe4       Co4        Invalid   3_555 1_555   1_555
	Zn3_1     Fe4       Fe3_1      0.000     3_555 1_555   3_555
	Zn3_1     Fe4       Co3_1      0.000     3_555 1_555   3_555
	Zn3_1     Fe4       O1_2       42.93(11)  3_555 1_555   3_555
	Zn3_1     Fe4       O3_2       136.78(13)  3_555 1_555   3_555
	Zn3_1     Fe4       O1_1       86.77(8)  3_555 1_555   3_655
	Zn3_1     Fe4       O1_1       43.22(12)  3_555 1_555   7_455
	Zn3_1     Fe4       O3_1       91.29(8)  3_555 1_555   3_555
	Zn3_1     Fe4       O3_1       136.37(18)  3_555 1_555   7_555
	Zn3_1     Fe4       Zn4        Invalid   3_555 1_555   1_555
	Zn3_1     Fe4       Co4        Invalid   3_555 1_555   1_555
	Co3_1     Fe4       Zn3_1      59.39(3)  7_555 1_555   3_555
	Co3_1     Fe4       Fe3_1      59.39(3)  7_555 1_555   3_555
	Co3_1     Fe4       Co3_1      59.39(3)  7_555 1_555   3_555
	Co3_1     Fe4       O1_2       42.93(11)  7_555 1_555   3_555
	Co3_1     Fe4       O3_2       136.78(13)  7_555 1_555   3_555
	Co3_1     Fe4       O1_1       43.22(12)  7_555 1_555   3_655
	Co3_1     Fe4       O1_1       86.77(8)  7_555 1_555   7_455
	Co3_1     Fe4       O3_1       136.37(18)  7_555 1_555   3_555
	Co3_1     Fe4       O3_1       91.29(8)  7_555 1_555   7_555
	Co3_1     Fe4       Zn4        Invalid   7_555 1_555   1_555
	Co3_1     Fe4       Co4        Invalid   7_555 1_555   1_555
	Fe3_1     Fe4       Co3_1      0.000     7_555 1_555   7_555
	Fe3_1     Fe4       Zn3_1      59.39(3)  7_555 1_555   3_555
	Fe3_1     Fe4       Fe3_1      59.39(3)  7_555 1_555   3_555
	Fe3_1     Fe4       Co3_1      59.39(3)  7_555 1_555   3_555
	Fe3_1     Fe4       O1_2       42.93(11)  7_555 1_555   3_555
	Fe3_1     Fe4       O3_2       136.78(13)  7_555 1_555   3_555
	Fe3_1     Fe4       O1_1       43.22(12)  7_555 1_555   3_655
	Fe3_1     Fe4       O1_1       86.77(8)  7_555 1_555   7_455
	Fe3_1     Fe4       O3_1       136.37(18)  7_555 1_555   3_555
	Fe3_1     Fe4       O3_1       91.29(8)  7_555 1_555   7_555
	Fe3_1     Fe4       Zn4        Invalid   7_555 1_555   1_555
	Fe3_1     Fe4       Co4        Invalid   7_555 1_555   1_555
	Zn3_1     Fe4       Fe3_1      0.000     7_555 1_555   7_555
	Zn3_1     Fe4       Co3_1      0.000     7_555 1_555   7_555
	Zn3_1     Fe4       Zn3_1      59.39(3)  7_555 1_555   3_555
	Zn3_1     Fe4       Fe3_1      59.39(3)  7_555 1_555   3_555
	Zn3_1     Fe4       Co3_1      59.39(3)  7_555 1_555   3_555
	Zn3_1     Fe4       O1_2       42.93(11)  7_555 1_555   3_555
	Zn3_1     Fe4       O3_2       136.78(13)  7_555 1_555   3_555
	Zn3_1     Fe4       O1_1       43.22(12)  7_555 1_555   3_655
	Zn3_1     Fe4       O1_1       86.77(8)  7_555 1_555   7_455
	Zn3_1     Fe4       O3_1       136.37(18)  7_555 1_555   3_555
	Zn3_1     Fe4       O3_1       91.29(8)  7_555 1_555   7_555
	Zn3_1     Fe4       Zn4        Invalid   7_555 1_555   1_555
	Zn3_1     Fe4       Co4        Invalid   7_555 1_555   1_555
	Zn3_2     Fe4       Zn3_1      59.353(15)  2_565 1_555   7_555
	Zn3_2     Fe4       Fe3_1      59.353(15)  2_565 1_555   7_555
	Zn3_2     Fe4       Co3_1      59.353(15)  2_565 1_555   7_555
	Zn3_2     Fe4       Zn3_1      59.353(15)  2_565 1_555   3_555
	Zn3_2     Fe4       Fe3_1      59.353(15)  2_565 1_555   3_555
	Zn3_2     Fe4       Co3_1      59.353(15)  2_565 1_555   3_555
	Zn3_2     Fe4       O1_2       86.62(15)  2_565 1_555   3_555
	Zn3_2     Fe4       O3_2       92.95(17)  2_565 1_555   3_555
	Zn3_2     Fe4       O1_1       42.78(12)  2_565 1_555   3_655
	Zn3_2     Fe4       O1_1       42.78(12)  2_565 1_555   7_455
	Zn3_2     Fe4       O3_1       134.92(11)  2_565 1_555   3_555
	Zn3_2     Fe4       O3_1       134.92(11)  2_565 1_555   7_555
	Zn3_2     Fe4       Zn4        Invalid   2_565 1_555   1_555
	Zn3_2     Fe4       Co4        Invalid   2_565 1_555   1_555
	Co3_2     Fe4       Zn3_2      0.000     2_565 1_555   2_565
	Co3_2     Fe4       Zn3_1      59.353(15)  2_565 1_555   7_555
	Co3_2     Fe4       Fe3_1      59.353(15)  2_565 1_555   7_555
	Co3_2     Fe4       Co3_1      59.353(15)  2_565 1_555   7_555
	Co3_2     Fe4       Zn3_1      59.353(15)  2_565 1_555   3_555
	Co3_2     Fe4       Fe3_1      59.353(15)  2_565 1_555   3_555
	Co3_2     Fe4       Co3_1      59.353(15)  2_565 1_555   3_555
	Co3_2     Fe4       O1_2       86.62(15)  2_565 1_555   3_555
	Co3_2     Fe4       O3_2       92.95(17)  2_565 1_555   3_555
	Co3_2     Fe4       O1_1       42.78(12)  2_565 1_555   3_655
	Co3_2     Fe4       O1_1       42.78(12)  2_565 1_555   7_455
	Co3_2     Fe4       O3_1       134.92(11)  2_565 1_555   3_555
	Co3_2     Fe4       O3_1       134.92(11)  2_565 1_555   7_555
	Co3_2     Fe4       Zn4        Invalid   2_565 1_555   1_555
	Co3_2     Fe4       Co4        Invalid   2_565 1_555   1_555
	Fe3_2     Fe4       Co3_2      0.000     2_565 1_555   2_565
	Fe3_2     Fe4       Zn3_2      0.000     2_565 1_555   2_565
	Fe3_2     Fe4       Zn3_1      59.353(15)  2_565 1_555   7_555
	Fe3_2     Fe4       Fe3_1      59.353(15)  2_565 1_555   7_555
	Fe3_2     Fe4       Co3_1      59.353(15)  2_565 1_555   7_555
	Fe3_2     Fe4       Zn3_1      59.353(15)  2_565 1_555   3_555
	Fe3_2     Fe4       Fe3_1      59.353(15)  2_565 1_555   3_555
	Fe3_2     Fe4       Co3_1      59.353(15)  2_565 1_555   3_555
	Fe3_2     Fe4       O1_2       86.62(15)  2_565 1_555   3_555
	Fe3_2     Fe4       O3_2       92.95(17)  2_565 1_555   3_555
	Fe3_2     Fe4       O1_1       42.78(12)  2_565 1_555   3_655
	Fe3_2     Fe4       O1_1       42.78(12)  2_565 1_555   7_455
	Fe3_2     Fe4       O3_1       134.92(11)  2_565 1_555   3_555
	Fe3_2     Fe4       O3_1       134.92(11)  2_565 1_555   7_555
	Fe3_2     Fe4       Zn4        Invalid   2_565 1_555   1_555
	Fe3_2     Fe4       Co4        Invalid   2_565 1_555   1_555
	Zn5_1     Fe4       Fe3_2      120.51(11)  3_655 1_555   2_565
	Zn5_1     Fe4       Co3_2      120.51(11)  3_655 1_555   2_565
	Zn5_1     Fe4       Zn3_2      120.51(11)  3_655 1_555   2_565
	Zn5_1     Fe4       Zn3_1      121.03(3)  3_655 1_555   7_555
	Zn5_1     Fe4       Fe3_1      121.03(3)  3_655 1_555   7_555
	Zn5_1     Fe4       Co3_1      121.03(3)  3_655 1_555   7_555
	Zn5_1     Fe4       Zn3_1      179.49(11)  3_655 1_555   3_555
	Zn5_1     Fe4       Fe3_1      179.49(11)  3_655 1_555   3_555
	Zn5_1     Fe4       Co3_1      179.49(11)  3_655 1_555   3_555
	Zn5_1     Fe4       O1_2       137.56(15)  3_655 1_555   3_555
	Zn5_1     Fe4       O3_2       42.73(9)  3_655 1_555   3_555
	Zn5_1     Fe4       O1_1       93.40(10)  3_655 1_555   3_655
	Zn5_1     Fe4       O1_1       136.31(19)  3_655 1_555   7_455
	Zn5_1     Fe4       O3_1       88.53(7)  3_655 1_555   3_555
	Zn5_1     Fe4       O3_1       44.11(11)  3_655 1_555   7_555
	Zn5_1     Fe4       Zn4        Invalid   3_655 1_555   1_555
	Zn5_1     Fe4       Co4        Invalid   3_655 1_555   1_555
	Co5_1     Fe4       Zn5_1      0.000     3_655 1_555   3_655
	Co5_1     Fe4       Fe3_2      120.51(11)  3_655 1_555   2_565
	Co5_1     Fe4       Co3_2      120.51(11)  3_655 1_555   2_565
	Co5_1     Fe4       Zn3_2      120.51(11)  3_655 1_555   2_565
	Co5_1     Fe4       Zn3_1      121.03(3)  3_655 1_555   7_555
	Co5_1     Fe4       Fe3_1      121.03(3)  3_655 1_555   7_555
	Co5_1     Fe4       Co3_1      121.03(3)  3_655 1_555   7_555
	Co5_1     Fe4       Zn3_1      179.49(11)  3_655 1_555   3_555
	Co5_1     Fe4       Fe3_1      179.49(11)  3_655 1_555   3_555
	Co5_1     Fe4       Co3_1      179.49(11)  3_655 1_555   3_555
	Co5_1     Fe4       O1_2       137.56(15)  3_655 1_555   3_555
	Co5_1     Fe4       O3_2       42.73(9)  3_655 1_555   3_555
	Co5_1     Fe4       O1_1       93.40(10)  3_655 1_555   3_655
	Co5_1     Fe4       O1_1       136.31(19)  3_655 1_555   7_455
	Co5_1     Fe4       O3_1       88.53(7)  3_655 1_555   3_555
	Co5_1     Fe4       O3_1       44.11(11)  3_655 1_555   7_555
	Co5_1     Fe4       Zn4        Invalid   3_655 1_555   1_555
	Co5_1     Fe4       Co4        Invalid   3_655 1_555   1_555
	Fe5_1     Fe4       Co5_1      0.000     3_655 1_555   3_655
	Fe5_1     Fe4       Zn5_1      0.000     3_655 1_555   3_655
	Fe5_1     Fe4       Fe3_2      120.51(11)  3_655 1_555   2_565
	Fe5_1     Fe4       Co3_2      120.51(11)  3_655 1_555   2_565
	Fe5_1     Fe4       Zn3_2      120.51(11)  3_655 1_555   2_565
	Fe5_1     Fe4       Zn3_1      121.03(3)  3_655 1_555   7_555
	Fe5_1     Fe4       Fe3_1      121.03(3)  3_655 1_555   7_555
	Fe5_1     Fe4       Co3_1      121.03(3)  3_655 1_555   7_555
	Fe5_1     Fe4       Zn3_1      179.49(11)  3_655 1_555   3_555
	Fe5_1     Fe4       Fe3_1      179.49(11)  3_655 1_555   3_555
	Fe5_1     Fe4       Co3_1      179.49(11)  3_655 1_555   3_555
	Fe5_1     Fe4       O1_2       137.56(15)  3_655 1_555   3_555
	Fe5_1     Fe4       O3_2       42.73(9)  3_655 1_555   3_555
	Fe5_1     Fe4       O1_1       93.40(10)  3_655 1_555   3_655
	Fe5_1     Fe4       O1_1       136.31(19)  3_655 1_555   7_455
	Fe5_1     Fe4       O3_1       88.53(7)  3_655 1_555   3_555
	Fe5_1     Fe4       O3_1       44.11(11)  3_655 1_555   7_555
	Fe5_1     Fe4       Zn4        Invalid   3_655 1_555   1_555
	Fe5_1     Fe4       Co4        Invalid   3_655 1_555   1_555
	Zn5_1     Fe4       Fe5_1      58.55(7)  7_455 1_555   3_655
	Zn5_1     Fe4       Co5_1      58.55(7)  7_455 1_555   3_655
	Zn5_1     Fe4       Zn5_1      58.55(7)  7_455 1_555   3_655
	Zn5_1     Fe4       Fe3_2      120.51(11)  7_455 1_555   2_565
	Zn5_1     Fe4       Co3_2      120.51(11)  7_455 1_555   2_565
	Zn5_1     Fe4       Zn3_2      120.51(11)  7_455 1_555   2_565
	Zn5_1     Fe4       Zn3_1      179.49(11)  7_455 1_555   7_555
	Zn5_1     Fe4       Fe3_1      179.49(11)  7_455 1_555   7_555
	Zn5_1     Fe4       Co3_1      179.49(11)  7_455 1_555   7_555
	Zn5_1     Fe4       Zn3_1      121.03(3)  7_455 1_555   3_555
	Zn5_1     Fe4       Fe3_1      121.03(3)  7_455 1_555   3_555
	Zn5_1     Fe4       Co3_1      121.03(3)  7_455 1_555   3_555
	Zn5_1     Fe4       O1_2       137.56(15)  7_455 1_555   3_555
	Zn5_1     Fe4       O3_2       42.73(9)  7_455 1_555   3_555
	Zn5_1     Fe4       O1_1       136.31(19)  7_455 1_555   3_655
	Zn5_1     Fe4       O1_1       93.40(10)  7_455 1_555   7_455
	Zn5_1     Fe4       O3_1       44.11(11)  7_455 1_555   3_555
	Zn5_1     Fe4       O3_1       88.53(7)  7_455 1_555   7_555
	Zn5_1     Fe4       Zn4        Invalid   7_455 1_555   1_555
	Zn5_1     Fe4       Co4        Invalid   7_455 1_555   1_555
	Co5_1     Fe4       Zn5_1      0.000     7_455 1_555   7_455
	Co5_1     Fe4       Fe5_1      58.55(7)  7_455 1_555   3_655
	Co5_1     Fe4       Co5_1      58.55(7)  7_455 1_555   3_655
	Co5_1     Fe4       Zn5_1      58.55(7)  7_455 1_555   3_655
	Co5_1     Fe4       Fe3_2      120.51(11)  7_455 1_555   2_565
	Co5_1     Fe4       Co3_2      120.51(11)  7_455 1_555   2_565
	Co5_1     Fe4       Zn3_2      120.51(11)  7_455 1_555   2_565
	Co5_1     Fe4       Zn3_1      179.49(11)  7_455 1_555   7_555
	Co5_1     Fe4       Fe3_1      179.49(11)  7_455 1_555   7_555
	Co5_1     Fe4       Co3_1      179.49(11)  7_455 1_555   7_555
	Co5_1     Fe4       Zn3_1      121.03(3)  7_455 1_555   3_555
	Co5_1     Fe4       Fe3_1      121.03(3)  7_455 1_555   3_555
	Co5_1     Fe4       Co3_1      121.03(3)  7_455 1_555   3_555
	Co5_1     Fe4       O1_2       137.56(15)  7_455 1_555   3_555
	Co5_1     Fe4       O3_2       42.73(9)  7_455 1_555   3_555
	Co5_1     Fe4       O1_1       136.31(19)  7_455 1_555   3_655
	Co5_1     Fe4       O1_1       93.40(10)  7_455 1_555   7_455
	Co5_1     Fe4       O3_1       44.11(11)  7_455 1_555   3_555
	Co5_1     Fe4       O3_1       88.53(7)  7_455 1_555   7_555
	Co5_1     Fe4       Zn4        Invalid   7_455 1_555   1_555
	Co5_1     Fe4       Co4        Invalid   7_455 1_555   1_555
	Fe5_1     Fe4       Co5_1      0.000     7_455 1_555   7_455
	Fe5_1     Fe4       Zn5_1      0.000     7_455 1_555   7_455
	Fe5_1     Fe4       Fe5_1      58.55(7)  7_455 1_555   3_655
	Fe5_1     Fe4       Co5_1      58.55(7)  7_455 1_555   3_655
	Fe5_1     Fe4       Zn5_1      58.55(7)  7_455 1_555   3_655
	Fe5_1     Fe4       Fe3_2      120.51(11)  7_455 1_555   2_565
	Fe5_1     Fe4       Co3_2      120.51(11)  7_455 1_555   2_565
	Fe5_1     Fe4       Zn3_2      120.51(11)  7_455 1_555   2_565
	Fe5_1     Fe4       Zn3_1      179.49(11)  7_455 1_555   7_555
	Fe5_1     Fe4       Fe3_1      179.49(11)  7_455 1_555   7_555
	Fe5_1     Fe4       Co3_1      179.49(11)  7_455 1_555   7_555
	Fe5_1     Fe4       Zn3_1      121.03(3)  7_455 1_555   3_555
	Fe5_1     Fe4       Fe3_1      121.03(3)  7_455 1_555   3_555
	Fe5_1     Fe4       Co3_1      121.03(3)  7_455 1_555   3_555
	Fe5_1     Fe4       O1_2       137.56(15)  7_455 1_555   3_555
	Fe5_1     Fe4       O3_2       42.73(9)  7_455 1_555   3_555
	Fe5_1     Fe4       O1_1       136.31(19)  7_455 1_555   3_655
	Fe5_1     Fe4       O1_1       93.40(10)  7_455 1_555   7_455
	Fe5_1     Fe4       O3_1       44.11(11)  7_455 1_555   3_555
	Fe5_1     Fe4       O3_1       88.53(7)  7_455 1_555   7_555
	Fe5_1     Fe4       Zn4        Invalid   7_455 1_555   1_555
	Fe5_1     Fe4       Co4        Invalid   7_455 1_555   1_555
	Zn5_2     Fe4       Fe5_1      58.72(4)  3_555 1_555   7_455
	Zn5_2     Fe4       Co5_1      58.72(4)  3_555 1_555   7_455
	Zn5_2     Fe4       Zn5_1      58.72(4)  3_555 1_555   7_455
	Zn5_2     Fe4       Fe5_1      58.72(4)  3_555 1_555   3_655
	Zn5_2     Fe4       Co5_1      58.72(4)  3_555 1_555   3_655
	Zn5_2     Fe4       Zn5_1      58.72(4)  3_555 1_555   3_655
	Zn5_2     Fe4       Fe3_2      179.06(13)  3_555 1_555   2_565
	Zn5_2     Fe4       Co3_2      179.06(13)  3_555 1_555   2_565
	Zn5_2     Fe4       Zn3_2      179.06(13)  3_555 1_555   2_565
	Zn5_2     Fe4       Zn3_1      121.42(12)  3_555 1_555   7_555
	Zn5_2     Fe4       Fe3_1      121.42(12)  3_555 1_555   7_555
	Zn5_2     Fe4       Co3_1      121.42(12)  3_555 1_555   7_555
	Zn5_2     Fe4       Zn3_1      121.42(12)  3_555 1_555   3_555
	Zn5_2     Fe4       Fe3_1      121.42(12)  3_555 1_555   3_555
	Zn5_2     Fe4       Co3_1      121.42(12)  3_555 1_555   3_555
	Zn5_2     Fe4       O1_2       94.3(2)  3_555 1_555   3_555
	Zn5_2     Fe4       O3_2       86.11(12)  3_555 1_555   3_555
	Zn5_2     Fe4       O1_1       137.25(12)  3_555 1_555   3_655
	Zn5_2     Fe4       O1_1       137.25(12)  3_555 1_555   7_455
	Zn5_2     Fe4       O3_1       45.06(11)  3_555 1_555   3_555
	Zn5_2     Fe4       O3_1       45.06(11)  3_555 1_555   7_555
	Zn5_2     Fe4       Zn4        Invalid   3_555 1_555   1_555
	Zn5_2     Fe4       Co4        Invalid   3_555 1_555   1_555
	Co5_2     Fe4       Zn5_2      0.000     3_555 1_555   3_555
	Co5_2     Fe4       Fe5_1      58.72(4)  3_555 1_555   7_455
	Co5_2     Fe4       Co5_1      58.72(4)  3_555 1_555   7_455
	Co5_2     Fe4       Zn5_1      58.72(4)  3_555 1_555   7_455
	Co5_2     Fe4       Fe5_1      58.72(4)  3_555 1_555   3_655
	Co5_2     Fe4       Co5_1      58.72(4)  3_555 1_555   3_655
	Co5_2     Fe4       Zn5_1      58.72(4)  3_555 1_555   3_655
	Co5_2     Fe4       Fe3_2      179.06(13)  3_555 1_555   2_565
	Co5_2     Fe4       Co3_2      179.06(13)  3_555 1_555   2_565
	Co5_2     Fe4       Zn3_2      179.06(13)  3_555 1_555   2_565
	Co5_2     Fe4       Zn3_1      121.42(12)  3_555 1_555   7_555
	Co5_2     Fe4       Fe3_1      121.42(12)  3_555 1_555   7_555
	Co5_2     Fe4       Co3_1      121.42(12)  3_555 1_555   7_555
	Co5_2     Fe4       Zn3_1      121.42(12)  3_555 1_555   3_555
	Co5_2     Fe4       Fe3_1      121.42(12)  3_555 1_555   3_555
	Co5_2     Fe4       Co3_1      121.42(12)  3_555 1_555   3_555
	Co5_2     Fe4       O1_2       94.3(2)  3_555 1_555   3_555
	Co5_2     Fe4       O3_2       86.11(12)  3_555 1_555   3_555
	Co5_2     Fe4       O1_1       137.25(12)  3_555 1_555   3_655
	Co5_2     Fe4       O1_1       137.25(12)  3_555 1_555   7_455
	Co5_2     Fe4       O3_1       45.06(11)  3_555 1_555   3_555
	Co5_2     Fe4       O3_1       45.06(11)  3_555 1_555   7_555
	Co5_2     Fe4       Zn4        Invalid   3_555 1_555   1_555
	Co5_2     Fe4       Co4        Invalid   3_555 1_555   1_555
	Fe5_2     Fe4       Co5_2      0.000     3_555 1_555   3_555
	Fe5_2     Fe4       Zn5_2      0.000     3_555 1_555   3_555
	Fe5_2     Fe4       Fe5_1      58.72(4)  3_555 1_555   7_455
	Fe5_2     Fe4       Co5_1      58.72(4)  3_555 1_555   7_455
	Fe5_2     Fe4       Zn5_1      58.72(4)  3_555 1_555   7_455
	Fe5_2     Fe4       Fe5_1      58.72(4)  3_555 1_555   3_655
	Fe5_2     Fe4       Co5_1      58.72(4)  3_555 1_555   3_655
	Fe5_2     Fe4       Zn5_1      58.72(4)  3_555 1_555   3_655
	Fe5_2     Fe4       Fe3_2      179.06(13)  3_555 1_555   2_565
	Fe5_2     Fe4       Co3_2      179.06(13)  3_555 1_555   2_565
	Fe5_2     Fe4       Zn3_2      179.06(13)  3_555 1_555   2_565
	Fe5_2     Fe4       Zn3_1      121.42(12)  3_555 1_555   7_555
	Fe5_2     Fe4       Fe3_1      121.42(12)  3_555 1_555   7_555
	Fe5_2     Fe4       Co3_1      121.42(12)  3_555 1_555   7_555
	Fe5_2     Fe4       Zn3_1      121.42(12)  3_555 1_555   3_555
	Fe5_2     Fe4       Fe3_1      121.42(12)  3_555 1_555   3_555
	Fe5_2     Fe4       Co3_1      121.42(12)  3_555 1_555   3_555
	Fe5_2     Fe4       O1_2       94.3(2)  3_555 1_555   3_555
	Fe5_2     Fe4       O3_2       86.11(12)  3_555 1_555   3_555
	Fe5_2     Fe4       O1_1       137.25(12)  3_555 1_555   3_655
	Fe5_2     Fe4       O1_1       137.25(12)  3_555 1_555   7_455
	Fe5_2     Fe4       O3_1       45.06(11)  3_555 1_555   3_555
	Fe5_2     Fe4       O3_1       45.06(11)  3_555 1_555   7_555
	Fe5_2     Fe4       Zn4        Invalid   3_555 1_555   1_555
	Fe5_2     Fe4       Co4        Invalid   3_555 1_555   1_555
	Zn4       Co4       Fe4        Invalid   1_555 1_555   1_555
	O3_1      Co4       Zn4        Invalid   7_555 1_555   1_555
	O3_1      Co4       Fe4        Invalid   7_555 1_555   1_555
	O3_1      Co4       O3_1       90.1(2)  3_555 1_555   7_555
	O3_1      Co4       Zn4        Invalid   3_555 1_555   1_555
	O3_1      Co4       Fe4        Invalid   3_555 1_555   1_555
	O1_1      Co4       O3_1       92.20(15)  7_455 1_555   3_555
	O1_1      Co4       O3_1       177.65(14)  7_455 1_555   7_555
	O1_1      Co4       Zn4        Invalid   7_455 1_555   1_555
	O1_1      Co4       Fe4        Invalid   7_455 1_555   1_555
	O1_1      Co4       O1_1       85.5(2)  3_655 1_555   7_455
	O1_1      Co4       O3_1       177.65(14)  3_655 1_555   3_555
	O1_1      Co4       O3_1       92.20(15)  3_655 1_555   7_555
	O1_1      Co4       Zn4        Invalid   3_655 1_555   1_555
	O1_1      Co4       Fe4        Invalid   3_655 1_555   1_555
	O3_2      Co4       O1_1       93.66(19)  3_555 1_555   3_655
	O3_2      Co4       O1_1       93.66(19)  3_555 1_555   7_455
	O3_2      Co4       O3_1       86.84(11)  3_555 1_555   3_555
	O3_2      Co4       O3_1       86.84(11)  3_555 1_555   7_555
	O3_2      Co4       Zn4        Invalid   3_555 1_555   1_555
	O3_2      Co4       Fe4        Invalid   3_555 1_555   1_555
	O1_2      Co4       O3_2       179.6(2)  3_555 1_555   3_555
	O1_2      Co4       O1_1       86.02(12)  3_555 1_555   3_655
	O1_2      Co4       O1_1       86.02(12)  3_555 1_555   7_455
	O1_2      Co4       O3_1       93.5(2)  3_555 1_555   3_555
	O1_2      Co4       O3_1       93.5(2)  3_555 1_555   7_555
	O1_2      Co4       Zn4        Invalid   3_555 1_555   1_555
	O1_2      Co4       Fe4        Invalid   3_555 1_555   1_555
	Co3_1     Co4       O1_2       42.93(11)  3_555 1_555   3_555
	Co3_1     Co4       O3_2       136.78(13)  3_555 1_555   3_555
	Co3_1     Co4       O1_1       86.77(8)  3_555 1_555   3_655
	Co3_1     Co4       O1_1       43.22(12)  3_555 1_555   7_455
	Co3_1     Co4       O3_1       91.29(8)  3_555 1_555   3_555
	Co3_1     Co4       O3_1       136.37(18)  3_555 1_555   7_555
	Co3_1     Co4       Zn4        Invalid   3_555 1_555   1_555
	Co3_1     Co4       Fe4        Invalid   3_555 1_555   1_555
	Fe3_1     Co4       Co3_1      0.000     3_555 1_555   3_555
	Fe3_1     Co4       O1_2       42.93(11)  3_555 1_555   3_555
	Fe3_1     Co4       O3_2       136.78(13)  3_555 1_555   3_555
	Fe3_1     Co4       O1_1       86.77(8)  3_555 1_555   3_655
	Fe3_1     Co4       O1_1       43.22(12)  3_555 1_555   7_455
	Fe3_1     Co4       O3_1       91.29(8)  3_555 1_555   3_555
	Fe3_1     Co4       O3_1       136.37(18)  3_555 1_555   7_555
	Fe3_1     Co4       Zn4        Invalid   3_555 1_555   1_555
	Fe3_1     Co4       Fe4        Invalid   3_555 1_555   1_555
	Zn3_1     Co4       Fe3_1      0.000     3_555 1_555   3_555
	Zn3_1     Co4       Co3_1      0.000     3_555 1_555   3_555
	Zn3_1     Co4       O1_2       42.93(11)  3_555 1_555   3_555
	Zn3_1     Co4       O3_2       136.78(13)  3_555 1_555   3_555
	Zn3_1     Co4       O1_1       86.77(8)  3_555 1_555   3_655
	Zn3_1     Co4       O1_1       43.22(12)  3_555 1_555   7_455
	Zn3_1     Co4       O3_1       91.29(8)  3_555 1_555   3_555
	Zn3_1     Co4       O3_1       136.37(18)  3_555 1_555   7_555
	Zn3_1     Co4       Zn4        Invalid   3_555 1_555   1_555
	Zn3_1     Co4       Fe4        Invalid   3_555 1_555   1_555
	Co3_1     Co4       Zn3_1      59.39(3)  7_555 1_555   3_555
	Co3_1     Co4       Fe3_1      59.39(3)  7_555 1_555   3_555
	Co3_1     Co4       Co3_1      59.39(3)  7_555 1_555   3_555
	Co3_1     Co4       O1_2       42.93(11)  7_555 1_555   3_555
	Co3_1     Co4       O3_2       136.78(13)  7_555 1_555   3_555
	Co3_1     Co4       O1_1       43.22(12)  7_555 1_555   3_655
	Co3_1     Co4       O1_1       86.77(8)  7_555 1_555   7_455
	Co3_1     Co4       O3_1       136.37(18)  7_555 1_555   3_555
	Co3_1     Co4       O3_1       91.29(8)  7_555 1_555   7_555
	Co3_1     Co4       Zn4        Invalid   7_555 1_555   1_555
	Co3_1     Co4       Fe4        Invalid   7_555 1_555   1_555
	Fe3_1     Co4       Co3_1      0.000     7_555 1_555   7_555
	Fe3_1     Co4       Zn3_1      59.39(3)  7_555 1_555   3_555
	Fe3_1     Co4       Fe3_1      59.39(3)  7_555 1_555   3_555
	Fe3_1     Co4       Co3_1      59.39(3)  7_555 1_555   3_555
	Fe3_1     Co4       O1_2       42.93(11)  7_555 1_555   3_555
	Fe3_1     Co4       O3_2       136.78(13)  7_555 1_555   3_555
	Fe3_1     Co4       O1_1       43.22(12)  7_555 1_555   3_655
	Fe3_1     Co4       O1_1       86.77(8)  7_555 1_555   7_455
	Fe3_1     Co4       O3_1       136.37(18)  7_555 1_555   3_555
	Fe3_1     Co4       O3_1       91.29(8)  7_555 1_555   7_555
	Fe3_1     Co4       Zn4        Invalid   7_555 1_555   1_555
	Fe3_1     Co4       Fe4        Invalid   7_555 1_555   1_555
	Zn3_1     Co4       Fe3_1      0.000     7_555 1_555   7_555
	Zn3_1     Co4       Co3_1      0.000     7_555 1_555   7_555
	Zn3_1     Co4       Zn3_1      59.39(3)  7_555 1_555   3_555
	Zn3_1     Co4       Fe3_1      59.39(3)  7_555 1_555   3_555
	Zn3_1     Co4       Co3_1      59.39(3)  7_555 1_555   3_555
	Zn3_1     Co4       O1_2       42.93(11)  7_555 1_555   3_555
	Zn3_1     Co4       O3_2       136.78(13)  7_555 1_555   3_555
	Zn3_1     Co4       O1_1       43.22(12)  7_555 1_555   3_655
	Zn3_1     Co4       O1_1       86.77(8)  7_555 1_555   7_455
	Zn3_1     Co4       O3_1       136.37(18)  7_555 1_555   3_555
	Zn3_1     Co4       O3_1       91.29(8)  7_555 1_555   7_555
	Zn3_1     Co4       Zn4        Invalid   7_555 1_555   1_555
	Zn3_1     Co4       Fe4        Invalid   7_555 1_555   1_555
	Zn3_2     Co4       Zn3_1      59.353(15)  2_565 1_555   7_555
	Zn3_2     Co4       Fe3_1      59.353(15)  2_565 1_555   7_555
	Zn3_2     Co4       Co3_1      59.353(15)  2_565 1_555   7_555
	Zn3_2     Co4       Zn3_1      59.353(15)  2_565 1_555   3_555
	Zn3_2     Co4       Fe3_1      59.353(15)  2_565 1_555   3_555
	Zn3_2     Co4       Co3_1      59.353(15)  2_565 1_555   3_555
	Zn3_2     Co4       O1_2       86.62(15)  2_565 1_555   3_555
	Zn3_2     Co4       O3_2       92.95(17)  2_565 1_555   3_555
	Zn3_2     Co4       O1_1       42.78(12)  2_565 1_555   3_655
	Zn3_2     Co4       O1_1       42.78(12)  2_565 1_555   7_455
	Zn3_2     Co4       O3_1       134.92(11)  2_565 1_555   3_555
	Zn3_2     Co4       O3_1       134.92(11)  2_565 1_555   7_555
	Zn3_2     Co4       Zn4        Invalid   2_565 1_555   1_555
	Zn3_2     Co4       Fe4        Invalid   2_565 1_555   1_555
	Co3_2     Co4       Zn3_2      0.000     2_565 1_555   2_565
	Co3_2     Co4       Zn3_1      59.353(15)  2_565 1_555   7_555
	Co3_2     Co4       Fe3_1      59.353(15)  2_565 1_555   7_555
	Co3_2     Co4       Co3_1      59.353(15)  2_565 1_555   7_555
	Co3_2     Co4       Zn3_1      59.353(15)  2_565 1_555   3_555
	Co3_2     Co4       Fe3_1      59.353(15)  2_565 1_555   3_555
	Co3_2     Co4       Co3_1      59.353(15)  2_565 1_555   3_555
	Co3_2     Co4       O1_2       86.62(15)  2_565 1_555   3_555
	Co3_2     Co4       O3_2       92.95(17)  2_565 1_555   3_555
	Co3_2     Co4       O1_1       42.78(12)  2_565 1_555   3_655
	Co3_2     Co4       O1_1       42.78(12)  2_565 1_555   7_455
	Co3_2     Co4       O3_1       134.92(11)  2_565 1_555   3_555
	Co3_2     Co4       O3_1       134.92(11)  2_565 1_555   7_555
	Co3_2     Co4       Zn4        Invalid   2_565 1_555   1_555
	Co3_2     Co4       Fe4        Invalid   2_565 1_555   1_555
	Fe3_2     Co4       Co3_2      0.000     2_565 1_555   2_565
	Fe3_2     Co4       Zn3_2      0.000     2_565 1_555   2_565
	Fe3_2     Co4       Zn3_1      59.353(15)  2_565 1_555   7_555
	Fe3_2     Co4       Fe3_1      59.353(15)  2_565 1_555   7_555
	Fe3_2     Co4       Co3_1      59.353(15)  2_565 1_555   7_555
	Fe3_2     Co4       Zn3_1      59.353(15)  2_565 1_555   3_555
	Fe3_2     Co4       Fe3_1      59.353(15)  2_565 1_555   3_555
	Fe3_2     Co4       Co3_1      59.353(15)  2_565 1_555   3_555
	Fe3_2     Co4       O1_2       86.62(15)  2_565 1_555   3_555
	Fe3_2     Co4       O3_2       92.95(17)  2_565 1_555   3_555
	Fe3_2     Co4       O1_1       42.78(12)  2_565 1_555   3_655
	Fe3_2     Co4       O1_1       42.78(12)  2_565 1_555   7_455
	Fe3_2     Co4       O3_1       134.92(11)  2_565 1_555   3_555
	Fe3_2     Co4       O3_1       134.92(11)  2_565 1_555   7_555
	Fe3_2     Co4       Zn4        Invalid   2_565 1_555   1_555
	Fe3_2     Co4       Fe4        Invalid   2_565 1_555   1_555
	Zn5_1     Co4       Fe3_2      120.51(11)  3_655 1_555   2_565
	Zn5_1     Co4       Co3_2      120.51(11)  3_655 1_555   2_565
	Zn5_1     Co4       Zn3_2      120.51(11)  3_655 1_555   2_565
	Zn5_1     Co4       Zn3_1      121.03(3)  3_655 1_555   7_555
	Zn5_1     Co4       Fe3_1      121.03(3)  3_655 1_555   7_555
	Zn5_1     Co4       Co3_1      121.03(3)  3_655 1_555   7_555
	Zn5_1     Co4       Zn3_1      179.49(11)  3_655 1_555   3_555
	Zn5_1     Co4       Fe3_1      179.49(11)  3_655 1_555   3_555
	Zn5_1     Co4       Co3_1      179.49(11)  3_655 1_555   3_555
	Zn5_1     Co4       O1_2       137.56(15)  3_655 1_555   3_555
	Zn5_1     Co4       O3_2       42.73(9)  3_655 1_555   3_555
	Zn5_1     Co4       O1_1       93.40(10)  3_655 1_555   3_655
	Zn5_1     Co4       O1_1       136.31(19)  3_655 1_555   7_455
	Zn5_1     Co4       O3_1       88.53(7)  3_655 1_555   3_555
	Zn5_1     Co4       O3_1       44.11(11)  3_655 1_555   7_555
	Zn5_1     Co4       Zn4        Invalid   3_655 1_555   1_555
	Zn5_1     Co4       Fe4        Invalid   3_655 1_555   1_555
	Co5_1     Co4       Zn5_1      0.000     3_655 1_555   3_655
	Co5_1     Co4       Fe3_2      120.51(11)  3_655 1_555   2_565
	Co5_1     Co4       Co3_2      120.51(11)  3_655 1_555   2_565
	Co5_1     Co4       Zn3_2      120.51(11)  3_655 1_555   2_565
	Co5_1     Co4       Zn3_1      121.03(3)  3_655 1_555   7_555
	Co5_1     Co4       Fe3_1      121.03(3)  3_655 1_555   7_555
	Co5_1     Co4       Co3_1      121.03(3)  3_655 1_555   7_555
	Co5_1     Co4       Zn3_1      179.49(11)  3_655 1_555   3_555
	Co5_1     Co4       Fe3_1      179.49(11)  3_655 1_555   3_555
	Co5_1     Co4       Co3_1      179.49(11)  3_655 1_555   3_555
	Co5_1     Co4       O1_2       137.56(15)  3_655 1_555   3_555
	Co5_1     Co4       O3_2       42.73(9)  3_655 1_555   3_555
	Co5_1     Co4       O1_1       93.40(10)  3_655 1_555   3_655
	Co5_1     Co4       O1_1       136.31(19)  3_655 1_555   7_455
	Co5_1     Co4       O3_1       88.53(7)  3_655 1_555   3_555
	Co5_1     Co4       O3_1       44.11(11)  3_655 1_555   7_555
	Co5_1     Co4       Zn4        Invalid   3_655 1_555   1_555
	Co5_1     Co4       Fe4        Invalid   3_655 1_555   1_555
	Fe5_1     Co4       Co5_1      0.000     3_655 1_555   3_655
	Fe5_1     Co4       Zn5_1      0.000     3_655 1_555   3_655
	Fe5_1     Co4       Fe3_2      120.51(11)  3_655 1_555   2_565
	Fe5_1     Co4       Co3_2      120.51(11)  3_655 1_555   2_565
	Fe5_1     Co4       Zn3_2      120.51(11)  3_655 1_555   2_565
	Fe5_1     Co4       Zn3_1      121.03(3)  3_655 1_555   7_555
	Fe5_1     Co4       Fe3_1      121.03(3)  3_655 1_555   7_555
	Fe5_1     Co4       Co3_1      121.03(3)  3_655 1_555   7_555
	Fe5_1     Co4       Zn3_1      179.49(11)  3_655 1_555   3_555
	Fe5_1     Co4       Fe3_1      179.49(11)  3_655 1_555   3_555
	Fe5_1     Co4       Co3_1      179.49(11)  3_655 1_555   3_555
	Fe5_1     Co4       O1_2       137.56(15)  3_655 1_555   3_555
	Fe5_1     Co4       O3_2       42.73(9)  3_655 1_555   3_555
	Fe5_1     Co4       O1_1       93.40(10)  3_655 1_555   3_655
	Fe5_1     Co4       O1_1       136.31(19)  3_655 1_555   7_455
	Fe5_1     Co4       O3_1       88.53(7)  3_655 1_555   3_555
	Fe5_1     Co4       O3_1       44.11(11)  3_655 1_555   7_555
	Fe5_1     Co4       Zn4        Invalid   3_655 1_555   1_555
	Fe5_1     Co4       Fe4        Invalid   3_655 1_555   1_555
	Zn5_1     Co4       Fe5_1      58.55(7)  7_455 1_555   3_655
	Zn5_1     Co4       Co5_1      58.55(7)  7_455 1_555   3_655
	Zn5_1     Co4       Zn5_1      58.55(7)  7_455 1_555   3_655
	Zn5_1     Co4       Fe3_2      120.51(11)  7_455 1_555   2_565
	Zn5_1     Co4       Co3_2      120.51(11)  7_455 1_555   2_565
	Zn5_1     Co4       Zn3_2      120.51(11)  7_455 1_555   2_565
	Zn5_1     Co4       Zn3_1      179.49(11)  7_455 1_555   7_555
	Zn5_1     Co4       Fe3_1      179.49(11)  7_455 1_555   7_555
	Zn5_1     Co4       Co3_1      179.49(11)  7_455 1_555   7_555
	Zn5_1     Co4       Zn3_1      121.03(3)  7_455 1_555   3_555
	Zn5_1     Co4       Fe3_1      121.03(3)  7_455 1_555   3_555
	Zn5_1     Co4       Co3_1      121.03(3)  7_455 1_555   3_555
	Zn5_1     Co4       O1_2       137.56(15)  7_455 1_555   3_555
	Zn5_1     Co4       O3_2       42.73(9)  7_455 1_555   3_555
	Zn5_1     Co4       O1_1       136.31(19)  7_455 1_555   3_655
	Zn5_1     Co4       O1_1       93.40(10)  7_455 1_555   7_455
	Zn5_1     Co4       O3_1       44.11(11)  7_455 1_555   3_555
	Zn5_1     Co4       O3_1       88.53(7)  7_455 1_555   7_555
	Zn5_1     Co4       Zn4        Invalid   7_455 1_555   1_555
	Zn5_1     Co4       Fe4        Invalid   7_455 1_555   1_555
	Co5_1     Co4       Zn5_1      0.000     7_455 1_555   7_455
	Co5_1     Co4       Fe5_1      58.55(7)  7_455 1_555   3_655
	Co5_1     Co4       Co5_1      58.55(7)  7_455 1_555   3_655
	Co5_1     Co4       Zn5_1      58.55(7)  7_455 1_555   3_655
	Co5_1     Co4       Fe3_2      120.51(11)  7_455 1_555   2_565
	Co5_1     Co4       Co3_2      120.51(11)  7_455 1_555   2_565
	Co5_1     Co4       Zn3_2      120.51(11)  7_455 1_555   2_565
	Co5_1     Co4       Zn3_1      179.49(11)  7_455 1_555   7_555
	Co5_1     Co4       Fe3_1      179.49(11)  7_455 1_555   7_555
	Co5_1     Co4       Co3_1      179.49(11)  7_455 1_555   7_555
	Co5_1     Co4       Zn3_1      121.03(3)  7_455 1_555   3_555
	Co5_1     Co4       Fe3_1      121.03(3)  7_455 1_555   3_555
	Co5_1     Co4       Co3_1      121.03(3)  7_455 1_555   3_555
	Co5_1     Co4       O1_2       137.56(15)  7_455 1_555   3_555
	Co5_1     Co4       O3_2       42.73(9)  7_455 1_555   3_555
	Co5_1     Co4       O1_1       136.31(19)  7_455 1_555   3_655
	Co5_1     Co4       O1_1       93.40(10)  7_455 1_555   7_455
	Co5_1     Co4       O3_1       44.11(11)  7_455 1_555   3_555
	Co5_1     Co4       O3_1       88.53(7)  7_455 1_555   7_555
	Co5_1     Co4       Zn4        Invalid   7_455 1_555   1_555
	Co5_1     Co4       Fe4        Invalid   7_455 1_555   1_555
	Fe5_1     Co4       Co5_1      0.000     7_455 1_555   7_455
	Fe5_1     Co4       Zn5_1      0.000     7_455 1_555   7_455
	Fe5_1     Co4       Fe5_1      58.55(7)  7_455 1_555   3_655
	Fe5_1     Co4       Co5_1      58.55(7)  7_455 1_555   3_655
	Fe5_1     Co4       Zn5_1      58.55(7)  7_455 1_555   3_655
	Fe5_1     Co4       Fe3_2      120.51(11)  7_455 1_555   2_565
	Fe5_1     Co4       Co3_2      120.51(11)  7_455 1_555   2_565
	Fe5_1     Co4       Zn3_2      120.51(11)  7_455 1_555   2_565
	Fe5_1     Co4       Zn3_1      179.49(11)  7_455 1_555   7_555
	Fe5_1     Co4       Fe3_1      179.49(11)  7_455 1_555   7_555
	Fe5_1     Co4       Co3_1      179.49(11)  7_455 1_555   7_555
	Fe5_1     Co4       Zn3_1      121.03(3)  7_455 1_555   3_555
	Fe5_1     Co4       Fe3_1      121.03(3)  7_455 1_555   3_555
	Fe5_1     Co4       Co3_1      121.03(3)  7_455 1_555   3_555
	Fe5_1     Co4       O1_2       137.56(15)  7_455 1_555   3_555
	Fe5_1     Co4       O3_2       42.73(9)  7_455 1_555   3_555
	Fe5_1     Co4       O1_1       136.31(19)  7_455 1_555   3_655
	Fe5_1     Co4       O1_1       93.40(10)  7_455 1_555   7_455
	Fe5_1     Co4       O3_1       44.11(11)  7_455 1_555   3_555
	Fe5_1     Co4       O3_1       88.53(7)  7_455 1_555   7_555
	Fe5_1     Co4       Zn4        Invalid   7_455 1_555   1_555
	Fe5_1     Co4       Fe4        Invalid   7_455 1_555   1_555
	Zn5_2     Co4       Fe5_1      58.72(4)  3_555 1_555   7_455
	Zn5_2     Co4       Co5_1      58.72(4)  3_555 1_555   7_455
	Zn5_2     Co4       Zn5_1      58.72(4)  3_555 1_555   7_455
	Zn5_2     Co4       Fe5_1      58.72(4)  3_555 1_555   3_655
	Zn5_2     Co4       Co5_1      58.72(4)  3_555 1_555   3_655
	Zn5_2     Co4       Zn5_1      58.72(4)  3_555 1_555   3_655
	Zn5_2     Co4       Fe3_2      179.06(13)  3_555 1_555   2_565
	Zn5_2     Co4       Co3_2      179.06(13)  3_555 1_555   2_565
	Zn5_2     Co4       Zn3_2      179.06(13)  3_555 1_555   2_565
	Zn5_2     Co4       Zn3_1      121.42(12)  3_555 1_555   7_555
	Zn5_2     Co4       Fe3_1      121.42(12)  3_555 1_555   7_555
	Zn5_2     Co4       Co3_1      121.42(12)  3_555 1_555   7_555
	Zn5_2     Co4       Zn3_1      121.42(12)  3_555 1_555   3_555
	Zn5_2     Co4       Fe3_1      121.42(12)  3_555 1_555   3_555
	Zn5_2     Co4       Co3_1      121.42(12)  3_555 1_555   3_555
	Zn5_2     Co4       O1_2       94.3(2)  3_555 1_555   3_555
	Zn5_2     Co4       O3_2       86.11(12)  3_555 1_555   3_555
	Zn5_2     Co4       O1_1       137.25(12)  3_555 1_555   3_655
	Zn5_2     Co4       O1_1       137.25(12)  3_555 1_555   7_455
	Zn5_2     Co4       O3_1       45.06(11)  3_555 1_555   3_555
	Zn5_2     Co4       O3_1       45.06(11)  3_555 1_555   7_555
	Zn5_2     Co4       Zn4        Invalid   3_555 1_555   1_555
	Zn5_2     Co4       Fe4        Invalid   3_555 1_555   1_555
	Co5_2     Co4       Zn5_2      0.000     3_555 1_555   3_555
	Co5_2     Co4       Fe5_1      58.72(4)  3_555 1_555   7_455
	Co5_2     Co4       Co5_1      58.72(4)  3_555 1_555   7_455
	Co5_2     Co4       Zn5_1      58.72(4)  3_555 1_555   7_455
	Co5_2     Co4       Fe5_1      58.72(4)  3_555 1_555   3_655
	Co5_2     Co4       Co5_1      58.72(4)  3_555 1_555   3_655
	Co5_2     Co4       Zn5_1      58.72(4)  3_555 1_555   3_655
	Co5_2     Co4       Fe3_2      179.06(13)  3_555 1_555   2_565
	Co5_2     Co4       Co3_2      179.06(13)  3_555 1_555   2_565
	Co5_2     Co4       Zn3_2      179.06(13)  3_555 1_555   2_565
	Co5_2     Co4       Zn3_1      121.42(12)  3_555 1_555   7_555
	Co5_2     Co4       Fe3_1      121.42(12)  3_555 1_555   7_555
	Co5_2     Co4       Co3_1      121.42(12)  3_555 1_555   7_555
	Co5_2     Co4       Zn3_1      121.42(12)  3_555 1_555   3_555
	Co5_2     Co4       Fe3_1      121.42(12)  3_555 1_555   3_555
	Co5_2     Co4       Co3_1      121.42(12)  3_555 1_555   3_555
	Co5_2     Co4       O1_2       94.3(2)  3_555 1_555   3_555
	Co5_2     Co4       O3_2       86.11(12)  3_555 1_555   3_555
	Co5_2     Co4       O1_1       137.25(12)  3_555 1_555   3_655
	Co5_2     Co4       O1_1       137.25(12)  3_555 1_555   7_455
	Co5_2     Co4       O3_1       45.06(11)  3_555 1_555   3_555
	Co5_2     Co4       O3_1       45.06(11)  3_555 1_555   7_555
	Co5_2     Co4       Zn4        Invalid   3_555 1_555   1_555
	Co5_2     Co4       Fe4        Invalid   3_555 1_555   1_555
	Fe5_2     Co4       Co5_2      0.000     3_555 1_555   3_555
	Fe5_2     Co4       Zn5_2      0.000     3_555 1_555   3_555
	Fe5_2     Co4       Fe5_1      58.72(4)  3_555 1_555   7_455
	Fe5_2     Co4       Co5_1      58.72(4)  3_555 1_555   7_455
	Fe5_2     Co4       Zn5_1      58.72(4)  3_555 1_555   7_455
	Fe5_2     Co4       Fe5_1      58.72(4)  3_555 1_555   3_655
	Fe5_2     Co4       Co5_1      58.72(4)  3_555 1_555   3_655
	Fe5_2     Co4       Zn5_1      58.72(4)  3_555 1_555   3_655
	Fe5_2     Co4       Fe3_2      179.06(13)  3_555 1_555   2_565
	Fe5_2     Co4       Co3_2      179.06(13)  3_555 1_555   2_565
	Fe5_2     Co4       Zn3_2      179.06(13)  3_555 1_555   2_565
	Fe5_2     Co4       Zn3_1      121.42(12)  3_555 1_555   7_555
	Fe5_2     Co4       Fe3_1      121.42(12)  3_555 1_555   7_555
	Fe5_2     Co4       Co3_1      121.42(12)  3_555 1_555   7_555
	Fe5_2     Co4       Zn3_1      121.42(12)  3_555 1_555   3_555
	Fe5_2     Co4       Fe3_1      121.42(12)  3_555 1_555   3_555
	Fe5_2     Co4       Co3_1      121.42(12)  3_555 1_555   3_555
	Fe5_2     Co4       O1_2       94.3(2)  3_555 1_555   3_555
	Fe5_2     Co4       O3_2       86.11(12)  3_555 1_555   3_555
	Fe5_2     Co4       O1_1       137.25(12)  3_555 1_555   3_655
	Fe5_2     Co4       O1_1       137.25(12)  3_555 1_555   7_455
	Fe5_2     Co4       O3_1       45.06(11)  3_555 1_555   3_555
	Fe5_2     Co4       O3_1       45.06(11)  3_555 1_555   7_555
	Fe5_2     Co4       Zn4        Invalid   3_555 1_555   1_555
	Fe5_2     Co4       Fe4        Invalid   3_555 1_555   1_555
	Co4       Zn4       Fe4        Invalid   1_555 1_555   1_555
	O3_1      Zn4       Co4        Invalid   7_555 1_555   1_555
	O3_1      Zn4       Fe4        Invalid   7_555 1_555   1_555
	O3_1      Zn4       O3_1       90.1(2)  3_555 1_555   7_555
	O3_1      Zn4       Co4        Invalid   3_555 1_555   1_555
	O3_1      Zn4       Fe4        Invalid   3_555 1_555   1_555
	O1_1      Zn4       O3_1       92.20(15)  7_455 1_555   3_555
	O1_1      Zn4       O3_1       177.65(14)  7_455 1_555   7_555
	O1_1      Zn4       Co4        Invalid   7_455 1_555   1_555
	O1_1      Zn4       Fe4        Invalid   7_455 1_555   1_555
	O1_1      Zn4       O1_1       85.5(2)  3_655 1_555   7_455
	O1_1      Zn4       O3_1       177.65(14)  3_655 1_555   3_555
	O1_1      Zn4       O3_1       92.20(15)  3_655 1_555   7_555
	O1_1      Zn4       Co4        Invalid   3_655 1_555   1_555
	O1_1      Zn4       Fe4        Invalid   3_655 1_555   1_555
	O3_2      Zn4       O1_1       93.66(19)  3_555 1_555   3_655
	O3_2      Zn4       O1_1       93.66(19)  3_555 1_555   7_455
	O3_2      Zn4       O3_1       86.84(11)  3_555 1_555   3_555
	O3_2      Zn4       O3_1       86.84(11)  3_555 1_555   7_555
	O3_2      Zn4       Co4        Invalid   3_555 1_555   1_555
	O3_2      Zn4       Fe4        Invalid   3_555 1_555   1_555
	O1_2      Zn4       O3_2       179.6(2)  3_555 1_555   3_555
	O1_2      Zn4       O1_1       86.02(12)  3_555 1_555   3_655
	O1_2      Zn4       O1_1       86.02(12)  3_555 1_555   7_455
	O1_2      Zn4       O3_1       93.5(2)  3_555 1_555   3_555
	O1_2      Zn4       O3_1       93.5(2)  3_555 1_555   7_555
	O1_2      Zn4       Co4        Invalid   3_555 1_555   1_555
	O1_2      Zn4       Fe4        Invalid   3_555 1_555   1_555
	Co3_1     Zn4       O1_2       42.93(11)  3_555 1_555   3_555
	Co3_1     Zn4       O3_2       136.78(13)  3_555 1_555   3_555
	Co3_1     Zn4       O1_1       86.77(8)  3_555 1_555   3_655
	Co3_1     Zn4       O1_1       43.22(12)  3_555 1_555   7_455
	Co3_1     Zn4       O3_1       91.29(8)  3_555 1_555   3_555
	Co3_1     Zn4       O3_1       136.37(18)  3_555 1_555   7_555
	Co3_1     Zn4       Co4        Invalid   3_555 1_555   1_555
	Co3_1     Zn4       Fe4        Invalid   3_555 1_555   1_555
	Fe3_1     Zn4       Co3_1      0.000     3_555 1_555   3_555
	Fe3_1     Zn4       O1_2       42.93(11)  3_555 1_555   3_555
	Fe3_1     Zn4       O3_2       136.78(13)  3_555 1_555   3_555
	Fe3_1     Zn4       O1_1       86.77(8)  3_555 1_555   3_655
	Fe3_1     Zn4       O1_1       43.22(12)  3_555 1_555   7_455
	Fe3_1     Zn4       O3_1       91.29(8)  3_555 1_555   3_555
	Fe3_1     Zn4       O3_1       136.37(18)  3_555 1_555   7_555
	Fe3_1     Zn4       Co4        Invalid   3_555 1_555   1_555
	Fe3_1     Zn4       Fe4        Invalid   3_555 1_555   1_555
	Zn3_1     Zn4       Fe3_1      0.000     3_555 1_555   3_555
	Zn3_1     Zn4       Co3_1      0.000     3_555 1_555   3_555
	Zn3_1     Zn4       O1_2       42.93(11)  3_555 1_555   3_555
	Zn3_1     Zn4       O3_2       136.78(13)  3_555 1_555   3_555
	Zn3_1     Zn4       O1_1       86.77(8)  3_555 1_555   3_655
	Zn3_1     Zn4       O1_1       43.22(12)  3_555 1_555   7_455
	Zn3_1     Zn4       O3_1       91.29(8)  3_555 1_555   3_555
	Zn3_1     Zn4       O3_1       136.37(18)  3_555 1_555   7_555
	Zn3_1     Zn4       Co4        Invalid   3_555 1_555   1_555
	Zn3_1     Zn4       Fe4        Invalid   3_555 1_555   1_555
	Co3_1     Zn4       Zn3_1      59.39(3)  7_555 1_555   3_555
	Co3_1     Zn4       Fe3_1      59.39(3)  7_555 1_555   3_555
	Co3_1     Zn4       Co3_1      59.39(3)  7_555 1_555   3_555
	Co3_1     Zn4       O1_2       42.93(11)  7_555 1_555   3_555
	Co3_1     Zn4       O3_2       136.78(13)  7_555 1_555   3_555
	Co3_1     Zn4       O1_1       43.22(12)  7_555 1_555   3_655
	Co3_1     Zn4       O1_1       86.77(8)  7_555 1_555   7_455
	Co3_1     Zn4       O3_1       136.37(18)  7_555 1_555   3_555
	Co3_1     Zn4       O3_1       91.29(8)  7_555 1_555   7_555
	Co3_1     Zn4       Co4        Invalid   7_555 1_555   1_555
	Co3_1     Zn4       Fe4        Invalid   7_555 1_555   1_555
	Fe3_1     Zn4       Co3_1      0.000     7_555 1_555   7_555
	Fe3_1     Zn4       Zn3_1      59.39(3)  7_555 1_555   3_555
	Fe3_1     Zn4       Fe3_1      59.39(3)  7_555 1_555   3_555
	Fe3_1     Zn4       Co3_1      59.39(3)  7_555 1_555   3_555
	Fe3_1     Zn4       O1_2       42.93(11)  7_555 1_555   3_555
	Fe3_1     Zn4       O3_2       136.78(13)  7_555 1_555   3_555
	Fe3_1     Zn4       O1_1       43.22(12)  7_555 1_555   3_655
	Fe3_1     Zn4       O1_1       86.77(8)  7_555 1_555   7_455
	Fe3_1     Zn4       O3_1       136.37(18)  7_555 1_555   3_555
	Fe3_1     Zn4       O3_1       91.29(8)  7_555 1_555   7_555
	Fe3_1     Zn4       Co4        Invalid   7_555 1_555   1_555
	Fe3_1     Zn4       Fe4        Invalid   7_555 1_555   1_555
	Zn3_1     Zn4       Fe3_1      0.000     7_555 1_555   7_555
	Zn3_1     Zn4       Co3_1      0.000     7_555 1_555   7_555
	Zn3_1     Zn4       Zn3_1      59.39(3)  7_555 1_555   3_555
	Zn3_1     Zn4       Fe3_1      59.39(3)  7_555 1_555   3_555
	Zn3_1     Zn4       Co3_1      59.39(3)  7_555 1_555   3_555
	Zn3_1     Zn4       O1_2       42.93(11)  7_555 1_555   3_555
	Zn3_1     Zn4       O3_2       136.78(13)  7_555 1_555   3_555
	Zn3_1     Zn4       O1_1       43.22(12)  7_555 1_555   3_655
	Zn3_1     Zn4       O1_1       86.77(8)  7_555 1_555   7_455
	Zn3_1     Zn4       O3_1       136.37(18)  7_555 1_555   3_555
	Zn3_1     Zn4       O3_1       91.29(8)  7_555 1_555   7_555
	Zn3_1     Zn4       Co4        Invalid   7_555 1_555   1_555
	Zn3_1     Zn4       Fe4        Invalid   7_555 1_555   1_555
	Zn3_2     Zn4       Zn3_1      59.353(15)  2_565 1_555   7_555
	Zn3_2     Zn4       Fe3_1      59.353(15)  2_565 1_555   7_555
	Zn3_2     Zn4       Co3_1      59.353(15)  2_565 1_555   7_555
	Zn3_2     Zn4       Zn3_1      59.353(15)  2_565 1_555   3_555
	Zn3_2     Zn4       Fe3_1      59.353(15)  2_565 1_555   3_555
	Zn3_2     Zn4       Co3_1      59.353(15)  2_565 1_555   3_555
	Zn3_2     Zn4       O1_2       86.62(15)  2_565 1_555   3_555
	Zn3_2     Zn4       O3_2       92.95(17)  2_565 1_555   3_555
	Zn3_2     Zn4       O1_1       42.78(12)  2_565 1_555   3_655
	Zn3_2     Zn4       O1_1       42.78(12)  2_565 1_555   7_455
	Zn3_2     Zn4       O3_1       134.92(11)  2_565 1_555   3_555
	Zn3_2     Zn4       O3_1       134.92(11)  2_565 1_555   7_555
	Zn3_2     Zn4       Co4        Invalid   2_565 1_555   1_555
	Zn3_2     Zn4       Fe4        Invalid   2_565 1_555   1_555
	Co3_2     Zn4       Zn3_2      0.000     2_565 1_555   2_565
	Co3_2     Zn4       Zn3_1      59.353(15)  2_565 1_555   7_555
	Co3_2     Zn4       Fe3_1      59.353(15)  2_565 1_555   7_555
	Co3_2     Zn4       Co3_1      59.353(15)  2_565 1_555   7_555
	Co3_2     Zn4       Zn3_1      59.353(15)  2_565 1_555   3_555
	Co3_2     Zn4       Fe3_1      59.353(15)  2_565 1_555   3_555
	Co3_2     Zn4       Co3_1      59.353(15)  2_565 1_555   3_555
	Co3_2     Zn4       O1_2       86.62(15)  2_565 1_555   3_555
	Co3_2     Zn4       O3_2       92.95(17)  2_565 1_555   3_555
	Co3_2     Zn4       O1_1       42.78(12)  2_565 1_555   3_655
	Co3_2     Zn4       O1_1       42.78(12)  2_565 1_555   7_455
	Co3_2     Zn4       O3_1       134.92(11)  2_565 1_555   3_555
	Co3_2     Zn4       O3_1       134.92(11)  2_565 1_555   7_555
	Co3_2     Zn4       Co4        Invalid   2_565 1_555   1_555
	Co3_2     Zn4       Fe4        Invalid   2_565 1_555   1_555
	Fe3_2     Zn4       Co3_2      0.000     2_565 1_555   2_565
	Fe3_2     Zn4       Zn3_2      0.000     2_565 1_555   2_565
	Fe3_2     Zn4       Zn3_1      59.353(15)  2_565 1_555   7_555
	Fe3_2     Zn4       Fe3_1      59.353(15)  2_565 1_555   7_555
	Fe3_2     Zn4       Co3_1      59.353(15)  2_565 1_555   7_555
	Fe3_2     Zn4       Zn3_1      59.353(15)  2_565 1_555   3_555
	Fe3_2     Zn4       Fe3_1      59.353(15)  2_565 1_555   3_555
	Fe3_2     Zn4       Co3_1      59.353(15)  2_565 1_555   3_555
	Fe3_2     Zn4       O1_2       86.62(15)  2_565 1_555   3_555
	Fe3_2     Zn4       O3_2       92.95(17)  2_565 1_555   3_555
	Fe3_2     Zn4       O1_1       42.78(12)  2_565 1_555   3_655
	Fe3_2     Zn4       O1_1       42.78(12)  2_565 1_555   7_455
	Fe3_2     Zn4       O3_1       134.92(11)  2_565 1_555   3_555
	Fe3_2     Zn4       O3_1       134.92(11)  2_565 1_555   7_555
	Fe3_2     Zn4       Co4        Invalid   2_565 1_555   1_555
	Fe3_2     Zn4       Fe4        Invalid   2_565 1_555   1_555
	Zn5_1     Zn4       Fe3_2      120.51(11)  3_655 1_555   2_565
	Zn5_1     Zn4       Co3_2      120.51(11)  3_655 1_555   2_565
	Zn5_1     Zn4       Zn3_2      120.51(11)  3_655 1_555   2_565
	Zn5_1     Zn4       Zn3_1      121.03(3)  3_655 1_555   7_555
	Zn5_1     Zn4       Fe3_1      121.03(3)  3_655 1_555   7_555
	Zn5_1     Zn4       Co3_1      121.03(3)  3_655 1_555   7_555
	Zn5_1     Zn4       Zn3_1      179.49(11)  3_655 1_555   3_555
	Zn5_1     Zn4       Fe3_1      179.49(11)  3_655 1_555   3_555
	Zn5_1     Zn4       Co3_1      179.49(11)  3_655 1_555   3_555
	Zn5_1     Zn4       O1_2       137.56(15)  3_655 1_555   3_555
	Zn5_1     Zn4       O3_2       42.73(9)  3_655 1_555   3_555
	Zn5_1     Zn4       O1_1       93.40(10)  3_655 1_555   3_655
	Zn5_1     Zn4       O1_1       136.31(19)  3_655 1_555   7_455
	Zn5_1     Zn4       O3_1       88.53(7)  3_655 1_555   3_555
	Zn5_1     Zn4       O3_1       44.11(11)  3_655 1_555   7_555
	Zn5_1     Zn4       Co4        Invalid   3_655 1_555   1_555
	Zn5_1     Zn4       Fe4        Invalid   3_655 1_555   1_555
	Co5_1     Zn4       Zn5_1      0.000     3_655 1_555   3_655
	Co5_1     Zn4       Fe3_2      120.51(11)  3_655 1_555   2_565
	Co5_1     Zn4       Co3_2      120.51(11)  3_655 1_555   2_565
	Co5_1     Zn4       Zn3_2      120.51(11)  3_655 1_555   2_565
	Co5_1     Zn4       Zn3_1      121.03(3)  3_655 1_555   7_555
	Co5_1     Zn4       Fe3_1      121.03(3)  3_655 1_555   7_555
	Co5_1     Zn4       Co3_1      121.03(3)  3_655 1_555   7_555
	Co5_1     Zn4       Zn3_1      179.49(11)  3_655 1_555   3_555
	Co5_1     Zn4       Fe3_1      179.49(11)  3_655 1_555   3_555
	Co5_1     Zn4       Co3_1      179.49(11)  3_655 1_555   3_555
	Co5_1     Zn4       O1_2       137.56(15)  3_655 1_555   3_555
	Co5_1     Zn4       O3_2       42.73(9)  3_655 1_555   3_555
	Co5_1     Zn4       O1_1       93.40(10)  3_655 1_555   3_655
	Co5_1     Zn4       O1_1       136.31(19)  3_655 1_555   7_455
	Co5_1     Zn4       O3_1       88.53(7)  3_655 1_555   3_555
	Co5_1     Zn4       O3_1       44.11(11)  3_655 1_555   7_555
	Co5_1     Zn4       Co4        Invalid   3_655 1_555   1_555
	Co5_1     Zn4       Fe4        Invalid   3_655 1_555   1_555
	Fe5_1     Zn4       Co5_1      0.000     3_655 1_555   3_655
	Fe5_1     Zn4       Zn5_1      0.000     3_655 1_555   3_655
	Fe5_1     Zn4       Fe3_2      120.51(11)  3_655 1_555   2_565
	Fe5_1     Zn4       Co3_2      120.51(11)  3_655 1_555   2_565
	Fe5_1     Zn4       Zn3_2      120.51(11)  3_655 1_555   2_565
	Fe5_1     Zn4       Zn3_1      121.03(3)  3_655 1_555   7_555
	Fe5_1     Zn4       Fe3_1      121.03(3)  3_655 1_555   7_555
	Fe5_1     Zn4       Co3_1      121.03(3)  3_655 1_555   7_555
	Fe5_1     Zn4       Zn3_1      179.49(11)  3_655 1_555   3_555
	Fe5_1     Zn4       Fe3_1      179.49(11)  3_655 1_555   3_555
	Fe5_1     Zn4       Co3_1      179.49(11)  3_655 1_555   3_555
	Fe5_1     Zn4       O1_2       137.56(15)  3_655 1_555   3_555
	Fe5_1     Zn4       O3_2       42.73(9)  3_655 1_555   3_555
	Fe5_1     Zn4       O1_1       93.40(10)  3_655 1_555   3_655
	Fe5_1     Zn4       O1_1       136.31(19)  3_655 1_555   7_455
	Fe5_1     Zn4       O3_1       88.53(7)  3_655 1_555   3_555
	Fe5_1     Zn4       O3_1       44.11(11)  3_655 1_555   7_555
	Fe5_1     Zn4       Co4        Invalid   3_655 1_555   1_555
	Fe5_1     Zn4       Fe4        Invalid   3_655 1_555   1_555
	Zn5_1     Zn4       Fe5_1      58.55(7)  7_455 1_555   3_655
	Zn5_1     Zn4       Co5_1      58.55(7)  7_455 1_555   3_655
	Zn5_1     Zn4       Zn5_1      58.55(7)  7_455 1_555   3_655
	Zn5_1     Zn4       Fe3_2      120.51(11)  7_455 1_555   2_565
	Zn5_1     Zn4       Co3_2      120.51(11)  7_455 1_555   2_565
	Zn5_1     Zn4       Zn3_2      120.51(11)  7_455 1_555   2_565
	Zn5_1     Zn4       Zn3_1      179.49(11)  7_455 1_555   7_555
	Zn5_1     Zn4       Fe3_1      179.49(11)  7_455 1_555   7_555
	Zn5_1     Zn4       Co3_1      179.49(11)  7_455 1_555   7_555
	Zn5_1     Zn4       Zn3_1      121.03(3)  7_455 1_555   3_555
	Zn5_1     Zn4       Fe3_1      121.03(3)  7_455 1_555   3_555
	Zn5_1     Zn4       Co3_1      121.03(3)  7_455 1_555   3_555
	Zn5_1     Zn4       O1_2       137.56(15)  7_455 1_555   3_555
	Zn5_1     Zn4       O3_2       42.73(9)  7_455 1_555   3_555
	Zn5_1     Zn4       O1_1       136.31(19)  7_455 1_555   3_655
	Zn5_1     Zn4       O1_1       93.40(10)  7_455 1_555   7_455
	Zn5_1     Zn4       O3_1       44.11(11)  7_455 1_555   3_555
	Zn5_1     Zn4       O3_1       88.53(7)  7_455 1_555   7_555
	Zn5_1     Zn4       Co4        Invalid   7_455 1_555   1_555
	Zn5_1     Zn4       Fe4        Invalid   7_455 1_555   1_555
	Co5_1     Zn4       Zn5_1      0.000     7_455 1_555   7_455
	Co5_1     Zn4       Fe5_1      58.55(7)  7_455 1_555   3_655
	Co5_1     Zn4       Co5_1      58.55(7)  7_455 1_555   3_655
	Co5_1     Zn4       Zn5_1      58.55(7)  7_455 1_555   3_655
	Co5_1     Zn4       Fe3_2      120.51(11)  7_455 1_555   2_565
	Co5_1     Zn4       Co3_2      120.51(11)  7_455 1_555   2_565
	Co5_1     Zn4       Zn3_2      120.51(11)  7_455 1_555   2_565
	Co5_1     Zn4       Zn3_1      179.49(11)  7_455 1_555   7_555
	Co5_1     Zn4       Fe3_1      179.49(11)  7_455 1_555   7_555
	Co5_1     Zn4       Co3_1      179.49(11)  7_455 1_555   7_555
	Co5_1     Zn4       Zn3_1      121.03(3)  7_455 1_555   3_555
	Co5_1     Zn4       Fe3_1      121.03(3)  7_455 1_555   3_555
	Co5_1     Zn4       Co3_1      121.03(3)  7_455 1_555   3_555
	Co5_1     Zn4       O1_2       137.56(15)  7_455 1_555   3_555
	Co5_1     Zn4       O3_2       42.73(9)  7_455 1_555   3_555
	Co5_1     Zn4       O1_1       136.31(19)  7_455 1_555   3_655
	Co5_1     Zn4       O1_1       93.40(10)  7_455 1_555   7_455
	Co5_1     Zn4       O3_1       44.11(11)  7_455 1_555   3_555
	Co5_1     Zn4       O3_1       88.53(7)  7_455 1_555   7_555
	Co5_1     Zn4       Co4        Invalid   7_455 1_555   1_555
	Co5_1     Zn4       Fe4        Invalid   7_455 1_555   1_555
	Fe5_1     Zn4       Co5_1      0.000     7_455 1_555   7_455
	Fe5_1     Zn4       Zn5_1      0.000     7_455 1_555   7_455
	Fe5_1     Zn4       Fe5_1      58.55(7)  7_455 1_555   3_655
	Fe5_1     Zn4       Co5_1      58.55(7)  7_455 1_555   3_655
	Fe5_1     Zn4       Zn5_1      58.55(7)  7_455 1_555   3_655
	Fe5_1     Zn4       Fe3_2      120.51(11)  7_455 1_555   2_565
	Fe5_1     Zn4       Co3_2      120.51(11)  7_455 1_555   2_565
	Fe5_1     Zn4       Zn3_2      120.51(11)  7_455 1_555   2_565
	Fe5_1     Zn4       Zn3_1      179.49(11)  7_455 1_555   7_555
	Fe5_1     Zn4       Fe3_1      179.49(11)  7_455 1_555   7_555
	Fe5_1     Zn4       Co3_1      179.49(11)  7_455 1_555   7_555
	Fe5_1     Zn4       Zn3_1      121.03(3)  7_455 1_555   3_555
	Fe5_1     Zn4       Fe3_1      121.03(3)  7_455 1_555   3_555
	Fe5_1     Zn4       Co3_1      121.03(3)  7_455 1_555   3_555
	Fe5_1     Zn4       O1_2       137.56(15)  7_455 1_555   3_555
	Fe5_1     Zn4       O3_2       42.73(9)  7_455 1_555   3_555
	Fe5_1     Zn4       O1_1       136.31(19)  7_455 1_555   3_655
	Fe5_1     Zn4       O1_1       93.40(10)  7_455 1_555   7_455
	Fe5_1     Zn4       O3_1       44.11(11)  7_455 1_555   3_555
	Fe5_1     Zn4       O3_1       88.53(7)  7_455 1_555   7_555
	Fe5_1     Zn4       Co4        Invalid   7_455 1_555   1_555
	Fe5_1     Zn4       Fe4        Invalid   7_455 1_555   1_555
	Zn5_2     Zn4       Fe5_1      58.72(4)  3_555 1_555   7_455
	Zn5_2     Zn4       Co5_1      58.72(4)  3_555 1_555   7_455
	Zn5_2     Zn4       Zn5_1      58.72(4)  3_555 1_555   7_455
	Zn5_2     Zn4       Fe5_1      58.72(4)  3_555 1_555   3_655
	Zn5_2     Zn4       Co5_1      58.72(4)  3_555 1_555   3_655
	Zn5_2     Zn4       Zn5_1      58.72(4)  3_555 1_555   3_655
	Zn5_2     Zn4       Fe3_2      179.06(13)  3_555 1_555   2_565
	Zn5_2     Zn4       Co3_2      179.06(13)  3_555 1_555   2_565
	Zn5_2     Zn4       Zn3_2      179.06(13)  3_555 1_555   2_565
	Zn5_2     Zn4       Zn3_1      121.42(12)  3_555 1_555   7_555
	Zn5_2     Zn4       Fe3_1      121.42(12)  3_555 1_555   7_555
	Zn5_2     Zn4       Co3_1      121.42(12)  3_555 1_555   7_555
	Zn5_2     Zn4       Zn3_1      121.42(12)  3_555 1_555   3_555
	Zn5_2     Zn4       Fe3_1      121.42(12)  3_555 1_555   3_555
	Zn5_2     Zn4       Co3_1      121.42(12)  3_555 1_555   3_555
	Zn5_2     Zn4       O1_2       94.3(2)  3_555 1_555   3_555
	Zn5_2     Zn4       O3_2       86.11(12)  3_555 1_555   3_555
	Zn5_2     Zn4       O1_1       137.25(12)  3_555 1_555   3_655
	Zn5_2     Zn4       O1_1       137.25(12)  3_555 1_555   7_455
	Zn5_2     Zn4       O3_1       45.06(11)  3_555 1_555   3_555
	Zn5_2     Zn4       O3_1       45.06(11)  3_555 1_555   7_555
	Zn5_2     Zn4       Co4        Invalid   3_555 1_555   1_555
	Zn5_2     Zn4       Fe4        Invalid   3_555 1_555   1_555
	Co5_2     Zn4       Zn5_2      0.000     3_555 1_555   3_555
	Co5_2     Zn4       Fe5_1      58.72(4)  3_555 1_555   7_455
	Co5_2     Zn4       Co5_1      58.72(4)  3_555 1_555   7_455
	Co5_2     Zn4       Zn5_1      58.72(4)  3_555 1_555   7_455
	Co5_2     Zn4       Fe5_1      58.72(4)  3_555 1_555   3_655
	Co5_2     Zn4       Co5_1      58.72(4)  3_555 1_555   3_655
	Co5_2     Zn4       Zn5_1      58.72(4)  3_555 1_555   3_655
	Co5_2     Zn4       Fe3_2      179.06(13)  3_555 1_555   2_565
	Co5_2     Zn4       Co3_2      179.06(13)  3_555 1_555   2_565
	Co5_2     Zn4       Zn3_2      179.06(13)  3_555 1_555   2_565
	Co5_2     Zn4       Zn3_1      121.42(12)  3_555 1_555   7_555
	Co5_2     Zn4       Fe3_1      121.42(12)  3_555 1_555   7_555
	Co5_2     Zn4       Co3_1      121.42(12)  3_555 1_555   7_555
	Co5_2     Zn4       Zn3_1      121.42(12)  3_555 1_555   3_555
	Co5_2     Zn4       Fe3_1      121.42(12)  3_555 1_555   3_555
	Co5_2     Zn4       Co3_1      121.42(12)  3_555 1_555   3_555
	Co5_2     Zn4       O1_2       94.3(2)  3_555 1_555   3_555
	Co5_2     Zn4       O3_2       86.11(12)  3_555 1_555   3_555
	Co5_2     Zn4       O1_1       137.25(12)  3_555 1_555   3_655
	Co5_2     Zn4       O1_1       137.25(12)  3_555 1_555   7_455
	Co5_2     Zn4       O3_1       45.06(11)  3_555 1_555   3_555
	Co5_2     Zn4       O3_1       45.06(11)  3_555 1_555   7_555
	Co5_2     Zn4       Co4        Invalid   3_555 1_555   1_555
	Co5_2     Zn4       Fe4        Invalid   3_555 1_555   1_555
	Fe5_2     Zn4       Co5_2      0.000     3_555 1_555   3_555
	Fe5_2     Zn4       Zn5_2      0.000     3_555 1_555   3_555
	Fe5_2     Zn4       Fe5_1      58.72(4)  3_555 1_555   7_455
	Fe5_2     Zn4       Co5_1      58.72(4)  3_555 1_555   7_455
	Fe5_2     Zn4       Zn5_1      58.72(4)  3_555 1_555   7_455
	Fe5_2     Zn4       Fe5_1      58.72(4)  3_555 1_555   3_655
	Fe5_2     Zn4       Co5_1      58.72(4)  3_555 1_555   3_655
	Fe5_2     Zn4       Zn5_1      58.72(4)  3_555 1_555   3_655
	Fe5_2     Zn4       Fe3_2      179.06(13)  3_555 1_555   2_565
	Fe5_2     Zn4       Co3_2      179.06(13)  3_555 1_555   2_565
	Fe5_2     Zn4       Zn3_2      179.06(13)  3_555 1_555   2_565
	Fe5_2     Zn4       Zn3_1      121.42(12)  3_555 1_555   7_555
	Fe5_2     Zn4       Fe3_1      121.42(12)  3_555 1_555   7_555
	Fe5_2     Zn4       Co3_1      121.42(12)  3_555 1_555   7_555
	Fe5_2     Zn4       Zn3_1      121.42(12)  3_555 1_555   3_555
	Fe5_2     Zn4       Fe3_1      121.42(12)  3_555 1_555   3_555
	Fe5_2     Zn4       Co3_1      121.42(12)  3_555 1_555   3_555
	Fe5_2     Zn4       O1_2       94.3(2)  3_555 1_555   3_555
	Fe5_2     Zn4       O3_2       86.11(12)  3_555 1_555   3_555
	Fe5_2     Zn4       O1_1       137.25(12)  3_555 1_555   3_655
	Fe5_2     Zn4       O1_1       137.25(12)  3_555 1_555   7_455
	Fe5_2     Zn4       O3_1       45.06(11)  3_555 1_555   3_555
	Fe5_2     Zn4       O3_1       45.06(11)  3_555 1_555   7_555
	Fe5_2     Zn4       Co4        Invalid   3_555 1_555   1_555
	Fe5_2     Zn4       Fe4        Invalid   3_555 1_555   1_555
	Zn5_1     Fe5_1     Co5_1      Invalid   1_555 1_555   1_555
	O5_2      Fe5_1     Zn5_1      Invalid   9_545 1_555   1_555
	O5_2      Fe5_1     Co5_1      Invalid   9_545 1_555   1_555
	O5_1      Fe5_1     O5_2       97.60(9) 12_655 1_555   9_545
	O5_1      Fe5_1     Zn5_1      Invalid  12_655 1_555   1_555
	O5_1      Fe5_1     Co5_1      Invalid  12_655 1_555   1_555
	O6        Fe5_1     O5_1       97.7(2)  3_655 1_555  12_655
	O6        Fe5_1     O5_2       98.35(16)  3_655 1_555   9_545
	O6        Fe5_1     Zn5_1      Invalid   3_655 1_555   1_555
	O6        Fe5_1     Co5_1      Invalid   3_655 1_555   1_555
	O4        Fe5_1     O6         173.31(17)  9_555 1_555   3_655
	O4        Fe5_1     O5_1       87.7(2)  9_555 1_555  12_655
	O4        Fe5_1     O5_2       84.77(16)  9_555 1_555   9_545
	O4        Fe5_1     Zn5_1      Invalid   9_555 1_555   1_555
	O4        Fe5_1     Co5_1      Invalid   9_555 1_555   1_555
	O3_2      Fe5_1     O4         90.75(13)  1_655 1_555   9_555
	O3_2      Fe5_1     O6         85.16(14)  1_655 1_555   3_655
	O3_2      Fe5_1     O5_1       91.86(16)  1_655 1_555  12_655
	O3_2      Fe5_1     O5_2       169.34(16)  1_655 1_555   9_545
	O3_2      Fe5_1     Zn5_1      Invalid   1_655 1_555   1_555
	O3_2      Fe5_1     Co5_1      Invalid   1_655 1_555   1_555
	O3_1      Fe5_1     O3_2       81.82(8)  4_655 1_555   1_655
	O3_1      Fe5_1     O4         88.1(2)  4_655 1_555   9_555
	O3_1      Fe5_1     O6         86.1(2)  4_655 1_555   3_655
	O3_1      Fe5_1     O5_1       172.37(13)  4_655 1_555  12_655
	O3_1      Fe5_1     O5_2       88.36(15)  4_655 1_555   9_545
	O3_1      Fe5_1     Zn5_1      Invalid   4_655 1_555   1_555
	O3_1      Fe5_1     Co5_1      Invalid   4_655 1_555   1_555
	Zn5_2     Fe5_1     O3_1       134.44(13)  9_555 1_555   4_655
	Zn5_2     Fe5_1     O3_2       93.78(14)  9_555 1_555   1_655
	Zn5_2     Fe5_1     O4         46.5(2)  9_555 1_555   9_555
	Zn5_2     Fe5_1     O6         139.0(2)  9_555 1_555   3_655
	Zn5_2     Fe5_1     O5_1       41.31(11)  9_555 1_555  12_655
	Zn5_2     Fe5_1     O5_2       90.14(14)  9_555 1_555   9_545
	Zn5_2     Fe5_1     Zn5_1      Invalid   9_555 1_555   1_555
	Zn5_2     Fe5_1     Co5_1      Invalid   9_555 1_555   1_555
	Co5_2     Fe5_1     Zn5_2      0.000     9_555 1_555   9_555
	Co5_2     Fe5_1     O3_1       134.44(13)  9_555 1_555   4_655
	Co5_2     Fe5_1     O3_2       93.78(14)  9_555 1_555   1_655
	Co5_2     Fe5_1     O4         46.5(2)  9_555 1_555   9_555
	Co5_2     Fe5_1     O6         139.0(2)  9_555 1_555   3_655
	Co5_2     Fe5_1     O5_1       41.31(11)  9_555 1_555  12_655
	Co5_2     Fe5_1     O5_2       90.14(14)  9_555 1_555   9_545
	Co5_2     Fe5_1     Zn5_1      Invalid   9_555 1_555   1_555
	Co5_2     Fe5_1     Co5_1      Invalid   9_555 1_555   1_555
	Fe5_2     Fe5_1     Co5_2      0.000     9_555 1_555   9_555
	Fe5_2     Fe5_1     Zn5_2      0.000     9_555 1_555   9_555
	Fe5_2     Fe5_1     O3_1       134.44(13)  9_555 1_555   4_655
	Fe5_2     Fe5_1     O3_2       93.78(14)  9_555 1_555   1_655
	Fe5_2     Fe5_1     O4         46.5(2)  9_555 1_555   9_555
	Fe5_2     Fe5_1     O6         139.0(2)  9_555 1_555   3_655
	Fe5_2     Fe5_1     O5_1       41.31(11)  9_555 1_555  12_655
	Fe5_2     Fe5_1     O5_2       90.14(14)  9_555 1_555   9_545
	Fe5_2     Fe5_1     Zn5_1      Invalid   9_555 1_555   1_555
	Fe5_2     Fe5_1     Co5_1      Invalid   9_555 1_555   1_555
	Zn5_1     Fe5_1     Fe5_2      59.81(6)  4_655 1_555   9_555
	Zn5_1     Fe5_1     Co5_2      59.81(6)  4_655 1_555   9_555
	Zn5_1     Fe5_1     Zn5_2      59.81(6)  4_655 1_555   9_555
	Zn5_1     Fe5_1     O3_1       92.63(10)  4_655 1_555   4_655
	Zn5_1     Fe5_1     O3_2       135.85(8)  4_655 1_555   1_655
	Zn5_1     Fe5_1     O4         45.16(11)  4_655 1_555   9_555
	Zn5_1     Fe5_1     O6         138.42(13)  4_655 1_555   3_655
	Zn5_1     Fe5_1     O5_1       88.92(10)  4_655 1_555  12_655
	Zn5_1     Fe5_1     O5_2       40.10(9)  4_655 1_555   9_545
	Zn5_1     Fe5_1     Zn5_1      Invalid   4_655 1_555   1_555
	Zn5_1     Fe5_1     Co5_1      Invalid   4_655 1_555   1_555
	Co5_1     Fe5_1     Zn5_1      0.000     4_655 1_555   4_655
	Co5_1     Fe5_1     Fe5_2      59.81(6)  4_655 1_555   9_555
	Co5_1     Fe5_1     Co5_2      59.81(6)  4_655 1_555   9_555
	Co5_1     Fe5_1     Zn5_2      59.81(6)  4_655 1_555   9_555
	Co5_1     Fe5_1     O3_1       92.63(10)  4_655 1_555   4_655
	Co5_1     Fe5_1     O3_2       135.85(8)  4_655 1_555   1_655
	Co5_1     Fe5_1     O4         45.16(11)  4_655 1_555   9_555
	Co5_1     Fe5_1     O6         138.42(13)  4_655 1_555   3_655
	Co5_1     Fe5_1     O5_1       88.92(10)  4_655 1_555  12_655
	Co5_1     Fe5_1     O5_2       40.10(9)  4_655 1_555   9_545
	Co5_1     Fe5_1     Zn5_1      Invalid   4_655 1_555   1_555
	Co5_1     Fe5_1     Co5_1      Invalid   4_655 1_555   1_555
	Fe5_1     Fe5_1     Co5_1      0.000     4_655 1_555   4_655
	Fe5_1     Fe5_1     Zn5_1      0.000     4_655 1_555   4_655
	Fe5_1     Fe5_1     Fe5_2      59.81(6)  4_655 1_555   9_555
	Fe5_1     Fe5_1     Co5_2      59.81(6)  4_655 1_555   9_555
	Fe5_1     Fe5_1     Zn5_2      59.81(6)  4_655 1_555   9_555
	Fe5_1     Fe5_1     O3_1       92.63(10)  4_655 1_555   4_655
	Fe5_1     Fe5_1     O3_2       135.85(8)  4_655 1_555   1_655
	Fe5_1     Fe5_1     O4         45.16(11)  4_655 1_555   9_555
	Fe5_1     Fe5_1     O6         138.42(13)  4_655 1_555   3_655
	Fe5_1     Fe5_1     O5_1       88.92(10)  4_655 1_555  12_655
	Fe5_1     Fe5_1     O5_2       40.10(9)  4_655 1_555   9_545
	Fe5_1     Fe5_1     Zn5_1      Invalid   4_655 1_555   1_555
	Fe5_1     Fe5_1     Co5_1      Invalid   4_655 1_555   1_555
	Zn5_1     Fe5_1     Fe5_1      180.00000(14)  4_755 1_555   4_655
	Zn5_1     Fe5_1     Co5_1      180.00000(14)  4_755 1_555   4_655
	Zn5_1     Fe5_1     Zn5_1      180.00000(14)  4_755 1_555   4_655
	Zn5_1     Fe5_1     Fe5_2      120.19(6)  4_755 1_555   9_555
	Zn5_1     Fe5_1     Co5_2      120.19(6)  4_755 1_555   9_555
	Zn5_1     Fe5_1     Zn5_2      120.19(6)  4_755 1_555   9_555
	Zn5_1     Fe5_1     O3_1       87.37(10)  4_755 1_555   4_655
	Zn5_1     Fe5_1     O3_2       44.15(8)  4_755 1_555   1_655
	Zn5_1     Fe5_1     O4         134.84(11)  4_755 1_555   9_555
	Zn5_1     Fe5_1     O6         41.58(13)  4_755 1_555   3_655
	Zn5_1     Fe5_1     O5_1       91.08(10)  4_755 1_555  12_655
	Zn5_1     Fe5_1     O5_2       139.90(9)  4_755 1_555   9_545
	Zn5_1     Fe5_1     Zn5_1      Invalid   4_755 1_555   1_555
	Zn5_1     Fe5_1     Co5_1      Invalid   4_755 1_555   1_555
	Co5_1     Fe5_1     Zn5_1      0.000     4_755 1_555   4_755
	Co5_1     Fe5_1     Fe5_1      180.00000(14)  4_755 1_555   4_655
	Co5_1     Fe5_1     Co5_1      180.00000(14)  4_755 1_555   4_655
	Co5_1     Fe5_1     Zn5_1      180.00000(14)  4_755 1_555   4_655
	Co5_1     Fe5_1     Fe5_2      120.19(6)  4_755 1_555   9_555
	Co5_1     Fe5_1     Co5_2      120.19(6)  4_755 1_555   9_555
	Co5_1     Fe5_1     Zn5_2      120.19(6)  4_755 1_555   9_555
	Co5_1     Fe5_1     O3_1       87.37(10)  4_755 1_555   4_655
	Co5_1     Fe5_1     O3_2       44.15(8)  4_755 1_555   1_655
	Co5_1     Fe5_1     O4         134.84(11)  4_755 1_555   9_555
	Co5_1     Fe5_1     O6         41.58(13)  4_755 1_555   3_655
	Co5_1     Fe5_1     O5_1       91.08(10)  4_755 1_555  12_655
	Co5_1     Fe5_1     O5_2       139.90(9)  4_755 1_555   9_545
	Co5_1     Fe5_1     Zn5_1      Invalid   4_755 1_555   1_555
	Co5_1     Fe5_1     Co5_1      Invalid   4_755 1_555   1_555
	Fe5_1     Fe5_1     Co5_1      0.000     4_755 1_555   4_755
	Fe5_1     Fe5_1     Zn5_1      0.000     4_755 1_555   4_755
	Fe5_1     Fe5_1     Fe5_1      180.00000(14)  4_755 1_555   4_655
	Fe5_1     Fe5_1     Co5_1      180.00000(14)  4_755 1_555   4_655
	Fe5_1     Fe5_1     Zn5_1      180.00000(14)  4_755 1_555   4_655
	Fe5_1     Fe5_1     Fe5_2      120.19(6)  4_755 1_555   9_555
	Fe5_1     Fe5_1     Co5_2      120.19(6)  4_755 1_555   9_555
	Fe5_1     Fe5_1     Zn5_2      120.19(6)  4_755 1_555   9_555
	Fe5_1     Fe5_1     O3_1       87.37(10)  4_755 1_555   4_655
	Fe5_1     Fe5_1     O3_2       44.15(8)  4_755 1_555   1_655
	Fe5_1     Fe5_1     O4         134.84(11)  4_755 1_555   9_555
	Fe5_1     Fe5_1     O6         41.58(13)  4_755 1_555   3_655
	Fe5_1     Fe5_1     O5_1       91.08(10)  4_755 1_555  12_655
	Fe5_1     Fe5_1     O5_2       139.90(9)  4_755 1_555   9_545
	Fe5_1     Fe5_1     Zn5_1      Invalid   4_755 1_555   1_555
	Fe5_1     Fe5_1     Co5_1      Invalid   4_755 1_555   1_555
	Zn5_2     Fe5_1     Fe5_1      60.19(6)  1_655 1_555   4_755
	Zn5_2     Fe5_1     Co5_1      60.19(6)  1_655 1_555   4_755
	Zn5_2     Fe5_1     Zn5_1      60.19(6)  1_655 1_555   4_755
	Zn5_2     Fe5_1     Fe5_1      119.81(6)  1_655 1_555   4_655
	Zn5_2     Fe5_1     Co5_1      119.81(6)  1_655 1_555   4_655
	Zn5_2     Fe5_1     Zn5_1      119.81(6)  1_655 1_555   4_655
	Zn5_2     Fe5_1     Fe5_2      178.54(12)  1_655 1_555   9_555
	Zn5_2     Fe5_1     Co5_2      178.54(12)  1_655 1_555   9_555
	Zn5_2     Fe5_1     Zn5_2      178.54(12)  1_655 1_555   9_555
	Zn5_2     Fe5_1     O3_1       46.62(10)  1_655 1_555   4_655
	Zn5_2     Fe5_1     O3_2       87.37(14)  1_655 1_555   1_655
	Zn5_2     Fe5_1     O4         134.4(2)  1_655 1_555   9_555
	Zn5_2     Fe5_1     O6         40.2(2)  1_655 1_555   3_655
	Zn5_2     Fe5_1     O5_1       137.81(14)  1_655 1_555  12_655
	Zn5_2     Fe5_1     O5_2       88.88(13)  1_655 1_555   9_545
	Zn5_2     Fe5_1     Zn5_1      Invalid   1_655 1_555   1_555
	Zn5_2     Fe5_1     Co5_1      Invalid   1_655 1_555   1_555
	Co5_2     Fe5_1     Zn5_2      0.000     1_655 1_555   1_655
	Co5_2     Fe5_1     Fe5_1      60.19(6)  1_655 1_555   4_755
	Co5_2     Fe5_1     Co5_1      60.19(6)  1_655 1_555   4_755
	Co5_2     Fe5_1     Zn5_1      60.19(6)  1_655 1_555   4_755
	Co5_2     Fe5_1     Fe5_1      119.81(6)  1_655 1_555   4_655
	Co5_2     Fe5_1     Co5_1      119.81(6)  1_655 1_555   4_655
	Co5_2     Fe5_1     Zn5_1      119.81(6)  1_655 1_555   4_655
	Co5_2     Fe5_1     Fe5_2      178.54(12)  1_655 1_555   9_555
	Co5_2     Fe5_1     Co5_2      178.54(12)  1_655 1_555   9_555
	Co5_2     Fe5_1     Zn5_2      178.54(12)  1_655 1_555   9_555
	Co5_2     Fe5_1     O3_1       46.62(10)  1_655 1_555   4_655
	Co5_2     Fe5_1     O3_2       87.37(14)  1_655 1_555   1_655
	Co5_2     Fe5_1     O4         134.4(2)  1_655 1_555   9_555
	Co5_2     Fe5_1     O6         40.2(2)  1_655 1_555   3_655
	Co5_2     Fe5_1     O5_1       137.81(14)  1_655 1_555  12_655
	Co5_2     Fe5_1     O5_2       88.88(13)  1_655 1_555   9_545
	Co5_2     Fe5_1     Zn5_1      Invalid   1_655 1_555   1_555
	Co5_2     Fe5_1     Co5_1      Invalid   1_655 1_555   1_555
	Fe5_2     Fe5_1     Co5_2      0.000     1_655 1_555   1_655
	Fe5_2     Fe5_1     Zn5_2      0.000     1_655 1_555   1_655
	Fe5_2     Fe5_1     Fe5_1      60.19(6)  1_655 1_555   4_755
	Fe5_2     Fe5_1     Co5_1      60.19(6)  1_655 1_555   4_755
	Fe5_2     Fe5_1     Zn5_1      60.19(6)  1_655 1_555   4_755
	Fe5_2     Fe5_1     Fe5_1      119.81(6)  1_655 1_555   4_655
	Fe5_2     Fe5_1     Co5_1      119.81(6)  1_655 1_555   4_655
	Fe5_2     Fe5_1     Zn5_1      119.81(6)  1_655 1_555   4_655
	Fe5_2     Fe5_1     Fe5_2      178.54(12)  1_655 1_555   9_555
	Fe5_2     Fe5_1     Co5_2      178.54(12)  1_655 1_555   9_555
	Fe5_2     Fe5_1     Zn5_2      178.54(12)  1_655 1_555   9_555
	Fe5_2     Fe5_1     O3_1       46.62(10)  1_655 1_555   4_655
	Fe5_2     Fe5_1     O3_2       87.37(14)  1_655 1_555   1_655
	Fe5_2     Fe5_1     O4         134.4(2)  1_655 1_555   9_555
	Fe5_2     Fe5_1     O6         40.2(2)  1_655 1_555   3_655
	Fe5_2     Fe5_1     O5_1       137.81(14)  1_655 1_555  12_655
	Fe5_2     Fe5_1     O5_2       88.88(13)  1_655 1_555   9_545
	Fe5_2     Fe5_1     Zn5_1      Invalid   1_655 1_555   1_555
	Fe5_2     Fe5_1     Co5_1      Invalid   1_655 1_555   1_555
	Co4       Fe5_1     Fe5_2      60.96(8)  3_655 1_555   1_655
	Co4       Fe5_1     Co5_2      60.96(8)  3_655 1_555   1_655
	Co4       Fe5_1     Zn5_2      60.96(8)  3_655 1_555   1_655
	Co4       Fe5_1     Fe5_1      60.72(3)  3_655 1_555   4_755
	Co4       Fe5_1     Co5_1      60.72(3)  3_655 1_555   4_755
	Co4       Fe5_1     Zn5_1      60.72(3)  3_655 1_555   4_755
	Co4       Fe5_1     Fe5_1      119.28(3)  3_655 1_555   4_655
	Co4       Fe5_1     Co5_1      119.28(3)  3_655 1_555   4_655
	Co4       Fe5_1     Zn5_1      119.28(3)  3_655 1_555   4_655
	Co4       Fe5_1     Fe5_2      120.50(10)  3_655 1_555   9_555
	Co4       Fe5_1     Co5_2      120.50(10)  3_655 1_555   9_555
	Co4       Fe5_1     Zn5_2      120.50(10)  3_655 1_555   9_555
	Co4       Fe5_1     O3_1       39.94(9)  3_655 1_555   4_655
	Co4       Fe5_1     O3_2       41.89(14)  3_655 1_555   1_655
	Co4       Fe5_1     O4         88.58(9)  3_655 1_555   9_555
	Co4       Fe5_1     O6         84.84(9)  3_655 1_555   3_655
	Co4       Fe5_1     O5_1       133.53(12)  3_655 1_555  12_655
	Co4       Fe5_1     O5_2       128.11(14)  3_655 1_555   9_545
	Co4       Fe5_1     Zn5_1      Invalid   3_655 1_555   1_555
	Co4       Fe5_1     Co5_1      Invalid   3_655 1_555   1_555
	Fe4       Fe5_1     Co4        0.000     3_655 1_555   3_655
	Fe4       Fe5_1     Fe5_2      60.96(8)  3_655 1_555   1_655
	Fe4       Fe5_1     Co5_2      60.96(8)  3_655 1_555   1_655
	Fe4       Fe5_1     Zn5_2      60.96(8)  3_655 1_555   1_655
	Fe4       Fe5_1     Fe5_1      60.72(3)  3_655 1_555   4_755
	Fe4       Fe5_1     Co5_1      60.72(3)  3_655 1_555   4_755
	Fe4       Fe5_1     Zn5_1      60.72(3)  3_655 1_555   4_755
	Fe4       Fe5_1     Fe5_1      119.28(3)  3_655 1_555   4_655
	Fe4       Fe5_1     Co5_1      119.28(3)  3_655 1_555   4_655
	Fe4       Fe5_1     Zn5_1      119.28(3)  3_655 1_555   4_655
	Fe4       Fe5_1     Fe5_2      120.50(10)  3_655 1_555   9_555
	Fe4       Fe5_1     Co5_2      120.50(10)  3_655 1_555   9_555
	Fe4       Fe5_1     Zn5_2      120.50(10)  3_655 1_555   9_555
	Fe4       Fe5_1     O3_1       39.94(9)  3_655 1_555   4_655
	Fe4       Fe5_1     O3_2       41.89(14)  3_655 1_555   1_655
	Fe4       Fe5_1     O4         88.58(9)  3_655 1_555   9_555
	Fe4       Fe5_1     O6         84.84(9)  3_655 1_555   3_655
	Fe4       Fe5_1     O5_1       133.53(12)  3_655 1_555  12_655
	Fe4       Fe5_1     O5_2       128.11(14)  3_655 1_555   9_545
	Fe4       Fe5_1     Zn5_1      Invalid   3_655 1_555   1_555
	Fe4       Fe5_1     Co5_1      Invalid   3_655 1_555   1_555
	Zn4       Fe5_1     Fe4        0.000     3_655 1_555   3_655
	Zn4       Fe5_1     Co4        0.000     3_655 1_555   3_655
	Zn4       Fe5_1     Fe5_2      60.96(8)  3_655 1_555   1_655
	Zn4       Fe5_1     Co5_2      60.96(8)  3_655 1_555   1_655
	Zn4       Fe5_1     Zn5_2      60.96(8)  3_655 1_555   1_655
	Zn4       Fe5_1     Fe5_1      60.72(3)  3_655 1_555   4_755
	Zn4       Fe5_1     Co5_1      60.72(3)  3_655 1_555   4_755
	Zn4       Fe5_1     Zn5_1      60.72(3)  3_655 1_555   4_755
	Zn4       Fe5_1     Fe5_1      119.28(3)  3_655 1_555   4_655
	Zn4       Fe5_1     Co5_1      119.28(3)  3_655 1_555   4_655
	Zn4       Fe5_1     Zn5_1      119.28(3)  3_655 1_555   4_655
	Zn4       Fe5_1     Fe5_2      120.50(10)  3_655 1_555   9_555
	Zn4       Fe5_1     Co5_2      120.50(10)  3_655 1_555   9_555
	Zn4       Fe5_1     Zn5_2      120.50(10)  3_655 1_555   9_555
	Zn4       Fe5_1     O3_1       39.94(9)  3_655 1_555   4_655
	Zn4       Fe5_1     O3_2       41.89(14)  3_655 1_555   1_655
	Zn4       Fe5_1     O4         88.58(9)  3_655 1_555   9_555
	Zn4       Fe5_1     O6         84.84(9)  3_655 1_555   3_655
	Zn4       Fe5_1     O5_1       133.53(12)  3_655 1_555  12_655
	Zn4       Fe5_1     O5_2       128.11(14)  3_655 1_555   9_545
	Zn4       Fe5_1     Zn5_1      Invalid   3_655 1_555   1_555
	Zn4       Fe5_1     Co5_1      Invalid   3_655 1_555   1_555
	Zn5_2     Fe5_2     Co5_2      Invalid   1_555 1_555   1_555
	O5_1      Fe5_2     Zn5_2      Invalid   1_455 1_555   1_555
	O5_1      Fe5_2     Co5_2      Invalid   1_455 1_555   1_555
	O5_1      Fe5_2     O5_1       94.96(16)  4_655 1_555   1_455
	O5_1      Fe5_2     Zn5_2      Invalid   4_655 1_555   1_555
	O5_1      Fe5_2     Co5_2      Invalid   4_655 1_555   1_555
	O6        Fe5_2     O5_1       98.13(16)  3_555 1_555   4_655
	O6        Fe5_2     O5_1       98.13(16)  3_555 1_555   1_455
	O6        Fe5_2     Zn5_2      Invalid   3_555 1_555   1_555
	O6        Fe5_2     Co5_2      Invalid   3_555 1_555   1_555
	O4        Fe5_2     O6         172.3(2)  1_555 1_555   3_555
	O4        Fe5_2     O5_1       87.05(18)  1_555 1_555   4_655
	O4        Fe5_2     O5_1       87.05(18)  1_555 1_555   1_455
	O4        Fe5_2     Zn5_2      Invalid   1_555 1_555   1_555
	O4        Fe5_2     Co5_2      Invalid   1_555 1_555   1_555
	O3_1      Fe5_2     O4         88.38(16)  4_555 1_555   1_555
	O3_1      Fe5_2     O6         85.69(17)  4_555 1_555   3_555
	O3_1      Fe5_2     O5_1       170.92(13)  4_555 1_555   4_655
	O3_1      Fe5_2     O5_1       92.63(8)  4_555 1_555   1_455
	O3_1      Fe5_2     Zn5_2      Invalid   4_555 1_555   1_555
	O3_1      Fe5_2     Co5_2      Invalid   4_555 1_555   1_555
	O3_1      Fe5_2     O3_1       79.40(15)  1_555 1_555   4_555
	O3_1      Fe5_2     O4         88.38(16)  1_555 1_555   1_555
	O3_1      Fe5_2     O6         85.69(17)  1_555 1_555   3_555
	O3_1      Fe5_2     O5_1       92.63(8)  1_555 1_555   4_655
	O3_1      Fe5_2     O5_1       170.92(13)  1_555 1_555   1_455
	O3_1      Fe5_2     Zn5_2      Invalid   1_555 1_555   1_555
	O3_1      Fe5_2     Co5_2      Invalid   1_555 1_555   1_555
	Co5_1     Fe5_2     O3_1       92.71(10)  9_445 1_555   1_555
	Co5_1     Fe5_2     O3_1       133.61(15)  9_445 1_555   4_555
	Co5_1     Fe5_2     O4         45.45(12)  9_445 1_555   1_555
	Co5_1     Fe5_2     O6         139.72(11)  9_445 1_555   3_555
	Co5_1     Fe5_2     O5_1       41.66(12)  9_445 1_555   4_655
	Co5_1     Fe5_2     O5_1       89.67(16)  9_445 1_555   1_455
	Co5_1     Fe5_2     Zn5_2      Invalid   9_445 1_555   1_555
	Co5_1     Fe5_2     Co5_2      Invalid   9_445 1_555   1_555
	Zn5_1     Fe5_2     Co5_1      0.000     9_445 1_555   9_445
	Zn5_1     Fe5_2     O3_1       92.71(10)  9_445 1_555   1_555
	Zn5_1     Fe5_2     O3_1       133.61(15)  9_445 1_555   4_555
	Zn5_1     Fe5_2     O4         45.45(12)  9_445 1_555   1_555
	Zn5_1     Fe5_2     O6         139.72(11)  9_445 1_555   3_555
	Zn5_1     Fe5_2     O5_1       41.66(12)  9_445 1_555   4_655
	Zn5_1     Fe5_2     O5_1       89.67(16)  9_445 1_555   1_455
	Zn5_1     Fe5_2     Zn5_2      Invalid   9_445 1_555   1_555
	Zn5_1     Fe5_2     Co5_2      Invalid   9_445 1_555   1_555
	Fe5_1     Fe5_2     Zn5_1      0.000     9_445 1_555   9_445
	Fe5_1     Fe5_2     Co5_1      0.000     9_445 1_555   9_445
	Fe5_1     Fe5_2     O3_1       92.71(10)  9_445 1_555   1_555
	Fe5_1     Fe5_2     O3_1       133.61(15)  9_445 1_555   4_555
	Fe5_1     Fe5_2     O4         45.45(12)  9_445 1_555   1_555
	Fe5_1     Fe5_2     O6         139.72(11)  9_445 1_555   3_555
	Fe5_1     Fe5_2     O5_1       41.66(12)  9_445 1_555   4_655
	Fe5_1     Fe5_2     O5_1       89.67(16)  9_445 1_555   1_455
	Fe5_1     Fe5_2     Zn5_2      Invalid   9_445 1_555   1_555
	Fe5_1     Fe5_2     Co5_2      Invalid   9_445 1_555   1_555
	Zn5_1     Fe5_2     Fe5_1      60.38(12) 12_545 1_555   9_445
	Zn5_1     Fe5_2     Zn5_1      60.38(12) 12_545 1_555   9_445
	Zn5_1     Fe5_2     Co5_1      60.38(12) 12_545 1_555   9_445
	Zn5_1     Fe5_2     O3_1       133.61(15) 12_545 1_555   1_555
	Zn5_1     Fe5_2     O3_1       92.71(10) 12_545 1_555   4_555
	Zn5_1     Fe5_2     O4         45.45(12) 12_545 1_555   1_555
	Zn5_1     Fe5_2     O6         139.72(11) 12_545 1_555   3_555
	Zn5_1     Fe5_2     O5_1       89.67(16) 12_545 1_555   4_655
	Zn5_1     Fe5_2     O5_1       41.66(12) 12_545 1_555   1_455
	Zn5_1     Fe5_2     Zn5_2      Invalid  12_545 1_555   1_555
	Zn5_1     Fe5_2     Co5_2      Invalid  12_545 1_555   1_555
	Fe5_1     Fe5_2     Zn5_1      0.000    12_545 1_555  12_545
	Fe5_1     Fe5_2     Fe5_1      60.38(12) 12_545 1_555   9_445
	Fe5_1     Fe5_2     Zn5_1      60.38(12) 12_545 1_555   9_445
	Fe5_1     Fe5_2     Co5_1      60.38(12) 12_545 1_555   9_445
	Fe5_1     Fe5_2     O3_1       133.61(15) 12_545 1_555   1_555
	Fe5_1     Fe5_2     O3_1       92.71(10) 12_545 1_555   4_555
	Fe5_1     Fe5_2     O4         45.45(12) 12_545 1_555   1_555
	Fe5_1     Fe5_2     O6         139.72(11) 12_545 1_555   3_555
	Fe5_1     Fe5_2     O5_1       89.67(16) 12_545 1_555   4_655
	Fe5_1     Fe5_2     O5_1       41.66(12) 12_545 1_555   1_455
	Fe5_1     Fe5_2     Zn5_2      Invalid  12_545 1_555   1_555
	Fe5_1     Fe5_2     Co5_2      Invalid  12_545 1_555   1_555
	Co5_1     Fe5_2     Fe5_1      0.000    12_545 1_555  12_545
	Co5_1     Fe5_2     Zn5_1      0.000    12_545 1_555  12_545
	Co5_1     Fe5_2     Fe5_1      60.38(12) 12_545 1_555   9_445
	Co5_1     Fe5_2     Zn5_1      60.38(12) 12_545 1_555   9_445
	Co5_1     Fe5_2     Co5_1      60.38(12) 12_545 1_555   9_445
	Co5_1     Fe5_2     O3_1       133.61(15) 12_545 1_555   1_555
	Co5_1     Fe5_2     O3_1       92.71(10) 12_545 1_555   4_555
	Co5_1     Fe5_2     O4         45.45(12) 12_545 1_555   1_555
	Co5_1     Fe5_2     O6         139.72(11) 12_545 1_555   3_555
	Co5_1     Fe5_2     O5_1       89.67(16) 12_545 1_555   4_655
	Co5_1     Fe5_2     O5_1       41.66(12) 12_545 1_555   1_455
	Co5_1     Fe5_2     Zn5_2      Invalid  12_545 1_555   1_555
	Co5_1     Fe5_2     Co5_2      Invalid  12_545 1_555   1_555
	Zn5_1     Fe5_2     Co5_1      119.978(3)  1_455 1_555  12_545
	Zn5_1     Fe5_2     Fe5_1      119.978(3)  1_455 1_555  12_545
	Zn5_1     Fe5_2     Zn5_1      119.978(3)  1_455 1_555  12_545
	Zn5_1     Fe5_2     Fe5_1      178.54(12)  1_455 1_555   9_445
	Zn5_1     Fe5_2     Zn5_1      178.54(12)  1_455 1_555   9_445
	Zn5_1     Fe5_2     Co5_1      178.54(12)  1_455 1_555   9_445
	Zn5_1     Fe5_2     O3_1       86.10(14)  1_455 1_555   1_555
	Zn5_1     Fe5_2     O3_1       45.32(10)  1_455 1_555   4_555
	Zn5_1     Fe5_2     O4         133.59(14)  1_455 1_555   1_555
	Zn5_1     Fe5_2     O6         41.07(10)  1_455 1_555   3_555
	Zn5_1     Fe5_2     O5_1       139.19(17)  1_455 1_555   4_655
	Zn5_1     Fe5_2     O5_1       91.38(11)  1_455 1_555   1_455
	Zn5_1     Fe5_2     Zn5_2      Invalid   1_455 1_555   1_555
	Zn5_1     Fe5_2     Co5_2      Invalid   1_455 1_555   1_555
	Co5_1     Fe5_2     Zn5_1      0.000     1_455 1_555   1_455
	Co5_1     Fe5_2     Co5_1      119.978(3)  1_455 1_555  12_545
	Co5_1     Fe5_2     Fe5_1      119.978(3)  1_455 1_555  12_545
	Co5_1     Fe5_2     Zn5_1      119.978(3)  1_455 1_555  12_545
	Co5_1     Fe5_2     Fe5_1      178.54(12)  1_455 1_555   9_445
	Co5_1     Fe5_2     Zn5_1      178.54(12)  1_455 1_555   9_445
	Co5_1     Fe5_2     Co5_1      178.54(12)  1_455 1_555   9_445
	Co5_1     Fe5_2     O3_1       86.10(14)  1_455 1_555   1_555
	Co5_1     Fe5_2     O3_1       45.32(10)  1_455 1_555   4_555
	Co5_1     Fe5_2     O4         133.59(14)  1_455 1_555   1_555
	Co5_1     Fe5_2     O6         41.07(10)  1_455 1_555   3_555
	Co5_1     Fe5_2     O5_1       139.19(17)  1_455 1_555   4_655
	Co5_1     Fe5_2     O5_1       91.38(11)  1_455 1_555   1_455
	Co5_1     Fe5_2     Zn5_2      Invalid   1_455 1_555   1_555
	Co5_1     Fe5_2     Co5_2      Invalid   1_455 1_555   1_555
	Fe5_1     Fe5_2     Co5_1      0.000     1_455 1_555   1_455
	Fe5_1     Fe5_2     Zn5_1      0.000     1_455 1_555   1_455
	Fe5_1     Fe5_2     Co5_1      119.978(3)  1_455 1_555  12_545
	Fe5_1     Fe5_2     Fe5_1      119.978(3)  1_455 1_555  12_545
	Fe5_1     Fe5_2     Zn5_1      119.978(3)  1_455 1_555  12_545
	Fe5_1     Fe5_2     Fe5_1      178.54(12)  1_455 1_555   9_445
	Fe5_1     Fe5_2     Zn5_1      178.54(12)  1_455 1_555   9_445
	Fe5_1     Fe5_2     Co5_1      178.54(12)  1_455 1_555   9_445
	Fe5_1     Fe5_2     O3_1       86.10(14)  1_455 1_555   1_555
	Fe5_1     Fe5_2     O3_1       45.32(10)  1_455 1_555   4_555
	Fe5_1     Fe5_2     O4         133.59(14)  1_455 1_555   1_555
	Fe5_1     Fe5_2     O6         41.07(10)  1_455 1_555   3_555
	Fe5_1     Fe5_2     O5_1       139.19(17)  1_455 1_555   4_655
	Fe5_1     Fe5_2     O5_1       91.38(11)  1_455 1_555   1_455
	Fe5_1     Fe5_2     Zn5_2      Invalid   1_455 1_555   1_555
	Fe5_1     Fe5_2     Co5_2      Invalid   1_455 1_555   1_555
	Zn5_1     Fe5_2     Fe5_1      59.63(11)  4_655 1_555   1_455
	Zn5_1     Fe5_2     Co5_1      59.63(11)  4_655 1_555   1_455
	Zn5_1     Fe5_2     Zn5_1      59.63(11)  4_655 1_555   1_455
	Zn5_1     Fe5_2     Co5_1      178.54(12)  4_655 1_555  12_545
	Zn5_1     Fe5_2     Fe5_1      178.54(12)  4_655 1_555  12_545
	Zn5_1     Fe5_2     Zn5_1      178.54(12)  4_655 1_555  12_545
	Zn5_1     Fe5_2     Fe5_1      119.978(3)  4_655 1_555   9_445
	Zn5_1     Fe5_2     Zn5_1      119.978(3)  4_655 1_555   9_445
	Zn5_1     Fe5_2     Co5_1      119.978(3)  4_655 1_555   9_445
	Zn5_1     Fe5_2     O3_1       45.32(10)  4_655 1_555   1_555
	Zn5_1     Fe5_2     O3_1       86.10(14)  4_655 1_555   4_555
	Zn5_1     Fe5_2     O4         133.59(14)  4_655 1_555   1_555
	Zn5_1     Fe5_2     O6         41.07(10)  4_655 1_555   3_555
	Zn5_1     Fe5_2     O5_1       91.38(11)  4_655 1_555   4_655
	Zn5_1     Fe5_2     O5_1       139.19(17)  4_655 1_555   1_455
	Zn5_1     Fe5_2     Zn5_2      Invalid   4_655 1_555   1_555
	Zn5_1     Fe5_2     Co5_2      Invalid   4_655 1_555   1_555
	Co5_1     Fe5_2     Zn5_1      0.000     4_655 1_555   4_655
	Co5_1     Fe5_2     Fe5_1      59.63(11)  4_655 1_555   1_455
	Co5_1     Fe5_2     Co5_1      59.63(11)  4_655 1_555   1_455
	Co5_1     Fe5_2     Zn5_1      59.63(11)  4_655 1_555   1_455
	Co5_1     Fe5_2     Co5_1      178.54(12)  4_655 1_555  12_545
	Co5_1     Fe5_2     Fe5_1      178.54(12)  4_655 1_555  12_545
	Co5_1     Fe5_2     Zn5_1      178.54(12)  4_655 1_555  12_545
	Co5_1     Fe5_2     Fe5_1      119.978(3)  4_655 1_555   9_445
	Co5_1     Fe5_2     Zn5_1      119.978(3)  4_655 1_555   9_445
	Co5_1     Fe5_2     Co5_1      119.978(3)  4_655 1_555   9_445
	Co5_1     Fe5_2     O3_1       45.32(10)  4_655 1_555   1_555
	Co5_1     Fe5_2     O3_1       86.10(14)  4_655 1_555   4_555
	Co5_1     Fe5_2     O4         133.59(14)  4_655 1_555   1_555
	Co5_1     Fe5_2     O6         41.07(10)  4_655 1_555   3_555
	Co5_1     Fe5_2     O5_1       91.38(11)  4_655 1_555   4_655
	Co5_1     Fe5_2     O5_1       139.19(17)  4_655 1_555   1_455
	Co5_1     Fe5_2     Zn5_2      Invalid   4_655 1_555   1_555
	Co5_1     Fe5_2     Co5_2      Invalid   4_655 1_555   1_555
	Fe5_1     Fe5_2     Co5_1      0.000     4_655 1_555   4_655
	Fe5_1     Fe5_2     Zn5_1      0.000     4_655 1_555   4_655
	Fe5_1     Fe5_2     Fe5_1      59.63(11)  4_655 1_555   1_455
	Fe5_1     Fe5_2     Co5_1      59.63(11)  4_655 1_555   1_455
	Fe5_1     Fe5_2     Zn5_1      59.63(11)  4_655 1_555   1_455
	Fe5_1     Fe5_2     Co5_1      178.54(12)  4_655 1_555  12_545
	Fe5_1     Fe5_2     Fe5_1      178.54(12)  4_655 1_555  12_545
	Fe5_1     Fe5_2     Zn5_1      178.54(12)  4_655 1_555  12_545
	Fe5_1     Fe5_2     Fe5_1      119.978(3)  4_655 1_555   9_445
	Fe5_1     Fe5_2     Zn5_1      119.978(3)  4_655 1_555   9_445
	Fe5_1     Fe5_2     Co5_1      119.978(3)  4_655 1_555   9_445
	Fe5_1     Fe5_2     O3_1       45.32(10)  4_655 1_555   1_555
	Fe5_1     Fe5_2     O3_1       86.10(14)  4_655 1_555   4_555
	Fe5_1     Fe5_2     O4         133.59(14)  4_655 1_555   1_555
	Fe5_1     Fe5_2     O6         41.07(10)  4_655 1_555   3_555
	Fe5_1     Fe5_2     O5_1       91.38(11)  4_655 1_555   4_655
	Fe5_1     Fe5_2     O5_1       139.19(17)  4_655 1_555   1_455
	Fe5_1     Fe5_2     Zn5_2      Invalid   4_655 1_555   1_555
	Fe5_1     Fe5_2     Co5_2      Invalid   4_655 1_555   1_555
	Zn4       Fe5_2     Fe5_1      60.32(8)  3_555 1_555   4_655
	Zn4       Fe5_2     Co5_1      60.32(8)  3_555 1_555   4_655
	Zn4       Fe5_2     Zn5_1      60.32(8)  3_555 1_555   4_655
	Zn4       Fe5_2     Fe5_1      60.32(8)  3_555 1_555   1_455
	Zn4       Fe5_2     Co5_1      60.32(8)  3_555 1_555   1_455
	Zn4       Fe5_2     Zn5_1      60.32(8)  3_555 1_555   1_455
	Zn4       Fe5_2     Co5_1      118.22(9)  3_555 1_555  12_545
	Zn4       Fe5_2     Fe5_1      118.22(9)  3_555 1_555  12_545
	Zn4       Fe5_2     Zn5_1      118.22(9)  3_555 1_555  12_545
	Zn4       Fe5_2     Fe5_1      118.22(9)  3_555 1_555   9_445
	Zn4       Fe5_2     Zn5_1      118.22(9)  3_555 1_555   9_445
	Zn4       Fe5_2     Co5_1      118.22(9)  3_555 1_555   9_445
	Zn4       Fe5_2     O3_1       39.70(7)  3_555 1_555   1_555
	Zn4       Fe5_2     O3_1       39.70(7)  3_555 1_555   4_555
	Zn4       Fe5_2     O4         87.41(17)  3_555 1_555   1_555
	Zn4       Fe5_2     O6         84.88(17)  3_555 1_555   3_555
	Zn4       Fe5_2     O5_1       132.14(7)  3_555 1_555   4_655
	Zn4       Fe5_2     O5_1       132.14(7)  3_555 1_555   1_455
	Zn4       Fe5_2     Zn5_2      Invalid   3_555 1_555   1_555
	Zn4       Fe5_2     Co5_2      Invalid   3_555 1_555   1_555
	Co4       Fe5_2     Zn4        0.000     3_555 1_555   3_555
	Co4       Fe5_2     Fe5_1      60.32(8)  3_555 1_555   4_655
	Co4       Fe5_2     Co5_1      60.32(8)  3_555 1_555   4_655
	Co4       Fe5_2     Zn5_1      60.32(8)  3_555 1_555   4_655
	Co4       Fe5_2     Fe5_1      60.32(8)  3_555 1_555   1_455
	Co4       Fe5_2     Co5_1      60.32(8)  3_555 1_555   1_455
	Co4       Fe5_2     Zn5_1      60.32(8)  3_555 1_555   1_455
	Co4       Fe5_2     Co5_1      118.22(9)  3_555 1_555  12_545
	Co4       Fe5_2     Fe5_1      118.22(9)  3_555 1_555  12_545
	Co4       Fe5_2     Zn5_1      118.22(9)  3_555 1_555  12_545
	Co4       Fe5_2     Fe5_1      118.22(9)  3_555 1_555   9_445
	Co4       Fe5_2     Zn5_1      118.22(9)  3_555 1_555   9_445
	Co4       Fe5_2     Co5_1      118.22(9)  3_555 1_555   9_445
	Co4       Fe5_2     O3_1       39.70(7)  3_555 1_555   1_555
	Co4       Fe5_2     O3_1       39.70(7)  3_555 1_555   4_555
	Co4       Fe5_2     O4         87.41(17)  3_555 1_555   1_555
	Co4       Fe5_2     O6         84.88(17)  3_555 1_555   3_555
	Co4       Fe5_2     O5_1       132.14(7)  3_555 1_555   4_655
	Co4       Fe5_2     O5_1       132.14(7)  3_555 1_555   1_455
	Co4       Fe5_2     Zn5_2      Invalid   3_555 1_555   1_555
	Co4       Fe5_2     Co5_2      Invalid   3_555 1_555   1_555
	Fe4       Fe5_2     Co4        0.000     3_555 1_555   3_555
	Fe4       Fe5_2     Zn4        0.000     3_555 1_555   3_555
	Fe4       Fe5_2     Fe5_1      60.32(8)  3_555 1_555   4_655
	Fe4       Fe5_2     Co5_1      60.32(8)  3_555 1_555   4_655
	Fe4       Fe5_2     Zn5_1      60.32(8)  3_555 1_555   4_655
	Fe4       Fe5_2     Fe5_1      60.32(8)  3_555 1_555   1_455
	Fe4       Fe5_2     Co5_1      60.32(8)  3_555 1_555   1_455
	Fe4       Fe5_2     Zn5_1      60.32(8)  3_555 1_555   1_455
	Fe4       Fe5_2     Co5_1      118.22(9)  3_555 1_555  12_545
	Fe4       Fe5_2     Fe5_1      118.22(9)  3_555 1_555  12_545
	Fe4       Fe5_2     Zn5_1      118.22(9)  3_555 1_555  12_545
	Fe4       Fe5_2     Fe5_1      118.22(9)  3_555 1_555   9_445
	Fe4       Fe5_2     Zn5_1      118.22(9)  3_555 1_555   9_445
	Fe4       Fe5_2     Co5_1      118.22(9)  3_555 1_555   9_445
	Fe4       Fe5_2     O3_1       39.70(7)  3_555 1_555   1_555
	Fe4       Fe5_2     O3_1       39.70(7)  3_555 1_555   4_555
	Fe4       Fe5_2     O4         87.41(17)  3_555 1_555   1_555
	Fe4       Fe5_2     O6         84.88(17)  3_555 1_555   3_555
	Fe4       Fe5_2     O5_1       132.14(7)  3_555 1_555   4_655
	Fe4       Fe5_2     O5_1       132.14(7)  3_555 1_555   1_455
	Fe4       Fe5_2     Zn5_2      Invalid   3_555 1_555   1_555
	Fe4       Fe5_2     Co5_2      Invalid   3_555 1_555   1_555
	Zn5_1     Co5_1     Fe5_1      Invalid   1_555 1_555   1_555
	O5_2      Co5_1     Zn5_1      Invalid   9_545 1_555   1_555
	O5_2      Co5_1     Fe5_1      Invalid   9_545 1_555   1_555
	O5_1      Co5_1     O5_2       97.60(9) 12_655 1_555   9_545
	O5_1      Co5_1     Zn5_1      Invalid  12_655 1_555   1_555
	O5_1      Co5_1     Fe5_1      Invalid  12_655 1_555   1_555
	O6        Co5_1     O5_1       97.7(2)  3_655 1_555  12_655
	O6        Co5_1     O5_2       98.35(16)  3_655 1_555   9_545
	O6        Co5_1     Zn5_1      Invalid   3_655 1_555   1_555
	O6        Co5_1     Fe5_1      Invalid   3_655 1_555   1_555
	O4        Co5_1     O6         173.31(17)  9_555 1_555   3_655
	O4        Co5_1     O5_1       87.7(2)  9_555 1_555  12_655
	O4        Co5_1     O5_2       84.77(16)  9_555 1_555   9_545
	O4        Co5_1     Zn5_1      Invalid   9_555 1_555   1_555
	O4        Co5_1     Fe5_1      Invalid   9_555 1_555   1_555
	O3_2      Co5_1     O4         90.75(13)  1_655 1_555   9_555
	O3_2      Co5_1     O6         85.16(14)  1_655 1_555   3_655
	O3_2      Co5_1     O5_1       91.86(16)  1_655 1_555  12_655
	O3_2      Co5_1     O5_2       169.34(16)  1_655 1_555   9_545
	O3_2      Co5_1     Zn5_1      Invalid   1_655 1_555   1_555
	O3_2      Co5_1     Fe5_1      Invalid   1_655 1_555   1_555
	O3_1      Co5_1     O3_2       81.82(8)  4_655 1_555   1_655
	O3_1      Co5_1     O4         88.1(2)  4_655 1_555   9_555
	O3_1      Co5_1     O6         86.1(2)  4_655 1_555   3_655
	O3_1      Co5_1     O5_1       172.37(13)  4_655 1_555  12_655
	O3_1      Co5_1     O5_2       88.36(15)  4_655 1_555   9_545
	O3_1      Co5_1     Zn5_1      Invalid   4_655 1_555   1_555
	O3_1      Co5_1     Fe5_1      Invalid   4_655 1_555   1_555
	Zn5_2     Co5_1     O3_1       134.44(13)  9_555 1_555   4_655
	Zn5_2     Co5_1     O3_2       93.78(14)  9_555 1_555   1_655
	Zn5_2     Co5_1     O4         46.5(2)  9_555 1_555   9_555
	Zn5_2     Co5_1     O6         139.0(2)  9_555 1_555   3_655
	Zn5_2     Co5_1     O5_1       41.31(11)  9_555 1_555  12_655
	Zn5_2     Co5_1     O5_2       90.14(14)  9_555 1_555   9_545
	Zn5_2     Co5_1     Zn5_1      Invalid   9_555 1_555   1_555
	Zn5_2     Co5_1     Fe5_1      Invalid   9_555 1_555   1_555
	Co5_2     Co5_1     Zn5_2      0.000     9_555 1_555   9_555
	Co5_2     Co5_1     O3_1       134.44(13)  9_555 1_555   4_655
	Co5_2     Co5_1     O3_2       93.78(14)  9_555 1_555   1_655
	Co5_2     Co5_1     O4         46.5(2)  9_555 1_555   9_555
	Co5_2     Co5_1     O6         139.0(2)  9_555 1_555   3_655
	Co5_2     Co5_1     O5_1       41.31(11)  9_555 1_555  12_655
	Co5_2     Co5_1     O5_2       90.14(14)  9_555 1_555   9_545
	Co5_2     Co5_1     Zn5_1      Invalid   9_555 1_555   1_555
	Co5_2     Co5_1     Fe5_1      Invalid   9_555 1_555   1_555
	Fe5_2     Co5_1     Co5_2      0.000     9_555 1_555   9_555
	Fe5_2     Co5_1     Zn5_2      0.000     9_555 1_555   9_555
	Fe5_2     Co5_1     O3_1       134.44(13)  9_555 1_555   4_655
	Fe5_2     Co5_1     O3_2       93.78(14)  9_555 1_555   1_655
	Fe5_2     Co5_1     O4         46.5(2)  9_555 1_555   9_555
	Fe5_2     Co5_1     O6         139.0(2)  9_555 1_555   3_655
	Fe5_2     Co5_1     O5_1       41.31(11)  9_555 1_555  12_655
	Fe5_2     Co5_1     O5_2       90.14(14)  9_555 1_555   9_545
	Fe5_2     Co5_1     Zn5_1      Invalid   9_555 1_555   1_555
	Fe5_2     Co5_1     Fe5_1      Invalid   9_555 1_555   1_555
	Zn5_1     Co5_1     Fe5_2      59.81(6)  4_655 1_555   9_555
	Zn5_1     Co5_1     Co5_2      59.81(6)  4_655 1_555   9_555
	Zn5_1     Co5_1     Zn5_2      59.81(6)  4_655 1_555   9_555
	Zn5_1     Co5_1     O3_1       92.63(10)  4_655 1_555   4_655
	Zn5_1     Co5_1     O3_2       135.85(8)  4_655 1_555   1_655
	Zn5_1     Co5_1     O4         45.16(11)  4_655 1_555   9_555
	Zn5_1     Co5_1     O6         138.42(13)  4_655 1_555   3_655
	Zn5_1     Co5_1     O5_1       88.92(10)  4_655 1_555  12_655
	Zn5_1     Co5_1     O5_2       40.10(9)  4_655 1_555   9_545
	Zn5_1     Co5_1     Zn5_1      Invalid   4_655 1_555   1_555
	Zn5_1     Co5_1     Fe5_1      Invalid   4_655 1_555   1_555
	Co5_1     Co5_1     Zn5_1      0.000     4_655 1_555   4_655
	Co5_1     Co5_1     Fe5_2      59.81(6)  4_655 1_555   9_555
	Co5_1     Co5_1     Co5_2      59.81(6)  4_655 1_555   9_555
	Co5_1     Co5_1     Zn5_2      59.81(6)  4_655 1_555   9_555
	Co5_1     Co5_1     O3_1       92.63(10)  4_655 1_555   4_655
	Co5_1     Co5_1     O3_2       135.85(8)  4_655 1_555   1_655
	Co5_1     Co5_1     O4         45.16(11)  4_655 1_555   9_555
	Co5_1     Co5_1     O6         138.42(13)  4_655 1_555   3_655
	Co5_1     Co5_1     O5_1       88.92(10)  4_655 1_555  12_655
	Co5_1     Co5_1     O5_2       40.10(9)  4_655 1_555   9_545
	Co5_1     Co5_1     Zn5_1      Invalid   4_655 1_555   1_555
	Co5_1     Co5_1     Fe5_1      Invalid   4_655 1_555   1_555
	Fe5_1     Co5_1     Co5_1      0.000     4_655 1_555   4_655
	Fe5_1     Co5_1     Zn5_1      0.000     4_655 1_555   4_655
	Fe5_1     Co5_1     Fe5_2      59.81(6)  4_655 1_555   9_555
	Fe5_1     Co5_1     Co5_2      59.81(6)  4_655 1_555   9_555
	Fe5_1     Co5_1     Zn5_2      59.81(6)  4_655 1_555   9_555
	Fe5_1     Co5_1     O3_1       92.63(10)  4_655 1_555   4_655
	Fe5_1     Co5_1     O3_2       135.85(8)  4_655 1_555   1_655
	Fe5_1     Co5_1     O4         45.16(11)  4_655 1_555   9_555
	Fe5_1     Co5_1     O6         138.42(13)  4_655 1_555   3_655
	Fe5_1     Co5_1     O5_1       88.92(10)  4_655 1_555  12_655
	Fe5_1     Co5_1     O5_2       40.10(9)  4_655 1_555   9_545
	Fe5_1     Co5_1     Zn5_1      Invalid   4_655 1_555   1_555
	Fe5_1     Co5_1     Fe5_1      Invalid   4_655 1_555   1_555
	Zn5_1     Co5_1     Fe5_1      180.00000(14)  4_755 1_555   4_655
	Zn5_1     Co5_1     Co5_1      180.00000(14)  4_755 1_555   4_655
	Zn5_1     Co5_1     Zn5_1      180.00000(14)  4_755 1_555   4_655
	Zn5_1     Co5_1     Fe5_2      120.19(6)  4_755 1_555   9_555
	Zn5_1     Co5_1     Co5_2      120.19(6)  4_755 1_555   9_555
	Zn5_1     Co5_1     Zn5_2      120.19(6)  4_755 1_555   9_555
	Zn5_1     Co5_1     O3_1       87.37(10)  4_755 1_555   4_655
	Zn5_1     Co5_1     O3_2       44.15(8)  4_755 1_555   1_655
	Zn5_1     Co5_1     O4         134.84(11)  4_755 1_555   9_555
	Zn5_1     Co5_1     O6         41.58(13)  4_755 1_555   3_655
	Zn5_1     Co5_1     O5_1       91.08(10)  4_755 1_555  12_655
	Zn5_1     Co5_1     O5_2       139.90(9)  4_755 1_555   9_545
	Zn5_1     Co5_1     Zn5_1      Invalid   4_755 1_555   1_555
	Zn5_1     Co5_1     Fe5_1      Invalid   4_755 1_555   1_555
	Co5_1     Co5_1     Zn5_1      0.000     4_755 1_555   4_755
	Co5_1     Co5_1     Fe5_1      180.00000(14)  4_755 1_555   4_655
	Co5_1     Co5_1     Co5_1      180.00000(14)  4_755 1_555   4_655
	Co5_1     Co5_1     Zn5_1      180.00000(14)  4_755 1_555   4_655
	Co5_1     Co5_1     Fe5_2      120.19(6)  4_755 1_555   9_555
	Co5_1     Co5_1     Co5_2      120.19(6)  4_755 1_555   9_555
	Co5_1     Co5_1     Zn5_2      120.19(6)  4_755 1_555   9_555
	Co5_1     Co5_1     O3_1       87.37(10)  4_755 1_555   4_655
	Co5_1     Co5_1     O3_2       44.15(8)  4_755 1_555   1_655
	Co5_1     Co5_1     O4         134.84(11)  4_755 1_555   9_555
	Co5_1     Co5_1     O6         41.58(13)  4_755 1_555   3_655
	Co5_1     Co5_1     O5_1       91.08(10)  4_755 1_555  12_655
	Co5_1     Co5_1     O5_2       139.90(9)  4_755 1_555   9_545
	Co5_1     Co5_1     Zn5_1      Invalid   4_755 1_555   1_555
	Co5_1     Co5_1     Fe5_1      Invalid   4_755 1_555   1_555
	Fe5_1     Co5_1     Co5_1      0.000     4_755 1_555   4_755
	Fe5_1     Co5_1     Zn5_1      0.000     4_755 1_555   4_755
	Fe5_1     Co5_1     Fe5_1      180.00000(14)  4_755 1_555   4_655
	Fe5_1     Co5_1     Co5_1      180.00000(14)  4_755 1_555   4_655
	Fe5_1     Co5_1     Zn5_1      180.00000(14)  4_755 1_555   4_655
	Fe5_1     Co5_1     Fe5_2      120.19(6)  4_755 1_555   9_555
	Fe5_1     Co5_1     Co5_2      120.19(6)  4_755 1_555   9_555
	Fe5_1     Co5_1     Zn5_2      120.19(6)  4_755 1_555   9_555
	Fe5_1     Co5_1     O3_1       87.37(10)  4_755 1_555   4_655
	Fe5_1     Co5_1     O3_2       44.15(8)  4_755 1_555   1_655
	Fe5_1     Co5_1     O4         134.84(11)  4_755 1_555   9_555
	Fe5_1     Co5_1     O6         41.58(13)  4_755 1_555   3_655
	Fe5_1     Co5_1     O5_1       91.08(10)  4_755 1_555  12_655
	Fe5_1     Co5_1     O5_2       139.90(9)  4_755 1_555   9_545
	Fe5_1     Co5_1     Zn5_1      Invalid   4_755 1_555   1_555
	Fe5_1     Co5_1     Fe5_1      Invalid   4_755 1_555   1_555
	Zn5_2     Co5_1     Fe5_1      60.19(6)  1_655 1_555   4_755
	Zn5_2     Co5_1     Co5_1      60.19(6)  1_655 1_555   4_755
	Zn5_2     Co5_1     Zn5_1      60.19(6)  1_655 1_555   4_755
	Zn5_2     Co5_1     Fe5_1      119.81(6)  1_655 1_555   4_655
	Zn5_2     Co5_1     Co5_1      119.81(6)  1_655 1_555   4_655
	Zn5_2     Co5_1     Zn5_1      119.81(6)  1_655 1_555   4_655
	Zn5_2     Co5_1     Fe5_2      178.54(12)  1_655 1_555   9_555
	Zn5_2     Co5_1     Co5_2      178.54(12)  1_655 1_555   9_555
	Zn5_2     Co5_1     Zn5_2      178.54(12)  1_655 1_555   9_555
	Zn5_2     Co5_1     O3_1       46.62(10)  1_655 1_555   4_655
	Zn5_2     Co5_1     O3_2       87.37(14)  1_655 1_555   1_655
	Zn5_2     Co5_1     O4         134.4(2)  1_655 1_555   9_555
	Zn5_2     Co5_1     O6         40.2(2)  1_655 1_555   3_655
	Zn5_2     Co5_1     O5_1       137.81(14)  1_655 1_555  12_655
	Zn5_2     Co5_1     O5_2       88.88(13)  1_655 1_555   9_545
	Zn5_2     Co5_1     Zn5_1      Invalid   1_655 1_555   1_555
	Zn5_2     Co5_1     Fe5_1      Invalid   1_655 1_555   1_555
	Co5_2     Co5_1     Zn5_2      0.000     1_655 1_555   1_655
	Co5_2     Co5_1     Fe5_1      60.19(6)  1_655 1_555   4_755
	Co5_2     Co5_1     Co5_1      60.19(6)  1_655 1_555   4_755
	Co5_2     Co5_1     Zn5_1      60.19(6)  1_655 1_555   4_755
	Co5_2     Co5_1     Fe5_1      119.81(6)  1_655 1_555   4_655
	Co5_2     Co5_1     Co5_1      119.81(6)  1_655 1_555   4_655
	Co5_2     Co5_1     Zn5_1      119.81(6)  1_655 1_555   4_655
	Co5_2     Co5_1     Fe5_2      178.54(12)  1_655 1_555   9_555
	Co5_2     Co5_1     Co5_2      178.54(12)  1_655 1_555   9_555
	Co5_2     Co5_1     Zn5_2      178.54(12)  1_655 1_555   9_555
	Co5_2     Co5_1     O3_1       46.62(10)  1_655 1_555   4_655
	Co5_2     Co5_1     O3_2       87.37(14)  1_655 1_555   1_655
	Co5_2     Co5_1     O4         134.4(2)  1_655 1_555   9_555
	Co5_2     Co5_1     O6         40.2(2)  1_655 1_555   3_655
	Co5_2     Co5_1     O5_1       137.81(14)  1_655 1_555  12_655
	Co5_2     Co5_1     O5_2       88.88(13)  1_655 1_555   9_545
	Co5_2     Co5_1     Zn5_1      Invalid   1_655 1_555   1_555
	Co5_2     Co5_1     Fe5_1      Invalid   1_655 1_555   1_555
	Fe5_2     Co5_1     Co5_2      0.000     1_655 1_555   1_655
	Fe5_2     Co5_1     Zn5_2      0.000     1_655 1_555   1_655
	Fe5_2     Co5_1     Fe5_1      60.19(6)  1_655 1_555   4_755
	Fe5_2     Co5_1     Co5_1      60.19(6)  1_655 1_555   4_755
	Fe5_2     Co5_1     Zn5_1      60.19(6)  1_655 1_555   4_755
	Fe5_2     Co5_1     Fe5_1      119.81(6)  1_655 1_555   4_655
	Fe5_2     Co5_1     Co5_1      119.81(6)  1_655 1_555   4_655
	Fe5_2     Co5_1     Zn5_1      119.81(6)  1_655 1_555   4_655
	Fe5_2     Co5_1     Fe5_2      178.54(12)  1_655 1_555   9_555
	Fe5_2     Co5_1     Co5_2      178.54(12)  1_655 1_555   9_555
	Fe5_2     Co5_1     Zn5_2      178.54(12)  1_655 1_555   9_555
	Fe5_2     Co5_1     O3_1       46.62(10)  1_655 1_555   4_655
	Fe5_2     Co5_1     O3_2       87.37(14)  1_655 1_555   1_655
	Fe5_2     Co5_1     O4         134.4(2)  1_655 1_555   9_555
	Fe5_2     Co5_1     O6         40.2(2)  1_655 1_555   3_655
	Fe5_2     Co5_1     O5_1       137.81(14)  1_655 1_555  12_655
	Fe5_2     Co5_1     O5_2       88.88(13)  1_655 1_555   9_545
	Fe5_2     Co5_1     Zn5_1      Invalid   1_655 1_555   1_555
	Fe5_2     Co5_1     Fe5_1      Invalid   1_655 1_555   1_555
	Co4       Co5_1     Fe5_2      60.96(8)  3_655 1_555   1_655
	Co4       Co5_1     Co5_2      60.96(8)  3_655 1_555   1_655
	Co4       Co5_1     Zn5_2      60.96(8)  3_655 1_555   1_655
	Co4       Co5_1     Fe5_1      60.72(3)  3_655 1_555   4_755
	Co4       Co5_1     Co5_1      60.72(3)  3_655 1_555   4_755
	Co4       Co5_1     Zn5_1      60.72(3)  3_655 1_555   4_755
	Co4       Co5_1     Fe5_1      119.28(3)  3_655 1_555   4_655
	Co4       Co5_1     Co5_1      119.28(3)  3_655 1_555   4_655
	Co4       Co5_1     Zn5_1      119.28(3)  3_655 1_555   4_655
	Co4       Co5_1     Fe5_2      120.50(10)  3_655 1_555   9_555
	Co4       Co5_1     Co5_2      120.50(10)  3_655 1_555   9_555
	Co4       Co5_1     Zn5_2      120.50(10)  3_655 1_555   9_555
	Co4       Co5_1     O3_1       39.94(9)  3_655 1_555   4_655
	Co4       Co5_1     O3_2       41.89(14)  3_655 1_555   1_655
	Co4       Co5_1     O4         88.58(9)  3_655 1_555   9_555
	Co4       Co5_1     O6         84.84(9)  3_655 1_555   3_655
	Co4       Co5_1     O5_1       133.53(12)  3_655 1_555  12_655
	Co4       Co5_1     O5_2       128.11(14)  3_655 1_555   9_545
	Co4       Co5_1     Zn5_1      Invalid   3_655 1_555   1_555
	Co4       Co5_1     Fe5_1      Invalid   3_655 1_555   1_555
	Fe4       Co5_1     Co4        0.000     3_655 1_555   3_655
	Fe4       Co5_1     Fe5_2      60.96(8)  3_655 1_555   1_655
	Fe4       Co5_1     Co5_2      60.96(8)  3_655 1_555   1_655
	Fe4       Co5_1     Zn5_2      60.96(8)  3_655 1_555   1_655
	Fe4       Co5_1     Fe5_1      60.72(3)  3_655 1_555   4_755
	Fe4       Co5_1     Co5_1      60.72(3)  3_655 1_555   4_755
	Fe4       Co5_1     Zn5_1      60.72(3)  3_655 1_555   4_755
	Fe4       Co5_1     Fe5_1      119.28(3)  3_655 1_555   4_655
	Fe4       Co5_1     Co5_1      119.28(3)  3_655 1_555   4_655
	Fe4       Co5_1     Zn5_1      119.28(3)  3_655 1_555   4_655
	Fe4       Co5_1     Fe5_2      120.50(10)  3_655 1_555   9_555
	Fe4       Co5_1     Co5_2      120.50(10)  3_655 1_555   9_555
	Fe4       Co5_1     Zn5_2      120.50(10)  3_655 1_555   9_555
	Fe4       Co5_1     O3_1       39.94(9)  3_655 1_555   4_655
	Fe4       Co5_1     O3_2       41.89(14)  3_655 1_555   1_655
	Fe4       Co5_1     O4         88.58(9)  3_655 1_555   9_555
	Fe4       Co5_1     O6         84.84(9)  3_655 1_555   3_655
	Fe4       Co5_1     O5_1       133.53(12)  3_655 1_555  12_655
	Fe4       Co5_1     O5_2       128.11(14)  3_655 1_555   9_545
	Fe4       Co5_1     Zn5_1      Invalid   3_655 1_555   1_555
	Fe4       Co5_1     Fe5_1      Invalid   3_655 1_555   1_555
	Zn4       Co5_1     Fe4        0.000     3_655 1_555   3_655
	Zn4       Co5_1     Co4        0.000     3_655 1_555   3_655
	Zn4       Co5_1     Fe5_2      60.96(8)  3_655 1_555   1_655
	Zn4       Co5_1     Co5_2      60.96(8)  3_655 1_555   1_655
	Zn4       Co5_1     Zn5_2      60.96(8)  3_655 1_555   1_655
	Zn4       Co5_1     Fe5_1      60.72(3)  3_655 1_555   4_755
	Zn4       Co5_1     Co5_1      60.72(3)  3_655 1_555   4_755
	Zn4       Co5_1     Zn5_1      60.72(3)  3_655 1_555   4_755
	Zn4       Co5_1     Fe5_1      119.28(3)  3_655 1_555   4_655
	Zn4       Co5_1     Co5_1      119.28(3)  3_655 1_555   4_655
	Zn4       Co5_1     Zn5_1      119.28(3)  3_655 1_555   4_655
	Zn4       Co5_1     Fe5_2      120.50(10)  3_655 1_555   9_555
	Zn4       Co5_1     Co5_2      120.50(10)  3_655 1_555   9_555
	Zn4       Co5_1     Zn5_2      120.50(10)  3_655 1_555   9_555
	Zn4       Co5_1     O3_1       39.94(9)  3_655 1_555   4_655
	Zn4       Co5_1     O3_2       41.89(14)  3_655 1_555   1_655
	Zn4       Co5_1     O4         88.58(9)  3_655 1_555   9_555
	Zn4       Co5_1     O6         84.84(9)  3_655 1_555   3_655
	Zn4       Co5_1     O5_1       133.53(12)  3_655 1_555  12_655
	Zn4       Co5_1     O5_2       128.11(14)  3_655 1_555   9_545
	Zn4       Co5_1     Zn5_1      Invalid   3_655 1_555   1_555
	Zn4       Co5_1     Fe5_1      Invalid   3_655 1_555   1_555
	Zn5_2     Co5_2     Fe5_2      Invalid   1_555 1_555   1_555
	O5_1      Co5_2     Zn5_2      Invalid   1_455 1_555   1_555
	O5_1      Co5_2     Fe5_2      Invalid   1_455 1_555   1_555
	O5_1      Co5_2     O5_1       94.96(16)  4_655 1_555   1_455
	O5_1      Co5_2     Zn5_2      Invalid   4_655 1_555   1_555
	O5_1      Co5_2     Fe5_2      Invalid   4_655 1_555   1_555
	O6        Co5_2     O5_1       98.13(16)  3_555 1_555   4_655
	O6        Co5_2     O5_1       98.13(16)  3_555 1_555   1_455
	O6        Co5_2     Zn5_2      Invalid   3_555 1_555   1_555
	O6        Co5_2     Fe5_2      Invalid   3_555 1_555   1_555
	O4        Co5_2     O6         172.3(2)  1_555 1_555   3_555
	O4        Co5_2     O5_1       87.05(18)  1_555 1_555   4_655
	O4        Co5_2     O5_1       87.05(18)  1_555 1_555   1_455
	O4        Co5_2     Zn5_2      Invalid   1_555 1_555   1_555
	O4        Co5_2     Fe5_2      Invalid   1_555 1_555   1_555
	O3_1      Co5_2     O4         88.38(16)  4_555 1_555   1_555
	O3_1      Co5_2     O6         85.69(17)  4_555 1_555   3_555
	O3_1      Co5_2     O5_1       170.92(13)  4_555 1_555   4_655
	O3_1      Co5_2     O5_1       92.63(8)  4_555 1_555   1_455
	O3_1      Co5_2     Zn5_2      Invalid   4_555 1_555   1_555
	O3_1      Co5_2     Fe5_2      Invalid   4_555 1_555   1_555
	O3_1      Co5_2     O3_1       79.40(15)  1_555 1_555   4_555
	O3_1      Co5_2     O4         88.38(16)  1_555 1_555   1_555
	O3_1      Co5_2     O6         85.69(17)  1_555 1_555   3_555
	O3_1      Co5_2     O5_1       92.63(8)  1_555 1_555   4_655
	O3_1      Co5_2     O5_1       170.92(13)  1_555 1_555   1_455
	O3_1      Co5_2     Zn5_2      Invalid   1_555 1_555   1_555
	O3_1      Co5_2     Fe5_2      Invalid   1_555 1_555   1_555
	Co5_1     Co5_2     O3_1       92.71(10)  9_445 1_555   1_555
	Co5_1     Co5_2     O3_1       133.61(15)  9_445 1_555   4_555
	Co5_1     Co5_2     O4         45.45(12)  9_445 1_555   1_555
	Co5_1     Co5_2     O6         139.72(11)  9_445 1_555   3_555
	Co5_1     Co5_2     O5_1       41.66(12)  9_445 1_555   4_655
	Co5_1     Co5_2     O5_1       89.67(16)  9_445 1_555   1_455
	Co5_1     Co5_2     Zn5_2      Invalid   9_445 1_555   1_555
	Co5_1     Co5_2     Fe5_2      Invalid   9_445 1_555   1_555
	Zn5_1     Co5_2     Co5_1      0.000     9_445 1_555   9_445
	Zn5_1     Co5_2     O3_1       92.71(10)  9_445 1_555   1_555
	Zn5_1     Co5_2     O3_1       133.61(15)  9_445 1_555   4_555
	Zn5_1     Co5_2     O4         45.45(12)  9_445 1_555   1_555
	Zn5_1     Co5_2     O6         139.72(11)  9_445 1_555   3_555
	Zn5_1     Co5_2     O5_1       41.66(12)  9_445 1_555   4_655
	Zn5_1     Co5_2     O5_1       89.67(16)  9_445 1_555   1_455
	Zn5_1     Co5_2     Zn5_2      Invalid   9_445 1_555   1_555
	Zn5_1     Co5_2     Fe5_2      Invalid   9_445 1_555   1_555
	Fe5_1     Co5_2     Zn5_1      0.000     9_445 1_555   9_445
	Fe5_1     Co5_2     Co5_1      0.000     9_445 1_555   9_445
	Fe5_1     Co5_2     O3_1       92.71(10)  9_445 1_555   1_555
	Fe5_1     Co5_2     O3_1       133.61(15)  9_445 1_555   4_555
	Fe5_1     Co5_2     O4         45.45(12)  9_445 1_555   1_555
	Fe5_1     Co5_2     O6         139.72(11)  9_445 1_555   3_555
	Fe5_1     Co5_2     O5_1       41.66(12)  9_445 1_555   4_655
	Fe5_1     Co5_2     O5_1       89.67(16)  9_445 1_555   1_455
	Fe5_1     Co5_2     Zn5_2      Invalid   9_445 1_555   1_555
	Fe5_1     Co5_2     Fe5_2      Invalid   9_445 1_555   1_555
	Zn5_1     Co5_2     Fe5_1      60.38(12) 12_545 1_555   9_445
	Zn5_1     Co5_2     Zn5_1      60.38(12) 12_545 1_555   9_445
	Zn5_1     Co5_2     Co5_1      60.38(12) 12_545 1_555   9_445
	Zn5_1     Co5_2     O3_1       133.61(15) 12_545 1_555   1_555
	Zn5_1     Co5_2     O3_1       92.71(10) 12_545 1_555   4_555
	Zn5_1     Co5_2     O4         45.45(12) 12_545 1_555   1_555
	Zn5_1     Co5_2     O6         139.72(11) 12_545 1_555   3_555
	Zn5_1     Co5_2     O5_1       89.67(16) 12_545 1_555   4_655
	Zn5_1     Co5_2     O5_1       41.66(12) 12_545 1_555   1_455
	Zn5_1     Co5_2     Zn5_2      Invalid  12_545 1_555   1_555
	Zn5_1     Co5_2     Fe5_2      Invalid  12_545 1_555   1_555
	Fe5_1     Co5_2     Zn5_1      0.000    12_545 1_555  12_545
	Fe5_1     Co5_2     Fe5_1      60.38(12) 12_545 1_555   9_445
	Fe5_1     Co5_2     Zn5_1      60.38(12) 12_545 1_555   9_445
	Fe5_1     Co5_2     Co5_1      60.38(12) 12_545 1_555   9_445
	Fe5_1     Co5_2     O3_1       133.61(15) 12_545 1_555   1_555
	Fe5_1     Co5_2     O3_1       92.71(10) 12_545 1_555   4_555
	Fe5_1     Co5_2     O4         45.45(12) 12_545 1_555   1_555
	Fe5_1     Co5_2     O6         139.72(11) 12_545 1_555   3_555
	Fe5_1     Co5_2     O5_1       89.67(16) 12_545 1_555   4_655
	Fe5_1     Co5_2     O5_1       41.66(12) 12_545 1_555   1_455
	Fe5_1     Co5_2     Zn5_2      Invalid  12_545 1_555   1_555
	Fe5_1     Co5_2     Fe5_2      Invalid  12_545 1_555   1_555
	Co5_1     Co5_2     Fe5_1      0.000    12_545 1_555  12_545
	Co5_1     Co5_2     Zn5_1      0.000    12_545 1_555  12_545
	Co5_1     Co5_2     Fe5_1      60.38(12) 12_545 1_555   9_445
	Co5_1     Co5_2     Zn5_1      60.38(12) 12_545 1_555   9_445
	Co5_1     Co5_2     Co5_1      60.38(12) 12_545 1_555   9_445
	Co5_1     Co5_2     O3_1       133.61(15) 12_545 1_555   1_555
	Co5_1     Co5_2     O3_1       92.71(10) 12_545 1_555   4_555
	Co5_1     Co5_2     O4         45.45(12) 12_545 1_555   1_555
	Co5_1     Co5_2     O6         139.72(11) 12_545 1_555   3_555
	Co5_1     Co5_2     O5_1       89.67(16) 12_545 1_555   4_655
	Co5_1     Co5_2     O5_1       41.66(12) 12_545 1_555   1_455
	Co5_1     Co5_2     Zn5_2      Invalid  12_545 1_555   1_555
	Co5_1     Co5_2     Fe5_2      Invalid  12_545 1_555   1_555
	Zn5_1     Co5_2     Co5_1      119.978(3)  1_455 1_555  12_545
	Zn5_1     Co5_2     Fe5_1      119.978(3)  1_455 1_555  12_545
	Zn5_1     Co5_2     Zn5_1      119.978(3)  1_455 1_555  12_545
	Zn5_1     Co5_2     Fe5_1      178.54(12)  1_455 1_555   9_445
	Zn5_1     Co5_2     Zn5_1      178.54(12)  1_455 1_555   9_445
	Zn5_1     Co5_2     Co5_1      178.54(12)  1_455 1_555   9_445
	Zn5_1     Co5_2     O3_1       86.10(14)  1_455 1_555   1_555
	Zn5_1     Co5_2     O3_1       45.32(10)  1_455 1_555   4_555
	Zn5_1     Co5_2     O4         133.59(14)  1_455 1_555   1_555
	Zn5_1     Co5_2     O6         41.07(10)  1_455 1_555   3_555
	Zn5_1     Co5_2     O5_1       139.19(17)  1_455 1_555   4_655
	Zn5_1     Co5_2     O5_1       91.38(11)  1_455 1_555   1_455
	Zn5_1     Co5_2     Zn5_2      Invalid   1_455 1_555   1_555
	Zn5_1     Co5_2     Fe5_2      Invalid   1_455 1_555   1_555
	Co5_1     Co5_2     Zn5_1      0.000     1_455 1_555   1_455
	Co5_1     Co5_2     Co5_1      119.978(3)  1_455 1_555  12_545
	Co5_1     Co5_2     Fe5_1      119.978(3)  1_455 1_555  12_545
	Co5_1     Co5_2     Zn5_1      119.978(3)  1_455 1_555  12_545
	Co5_1     Co5_2     Fe5_1      178.54(12)  1_455 1_555   9_445
	Co5_1     Co5_2     Zn5_1      178.54(12)  1_455 1_555   9_445
	Co5_1     Co5_2     Co5_1      178.54(12)  1_455 1_555   9_445
	Co5_1     Co5_2     O3_1       86.10(14)  1_455 1_555   1_555
	Co5_1     Co5_2     O3_1       45.32(10)  1_455 1_555   4_555
	Co5_1     Co5_2     O4         133.59(14)  1_455 1_555   1_555
	Co5_1     Co5_2     O6         41.07(10)  1_455 1_555   3_555
	Co5_1     Co5_2     O5_1       139.19(17)  1_455 1_555   4_655
	Co5_1     Co5_2     O5_1       91.38(11)  1_455 1_555   1_455
	Co5_1     Co5_2     Zn5_2      Invalid   1_455 1_555   1_555
	Co5_1     Co5_2     Fe5_2      Invalid   1_455 1_555   1_555
	Fe5_1     Co5_2     Co5_1      0.000     1_455 1_555   1_455
	Fe5_1     Co5_2     Zn5_1      0.000     1_455 1_555   1_455
	Fe5_1     Co5_2     Co5_1      119.978(3)  1_455 1_555  12_545
	Fe5_1     Co5_2     Fe5_1      119.978(3)  1_455 1_555  12_545
	Fe5_1     Co5_2     Zn5_1      119.978(3)  1_455 1_555  12_545
	Fe5_1     Co5_2     Fe5_1      178.54(12)  1_455 1_555   9_445
	Fe5_1     Co5_2     Zn5_1      178.54(12)  1_455 1_555   9_445
	Fe5_1     Co5_2     Co5_1      178.54(12)  1_455 1_555   9_445
	Fe5_1     Co5_2     O3_1       86.10(14)  1_455 1_555   1_555
	Fe5_1     Co5_2     O3_1       45.32(10)  1_455 1_555   4_555
	Fe5_1     Co5_2     O4         133.59(14)  1_455 1_555   1_555
	Fe5_1     Co5_2     O6         41.07(10)  1_455 1_555   3_555
	Fe5_1     Co5_2     O5_1       139.19(17)  1_455 1_555   4_655
	Fe5_1     Co5_2     O5_1       91.38(11)  1_455 1_555   1_455
	Fe5_1     Co5_2     Zn5_2      Invalid   1_455 1_555   1_555
	Fe5_1     Co5_2     Fe5_2      Invalid   1_455 1_555   1_555
	Zn5_1     Co5_2     Fe5_1      59.63(11)  4_655 1_555   1_455
	Zn5_1     Co5_2     Co5_1      59.63(11)  4_655 1_555   1_455
	Zn5_1     Co5_2     Zn5_1      59.63(11)  4_655 1_555   1_455
	Zn5_1     Co5_2     Co5_1      178.54(12)  4_655 1_555  12_545
	Zn5_1     Co5_2     Fe5_1      178.54(12)  4_655 1_555  12_545
	Zn5_1     Co5_2     Zn5_1      178.54(12)  4_655 1_555  12_545
	Zn5_1     Co5_2     Fe5_1      119.978(3)  4_655 1_555   9_445
	Zn5_1     Co5_2     Zn5_1      119.978(3)  4_655 1_555   9_445
	Zn5_1     Co5_2     Co5_1      119.978(3)  4_655 1_555   9_445
	Zn5_1     Co5_2     O3_1       45.32(10)  4_655 1_555   1_555
	Zn5_1     Co5_2     O3_1       86.10(14)  4_655 1_555   4_555
	Zn5_1     Co5_2     O4         133.59(14)  4_655 1_555   1_555
	Zn5_1     Co5_2     O6         41.07(10)  4_655 1_555   3_555
	Zn5_1     Co5_2     O5_1       91.38(11)  4_655 1_555   4_655
	Zn5_1     Co5_2     O5_1       139.19(17)  4_655 1_555   1_455
	Zn5_1     Co5_2     Zn5_2      Invalid   4_655 1_555   1_555
	Zn5_1     Co5_2     Fe5_2      Invalid   4_655 1_555   1_555
	Co5_1     Co5_2     Zn5_1      0.000     4_655 1_555   4_655
	Co5_1     Co5_2     Fe5_1      59.63(11)  4_655 1_555   1_455
	Co5_1     Co5_2     Co5_1      59.63(11)  4_655 1_555   1_455
	Co5_1     Co5_2     Zn5_1      59.63(11)  4_655 1_555   1_455
	Co5_1     Co5_2     Co5_1      178.54(12)  4_655 1_555  12_545
	Co5_1     Co5_2     Fe5_1      178.54(12)  4_655 1_555  12_545
	Co5_1     Co5_2     Zn5_1      178.54(12)  4_655 1_555  12_545
	Co5_1     Co5_2     Fe5_1      119.978(3)  4_655 1_555   9_445
	Co5_1     Co5_2     Zn5_1      119.978(3)  4_655 1_555   9_445
	Co5_1     Co5_2     Co5_1      119.978(3)  4_655 1_555   9_445
	Co5_1     Co5_2     O3_1       45.32(10)  4_655 1_555   1_555
	Co5_1     Co5_2     O3_1       86.10(14)  4_655 1_555   4_555
	Co5_1     Co5_2     O4         133.59(14)  4_655 1_555   1_555
	Co5_1     Co5_2     O6         41.07(10)  4_655 1_555   3_555
	Co5_1     Co5_2     O5_1       91.38(11)  4_655 1_555   4_655
	Co5_1     Co5_2     O5_1       139.19(17)  4_655 1_555   1_455
	Co5_1     Co5_2     Zn5_2      Invalid   4_655 1_555   1_555
	Co5_1     Co5_2     Fe5_2      Invalid   4_655 1_555   1_555
	Fe5_1     Co5_2     Co5_1      0.000     4_655 1_555   4_655
	Fe5_1     Co5_2     Zn5_1      0.000     4_655 1_555   4_655
	Fe5_1     Co5_2     Fe5_1      59.63(11)  4_655 1_555   1_455
	Fe5_1     Co5_2     Co5_1      59.63(11)  4_655 1_555   1_455
	Fe5_1     Co5_2     Zn5_1      59.63(11)  4_655 1_555   1_455
	Fe5_1     Co5_2     Co5_1      178.54(12)  4_655 1_555  12_545
	Fe5_1     Co5_2     Fe5_1      178.54(12)  4_655 1_555  12_545
	Fe5_1     Co5_2     Zn5_1      178.54(12)  4_655 1_555  12_545
	Fe5_1     Co5_2     Fe5_1      119.978(3)  4_655 1_555   9_445
	Fe5_1     Co5_2     Zn5_1      119.978(3)  4_655 1_555   9_445
	Fe5_1     Co5_2     Co5_1      119.978(3)  4_655 1_555   9_445
	Fe5_1     Co5_2     O3_1       45.32(10)  4_655 1_555   1_555
	Fe5_1     Co5_2     O3_1       86.10(14)  4_655 1_555   4_555
	Fe5_1     Co5_2     O4         133.59(14)  4_655 1_555   1_555
	Fe5_1     Co5_2     O6         41.07(10)  4_655 1_555   3_555
	Fe5_1     Co5_2     O5_1       91.38(11)  4_655 1_555   4_655
	Fe5_1     Co5_2     O5_1       139.19(17)  4_655 1_555   1_455
	Fe5_1     Co5_2     Zn5_2      Invalid   4_655 1_555   1_555
	Fe5_1     Co5_2     Fe5_2      Invalid   4_655 1_555   1_555
	Zn4       Co5_2     Fe5_1      60.32(8)  3_555 1_555   4_655
	Zn4       Co5_2     Co5_1      60.32(8)  3_555 1_555   4_655
	Zn4       Co5_2     Zn5_1      60.32(8)  3_555 1_555   4_655
	Zn4       Co5_2     Fe5_1      60.32(8)  3_555 1_555   1_455
	Zn4       Co5_2     Co5_1      60.32(8)  3_555 1_555   1_455
	Zn4       Co5_2     Zn5_1      60.32(8)  3_555 1_555   1_455
	Zn4       Co5_2     Co5_1      118.22(9)  3_555 1_555  12_545
	Zn4       Co5_2     Fe5_1      118.22(9)  3_555 1_555  12_545
	Zn4       Co5_2     Zn5_1      118.22(9)  3_555 1_555  12_545
	Zn4       Co5_2     Fe5_1      118.22(9)  3_555 1_555   9_445
	Zn4       Co5_2     Zn5_1      118.22(9)  3_555 1_555   9_445
	Zn4       Co5_2     Co5_1      118.22(9)  3_555 1_555   9_445
	Zn4       Co5_2     O3_1       39.70(7)  3_555 1_555   1_555
	Zn4       Co5_2     O3_1       39.70(7)  3_555 1_555   4_555
	Zn4       Co5_2     O4         87.41(17)  3_555 1_555   1_555
	Zn4       Co5_2     O6         84.88(17)  3_555 1_555   3_555
	Zn4       Co5_2     O5_1       132.14(7)  3_555 1_555   4_655
	Zn4       Co5_2     O5_1       132.14(7)  3_555 1_555   1_455
	Zn4       Co5_2     Zn5_2      Invalid   3_555 1_555   1_555
	Zn4       Co5_2     Fe5_2      Invalid   3_555 1_555   1_555
	Co4       Co5_2     Zn4        0.000     3_555 1_555   3_555
	Co4       Co5_2     Fe5_1      60.32(8)  3_555 1_555   4_655
	Co4       Co5_2     Co5_1      60.32(8)  3_555 1_555   4_655
	Co4       Co5_2     Zn5_1      60.32(8)  3_555 1_555   4_655
	Co4       Co5_2     Fe5_1      60.32(8)  3_555 1_555   1_455
	Co4       Co5_2     Co5_1      60.32(8)  3_555 1_555   1_455
	Co4       Co5_2     Zn5_1      60.32(8)  3_555 1_555   1_455
	Co4       Co5_2     Co5_1      118.22(9)  3_555 1_555  12_545
	Co4       Co5_2     Fe5_1      118.22(9)  3_555 1_555  12_545
	Co4       Co5_2     Zn5_1      118.22(9)  3_555 1_555  12_545
	Co4       Co5_2     Fe5_1      118.22(9)  3_555 1_555   9_445
	Co4       Co5_2     Zn5_1      118.22(9)  3_555 1_555   9_445
	Co4       Co5_2     Co5_1      118.22(9)  3_555 1_555   9_445
	Co4       Co5_2     O3_1       39.70(7)  3_555 1_555   1_555
	Co4       Co5_2     O3_1       39.70(7)  3_555 1_555   4_555
	Co4       Co5_2     O4         87.41(17)  3_555 1_555   1_555
	Co4       Co5_2     O6         84.88(17)  3_555 1_555   3_555
	Co4       Co5_2     O5_1       132.14(7)  3_555 1_555   4_655
	Co4       Co5_2     O5_1       132.14(7)  3_555 1_555   1_455
	Co4       Co5_2     Zn5_2      Invalid   3_555 1_555   1_555
	Co4       Co5_2     Fe5_2      Invalid   3_555 1_555   1_555
	Fe4       Co5_2     Co4        0.000     3_555 1_555   3_555
	Fe4       Co5_2     Zn4        0.000     3_555 1_555   3_555
	Fe4       Co5_2     Fe5_1      60.32(8)  3_555 1_555   4_655
	Fe4       Co5_2     Co5_1      60.32(8)  3_555 1_555   4_655
	Fe4       Co5_2     Zn5_1      60.32(8)  3_555 1_555   4_655
	Fe4       Co5_2     Fe5_1      60.32(8)  3_555 1_555   1_455
	Fe4       Co5_2     Co5_1      60.32(8)  3_555 1_555   1_455
	Fe4       Co5_2     Zn5_1      60.32(8)  3_555 1_555   1_455
	Fe4       Co5_2     Co5_1      118.22(9)  3_555 1_555  12_545
	Fe4       Co5_2     Fe5_1      118.22(9)  3_555 1_555  12_545
	Fe4       Co5_2     Zn5_1      118.22(9)  3_555 1_555  12_545
	Fe4       Co5_2     Fe5_1      118.22(9)  3_555 1_555   9_445
	Fe4       Co5_2     Zn5_1      118.22(9)  3_555 1_555   9_445
	Fe4       Co5_2     Co5_1      118.22(9)  3_555 1_555   9_445
	Fe4       Co5_2     O3_1       39.70(7)  3_555 1_555   1_555
	Fe4       Co5_2     O3_1       39.70(7)  3_555 1_555   4_555
	Fe4       Co5_2     O4         87.41(17)  3_555 1_555   1_555
	Fe4       Co5_2     O6         84.88(17)  3_555 1_555   3_555
	Fe4       Co5_2     O5_1       132.14(7)  3_555 1_555   4_655
	Fe4       Co5_2     O5_1       132.14(7)  3_555 1_555   1_455
	Fe4       Co5_2     Zn5_2      Invalid   3_555 1_555   1_555
	Fe4       Co5_2     Fe5_2      Invalid   3_555 1_555   1_555
	Co5_1     Zn5_1     Fe5_1      Invalid   1_555 1_555   1_555
	O5_2      Zn5_1     Co5_1      Invalid   9_545 1_555   1_555
	O5_2      Zn5_1     Fe5_1      Invalid   9_545 1_555   1_555
	O5_1      Zn5_1     O5_2       97.60(9) 12_655 1_555   9_545
	O5_1      Zn5_1     Co5_1      Invalid  12_655 1_555   1_555
	O5_1      Zn5_1     Fe5_1      Invalid  12_655 1_555   1_555
	O6        Zn5_1     O5_1       97.7(2)  3_655 1_555  12_655
	O6        Zn5_1     O5_2       98.35(16)  3_655 1_555   9_545
	O6        Zn5_1     Co5_1      Invalid   3_655 1_555   1_555
	O6        Zn5_1     Fe5_1      Invalid   3_655 1_555   1_555
	O4        Zn5_1     O6         173.31(17)  9_555 1_555   3_655
	O4        Zn5_1     O5_1       87.7(2)  9_555 1_555  12_655
	O4        Zn5_1     O5_2       84.77(16)  9_555 1_555   9_545
	O4        Zn5_1     Co5_1      Invalid   9_555 1_555   1_555
	O4        Zn5_1     Fe5_1      Invalid   9_555 1_555   1_555
	O3_2      Zn5_1     O4         90.75(13)  1_655 1_555   9_555
	O3_2      Zn5_1     O6         85.16(14)  1_655 1_555   3_655
	O3_2      Zn5_1     O5_1       91.86(16)  1_655 1_555  12_655
	O3_2      Zn5_1     O5_2       169.34(16)  1_655 1_555   9_545
	O3_2      Zn5_1     Co5_1      Invalid   1_655 1_555   1_555
	O3_2      Zn5_1     Fe5_1      Invalid   1_655 1_555   1_555
	O3_1      Zn5_1     O3_2       81.82(8)  4_655 1_555   1_655
	O3_1      Zn5_1     O4         88.1(2)  4_655 1_555   9_555
	O3_1      Zn5_1     O6         86.1(2)  4_655 1_555   3_655
	O3_1      Zn5_1     O5_1       172.37(13)  4_655 1_555  12_655
	O3_1      Zn5_1     O5_2       88.36(15)  4_655 1_555   9_545
	O3_1      Zn5_1     Co5_1      Invalid   4_655 1_555   1_555
	O3_1      Zn5_1     Fe5_1      Invalid   4_655 1_555   1_555
	Zn5_2     Zn5_1     O3_1       134.44(13)  9_555 1_555   4_655
	Zn5_2     Zn5_1     O3_2       93.78(14)  9_555 1_555   1_655
	Zn5_2     Zn5_1     O4         46.5(2)  9_555 1_555   9_555
	Zn5_2     Zn5_1     O6         139.0(2)  9_555 1_555   3_655
	Zn5_2     Zn5_1     O5_1       41.31(11)  9_555 1_555  12_655
	Zn5_2     Zn5_1     O5_2       90.14(14)  9_555 1_555   9_545
	Zn5_2     Zn5_1     Co5_1      Invalid   9_555 1_555   1_555
	Zn5_2     Zn5_1     Fe5_1      Invalid   9_555 1_555   1_555
	Co5_2     Zn5_1     Zn5_2      0.000     9_555 1_555   9_555
	Co5_2     Zn5_1     O3_1       134.44(13)  9_555 1_555   4_655
	Co5_2     Zn5_1     O3_2       93.78(14)  9_555 1_555   1_655
	Co5_2     Zn5_1     O4         46.5(2)  9_555 1_555   9_555
	Co5_2     Zn5_1     O6         139.0(2)  9_555 1_555   3_655
	Co5_2     Zn5_1     O5_1       41.31(11)  9_555 1_555  12_655
	Co5_2     Zn5_1     O5_2       90.14(14)  9_555 1_555   9_545
	Co5_2     Zn5_1     Co5_1      Invalid   9_555 1_555   1_555
	Co5_2     Zn5_1     Fe5_1      Invalid   9_555 1_555   1_555
	Fe5_2     Zn5_1     Co5_2      0.000     9_555 1_555   9_555
	Fe5_2     Zn5_1     Zn5_2      0.000     9_555 1_555   9_555
	Fe5_2     Zn5_1     O3_1       134.44(13)  9_555 1_555   4_655
	Fe5_2     Zn5_1     O3_2       93.78(14)  9_555 1_555   1_655
	Fe5_2     Zn5_1     O4         46.5(2)  9_555 1_555   9_555
	Fe5_2     Zn5_1     O6         139.0(2)  9_555 1_555   3_655
	Fe5_2     Zn5_1     O5_1       41.31(11)  9_555 1_555  12_655
	Fe5_2     Zn5_1     O5_2       90.14(14)  9_555 1_555   9_545
	Fe5_2     Zn5_1     Co5_1      Invalid   9_555 1_555   1_555
	Fe5_2     Zn5_1     Fe5_1      Invalid   9_555 1_555   1_555
	Zn5_1     Zn5_1     Fe5_2      59.81(6)  4_655 1_555   9_555
	Zn5_1     Zn5_1     Co5_2      59.81(6)  4_655 1_555   9_555
	Zn5_1     Zn5_1     Zn5_2      59.81(6)  4_655 1_555   9_555
	Zn5_1     Zn5_1     O3_1       92.63(10)  4_655 1_555   4_655
	Zn5_1     Zn5_1     O3_2       135.85(8)  4_655 1_555   1_655
	Zn5_1     Zn5_1     O4         45.16(11)  4_655 1_555   9_555
	Zn5_1     Zn5_1     O6         138.42(13)  4_655 1_555   3_655
	Zn5_1     Zn5_1     O5_1       88.92(10)  4_655 1_555  12_655
	Zn5_1     Zn5_1     O5_2       40.10(9)  4_655 1_555   9_545
	Zn5_1     Zn5_1     Co5_1      Invalid   4_655 1_555   1_555
	Zn5_1     Zn5_1     Fe5_1      Invalid   4_655 1_555   1_555
	Co5_1     Zn5_1     Zn5_1      0.000     4_655 1_555   4_655
	Co5_1     Zn5_1     Fe5_2      59.81(6)  4_655 1_555   9_555
	Co5_1     Zn5_1     Co5_2      59.81(6)  4_655 1_555   9_555
	Co5_1     Zn5_1     Zn5_2      59.81(6)  4_655 1_555   9_555
	Co5_1     Zn5_1     O3_1       92.63(10)  4_655 1_555   4_655
	Co5_1     Zn5_1     O3_2       135.85(8)  4_655 1_555   1_655
	Co5_1     Zn5_1     O4         45.16(11)  4_655 1_555   9_555
	Co5_1     Zn5_1     O6         138.42(13)  4_655 1_555   3_655
	Co5_1     Zn5_1     O5_1       88.92(10)  4_655 1_555  12_655
	Co5_1     Zn5_1     O5_2       40.10(9)  4_655 1_555   9_545
	Co5_1     Zn5_1     Co5_1      Invalid   4_655 1_555   1_555
	Co5_1     Zn5_1     Fe5_1      Invalid   4_655 1_555   1_555
	Fe5_1     Zn5_1     Co5_1      0.000     4_655 1_555   4_655
	Fe5_1     Zn5_1     Zn5_1      0.000     4_655 1_555   4_655
	Fe5_1     Zn5_1     Fe5_2      59.81(6)  4_655 1_555   9_555
	Fe5_1     Zn5_1     Co5_2      59.81(6)  4_655 1_555   9_555
	Fe5_1     Zn5_1     Zn5_2      59.81(6)  4_655 1_555   9_555
	Fe5_1     Zn5_1     O3_1       92.63(10)  4_655 1_555   4_655
	Fe5_1     Zn5_1     O3_2       135.85(8)  4_655 1_555   1_655
	Fe5_1     Zn5_1     O4         45.16(11)  4_655 1_555   9_555
	Fe5_1     Zn5_1     O6         138.42(13)  4_655 1_555   3_655
	Fe5_1     Zn5_1     O5_1       88.92(10)  4_655 1_555  12_655
	Fe5_1     Zn5_1     O5_2       40.10(9)  4_655 1_555   9_545
	Fe5_1     Zn5_1     Co5_1      Invalid   4_655 1_555   1_555
	Fe5_1     Zn5_1     Fe5_1      Invalid   4_655 1_555   1_555
	Zn5_1     Zn5_1     Fe5_1      180.00000(14)  4_755 1_555   4_655
	Zn5_1     Zn5_1     Co5_1      180.00000(14)  4_755 1_555   4_655
	Zn5_1     Zn5_1     Zn5_1      180.00000(14)  4_755 1_555   4_655
	Zn5_1     Zn5_1     Fe5_2      120.19(6)  4_755 1_555   9_555
	Zn5_1     Zn5_1     Co5_2      120.19(6)  4_755 1_555   9_555
	Zn5_1     Zn5_1     Zn5_2      120.19(6)  4_755 1_555   9_555
	Zn5_1     Zn5_1     O3_1       87.37(10)  4_755 1_555   4_655
	Zn5_1     Zn5_1     O3_2       44.15(8)  4_755 1_555   1_655
	Zn5_1     Zn5_1     O4         134.84(11)  4_755 1_555   9_555
	Zn5_1     Zn5_1     O6         41.58(13)  4_755 1_555   3_655
	Zn5_1     Zn5_1     O5_1       91.08(10)  4_755 1_555  12_655
	Zn5_1     Zn5_1     O5_2       139.90(9)  4_755 1_555   9_545
	Zn5_1     Zn5_1     Co5_1      Invalid   4_755 1_555   1_555
	Zn5_1     Zn5_1     Fe5_1      Invalid   4_755 1_555   1_555
	Co5_1     Zn5_1     Zn5_1      0.000     4_755 1_555   4_755
	Co5_1     Zn5_1     Fe5_1      180.00000(14)  4_755 1_555   4_655
	Co5_1     Zn5_1     Co5_1      180.00000(14)  4_755 1_555   4_655
	Co5_1     Zn5_1     Zn5_1      180.00000(14)  4_755 1_555   4_655
	Co5_1     Zn5_1     Fe5_2      120.19(6)  4_755 1_555   9_555
	Co5_1     Zn5_1     Co5_2      120.19(6)  4_755 1_555   9_555
	Co5_1     Zn5_1     Zn5_2      120.19(6)  4_755 1_555   9_555
	Co5_1     Zn5_1     O3_1       87.37(10)  4_755 1_555   4_655
	Co5_1     Zn5_1     O3_2       44.15(8)  4_755 1_555   1_655
	Co5_1     Zn5_1     O4         134.84(11)  4_755 1_555   9_555
	Co5_1     Zn5_1     O6         41.58(13)  4_755 1_555   3_655
	Co5_1     Zn5_1     O5_1       91.08(10)  4_755 1_555  12_655
	Co5_1     Zn5_1     O5_2       139.90(9)  4_755 1_555   9_545
	Co5_1     Zn5_1     Co5_1      Invalid   4_755 1_555   1_555
	Co5_1     Zn5_1     Fe5_1      Invalid   4_755 1_555   1_555
	Fe5_1     Zn5_1     Co5_1      0.000     4_755 1_555   4_755
	Fe5_1     Zn5_1     Zn5_1      0.000     4_755 1_555   4_755
	Fe5_1     Zn5_1     Fe5_1      180.00000(14)  4_755 1_555   4_655
	Fe5_1     Zn5_1     Co5_1      180.00000(14)  4_755 1_555   4_655
	Fe5_1     Zn5_1     Zn5_1      180.00000(14)  4_755 1_555   4_655
	Fe5_1     Zn5_1     Fe5_2      120.19(6)  4_755 1_555   9_555
	Fe5_1     Zn5_1     Co5_2      120.19(6)  4_755 1_555   9_555
	Fe5_1     Zn5_1     Zn5_2      120.19(6)  4_755 1_555   9_555
	Fe5_1     Zn5_1     O3_1       87.37(10)  4_755 1_555   4_655
	Fe5_1     Zn5_1     O3_2       44.15(8)  4_755 1_555   1_655
	Fe5_1     Zn5_1     O4         134.84(11)  4_755 1_555   9_555
	Fe5_1     Zn5_1     O6         41.58(13)  4_755 1_555   3_655
	Fe5_1     Zn5_1     O5_1       91.08(10)  4_755 1_555  12_655
	Fe5_1     Zn5_1     O5_2       139.90(9)  4_755 1_555   9_545
	Fe5_1     Zn5_1     Co5_1      Invalid   4_755 1_555   1_555
	Fe5_1     Zn5_1     Fe5_1      Invalid   4_755 1_555   1_555
	Zn5_2     Zn5_1     Fe5_1      60.19(6)  1_655 1_555   4_755
	Zn5_2     Zn5_1     Co5_1      60.19(6)  1_655 1_555   4_755
	Zn5_2     Zn5_1     Zn5_1      60.19(6)  1_655 1_555   4_755
	Zn5_2     Zn5_1     Fe5_1      119.81(6)  1_655 1_555   4_655
	Zn5_2     Zn5_1     Co5_1      119.81(6)  1_655 1_555   4_655
	Zn5_2     Zn5_1     Zn5_1      119.81(6)  1_655 1_555   4_655
	Zn5_2     Zn5_1     Fe5_2      178.54(12)  1_655 1_555   9_555
	Zn5_2     Zn5_1     Co5_2      178.54(12)  1_655 1_555   9_555
	Zn5_2     Zn5_1     Zn5_2      178.54(12)  1_655 1_555   9_555
	Zn5_2     Zn5_1     O3_1       46.62(10)  1_655 1_555   4_655
	Zn5_2     Zn5_1     O3_2       87.37(14)  1_655 1_555   1_655
	Zn5_2     Zn5_1     O4         134.4(2)  1_655 1_555   9_555
	Zn5_2     Zn5_1     O6         40.2(2)  1_655 1_555   3_655
	Zn5_2     Zn5_1     O5_1       137.81(14)  1_655 1_555  12_655
	Zn5_2     Zn5_1     O5_2       88.88(13)  1_655 1_555   9_545
	Zn5_2     Zn5_1     Co5_1      Invalid   1_655 1_555   1_555
	Zn5_2     Zn5_1     Fe5_1      Invalid   1_655 1_555   1_555
	Co5_2     Zn5_1     Zn5_2      0.000     1_655 1_555   1_655
	Co5_2     Zn5_1     Fe5_1      60.19(6)  1_655 1_555   4_755
	Co5_2     Zn5_1     Co5_1      60.19(6)  1_655 1_555   4_755
	Co5_2     Zn5_1     Zn5_1      60.19(6)  1_655 1_555   4_755
	Co5_2     Zn5_1     Fe5_1      119.81(6)  1_655 1_555   4_655
	Co5_2     Zn5_1     Co5_1      119.81(6)  1_655 1_555   4_655
	Co5_2     Zn5_1     Zn5_1      119.81(6)  1_655 1_555   4_655
	Co5_2     Zn5_1     Fe5_2      178.54(12)  1_655 1_555   9_555
	Co5_2     Zn5_1     Co5_2      178.54(12)  1_655 1_555   9_555
	Co5_2     Zn5_1     Zn5_2      178.54(12)  1_655 1_555   9_555
	Co5_2     Zn5_1     O3_1       46.62(10)  1_655 1_555   4_655
	Co5_2     Zn5_1     O3_2       87.37(14)  1_655 1_555   1_655
	Co5_2     Zn5_1     O4         134.4(2)  1_655 1_555   9_555
	Co5_2     Zn5_1     O6         40.2(2)  1_655 1_555   3_655
	Co5_2     Zn5_1     O5_1       137.81(14)  1_655 1_555  12_655
	Co5_2     Zn5_1     O5_2       88.88(13)  1_655 1_555   9_545
	Co5_2     Zn5_1     Co5_1      Invalid   1_655 1_555   1_555
	Co5_2     Zn5_1     Fe5_1      Invalid   1_655 1_555   1_555
	Fe5_2     Zn5_1     Co5_2      0.000     1_655 1_555   1_655
	Fe5_2     Zn5_1     Zn5_2      0.000     1_655 1_555   1_655
	Fe5_2     Zn5_1     Fe5_1      60.19(6)  1_655 1_555   4_755
	Fe5_2     Zn5_1     Co5_1      60.19(6)  1_655 1_555   4_755
	Fe5_2     Zn5_1     Zn5_1      60.19(6)  1_655 1_555   4_755
	Fe5_2     Zn5_1     Fe5_1      119.81(6)  1_655 1_555   4_655
	Fe5_2     Zn5_1     Co5_1      119.81(6)  1_655 1_555   4_655
	Fe5_2     Zn5_1     Zn5_1      119.81(6)  1_655 1_555   4_655
	Fe5_2     Zn5_1     Fe5_2      178.54(12)  1_655 1_555   9_555
	Fe5_2     Zn5_1     Co5_2      178.54(12)  1_655 1_555   9_555
	Fe5_2     Zn5_1     Zn5_2      178.54(12)  1_655 1_555   9_555
	Fe5_2     Zn5_1     O3_1       46.62(10)  1_655 1_555   4_655
	Fe5_2     Zn5_1     O3_2       87.37(14)  1_655 1_555   1_655
	Fe5_2     Zn5_1     O4         134.4(2)  1_655 1_555   9_555
	Fe5_2     Zn5_1     O6         40.2(2)  1_655 1_555   3_655
	Fe5_2     Zn5_1     O5_1       137.81(14)  1_655 1_555  12_655
	Fe5_2     Zn5_1     O5_2       88.88(13)  1_655 1_555   9_545
	Fe5_2     Zn5_1     Co5_1      Invalid   1_655 1_555   1_555
	Fe5_2     Zn5_1     Fe5_1      Invalid   1_655 1_555   1_555
	Co4       Zn5_1     Fe5_2      60.96(8)  3_655 1_555   1_655
	Co4       Zn5_1     Co5_2      60.96(8)  3_655 1_555   1_655
	Co4       Zn5_1     Zn5_2      60.96(8)  3_655 1_555   1_655
	Co4       Zn5_1     Fe5_1      60.72(3)  3_655 1_555   4_755
	Co4       Zn5_1     Co5_1      60.72(3)  3_655 1_555   4_755
	Co4       Zn5_1     Zn5_1      60.72(3)  3_655 1_555   4_755
	Co4       Zn5_1     Fe5_1      119.28(3)  3_655 1_555   4_655
	Co4       Zn5_1     Co5_1      119.28(3)  3_655 1_555   4_655
	Co4       Zn5_1     Zn5_1      119.28(3)  3_655 1_555   4_655
	Co4       Zn5_1     Fe5_2      120.50(10)  3_655 1_555   9_555
	Co4       Zn5_1     Co5_2      120.50(10)  3_655 1_555   9_555
	Co4       Zn5_1     Zn5_2      120.50(10)  3_655 1_555   9_555
	Co4       Zn5_1     O3_1       39.94(9)  3_655 1_555   4_655
	Co4       Zn5_1     O3_2       41.89(14)  3_655 1_555   1_655
	Co4       Zn5_1     O4         88.58(9)  3_655 1_555   9_555
	Co4       Zn5_1     O6         84.84(9)  3_655 1_555   3_655
	Co4       Zn5_1     O5_1       133.53(12)  3_655 1_555  12_655
	Co4       Zn5_1     O5_2       128.11(14)  3_655 1_555   9_545
	Co4       Zn5_1     Co5_1      Invalid   3_655 1_555   1_555
	Co4       Zn5_1     Fe5_1      Invalid   3_655 1_555   1_555
	Fe4       Zn5_1     Co4        0.000     3_655 1_555   3_655
	Fe4       Zn5_1     Fe5_2      60.96(8)  3_655 1_555   1_655
	Fe4       Zn5_1     Co5_2      60.96(8)  3_655 1_555   1_655
	Fe4       Zn5_1     Zn5_2      60.96(8)  3_655 1_555   1_655
	Fe4       Zn5_1     Fe5_1      60.72(3)  3_655 1_555   4_755
	Fe4       Zn5_1     Co5_1      60.72(3)  3_655 1_555   4_755
	Fe4       Zn5_1     Zn5_1      60.72(3)  3_655 1_555   4_755
	Fe4       Zn5_1     Fe5_1      119.28(3)  3_655 1_555   4_655
	Fe4       Zn5_1     Co5_1      119.28(3)  3_655 1_555   4_655
	Fe4       Zn5_1     Zn5_1      119.28(3)  3_655 1_555   4_655
	Fe4       Zn5_1     Fe5_2      120.50(10)  3_655 1_555   9_555
	Fe4       Zn5_1     Co5_2      120.50(10)  3_655 1_555   9_555
	Fe4       Zn5_1     Zn5_2      120.50(10)  3_655 1_555   9_555
	Fe4       Zn5_1     O3_1       39.94(9)  3_655 1_555   4_655
	Fe4       Zn5_1     O3_2       41.89(14)  3_655 1_555   1_655
	Fe4       Zn5_1     O4         88.58(9)  3_655 1_555   9_555
	Fe4       Zn5_1     O6         84.84(9)  3_655 1_555   3_655
	Fe4       Zn5_1     O5_1       133.53(12)  3_655 1_555  12_655
	Fe4       Zn5_1     O5_2       128.11(14)  3_655 1_555   9_545
	Fe4       Zn5_1     Co5_1      Invalid   3_655 1_555   1_555
	Fe4       Zn5_1     Fe5_1      Invalid   3_655 1_555   1_555
	Zn4       Zn5_1     Fe4        0.000     3_655 1_555   3_655
	Zn4       Zn5_1     Co4        0.000     3_655 1_555   3_655
	Zn4       Zn5_1     Fe5_2      60.96(8)  3_655 1_555   1_655
	Zn4       Zn5_1     Co5_2      60.96(8)  3_655 1_555   1_655
	Zn4       Zn5_1     Zn5_2      60.96(8)  3_655 1_555   1_655
	Zn4       Zn5_1     Fe5_1      60.72(3)  3_655 1_555   4_755
	Zn4       Zn5_1     Co5_1      60.72(3)  3_655 1_555   4_755
	Zn4       Zn5_1     Zn5_1      60.72(3)  3_655 1_555   4_755
	Zn4       Zn5_1     Fe5_1      119.28(3)  3_655 1_555   4_655
	Zn4       Zn5_1     Co5_1      119.28(3)  3_655 1_555   4_655
	Zn4       Zn5_1     Zn5_1      119.28(3)  3_655 1_555   4_655
	Zn4       Zn5_1     Fe5_2      120.50(10)  3_655 1_555   9_555
	Zn4       Zn5_1     Co5_2      120.50(10)  3_655 1_555   9_555
	Zn4       Zn5_1     Zn5_2      120.50(10)  3_655 1_555   9_555
	Zn4       Zn5_1     O3_1       39.94(9)  3_655 1_555   4_655
	Zn4       Zn5_1     O3_2       41.89(14)  3_655 1_555   1_655
	Zn4       Zn5_1     O4         88.58(9)  3_655 1_555   9_555
	Zn4       Zn5_1     O6         84.84(9)  3_655 1_555   3_655
	Zn4       Zn5_1     O5_1       133.53(12)  3_655 1_555  12_655
	Zn4       Zn5_1     O5_2       128.11(14)  3_655 1_555   9_545
	Zn4       Zn5_1     Co5_1      Invalid   3_655 1_555   1_555
	Zn4       Zn5_1     Fe5_1      Invalid   3_655 1_555   1_555
	Co5_2     Zn5_2     Fe5_2      Invalid   1_555 1_555   1_555
	O5_1      Zn5_2     Co5_2      Invalid   1_455 1_555   1_555
	O5_1      Zn5_2     Fe5_2      Invalid   1_455 1_555   1_555
	O5_1      Zn5_2     O5_1       94.96(16)  4_655 1_555   1_455
	O5_1      Zn5_2     Co5_2      Invalid   4_655 1_555   1_555
	O5_1      Zn5_2     Fe5_2      Invalid   4_655 1_555   1_555
	O6        Zn5_2     O5_1       98.13(16)  3_555 1_555   4_655
	O6        Zn5_2     O5_1       98.13(16)  3_555 1_555   1_455
	O6        Zn5_2     Co5_2      Invalid   3_555 1_555   1_555
	O6        Zn5_2     Fe5_2      Invalid   3_555 1_555   1_555
	O4        Zn5_2     O6         172.3(2)  1_555 1_555   3_555
	O4        Zn5_2     O5_1       87.05(18)  1_555 1_555   4_655
	O4        Zn5_2     O5_1       87.05(18)  1_555 1_555   1_455
	O4        Zn5_2     Co5_2      Invalid   1_555 1_555   1_555
	O4        Zn5_2     Fe5_2      Invalid   1_555 1_555   1_555
	O3_1      Zn5_2     O4         88.38(16)  4_555 1_555   1_555
	O3_1      Zn5_2     O6         85.69(17)  4_555 1_555   3_555
	O3_1      Zn5_2     O5_1       170.92(13)  4_555 1_555   4_655
	O3_1      Zn5_2     O5_1       92.63(8)  4_555 1_555   1_455
	O3_1      Zn5_2     Co5_2      Invalid   4_555 1_555   1_555
	O3_1      Zn5_2     Fe5_2      Invalid   4_555 1_555   1_555
	O3_1      Zn5_2     O3_1       79.40(15)  1_555 1_555   4_555
	O3_1      Zn5_2     O4         88.38(16)  1_555 1_555   1_555
	O3_1      Zn5_2     O6         85.69(17)  1_555 1_555   3_555
	O3_1      Zn5_2     O5_1       92.63(8)  1_555 1_555   4_655
	O3_1      Zn5_2     O5_1       170.92(13)  1_555 1_555   1_455
	O3_1      Zn5_2     Co5_2      Invalid   1_555 1_555   1_555
	O3_1      Zn5_2     Fe5_2      Invalid   1_555 1_555   1_555
	Co5_1     Zn5_2     O3_1       92.71(10)  9_445 1_555   1_555
	Co5_1     Zn5_2     O3_1       133.61(15)  9_445 1_555   4_555
	Co5_1     Zn5_2     O4         45.45(12)  9_445 1_555   1_555
	Co5_1     Zn5_2     O6         139.72(11)  9_445 1_555   3_555
	Co5_1     Zn5_2     O5_1       41.66(12)  9_445 1_555   4_655
	Co5_1     Zn5_2     O5_1       89.67(16)  9_445 1_555   1_455
	Co5_1     Zn5_2     Co5_2      Invalid   9_445 1_555   1_555
	Co5_1     Zn5_2     Fe5_2      Invalid   9_445 1_555   1_555
	Zn5_1     Zn5_2     Co5_1      0.000     9_445 1_555   9_445
	Zn5_1     Zn5_2     O3_1       92.71(10)  9_445 1_555   1_555
	Zn5_1     Zn5_2     O3_1       133.61(15)  9_445 1_555   4_555
	Zn5_1     Zn5_2     O4         45.45(12)  9_445 1_555   1_555
	Zn5_1     Zn5_2     O6         139.72(11)  9_445 1_555   3_555
	Zn5_1     Zn5_2     O5_1       41.66(12)  9_445 1_555   4_655
	Zn5_1     Zn5_2     O5_1       89.67(16)  9_445 1_555   1_455
	Zn5_1     Zn5_2     Co5_2      Invalid   9_445 1_555   1_555
	Zn5_1     Zn5_2     Fe5_2      Invalid   9_445 1_555   1_555
	Fe5_1     Zn5_2     Zn5_1      0.000     9_445 1_555   9_445
	Fe5_1     Zn5_2     Co5_1      0.000     9_445 1_555   9_445
	Fe5_1     Zn5_2     O3_1       92.71(10)  9_445 1_555   1_555
	Fe5_1     Zn5_2     O3_1       133.61(15)  9_445 1_555   4_555
	Fe5_1     Zn5_2     O4         45.45(12)  9_445 1_555   1_555
	Fe5_1     Zn5_2     O6         139.72(11)  9_445 1_555   3_555
	Fe5_1     Zn5_2     O5_1       41.66(12)  9_445 1_555   4_655
	Fe5_1     Zn5_2     O5_1       89.67(16)  9_445 1_555   1_455
	Fe5_1     Zn5_2     Co5_2      Invalid   9_445 1_555   1_555
	Fe5_1     Zn5_2     Fe5_2      Invalid   9_445 1_555   1_555
	Zn5_1     Zn5_2     Fe5_1      60.38(12) 12_545 1_555   9_445
	Zn5_1     Zn5_2     Zn5_1      60.38(12) 12_545 1_555   9_445
	Zn5_1     Zn5_2     Co5_1      60.38(12) 12_545 1_555   9_445
	Zn5_1     Zn5_2     O3_1       133.61(15) 12_545 1_555   1_555
	Zn5_1     Zn5_2     O3_1       92.71(10) 12_545 1_555   4_555
	Zn5_1     Zn5_2     O4         45.45(12) 12_545 1_555   1_555
	Zn5_1     Zn5_2     O6         139.72(11) 12_545 1_555   3_555
	Zn5_1     Zn5_2     O5_1       89.67(16) 12_545 1_555   4_655
	Zn5_1     Zn5_2     O5_1       41.66(12) 12_545 1_555   1_455
	Zn5_1     Zn5_2     Co5_2      Invalid  12_545 1_555   1_555
	Zn5_1     Zn5_2     Fe5_2      Invalid  12_545 1_555   1_555
	Fe5_1     Zn5_2     Zn5_1      0.000    12_545 1_555  12_545
	Fe5_1     Zn5_2     Fe5_1      60.38(12) 12_545 1_555   9_445
	Fe5_1     Zn5_2     Zn5_1      60.38(12) 12_545 1_555   9_445
	Fe5_1     Zn5_2     Co5_1      60.38(12) 12_545 1_555   9_445
	Fe5_1     Zn5_2     O3_1       133.61(15) 12_545 1_555   1_555
	Fe5_1     Zn5_2     O3_1       92.71(10) 12_545 1_555   4_555
	Fe5_1     Zn5_2     O4         45.45(12) 12_545 1_555   1_555
	Fe5_1     Zn5_2     O6         139.72(11) 12_545 1_555   3_555
	Fe5_1     Zn5_2     O5_1       89.67(16) 12_545 1_555   4_655
	Fe5_1     Zn5_2     O5_1       41.66(12) 12_545 1_555   1_455
	Fe5_1     Zn5_2     Co5_2      Invalid  12_545 1_555   1_555
	Fe5_1     Zn5_2     Fe5_2      Invalid  12_545 1_555   1_555
	Co5_1     Zn5_2     Fe5_1      0.000    12_545 1_555  12_545
	Co5_1     Zn5_2     Zn5_1      0.000    12_545 1_555  12_545
	Co5_1     Zn5_2     Fe5_1      60.38(12) 12_545 1_555   9_445
	Co5_1     Zn5_2     Zn5_1      60.38(12) 12_545 1_555   9_445
	Co5_1     Zn5_2     Co5_1      60.38(12) 12_545 1_555   9_445
	Co5_1     Zn5_2     O3_1       133.61(15) 12_545 1_555   1_555
	Co5_1     Zn5_2     O3_1       92.71(10) 12_545 1_555   4_555
	Co5_1     Zn5_2     O4         45.45(12) 12_545 1_555   1_555
	Co5_1     Zn5_2     O6         139.72(11) 12_545 1_555   3_555
	Co5_1     Zn5_2     O5_1       89.67(16) 12_545 1_555   4_655
	Co5_1     Zn5_2     O5_1       41.66(12) 12_545 1_555   1_455
	Co5_1     Zn5_2     Co5_2      Invalid  12_545 1_555   1_555
	Co5_1     Zn5_2     Fe5_2      Invalid  12_545 1_555   1_555
	Zn5_1     Zn5_2     Co5_1      119.978(3)  1_455 1_555  12_545
	Zn5_1     Zn5_2     Fe5_1      119.978(3)  1_455 1_555  12_545
	Zn5_1     Zn5_2     Zn5_1      119.978(3)  1_455 1_555  12_545
	Zn5_1     Zn5_2     Fe5_1      178.54(12)  1_455 1_555   9_445
	Zn5_1     Zn5_2     Zn5_1      178.54(12)  1_455 1_555   9_445
	Zn5_1     Zn5_2     Co5_1      178.54(12)  1_455 1_555   9_445
	Zn5_1     Zn5_2     O3_1       86.10(14)  1_455 1_555   1_555
	Zn5_1     Zn5_2     O3_1       45.32(10)  1_455 1_555   4_555
	Zn5_1     Zn5_2     O4         133.59(14)  1_455 1_555   1_555
	Zn5_1     Zn5_2     O6         41.07(10)  1_455 1_555   3_555
	Zn5_1     Zn5_2     O5_1       139.19(17)  1_455 1_555   4_655
	Zn5_1     Zn5_2     O5_1       91.38(11)  1_455 1_555   1_455
	Zn5_1     Zn5_2     Co5_2      Invalid   1_455 1_555   1_555
	Zn5_1     Zn5_2     Fe5_2      Invalid   1_455 1_555   1_555
	Co5_1     Zn5_2     Zn5_1      0.000     1_455 1_555   1_455
	Co5_1     Zn5_2     Co5_1      119.978(3)  1_455 1_555  12_545
	Co5_1     Zn5_2     Fe5_1      119.978(3)  1_455 1_555  12_545
	Co5_1     Zn5_2     Zn5_1      119.978(3)  1_455 1_555  12_545
	Co5_1     Zn5_2     Fe5_1      178.54(12)  1_455 1_555   9_445
	Co5_1     Zn5_2     Zn5_1      178.54(12)  1_455 1_555   9_445
	Co5_1     Zn5_2     Co5_1      178.54(12)  1_455 1_555   9_445
	Co5_1     Zn5_2     O3_1       86.10(14)  1_455 1_555   1_555
	Co5_1     Zn5_2     O3_1       45.32(10)  1_455 1_555   4_555
	Co5_1     Zn5_2     O4         133.59(14)  1_455 1_555   1_555
	Co5_1     Zn5_2     O6         41.07(10)  1_455 1_555   3_555
	Co5_1     Zn5_2     O5_1       139.19(17)  1_455 1_555   4_655
	Co5_1     Zn5_2     O5_1       91.38(11)  1_455 1_555   1_455
	Co5_1     Zn5_2     Co5_2      Invalid   1_455 1_555   1_555
	Co5_1     Zn5_2     Fe5_2      Invalid   1_455 1_555   1_555
	Fe5_1     Zn5_2     Co5_1      0.000     1_455 1_555   1_455
	Fe5_1     Zn5_2     Zn5_1      0.000     1_455 1_555   1_455
	Fe5_1     Zn5_2     Co5_1      119.978(3)  1_455 1_555  12_545
	Fe5_1     Zn5_2     Fe5_1      119.978(3)  1_455 1_555  12_545
	Fe5_1     Zn5_2     Zn5_1      119.978(3)  1_455 1_555  12_545
	Fe5_1     Zn5_2     Fe5_1      178.54(12)  1_455 1_555   9_445
	Fe5_1     Zn5_2     Zn5_1      178.54(12)  1_455 1_555   9_445
	Fe5_1     Zn5_2     Co5_1      178.54(12)  1_455 1_555   9_445
	Fe5_1     Zn5_2     O3_1       86.10(14)  1_455 1_555   1_555
	Fe5_1     Zn5_2     O3_1       45.32(10)  1_455 1_555   4_555
	Fe5_1     Zn5_2     O4         133.59(14)  1_455 1_555   1_555
	Fe5_1     Zn5_2     O6         41.07(10)  1_455 1_555   3_555
	Fe5_1     Zn5_2     O5_1       139.19(17)  1_455 1_555   4_655
	Fe5_1     Zn5_2     O5_1       91.38(11)  1_455 1_555   1_455
	Fe5_1     Zn5_2     Co5_2      Invalid   1_455 1_555   1_555
	Fe5_1     Zn5_2     Fe5_2      Invalid   1_455 1_555   1_555
	Zn5_1     Zn5_2     Fe5_1      59.63(11)  4_655 1_555   1_455
	Zn5_1     Zn5_2     Co5_1      59.63(11)  4_655 1_555   1_455
	Zn5_1     Zn5_2     Zn5_1      59.63(11)  4_655 1_555   1_455
	Zn5_1     Zn5_2     Co5_1      178.54(12)  4_655 1_555  12_545
	Zn5_1     Zn5_2     Fe5_1      178.54(12)  4_655 1_555  12_545
	Zn5_1     Zn5_2     Zn5_1      178.54(12)  4_655 1_555  12_545
	Zn5_1     Zn5_2     Fe5_1      119.978(3)  4_655 1_555   9_445
	Zn5_1     Zn5_2     Zn5_1      119.978(3)  4_655 1_555   9_445
	Zn5_1     Zn5_2     Co5_1      119.978(3)  4_655 1_555   9_445
	Zn5_1     Zn5_2     O3_1       45.32(10)  4_655 1_555   1_555
	Zn5_1     Zn5_2     O3_1       86.10(14)  4_655 1_555   4_555
	Zn5_1     Zn5_2     O4         133.59(14)  4_655 1_555   1_555
	Zn5_1     Zn5_2     O6         41.07(10)  4_655 1_555   3_555
	Zn5_1     Zn5_2     O5_1       91.38(11)  4_655 1_555   4_655
	Zn5_1     Zn5_2     O5_1       139.19(17)  4_655 1_555   1_455
	Zn5_1     Zn5_2     Co5_2      Invalid   4_655 1_555   1_555
	Zn5_1     Zn5_2     Fe5_2      Invalid   4_655 1_555   1_555
	Co5_1     Zn5_2     Zn5_1      0.000     4_655 1_555   4_655
	Co5_1     Zn5_2     Fe5_1      59.63(11)  4_655 1_555   1_455
	Co5_1     Zn5_2     Co5_1      59.63(11)  4_655 1_555   1_455
	Co5_1     Zn5_2     Zn5_1      59.63(11)  4_655 1_555   1_455
	Co5_1     Zn5_2     Co5_1      178.54(12)  4_655 1_555  12_545
	Co5_1     Zn5_2     Fe5_1      178.54(12)  4_655 1_555  12_545
	Co5_1     Zn5_2     Zn5_1      178.54(12)  4_655 1_555  12_545
	Co5_1     Zn5_2     Fe5_1      119.978(3)  4_655 1_555   9_445
	Co5_1     Zn5_2     Zn5_1      119.978(3)  4_655 1_555   9_445
	Co5_1     Zn5_2     Co5_1      119.978(3)  4_655 1_555   9_445
	Co5_1     Zn5_2     O3_1       45.32(10)  4_655 1_555   1_555
	Co5_1     Zn5_2     O3_1       86.10(14)  4_655 1_555   4_555
	Co5_1     Zn5_2     O4         133.59(14)  4_655 1_555   1_555
	Co5_1     Zn5_2     O6         41.07(10)  4_655 1_555   3_555
	Co5_1     Zn5_2     O5_1       91.38(11)  4_655 1_555   4_655
	Co5_1     Zn5_2     O5_1       139.19(17)  4_655 1_555   1_455
	Co5_1     Zn5_2     Co5_2      Invalid   4_655 1_555   1_555
	Co5_1     Zn5_2     Fe5_2      Invalid   4_655 1_555   1_555
	Fe5_1     Zn5_2     Co5_1      0.000     4_655 1_555   4_655
	Fe5_1     Zn5_2     Zn5_1      0.000     4_655 1_555   4_655
	Fe5_1     Zn5_2     Fe5_1      59.63(11)  4_655 1_555   1_455
	Fe5_1     Zn5_2     Co5_1      59.63(11)  4_655 1_555   1_455
	Fe5_1     Zn5_2     Zn5_1      59.63(11)  4_655 1_555   1_455
	Fe5_1     Zn5_2     Co5_1      178.54(12)  4_655 1_555  12_545
	Fe5_1     Zn5_2     Fe5_1      178.54(12)  4_655 1_555  12_545
	Fe5_1     Zn5_2     Zn5_1      178.54(12)  4_655 1_555  12_545
	Fe5_1     Zn5_2     Fe5_1      119.978(3)  4_655 1_555   9_445
	Fe5_1     Zn5_2     Zn5_1      119.978(3)  4_655 1_555   9_445
	Fe5_1     Zn5_2     Co5_1      119.978(3)  4_655 1_555   9_445
	Fe5_1     Zn5_2     O3_1       45.32(10)  4_655 1_555   1_555
	Fe5_1     Zn5_2     O3_1       86.10(14)  4_655 1_555   4_555
	Fe5_1     Zn5_2     O4         133.59(14)  4_655 1_555   1_555
	Fe5_1     Zn5_2     O6         41.07(10)  4_655 1_555   3_555
	Fe5_1     Zn5_2     O5_1       91.38(11)  4_655 1_555   4_655
	Fe5_1     Zn5_2     O5_1       139.19(17)  4_655 1_555   1_455
	Fe5_1     Zn5_2     Co5_2      Invalid   4_655 1_555   1_555
	Fe5_1     Zn5_2     Fe5_2      Invalid   4_655 1_555   1_555
	Zn4       Zn5_2     Fe5_1      60.32(8)  3_555 1_555   4_655
	Zn4       Zn5_2     Co5_1      60.32(8)  3_555 1_555   4_655
	Zn4       Zn5_2     Zn5_1      60.32(8)  3_555 1_555   4_655
	Zn4       Zn5_2     Fe5_1      60.32(8)  3_555 1_555   1_455
	Zn4       Zn5_2     Co5_1      60.32(8)  3_555 1_555   1_455
	Zn4       Zn5_2     Zn5_1      60.32(8)  3_555 1_555   1_455
	Zn4       Zn5_2     Co5_1      118.22(9)  3_555 1_555  12_545
	Zn4       Zn5_2     Fe5_1      118.22(9)  3_555 1_555  12_545
	Zn4       Zn5_2     Zn5_1      118.22(9)  3_555 1_555  12_545
	Zn4       Zn5_2     Fe5_1      118.22(9)  3_555 1_555   9_445
	Zn4       Zn5_2     Zn5_1      118.22(9)  3_555 1_555   9_445
	Zn4       Zn5_2     Co5_1      118.22(9)  3_555 1_555   9_445
	Zn4       Zn5_2     O3_1       39.70(7)  3_555 1_555   1_555
	Zn4       Zn5_2     O3_1       39.70(7)  3_555 1_555   4_555
	Zn4       Zn5_2     O4         87.41(17)  3_555 1_555   1_555
	Zn4       Zn5_2     O6         84.88(17)  3_555 1_555   3_555
	Zn4       Zn5_2     O5_1       132.14(7)  3_555 1_555   4_655
	Zn4       Zn5_2     O5_1       132.14(7)  3_555 1_555   1_455
	Zn4       Zn5_2     Co5_2      Invalid   3_555 1_555   1_555
	Zn4       Zn5_2     Fe5_2      Invalid   3_555 1_555   1_555
	Co4       Zn5_2     Zn4        0.000     3_555 1_555   3_555
	Co4       Zn5_2     Fe5_1      60.32(8)  3_555 1_555   4_655
	Co4       Zn5_2     Co5_1      60.32(8)  3_555 1_555   4_655
	Co4       Zn5_2     Zn5_1      60.32(8)  3_555 1_555   4_655
	Co4       Zn5_2     Fe5_1      60.32(8)  3_555 1_555   1_455
	Co4       Zn5_2     Co5_1      60.32(8)  3_555 1_555   1_455
	Co4       Zn5_2     Zn5_1      60.32(8)  3_555 1_555   1_455
	Co4       Zn5_2     Co5_1      118.22(9)  3_555 1_555  12_545
	Co4       Zn5_2     Fe5_1      118.22(9)  3_555 1_555  12_545
	Co4       Zn5_2     Zn5_1      118.22(9)  3_555 1_555  12_545
	Co4       Zn5_2     Fe5_1      118.22(9)  3_555 1_555   9_445
	Co4       Zn5_2     Zn5_1      118.22(9)  3_555 1_555   9_445
	Co4       Zn5_2     Co5_1      118.22(9)  3_555 1_555   9_445
	Co4       Zn5_2     O3_1       39.70(7)  3_555 1_555   1_555
	Co4       Zn5_2     O3_1       39.70(7)  3_555 1_555   4_555
	Co4       Zn5_2     O4         87.41(17)  3_555 1_555   1_555
	Co4       Zn5_2     O6         84.88(17)  3_555 1_555   3_555
	Co4       Zn5_2     O5_1       132.14(7)  3_555 1_555   4_655
	Co4       Zn5_2     O5_1       132.14(7)  3_555 1_555   1_455
	Co4       Zn5_2     Co5_2      Invalid   3_555 1_555   1_555
	Co4       Zn5_2     Fe5_2      Invalid   3_555 1_555   1_555
	Fe4       Zn5_2     Co4        0.000     3_555 1_555   3_555
	Fe4       Zn5_2     Zn4        0.000     3_555 1_555   3_555
	Fe4       Zn5_2     Fe5_1      60.32(8)  3_555 1_555   4_655
	Fe4       Zn5_2     Co5_1      60.32(8)  3_555 1_555   4_655
	Fe4       Zn5_2     Zn5_1      60.32(8)  3_555 1_555   4_655
	Fe4       Zn5_2     Fe5_1      60.32(8)  3_555 1_555   1_455
	Fe4       Zn5_2     Co5_1      60.32(8)  3_555 1_555   1_455
	Fe4       Zn5_2     Zn5_1      60.32(8)  3_555 1_555   1_455
	Fe4       Zn5_2     Co5_1      118.22(9)  3_555 1_555  12_545
	Fe4       Zn5_2     Fe5_1      118.22(9)  3_555 1_555  12_545
	Fe4       Zn5_2     Zn5_1      118.22(9)  3_555 1_555  12_545
	Fe4       Zn5_2     Fe5_1      118.22(9)  3_555 1_555   9_445
	Fe4       Zn5_2     Zn5_1      118.22(9)  3_555 1_555   9_445
	Fe4       Zn5_2     Co5_1      118.22(9)  3_555 1_555   9_445
	Fe4       Zn5_2     O3_1       39.70(7)  3_555 1_555   1_555
	Fe4       Zn5_2     O3_1       39.70(7)  3_555 1_555   4_555
	Fe4       Zn5_2     O4         87.41(17)  3_555 1_555   1_555
	Fe4       Zn5_2     O6         84.88(17)  3_555 1_555   3_555
	Fe4       Zn5_2     O5_1       132.14(7)  3_555 1_555   4_655
	Fe4       Zn5_2     O5_1       132.14(7)  3_555 1_555   1_455
	Fe4       Zn5_2     Co5_2      Invalid   3_555 1_555   1_555
	Fe4       Zn5_2     Fe5_2      Invalid   3_555 1_555   1_555
	Co6       Fe6       Zn6        Invalid   1_555 1_555   1_555
	O5_1      Fe6       Co6        Invalid  10_555 1_555   1_555
	O5_1      Fe6       Zn6        Invalid  10_555 1_555   1_555
	O5_1      Fe6       O5_1       101.6(3) 14_455 1_555  10_555
	O5_1      Fe6       Co6        Invalid  14_455 1_555   1_555
	O5_1      Fe6       Zn6        Invalid  14_455 1_555   1_555
	O5_2      Fe6       O5_1       99.17(13)  2_565 1_555  14_455
	O5_2      Fe6       O5_1       99.17(13)  2_565 1_555  10_555
	O5_2      Fe6       Co6        Invalid   2_565 1_555   1_555
	O5_2      Fe6       Zn6        Invalid   2_565 1_555   1_555
	O7_1      Fe6       O5_2       93.58(17) 13_456 1_555   2_565
	O7_1      Fe6       O5_1       164.21(14) 13_456 1_555  14_455
	O7_1      Fe6       O5_1       85.36(13) 13_456 1_555  10_555
	O7_1      Fe6       Co6        Invalid  13_456 1_555   1_555
	O7_1      Fe6       Zn6        Invalid  13_456 1_555   1_555
	O7_1      Fe6       O7_1       84.58(19) 10_555 1_555  13_456
	O7_1      Fe6       O5_2       93.58(17) 10_555 1_555   2_565
	O7_1      Fe6       O5_1       85.36(13) 10_555 1_555  14_455
	O7_1      Fe6       O5_1       164.21(14) 10_555 1_555  10_555
	O7_1      Fe6       Co6        Invalid  10_555 1_555   1_555
	O7_1      Fe6       Zn6        Invalid  10_555 1_555   1_555
	O7_2      Fe6       O7_1       79.07(10)  2_565 1_555  10_555
	O7_2      Fe6       O7_1       79.07(10)  2_565 1_555  13_456
	O7_2      Fe6       O5_2       170.0(2)  2_565 1_555   2_565
	O7_2      Fe6       O5_1       87.09(19)  2_565 1_555  14_455
	O7_2      Fe6       O5_1       87.09(19)  2_565 1_555  10_555
	O7_2      Fe6       Co6        Invalid   2_565 1_555   1_555
	O7_2      Fe6       Zn6        Invalid   2_565 1_555   1_555
	Co6       Fe6       O7_2       48.97(17)  3_556 1_555   2_565
	Co6       Fe6       O7_1       48.41(9)  3_556 1_555  10_555
	Co6       Fe6       O7_1       48.41(9)  3_556 1_555  13_456
	Co6       Fe6       O5_2       121.02(10)  3_556 1_555   2_565
	Co6       Fe6       O5_1       116.22(5)  3_556 1_555  14_455
	Co6       Fe6       O5_1       116.22(5)  3_556 1_555  10_555
	Co6       Fe6       Co6        Invalid   3_556 1_555   1_555
	Co6       Fe6       Zn6        Invalid   3_556 1_555   1_555
	Zn6       Fe6       Co6        0.000     3_556 1_555   3_556
	Zn6       Fe6       O7_2       48.97(17)  3_556 1_555   2_565
	Zn6       Fe6       O7_1       48.41(9)  3_556 1_555  10_555
	Zn6       Fe6       O7_1       48.41(9)  3_556 1_555  13_456
	Zn6       Fe6       O5_2       121.02(10)  3_556 1_555   2_565
	Zn6       Fe6       O5_1       116.22(5)  3_556 1_555  14_455
	Zn6       Fe6       O5_1       116.22(5)  3_556 1_555  10_555
	Zn6       Fe6       Co6        Invalid   3_556 1_555   1_555
	Zn6       Fe6       Zn6        Invalid   3_556 1_555   1_555
	Fe6       Fe6       Zn6        0.000     3_556 1_555   3_556
	Fe6       Fe6       Co6        0.000     3_556 1_555   3_556
	Fe6       Fe6       O7_2       48.97(17)  3_556 1_555   2_565
	Fe6       Fe6       O7_1       48.41(9)  3_556 1_555  10_555
	Fe6       Fe6       O7_1       48.41(9)  3_556 1_555  13_456
	Fe6       Fe6       O5_2       121.02(10)  3_556 1_555   2_565
	Fe6       Fe6       O5_1       116.22(5)  3_556 1_555  14_455
	Fe6       Fe6       O5_1       116.22(5)  3_556 1_555  10_555
	Fe6       Fe6       Co6        Invalid   3_556 1_555   1_555
	Fe6       Fe6       Zn6        Invalid   3_556 1_555   1_555
	Zn6       Co6       Fe6        Invalid   1_555 1_555   1_555
	O5_1      Co6       Zn6        Invalid  10_555 1_555   1_555
	O5_1      Co6       Fe6        Invalid  10_555 1_555   1_555
	O5_1      Co6       O5_1       101.6(3) 14_455 1_555  10_555
	O5_1      Co6       Zn6        Invalid  14_455 1_555   1_555
	O5_1      Co6       Fe6        Invalid  14_455 1_555   1_555
	O5_2      Co6       O5_1       99.17(13)  2_565 1_555  14_455
	O5_2      Co6       O5_1       99.17(13)  2_565 1_555  10_555
	O5_2      Co6       Zn6        Invalid   2_565 1_555   1_555
	O5_2      Co6       Fe6        Invalid   2_565 1_555   1_555
	O7_1      Co6       O5_2       93.58(17) 13_456 1_555   2_565
	O7_1      Co6       O5_1       164.21(14) 13_456 1_555  14_455
	O7_1      Co6       O5_1       85.36(13) 13_456 1_555  10_555
	O7_1      Co6       Zn6        Invalid  13_456 1_555   1_555
	O7_1      Co6       Fe6        Invalid  13_456 1_555   1_555
	O7_1      Co6       O7_1       84.58(19) 10_555 1_555  13_456
	O7_1      Co6       O5_2       93.58(17) 10_555 1_555   2_565
	O7_1      Co6       O5_1       85.36(13) 10_555 1_555  14_455
	O7_1      Co6       O5_1       164.21(14) 10_555 1_555  10_555
	O7_1      Co6       Zn6        Invalid  10_555 1_555   1_555
	O7_1      Co6       Fe6        Invalid  10_555 1_555   1_555
	O7_2      Co6       O7_1       79.07(10)  2_565 1_555  10_555
	O7_2      Co6       O7_1       79.07(10)  2_565 1_555  13_456
	O7_2      Co6       O5_2       170.0(2)  2_565 1_555   2_565
	O7_2      Co6       O5_1       87.09(19)  2_565 1_555  14_455
	O7_2      Co6       O5_1       87.09(19)  2_565 1_555  10_555
	O7_2      Co6       Zn6        Invalid   2_565 1_555   1_555
	O7_2      Co6       Fe6        Invalid   2_565 1_555   1_555
	Co6       Co6       O7_2       48.97(17)  3_556 1_555   2_565
	Co6       Co6       O7_1       48.41(9)  3_556 1_555  10_555
	Co6       Co6       O7_1       48.41(9)  3_556 1_555  13_456
	Co6       Co6       O5_2       121.02(10)  3_556 1_555   2_565
	Co6       Co6       O5_1       116.22(5)  3_556 1_555  14_455
	Co6       Co6       O5_1       116.22(5)  3_556 1_555  10_555
	Co6       Co6       Zn6        Invalid   3_556 1_555   1_555
	Co6       Co6       Fe6        Invalid   3_556 1_555   1_555
	Fe6       Co6       Co6        0.000     3_556 1_555   3_556
	Fe6       Co6       O7_2       48.97(17)  3_556 1_555   2_565
	Fe6       Co6       O7_1       48.41(9)  3_556 1_555  10_555
	Fe6       Co6       O7_1       48.41(9)  3_556 1_555  13_456
	Fe6       Co6       O5_2       121.02(10)  3_556 1_555   2_565
	Fe6       Co6       O5_1       116.22(5)  3_556 1_555  14_455
	Fe6       Co6       O5_1       116.22(5)  3_556 1_555  10_555
	Fe6       Co6       Zn6        Invalid   3_556 1_555   1_555
	Fe6       Co6       Fe6        Invalid   3_556 1_555   1_555
	Zn6       Co6       Fe6        0.000     3_556 1_555   3_556
	Zn6       Co6       Co6        0.000     3_556 1_555   3_556
	Zn6       Co6       O7_2       48.97(17)  3_556 1_555   2_565
	Zn6       Co6       O7_1       48.41(9)  3_556 1_555  10_555
	Zn6       Co6       O7_1       48.41(9)  3_556 1_555  13_456
	Zn6       Co6       O5_2       121.02(10)  3_556 1_555   2_565
	Zn6       Co6       O5_1       116.22(5)  3_556 1_555  14_455
	Zn6       Co6       O5_1       116.22(5)  3_556 1_555  10_555
	Zn6       Co6       Zn6        Invalid   3_556 1_555   1_555
	Zn6       Co6       Fe6        Invalid   3_556 1_555   1_555
	Co6       Zn6       Fe6        Invalid   1_555 1_555   1_555
	O5_1      Zn6       Co6        Invalid  10_555 1_555   1_555
	O5_1      Zn6       Fe6        Invalid  10_555 1_555   1_555
	O5_1      Zn6       O5_1       101.6(3) 14_455 1_555  10_555
	O5_1      Zn6       Co6        Invalid  14_455 1_555   1_555
	O5_1      Zn6       Fe6        Invalid  14_455 1_555   1_555
	O5_2      Zn6       O5_1       99.17(13)  2_565 1_555  14_455
	O5_2      Zn6       O5_1       99.17(13)  2_565 1_555  10_555
	O5_2      Zn6       Co6        Invalid   2_565 1_555   1_555
	O5_2      Zn6       Fe6        Invalid   2_565 1_555   1_555
	O7_1      Zn6       O5_2       93.58(17) 13_456 1_555   2_565
	O7_1      Zn6       O5_1       164.21(14) 13_456 1_555  14_455
	O7_1      Zn6       O5_1       85.36(13) 13_456 1_555  10_555
	O7_1      Zn6       Co6        Invalid  13_456 1_555   1_555
	O7_1      Zn6       Fe6        Invalid  13_456 1_555   1_555
	O7_1      Zn6       O7_1       84.58(19) 10_555 1_555  13_456
	O7_1      Zn6       O5_2       93.58(17) 10_555 1_555   2_565
	O7_1      Zn6       O5_1       85.36(13) 10_555 1_555  14_455
	O7_1      Zn6       O5_1       164.21(14) 10_555 1_555  10_555
	O7_1      Zn6       Co6        Invalid  10_555 1_555   1_555
	O7_1      Zn6       Fe6        Invalid  10_555 1_555   1_555
	O7_2      Zn6       O7_1       79.07(10)  2_565 1_555  10_555
	O7_2      Zn6       O7_1       79.07(10)  2_565 1_555  13_456
	O7_2      Zn6       O5_2       170.0(2)  2_565 1_555   2_565
	O7_2      Zn6       O5_1       87.09(19)  2_565 1_555  14_455
	O7_2      Zn6       O5_1       87.09(19)  2_565 1_555  10_555
	O7_2      Zn6       Co6        Invalid   2_565 1_555   1_555
	O7_2      Zn6       Fe6        Invalid   2_565 1_555   1_555
	Co6       Zn6       O7_2       48.97(17)  3_556 1_555   2_565
	Co6       Zn6       O7_1       48.41(9)  3_556 1_555  10_555
	Co6       Zn6       O7_1       48.41(9)  3_556 1_555  13_456
	Co6       Zn6       O5_2       121.02(10)  3_556 1_555   2_565
	Co6       Zn6       O5_1       116.22(5)  3_556 1_555  14_455
	Co6       Zn6       O5_1       116.22(5)  3_556 1_555  10_555
	Co6       Zn6       Co6        Invalid   3_556 1_555   1_555
	Co6       Zn6       Fe6        Invalid   3_556 1_555   1_555
	Fe6       Zn6       Co6        0.000     3_556 1_555   3_556
	Fe6       Zn6       O7_2       48.97(17)  3_556 1_555   2_565
	Fe6       Zn6       O7_1       48.41(9)  3_556 1_555  10_555
	Fe6       Zn6       O7_1       48.41(9)  3_556 1_555  13_456
	Fe6       Zn6       O5_2       121.02(10)  3_556 1_555   2_565
	Fe6       Zn6       O5_1       116.22(5)  3_556 1_555  14_455
	Fe6       Zn6       O5_1       116.22(5)  3_556 1_555  10_555
	Fe6       Zn6       Co6        Invalid   3_556 1_555   1_555
	Fe6       Zn6       Fe6        Invalid   3_556 1_555   1_555
	Zn6       Zn6       Fe6        0.000     3_556 1_555   3_556
	Zn6       Zn6       Co6        0.000     3_556 1_555   3_556
	Zn6       Zn6       O7_2       48.97(17)  3_556 1_555   2_565
	Zn6       Zn6       O7_1       48.41(9)  3_556 1_555  10_555
	Zn6       Zn6       O7_1       48.41(9)  3_556 1_555  13_456
	Zn6       Zn6       O5_2       121.02(10)  3_556 1_555   2_565
	Zn6       Zn6       O5_1       116.22(5)  3_556 1_555  14_455
	Zn6       Zn6       O5_1       116.22(5)  3_556 1_555  10_555
	Zn6       Zn6       Co6        Invalid   3_556 1_555   1_555
	Zn6       Zn6       Fe6        Invalid   3_556 1_555   1_555
	Zn7       Fe7       Co7        Invalid   1_555 1_555   1_555
	Co7       Fe7       Zn7        Invalid   3_555 1_555   1_555
	Co7       Fe7       Co7        Invalid   3_555 1_555   1_555
	Fe7       Fe7       Co7        0.000     3_555 1_555   3_555
	Fe7       Fe7       Zn7        Invalid   3_555 1_555   1_555
	Fe7       Fe7       Co7        Invalid   3_555 1_555   1_555
	Zn7       Fe7       Fe7        0.000     3_555 1_555   3_555
	Zn7       Fe7       Co7        0.000     3_555 1_555   3_555
	Zn7       Fe7       Zn7        Invalid   3_555 1_555   1_555
	Zn7       Fe7       Co7        Invalid   3_555 1_555   1_555
	O7_2      Fe7       Zn7        85.08(4)  1_555 1_555   3_555
	O7_2      Fe7       Fe7        85.08(4)  1_555 1_555   3_555
	O7_2      Fe7       Co7        85.08(4)  1_555 1_555   3_555
	O7_2      Fe7       Zn7        Invalid   1_555 1_555   1_555
	O7_2      Fe7       Co7        Invalid   1_555 1_555   1_555
	O7_1      Fe7       O7_2       122.21(17)  1_555 1_555   1_555
	O7_1      Fe7       Zn7        85.12(4)  1_555 1_555   3_555
	O7_1      Fe7       Fe7        85.12(4)  1_555 1_555   3_555
	O7_1      Fe7       Co7        85.12(4)  1_555 1_555   3_555
	O7_1      Fe7       Zn7        Invalid   1_555 1_555   1_555
	O7_1      Fe7       Co7        Invalid   1_555 1_555   1_555
	O7_1      Fe7       O7_1       113.4(4)  3_555 1_555   1_555
	O7_1      Fe7       O7_2       122.21(17)  3_555 1_555   1_555
	O7_1      Fe7       Zn7        85.12(4)  3_555 1_555   3_555
	O7_1      Fe7       Fe7        85.12(4)  3_555 1_555   3_555
	O7_1      Fe7       Co7        85.12(4)  3_555 1_555   3_555
	O7_1      Fe7       Zn7        Invalid   3_555 1_555   1_555
	O7_1      Fe7       Co7        Invalid   3_555 1_555   1_555
	O6        Fe7       O7_1       94.76(16)  3_555 1_555   3_555
	O6        Fe7       O7_1       94.76(16)  3_555 1_555   1_555
	O6        Fe7       O7_2       95.1(3)  3_555 1_555   1_555
	O6        Fe7       Zn7        179.8(3)  3_555 1_555   3_555
	O6        Fe7       Fe7        179.8(3)  3_555 1_555   3_555
	O6        Fe7       Co7        179.8(3)  3_555 1_555   3_555
	O6        Fe7       Zn7        Invalid   3_555 1_555   1_555
	O6        Fe7       Co7        Invalid   3_555 1_555   1_555
	O6        Fe7       O6         179.6(5)  1_555 1_555   3_555
	O6        Fe7       O7_1       85.01(13)  1_555 1_555   3_555
	O6        Fe7       O7_1       85.01(13)  1_555 1_555   1_555
	O6        Fe7       O7_2       85.3(2)  1_555 1_555   1_555
	O6        Fe7       Zn7        0.2(2)  1_555 1_555   3_555
	O6        Fe7       Fe7        0.2(2)  1_555 1_555   3_555
	O6        Fe7       Co7        0.2(2)  1_555 1_555   3_555
	O6        Fe7       Zn7        Invalid   1_555 1_555   1_555
	O6        Fe7       Co7        Invalid   1_555 1_555   1_555
	Fe7       Co7       Zn7        Invalid   1_555 1_555   1_555
	Co7       Co7       Fe7        Invalid   3_555 1_555   1_555
	Co7       Co7       Zn7        Invalid   3_555 1_555   1_555
	Fe7       Co7       Co7        0.000     3_555 1_555   3_555
	Fe7       Co7       Fe7        Invalid   3_555 1_555   1_555
	Fe7       Co7       Zn7        Invalid   3_555 1_555   1_555
	Zn7       Co7       Fe7        0.000     3_555 1_555   3_555
	Zn7       Co7       Co7        0.000     3_555 1_555   3_555
	Zn7       Co7       Fe7        Invalid   3_555 1_555   1_555
	Zn7       Co7       Zn7        Invalid   3_555 1_555   1_555
	O7_2      Co7       Zn7        85.08(4)  1_555 1_555   3_555
	O7_2      Co7       Fe7        85.08(4)  1_555 1_555   3_555
	O7_2      Co7       Co7        85.08(4)  1_555 1_555   3_555
	O7_2      Co7       Fe7        Invalid   1_555 1_555   1_555
	O7_2      Co7       Zn7        Invalid   1_555 1_555   1_555
	O7_1      Co7       O7_2       122.21(17)  1_555 1_555   1_555
	O7_1      Co7       Zn7        85.12(4)  1_555 1_555   3_555
	O7_1      Co7       Fe7        85.12(4)  1_555 1_555   3_555
	O7_1      Co7       Co7        85.12(4)  1_555 1_555   3_555
	O7_1      Co7       Fe7        Invalid   1_555 1_555   1_555
	O7_1      Co7       Zn7        Invalid   1_555 1_555   1_555
	O7_1      Co7       O7_1       113.4(4)  3_555 1_555   1_555
	O7_1      Co7       O7_2       122.21(17)  3_555 1_555   1_555
	O7_1      Co7       Zn7        85.12(4)  3_555 1_555   3_555
	O7_1      Co7       Fe7        85.12(4)  3_555 1_555   3_555
	O7_1      Co7       Co7        85.12(4)  3_555 1_555   3_555
	O7_1      Co7       Fe7        Invalid   3_555 1_555   1_555
	O7_1      Co7       Zn7        Invalid   3_555 1_555   1_555
	O6        Co7       O7_1       94.76(16)  3_555 1_555   3_555
	O6        Co7       O7_1       94.76(16)  3_555 1_555   1_555
	O6        Co7       O7_2       95.1(3)  3_555 1_555   1_555
	O6        Co7       Zn7        179.8(3)  3_555 1_555   3_555
	O6        Co7       Fe7        179.8(3)  3_555 1_555   3_555
	O6        Co7       Co7        179.8(3)  3_555 1_555   3_555
	O6        Co7       Fe7        Invalid   3_555 1_555   1_555
	O6        Co7       Zn7        Invalid   3_555 1_555   1_555
	O6        Co7       O6         179.6(5)  1_555 1_555   3_555
	O6        Co7       O7_1       85.01(13)  1_555 1_555   3_555
	O6        Co7       O7_1       85.01(13)  1_555 1_555   1_555
	O6        Co7       O7_2       85.3(2)  1_555 1_555   1_555
	O6        Co7       Zn7        0.2(2)  1_555 1_555   3_555
	O6        Co7       Fe7        0.2(2)  1_555 1_555   3_555
	O6        Co7       Co7        0.2(2)  1_555 1_555   3_555
	O6        Co7       Fe7        Invalid   1_555 1_555   1_555
	O6        Co7       Zn7        Invalid   1_555 1_555   1_555
	Fe7       Zn7       Co7        Invalid   1_555 1_555   1_555
	Co7       Zn7       Fe7        Invalid   3_555 1_555   1_555
	Co7       Zn7       Co7        Invalid   3_555 1_555   1_555
	Fe7       Zn7       Co7        0.000     3_555 1_555   3_555
	Fe7       Zn7       Fe7        Invalid   3_555 1_555   1_555
	Fe7       Zn7       Co7        Invalid   3_555 1_555   1_555
	Zn7       Zn7       Fe7        0.000     3_555 1_555   3_555
	Zn7       Zn7       Co7        0.000     3_555 1_555   3_555
	Zn7       Zn7       Fe7        Invalid   3_555 1_555   1_555
	Zn7       Zn7       Co7        Invalid   3_555 1_555   1_555
	O7_2      Zn7       Zn7        85.08(4)  1_555 1_555   3_555
	O7_2      Zn7       Fe7        85.08(4)  1_555 1_555   3_555
	O7_2      Zn7       Co7        85.08(4)  1_555 1_555   3_555
	O7_2      Zn7       Fe7        Invalid   1_555 1_555   1_555
	O7_2      Zn7       Co7        Invalid   1_555 1_555   1_555
	O7_1      Zn7       O7_2       122.21(17)  1_555 1_555   1_555
	O7_1      Zn7       Zn7        85.12(4)  1_555 1_555   3_555
	O7_1      Zn7       Fe7        85.12(4)  1_555 1_555   3_555
	O7_1      Zn7       Co7        85.12(4)  1_555 1_555   3_555
	O7_1      Zn7       Fe7        Invalid   1_555 1_555   1_555
	O7_1      Zn7       Co7        Invalid   1_555 1_555   1_555
	O7_1      Zn7       O7_1       113.4(4)  3_555 1_555   1_555
	O7_1      Zn7       O7_2       122.21(17)  3_555 1_555   1_555
	O7_1      Zn7       Zn7        85.12(4)  3_555 1_555   3_555
	O7_1      Zn7       Fe7        85.12(4)  3_555 1_555   3_555
	O7_1      Zn7       Co7        85.12(4)  3_555 1_555   3_555
	O7_1      Zn7       Fe7        Invalid   3_555 1_555   1_555
	O7_1      Zn7       Co7        Invalid   3_555 1_555   1_555
	O6        Zn7       O7_1       94.76(16)  3_555 1_555   3_555
	O6        Zn7       O7_1       94.76(16)  3_555 1_555   1_555
	O6        Zn7       O7_2       95.1(3)  3_555 1_555   1_555
	O6        Zn7       Zn7        179.8(3)  3_555 1_555   3_555
	O6        Zn7       Fe7        179.8(3)  3_555 1_555   3_555
	O6        Zn7       Co7        179.8(3)  3_555 1_555   3_555
	O6        Zn7       Fe7        Invalid   3_555 1_555   1_555
	O6        Zn7       Co7        Invalid   3_555 1_555   1_555
	O6        Zn7       O6         179.6(5)  1_555 1_555   3_555
	O6        Zn7       O7_1       85.01(13)  1_555 1_555   3_555
	O6        Zn7       O7_1       85.01(13)  1_555 1_555   1_555
	O6        Zn7       O7_2       85.3(2)  1_555 1_555   1_555
	O6        Zn7       Zn7        0.2(2)  1_555 1_555   3_555
	O6        Zn7       Fe7        0.2(2)  1_555 1_555   3_555
	O6        Zn7       Co7        0.2(2)  1_555 1_555   3_555
	O6        Zn7       Fe7        Invalid   1_555 1_555   1_555
	O6        Zn7       Co7        Invalid   1_555 1_555   1_555
	Zn1       O1_1      Fe1        0.000     9_555 1_555   9_555
	Co1       O1_1      Zn1        0.000     9_555 1_555   9_555
	Co1       O1_1      Fe1        0.000     9_555 1_555   9_555
	Fe4       O1_1      Co1        121.97(11)  3_655 1_555   9_555
	Fe4       O1_1      Zn1        121.97(11)  3_655 1_555   9_555
	Fe4       O1_1      Fe1        121.97(11)  3_655 1_555   9_555
	Zn4       O1_1      Fe4        0.000     3_655 1_555   3_655
	Zn4       O1_1      Co1        121.97(11)  3_655 1_555   9_555
	Zn4       O1_1      Zn1        121.97(11)  3_655 1_555   9_555
	Zn4       O1_1      Fe1        121.97(11)  3_655 1_555   9_555
	Co4       O1_1      Zn4        0.000     3_655 1_555   3_655
	Co4       O1_1      Fe4        0.000     3_655 1_555   3_655
	Co4       O1_1      Co1        121.97(11)  3_655 1_555   9_555
	Co4       O1_1      Zn1        121.97(11)  3_655 1_555   9_555
	Co4       O1_1      Fe1        121.97(11)  3_655 1_555   9_555
	Fe3_2     O1_1      Co4        94.45(17)  1_655 1_555   3_655
	Fe3_2     O1_1      Zn4        94.45(17)  1_655 1_555   3_655
	Fe3_2     O1_1      Fe4        94.45(17)  1_655 1_555   3_655
	Fe3_2     O1_1      Co1        123.3(2)  1_655 1_555   9_555
	Fe3_2     O1_1      Zn1        123.3(2)  1_655 1_555   9_555
	Fe3_2     O1_1      Fe1        123.3(2)  1_655 1_555   9_555
	Zn3_2     O1_1      Fe3_2      0.000     1_655 1_555   1_655
	Zn3_2     O1_1      Co4        94.45(17)  1_655 1_555   3_655
	Zn3_2     O1_1      Zn4        94.45(17)  1_655 1_555   3_655
	Zn3_2     O1_1      Fe4        94.45(17)  1_655 1_555   3_655
	Zn3_2     O1_1      Co1        123.3(2)  1_655 1_555   9_555
	Zn3_2     O1_1      Zn1        123.3(2)  1_655 1_555   9_555
	Zn3_2     O1_1      Fe1        123.3(2)  1_655 1_555   9_555
	Co3_2     O1_1      Zn3_2      0.000     1_655 1_555   1_655
	Co3_2     O1_1      Fe3_2      0.000     1_655 1_555   1_655
	Co3_2     O1_1      Co4        94.45(17)  1_655 1_555   3_655
	Co3_2     O1_1      Zn4        94.45(17)  1_655 1_555   3_655
	Co3_2     O1_1      Fe4        94.45(17)  1_655 1_555   3_655
	Co3_2     O1_1      Co1        123.3(2)  1_655 1_555   9_555
	Co3_2     O1_1      Zn1        123.3(2)  1_655 1_555   9_555
	Co3_2     O1_1      Fe1        123.3(2)  1_655 1_555   9_555
	Co3_1     O1_1      Co3_2      92.78(11)  4_655 1_555   1_655
	Co3_1     O1_1      Zn3_2      92.78(11)  4_655 1_555   1_655
	Co3_1     O1_1      Fe3_2      92.78(11)  4_655 1_555   1_655
	Co3_1     O1_1      Co4        93.91(19)  4_655 1_555   3_655
	Co3_1     O1_1      Zn4        93.91(19)  4_655 1_555   3_655
	Co3_1     O1_1      Fe4        93.91(19)  4_655 1_555   3_655
	Co3_1     O1_1      Co1        122.5(2)  4_655 1_555   9_555
	Co3_1     O1_1      Zn1        122.5(2)  4_655 1_555   9_555
	Co3_1     O1_1      Fe1        122.5(2)  4_655 1_555   9_555
	Zn3_1     O1_1      Co3_1      0.000     4_655 1_555   4_655
	Zn3_1     O1_1      Co3_2      92.78(11)  4_655 1_555   1_655
	Zn3_1     O1_1      Zn3_2      92.78(11)  4_655 1_555   1_655
	Zn3_1     O1_1      Fe3_2      92.78(11)  4_655 1_555   1_655
	Zn3_1     O1_1      Co4        93.91(19)  4_655 1_555   3_655
	Zn3_1     O1_1      Zn4        93.91(19)  4_655 1_555   3_655
	Zn3_1     O1_1      Fe4        93.91(19)  4_655 1_555   3_655
	Zn3_1     O1_1      Co1        122.5(2)  4_655 1_555   9_555
	Zn3_1     O1_1      Zn1        122.5(2)  4_655 1_555   9_555
	Zn3_1     O1_1      Fe1        122.5(2)  4_655 1_555   9_555
	Fe3_1     O1_1      Zn3_1      0.000     4_655 1_555   4_655
	Fe3_1     O1_1      Co3_1      0.000     4_655 1_555   4_655
	Fe3_1     O1_1      Co3_2      92.78(11)  4_655 1_555   1_655
	Fe3_1     O1_1      Zn3_2      92.78(11)  4_655 1_555   1_655
	Fe3_1     O1_1      Fe3_2      92.78(11)  4_655 1_555   1_655
	Fe3_1     O1_1      Co4        93.91(19)  4_655 1_555   3_655
	Fe3_1     O1_1      Zn4        93.91(19)  4_655 1_555   3_655
	Fe3_1     O1_1      Fe4        93.91(19)  4_655 1_555   3_655
	Fe3_1     O1_1      Co1        122.5(2)  4_655 1_555   9_555
	Fe3_1     O1_1      Zn1        122.5(2)  4_655 1_555   9_555
	Fe3_1     O1_1      Fe1        122.5(2)  4_655 1_555   9_555
	O1_1      O1_1      Fe3_1      92.73(11)  4_755 1_555   4_655
	O1_1      O1_1      Zn3_1      92.73(11)  4_755 1_555   4_655
	O1_1      O1_1      Co3_1      92.73(11)  4_755 1_555   4_655
	O1_1      O1_1      Co3_2      47.27(9)  4_755 1_555   1_655
	O1_1      O1_1      Zn3_2      47.27(9)  4_755 1_555   1_655
	O1_1      O1_1      Fe3_2      47.27(9)  4_755 1_555   1_655
	O1_1      O1_1      Co4        47.26(12)  4_755 1_555   3_655
	O1_1      O1_1      Zn4        47.26(12)  4_755 1_555   3_655
	O1_1      O1_1      Fe4        47.26(12)  4_755 1_555   3_655
	O1_1      O1_1      Co1        144.74(15)  4_755 1_555   9_555
	O1_1      O1_1      Zn1        144.74(15)  4_755 1_555   9_555
	O1_1      O1_1      Fe1        144.74(15)  4_755 1_555   9_555
	O1_2      O1_1      O1_1       60.32(14)  1_655 1_555   4_755
	O1_2      O1_1      Fe3_1      46.77(9)  1_655 1_555   4_655
	O1_2      O1_1      Zn3_1      46.77(9)  1_655 1_555   4_655
	O1_2      O1_1      Co3_1      46.77(9)  1_655 1_555   4_655
	O1_2      O1_1      Co3_2      92.5(2)  1_655 1_555   1_655
	O1_2      O1_1      Zn3_2      92.5(2)  1_655 1_555   1_655
	O1_2      O1_1      Fe3_2      92.5(2)  1_655 1_555   1_655
	O1_2      O1_1      Co4        47.27(16)  1_655 1_555   3_655
	O1_2      O1_1      Zn4        47.27(16)  1_655 1_555   3_655
	O1_2      O1_1      Fe4        47.27(16)  1_655 1_555   3_655
	O1_2      O1_1      Co1        144.2(2)  1_655 1_555   9_555
	O1_2      O1_1      Zn1        144.2(2)  1_655 1_555   9_555
	O1_2      O1_1      Fe1        144.2(2)  1_655 1_555   9_555
	O2        O1_1      O1_2       60.35(19)  3_655 1_555   1_655
	O2        O1_1      O1_1       60.90(8)  3_655 1_555   4_755
	O2        O1_1      Fe3_1      46.36(15)  3_655 1_555   4_655
	O2        O1_1      Zn3_1      46.36(15)  3_655 1_555   4_655
	O2        O1_1      Co3_1      46.36(15)  3_655 1_555   4_655
	O2        O1_1      Co3_2      46.51(15)  3_655 1_555   1_655
	O2        O1_1      Zn3_2      46.51(15)  3_655 1_555   1_655
	O2        O1_1      Fe3_2      46.51(15)  3_655 1_555   1_655
	O2        O1_1      Co4        93.73(15)  3_655 1_555   3_655
	O2        O1_1      Zn4        93.73(15)  3_655 1_555   3_655
	O2        O1_1      Fe4        93.73(15)  3_655 1_555   3_655
	O2        O1_1      Co1        144.29(14)  3_655 1_555   9_555
	O2        O1_1      Zn1        144.29(14)  3_655 1_555   9_555
	O2        O1_1      Fe1        144.29(14)  3_655 1_555   9_555
	O3_1      O1_1      O2         122.5(2)  4_655 1_555   3_655
	O3_1      O1_1      O1_2       62.14(14)  4_655 1_555   1_655
	O3_1      O1_1      O1_1       90.26(10)  4_655 1_555   4_755
	O3_1      O1_1      Fe3_1      92.55(17)  4_655 1_555   4_655
	O3_1      O1_1      Zn3_1      92.55(17)  4_655 1_555   4_655
	O3_1      O1_1      Co3_1      92.55(17)  4_655 1_555   4_655
	O3_1      O1_1      Co3_2      137.39(17)  4_655 1_555   1_655
	O3_1      O1_1      Zn3_2      137.39(17)  4_655 1_555   1_655
	O3_1      O1_1      Fe3_2      137.39(17)  4_655 1_555   1_655
	O3_1      O1_1      Co4        43.00(10)  4_655 1_555   3_655
	O3_1      O1_1      Zn4        43.00(10)  4_655 1_555   3_655
	O3_1      O1_1      Fe4        43.00(10)  4_655 1_555   3_655
	O3_1      O1_1      Co1        88.01(14)  4_655 1_555   9_555
	O3_1      O1_1      Zn1        88.01(14)  4_655 1_555   9_555
	O3_1      O1_1      Fe1        88.01(14)  4_655 1_555   9_555
	O2        O1_1      O3_1       119.86(12)  2_664 1_555   4_655
	O2        O1_1      O2         90.7(2)  2_664 1_555   3_655
	O2        O1_1      O1_2       122.4(2)  2_664 1_555   1_655
	O2        O1_1      O1_1       62.12(10)  2_664 1_555   4_755
	O2        O1_1      Fe3_1      136.92(14)  2_664 1_555   4_655
	O2        O1_1      Zn3_1      136.92(14)  2_664 1_555   4_655
	O2        O1_1      Co3_1      136.92(14)  2_664 1_555   4_655
	O2        O1_1      Co3_2      44.23(10)  2_664 1_555   1_655
	O2        O1_1      Zn3_2      44.23(10)  2_664 1_555   1_655
	O2        O1_1      Fe3_2      44.23(10)  2_664 1_555   1_655
	O2        O1_1      Co4        92.55(19)  2_664 1_555   3_655
	O2        O1_1      Zn4        92.55(19)  2_664 1_555   3_655
	O2        O1_1      Fe4        92.55(19)  2_664 1_555   3_655
	O2        O1_1      Co1        88.58(19)  2_664 1_555   9_555
	O2        O1_1      Zn1        88.58(19)  2_664 1_555   9_555
	O2        O1_1      Fe1        88.58(19)  2_664 1_555   9_555
	O2        O1_1      O2         175.4(2) 10_554 1_555   2_664
	O2        O1_1      O3_1       63.07(11) 10_554 1_555   4_655
	O2        O1_1      O2         90.23(14) 10_554 1_555   3_655
	O2        O1_1      O1_2       61.79(13) 10_554 1_555   1_655
	O2        O1_1      O1_1       122.11(11) 10_554 1_555   4_755
	O2        O1_1      Fe3_1      43.87(10) 10_554 1_555   4_655
	O2        O1_1      Zn3_1      43.87(10) 10_554 1_555   4_655
	O2        O1_1      Co3_1      43.87(10) 10_554 1_555   4_655
	O2        O1_1      Co3_2      136.56(14) 10_554 1_555   1_655
	O2        O1_1      Zn3_2      136.56(14) 10_554 1_555   1_655
	O2        O1_1      Fe3_2      136.56(14) 10_554 1_555   1_655
	O2        O1_1      Co4        91.84(19) 10_554 1_555   3_655
	O2        O1_1      Zn4        91.84(19) 10_554 1_555   3_655
	O2        O1_1      Fe4        91.84(19) 10_554 1_555   3_655
	O2        O1_1      Co1        88.0(2) 10_554 1_555   9_555
	O2        O1_1      Zn1        88.0(2) 10_554 1_555   9_555
	O2        O1_1      Fe1        88.0(2) 10_554 1_555   9_555
	O3_2      O1_1      O2         119.19(14)  1_655 1_555  10_554
	O3_2      O1_1      O2         63.72(13)  1_655 1_555   2_664
	O3_2      O1_1      O3_1       56.16(7)  1_655 1_555   4_655
	O3_2      O1_1      O2         123.24(14)  1_655 1_555   3_655
	O3_2      O1_1      O1_2       90.58(18)  1_655 1_555   1_655
	O3_2      O1_1      O1_1       62.36(7)  1_655 1_555   4_755
	O3_2      O1_1      Fe3_1      137.12(18)  1_655 1_555   4_655
	O3_2      O1_1      Zn3_1      137.12(18)  1_655 1_555   4_655
	O3_2      O1_1      Co3_1      137.12(18)  1_655 1_555   4_655
	O3_2      O1_1      Co3_2      93.50(16)  1_655 1_555   1_655
	O3_2      O1_1      Zn3_2      93.50(16)  1_655 1_555   1_655
	O3_2      O1_1      Fe3_2      93.50(16)  1_655 1_555   1_655
	O3_2      O1_1      Co4        43.32(13)  1_655 1_555   3_655
	O3_2      O1_1      Zn4        43.32(13)  1_655 1_555   3_655
	O3_2      O1_1      Fe4        43.32(13)  1_655 1_555   3_655
	O3_2      O1_1      Co1        88.01(11)  1_655 1_555   9_555
	O3_2      O1_1      Zn1        88.01(11)  1_655 1_555   9_555
	O3_2      O1_1      Fe1        88.01(11)  1_655 1_555   9_555
	O1_2      O1_1      O3_2       175.02(14) 13_555 1_555   1_655
	O1_2      O1_1      O2         56.79(14) 13_555 1_555  10_554
	O1_2      O1_1      O2         120.09(18) 13_555 1_555   2_664
	O1_2      O1_1      O3_1       119.8(2) 13_555 1_555   4_655
	O1_2      O1_1      O2         60.98(6) 13_555 1_555   3_655
	O1_2      O1_1      O1_2       89.67(18) 13_555 1_555   1_655
	O1_2      O1_1      O1_1       121.86(9) 13_555 1_555   4_755
	O1_2      O1_1      Fe3_1      42.90(11) 13_555 1_555   4_655
	O1_2      O1_1      Zn3_1      42.90(11) 13_555 1_555   4_655
	O1_2      O1_1      Co3_1      42.90(11) 13_555 1_555   4_655
	O1_2      O1_1      Co3_2      91.46(7) 13_555 1_555   1_655
	O1_2      O1_1      Zn3_2      91.46(7) 13_555 1_555   1_655
	O1_2      O1_1      Fe3_2      91.46(7) 13_555 1_555   1_655
	O1_2      O1_1      Co4        136.7(3) 13_555 1_555   3_655
	O1_2      O1_1      Zn4        136.7(3) 13_555 1_555   3_655
	O1_2      O1_1      Fe4        136.7(3) 13_555 1_555   3_655
	O1_2      O1_1      Co1        88.87(19) 13_555 1_555   9_555
	O1_2      O1_1      Zn1        88.87(19) 13_555 1_555   9_555
	O1_2      O1_1      Fe1        88.87(19) 13_555 1_555   9_555
	O1_1      O1_1      O1_2       63.06(9)  5_565 1_555  13_555
	O1_1      O1_1      O3_2       120.8(2)  5_565 1_555   1_655
	O1_1      O1_1      O2         119.83(13)  5_565 1_555  10_554
	O1_1      O1_1      O2         57.08(13)  5_565 1_555   2_664
	O1_1      O1_1      O3_1       176.2(2)  5_565 1_555   4_655
	O1_1      O1_1      O2         60.82(16)  5_565 1_555   3_655
	O1_1      O1_1      O1_2       121.15(19)  5_565 1_555   1_655
	O1_1      O1_1      O1_1       90.000    5_565 1_555   4_755
	O1_1      O1_1      Fe3_1      91.27(11)  5_565 1_555   4_655
	O1_1      O1_1      Zn3_1      91.27(11)  5_565 1_555   4_655
	O1_1      O1_1      Co3_1      91.27(11)  5_565 1_555   4_655
	O1_1      O1_1      Co3_2      42.73(9)  5_565 1_555   1_655
	O1_1      O1_1      Zn3_2      42.73(9)  5_565 1_555   1_655
	O1_1      O1_1      Fe3_2      42.73(9)  5_565 1_555   1_655
	O1_1      O1_1      Co4        137.11(13)  5_565 1_555   3_655
	O1_1      O1_1      Zn4        137.11(13)  5_565 1_555   3_655
	O1_1      O1_1      Fe4        137.11(13)  5_565 1_555   3_655
	O1_1      O1_1      Co1        89.56(17)  5_565 1_555   9_555
	O1_1      O1_1      Zn1        89.56(17)  5_565 1_555   9_555
	O1_1      O1_1      Fe1        89.56(17)  5_565 1_555   9_555
	O4        O1_1      O1_1       118.5(2)  9_555 1_555   5_565
	O4        O1_1      O1_2       117.80(16)  9_555 1_555  13_555
	O4        O1_1      O3_2       57.99(6)  9_555 1_555   1_655
	O4        O1_1      O2         89.24(18)  9_555 1_555  10_554
	O4        O1_1      O2         89.70(18)  9_555 1_555   2_664
	O4        O1_1      O3_1       58.19(16)  9_555 1_555   4_655
	O4        O1_1      O2         178.75(14)  9_555 1_555   3_655
	O4        O1_1      O1_2       120.3(2)  9_555 1_555   1_655
	O4        O1_1      O1_1       120.32(8)  9_555 1_555   4_755
	O4        O1_1      Fe3_1      133.1(2)  9_555 1_555   4_655
	O4        O1_1      Zn3_1      133.1(2)  9_555 1_555   4_655
	O4        O1_1      Co3_1      133.1(2)  9_555 1_555   4_655
	O4        O1_1      Co3_2      133.9(2)  9_555 1_555   1_655
	O4        O1_1      Zn3_2      133.9(2)  9_555 1_555   1_655
	O4        O1_1      Fe3_2      133.9(2)  9_555 1_555   1_655
	O4        O1_1      Co4        87.42(10)  9_555 1_555   3_655
	O4        O1_1      Zn4        87.42(10)  9_555 1_555   3_655
	O4        O1_1      Fe4        87.42(10)  9_555 1_555   3_655
	O4        O1_1      Co1        34.56(8)  9_555 1_555   9_555
	O4        O1_1      Zn1        34.56(8)  9_555 1_555   9_555
	O4        O1_1      Fe1        34.56(8)  9_555 1_555   9_555
	O1_2      O1_1      O4         60.16(18)  9_555 1_555   9_555
	O1_2      O1_1      O1_1       58.40(15)  9_555 1_555   5_565
	O1_2      O1_1      O1_2       89.4(3)  9_555 1_555  13_555
	O1_2      O1_1      O3_2       90.33(15)  9_555 1_555   1_655
	O1_2      O1_1      O2         117.6(2)  9_555 1_555  10_554
	O1_2      O1_1      O2         58.17(11)  9_555 1_555   2_664
	O1_2      O1_1      O3_1       118.34(17)  9_555 1_555   4_655
	O1_2      O1_1      O2         119.2(2)  9_555 1_555   3_655
	O1_2      O1_1      O1_2       179.1(2)  9_555 1_555   1_655
	O1_2      O1_1      O1_1       120.28(13)  9_555 1_555   4_755
	O1_2      O1_1      Fe3_1      132.30(19)  9_555 1_555   4_655
	O1_2      O1_1      Zn3_1      132.30(19)  9_555 1_555   4_655
	O1_2      O1_1      Co3_1      132.30(19)  9_555 1_555   4_655
	O1_2      O1_1      Co3_2      87.56(14)  9_555 1_555   1_655
	O1_2      O1_1      Zn3_2      87.56(14)  9_555 1_555   1_655
	O1_2      O1_1      Fe3_2      87.56(14)  9_555 1_555   1_655
	O1_2      O1_1      Co4        133.6(2)  9_555 1_555   3_655
	O1_2      O1_1      Zn4        133.6(2)  9_555 1_555   3_655
	O1_2      O1_1      Fe4        133.6(2)  9_555 1_555   3_655
	O1_2      O1_1      Co1        35.71(15)  9_555 1_555   9_555
	O1_2      O1_1      Zn1        35.71(15)  9_555 1_555   9_555
	O1_2      O1_1      Fe1        35.71(15)  9_555 1_555   9_555
	O1_1      O1_1      O1_2       59.72(13)  4_655 1_555   9_555
	O1_1      O1_1      O4         59.68(8)  4_655 1_555   9_555
	O1_1      O1_1      O1_1       90.000    4_655 1_555   5_565
	O1_1      O1_1      O1_2       58.14(9)  4_655 1_555  13_555
	O1_1      O1_1      O3_2       117.64(7)  4_655 1_555   1_655
	O1_1      O1_1      O2         57.89(11)  4_655 1_555  10_554
	O1_1      O1_1      O2         117.88(10)  4_655 1_555   2_664
	O1_1      O1_1      O3_1       89.74(10)  4_655 1_555   4_655
	O1_1      O1_1      O2         119.10(8)  4_655 1_555   3_655
	O1_1      O1_1      O1_2       119.68(14)  4_655 1_555   1_655
	O1_1      O1_1      O1_1       180.000   4_655 1_555   4_755
	O1_1      O1_1      Fe3_1      87.27(11)  4_655 1_555   4_655
	O1_1      O1_1      Zn3_1      87.27(11)  4_655 1_555   4_655
	O1_1      O1_1      Co3_1      87.27(11)  4_655 1_555   4_655
	O1_1      O1_1      Co3_2      132.73(9)  4_655 1_555   1_655
	O1_1      O1_1      Zn3_2      132.73(9)  4_655 1_555   1_655
	O1_1      O1_1      Fe3_2      132.73(9)  4_655 1_555   1_655
	O1_1      O1_1      Co4        132.74(12)  4_655 1_555   3_655
	O1_1      O1_1      Zn4        132.74(12)  4_655 1_555   3_655
	O1_1      O1_1      Fe4        132.74(12)  4_655 1_555   3_655
	O1_1      O1_1      Co1        35.26(15)  4_655 1_555   9_555
	O1_1      O1_1      Zn1        35.26(15)  4_655 1_555   9_555
	O1_1      O1_1      Fe1        35.26(15)  4_655 1_555   9_555
	Fe1       O1_2      Zn1        0.000     1_555 1_555   1_555
	Co1       O1_2      Fe1        0.000     1_555 1_555   1_555
	Co1       O1_2      Zn1        0.000     1_555 1_555   1_555
	Co3_1     O1_2      Co1        123.6(2)  4_555 1_555   1_555
	Co3_1     O1_2      Fe1        123.6(2)  4_555 1_555   1_555
	Co3_1     O1_2      Zn1        123.6(2)  4_555 1_555   1_555
	Zn3_1     O1_2      Co3_1      0.000     4_555 1_555   4_555
	Zn3_1     O1_2      Co1        123.6(2)  4_555 1_555   1_555
	Zn3_1     O1_2      Fe1        123.6(2)  4_555 1_555   1_555
	Zn3_1     O1_2      Zn1        123.6(2)  4_555 1_555   1_555
	Fe3_1     O1_2      Zn3_1      0.000     4_555 1_555   4_555
	Fe3_1     O1_2      Co3_1      0.000     4_555 1_555   4_555
	Fe3_1     O1_2      Co1        123.6(2)  4_555 1_555   1_555
	Fe3_1     O1_2      Fe1        123.6(2)  4_555 1_555   1_555
	Fe3_1     O1_2      Zn1        123.6(2)  4_555 1_555   1_555
	Zn3_1     O1_2      Fe3_1      93.1(2)  1_555 1_555   4_555
	Zn3_1     O1_2      Zn3_1      93.1(2)  1_555 1_555   4_555
	Zn3_1     O1_2      Co3_1      93.1(2)  1_555 1_555   4_555
	Zn3_1     O1_2      Co1        123.6(2)  1_555 1_555   1_555
	Zn3_1     O1_2      Fe1        123.6(2)  1_555 1_555   1_555
	Zn3_1     O1_2      Zn1        123.6(2)  1_555 1_555   1_555
	Co3_1     O1_2      Zn3_1      0.000     1_555 1_555   1_555
	Co3_1     O1_2      Fe3_1      93.1(2)  1_555 1_555   4_555
	Co3_1     O1_2      Zn3_1      93.1(2)  1_555 1_555   4_555
	Co3_1     O1_2      Co3_1      93.1(2)  1_555 1_555   4_555
	Co3_1     O1_2      Co1        123.6(2)  1_555 1_555   1_555
	Co3_1     O1_2      Fe1        123.6(2)  1_555 1_555   1_555
	Co3_1     O1_2      Zn1        123.6(2)  1_555 1_555   1_555
	Fe3_1     O1_2      Co3_1      0.000     1_555 1_555   1_555
	Fe3_1     O1_2      Zn3_1      0.000     1_555 1_555   1_555
	Fe3_1     O1_2      Fe3_1      93.1(2)  1_555 1_555   4_555
	Fe3_1     O1_2      Zn3_1      93.1(2)  1_555 1_555   4_555
	Fe3_1     O1_2      Co3_1      93.1(2)  1_555 1_555   4_555
	Fe3_1     O1_2      Co1        123.6(2)  1_555 1_555   1_555
	Fe3_1     O1_2      Fe1        123.6(2)  1_555 1_555   1_555
	Fe3_1     O1_2      Zn1        123.6(2)  1_555 1_555   1_555
	Zn4       O1_2      Fe3_1      93.7(3)  3_555 1_555   1_555
	Zn4       O1_2      Co3_1      93.7(3)  3_555 1_555   1_555
	Zn4       O1_2      Zn3_1      93.7(3)  3_555 1_555   1_555
	Zn4       O1_2      Fe3_1      93.7(3)  3_555 1_555   4_555
	Zn4       O1_2      Zn3_1      93.7(3)  3_555 1_555   4_555
	Zn4       O1_2      Co3_1      93.7(3)  3_555 1_555   4_555
	Zn4       O1_2      Co1        121.1(2)  3_555 1_555   1_555
	Zn4       O1_2      Fe1        121.1(2)  3_555 1_555   1_555
	Zn4       O1_2      Zn1        121.1(2)  3_555 1_555   1_555
	Co4       O1_2      Zn4        0.000     3_555 1_555   3_555
	Co4       O1_2      Fe3_1      93.7(3)  3_555 1_555   1_555
	Co4       O1_2      Co3_1      93.7(3)  3_555 1_555   1_555
	Co4       O1_2      Zn3_1      93.7(3)  3_555 1_555   1_555
	Co4       O1_2      Fe3_1      93.7(3)  3_555 1_555   4_555
	Co4       O1_2      Zn3_1      93.7(3)  3_555 1_555   4_555
	Co4       O1_2      Co3_1      93.7(3)  3_555 1_555   4_555
	Co4       O1_2      Co1        121.1(2)  3_555 1_555   1_555
	Co4       O1_2      Fe1        121.1(2)  3_555 1_555   1_555
	Co4       O1_2      Zn1        121.1(2)  3_555 1_555   1_555
	Fe4       O1_2      Co4        0.000     3_555 1_555   3_555
	Fe4       O1_2      Zn4        0.000     3_555 1_555   3_555
	Fe4       O1_2      Fe3_1      93.7(3)  3_555 1_555   1_555
	Fe4       O1_2      Co3_1      93.7(3)  3_555 1_555   1_555
	Fe4       O1_2      Zn3_1      93.7(3)  3_555 1_555   1_555
	Fe4       O1_2      Fe3_1      93.7(3)  3_555 1_555   4_555
	Fe4       O1_2      Zn3_1      93.7(3)  3_555 1_555   4_555
	Fe4       O1_2      Co3_1      93.7(3)  3_555 1_555   4_555
	Fe4       O1_2      Co1        121.1(2)  3_555 1_555   1_555
	Fe4       O1_2      Fe1        121.1(2)  3_555 1_555   1_555
	Fe4       O1_2      Zn1        121.1(2)  3_555 1_555   1_555
	O1_1      O1_2      Fe4        46.71(17)  1_455 1_555   3_555
	O1_1      O1_2      Co4        46.71(17)  1_455 1_555   3_555
	O1_1      O1_2      Zn4        46.71(17)  1_455 1_555   3_555
	O1_1      O1_2      Fe3_1      92.2(3)  1_455 1_555   1_555
	O1_1      O1_2      Co3_1      92.2(3)  1_455 1_555   1_555
	O1_1      O1_2      Zn3_1      92.2(3)  1_455 1_555   1_555
	O1_1      O1_2      Fe3_1      47.12(12)  1_455 1_555   4_555
	O1_1      O1_2      Zn3_1      47.12(12)  1_455 1_555   4_555
	O1_1      O1_2      Co3_1      47.12(12)  1_455 1_555   4_555
	O1_1      O1_2      Co1        144.19(16)  1_455 1_555   1_555
	O1_1      O1_2      Fe1        144.19(16)  1_455 1_555   1_555
	O1_1      O1_2      Zn1        144.19(16)  1_455 1_555   1_555
	O1_1      O1_2      O1_1       59.4(3)  4_655 1_555   1_455
	O1_1      O1_2      Fe4        46.71(17)  4_655 1_555   3_555
	O1_1      O1_2      Co4        46.71(17)  4_655 1_555   3_555
	O1_1      O1_2      Zn4        46.71(17)  4_655 1_555   3_555
	O1_1      O1_2      Fe3_1      47.12(12)  4_655 1_555   1_555
	O1_1      O1_2      Co3_1      47.12(12)  4_655 1_555   1_555
	O1_1      O1_2      Zn3_1      47.12(12)  4_655 1_555   1_555
	O1_1      O1_2      Fe3_1      92.2(3)  4_655 1_555   4_555
	O1_1      O1_2      Zn3_1      92.2(3)  4_655 1_555   4_555
	O1_1      O1_2      Co3_1      92.2(3)  4_655 1_555   4_555
	O1_1      O1_2      Co1        144.19(16)  4_655 1_555   1_555
	O1_1      O1_2      Fe1        144.19(16)  4_655 1_555   1_555
	O1_1      O1_2      Zn1        144.19(16)  4_655 1_555   1_555
	O2        O1_2      O1_1       60.71(19)  3_555 1_555   4_655
	O2        O1_2      O1_1       60.71(19)  3_555 1_555   1_455
	O2        O1_2      Fe4        93.6(3)  3_555 1_555   3_555
	O2        O1_2      Co4        93.6(3)  3_555 1_555   3_555
	O2        O1_2      Zn4        93.6(3)  3_555 1_555   3_555
	O2        O1_2      Fe3_1      46.56(11)  3_555 1_555   1_555
	O2        O1_2      Co3_1      46.56(11)  3_555 1_555   1_555
	O2        O1_2      Zn3_1      46.56(11)  3_555 1_555   1_555
	O2        O1_2      Fe3_1      46.56(11)  3_555 1_555   4_555
	O2        O1_2      Zn3_1      46.56(11)  3_555 1_555   4_555
	O2        O1_2      Co3_1      46.56(11)  3_555 1_555   4_555
	O2        O1_2      Co1        145.3(3)  3_555 1_555   1_555
	O2        O1_2      Fe1        145.3(3)  3_555 1_555   1_555
	O2        O1_2      Zn1        145.3(3)  3_555 1_555   1_555
	O3_1      O1_2      O2         121.3(3)  4_555 1_555   3_555
	O3_1      O1_2      O1_1       88.8(2)  4_555 1_555   4_655
	O3_1      O1_2      O1_1       60.55(14)  4_555 1_555   1_455
	O3_1      O1_2      Fe4        42.14(10)  4_555 1_555   3_555
	O3_1      O1_2      Co4        42.14(10)  4_555 1_555   3_555
	O3_1      O1_2      Zn4        42.14(10)  4_555 1_555   3_555
	O3_1      O1_2      Fe3_1      135.8(3)  4_555 1_555   1_555
	O3_1      O1_2      Co3_1      135.8(3)  4_555 1_555   1_555
	O3_1      O1_2      Zn3_1      135.8(3)  4_555 1_555   1_555
	O3_1      O1_2      Fe3_1      91.52(14)  4_555 1_555   4_555
	O3_1      O1_2      Zn3_1      91.52(14)  4_555 1_555   4_555
	O3_1      O1_2      Co3_1      91.52(14)  4_555 1_555   4_555
	O3_1      O1_2      Co1        88.72(16)  4_555 1_555   1_555
	O3_1      O1_2      Fe1        88.72(16)  4_555 1_555   1_555
	O3_1      O1_2      Zn1        88.72(16)  4_555 1_555   1_555
	O3_1      O1_2      O3_1       56.82(13)  1_555 1_555   4_555
	O3_1      O1_2      O2         121.3(3)  1_555 1_555   3_555
	O3_1      O1_2      O1_1       60.55(14)  1_555 1_555   4_655
	O3_1      O1_2      O1_1       88.8(2)  1_555 1_555   1_455
	O3_1      O1_2      Fe4        42.14(10)  1_555 1_555   3_555
	O3_1      O1_2      Co4        42.14(10)  1_555 1_555   3_555
	O3_1      O1_2      Zn4        42.14(10)  1_555 1_555   3_555
	O3_1      O1_2      Fe3_1      91.52(14)  1_555 1_555   1_555
	O3_1      O1_2      Co3_1      91.52(14)  1_555 1_555   1_555
	O3_1      O1_2      Zn3_1      91.52(14)  1_555 1_555   1_555
	O3_1      O1_2      Fe3_1      135.8(3)  1_555 1_555   4_555
	O3_1      O1_2      Zn3_1      135.8(3)  1_555 1_555   4_555
	O3_1      O1_2      Co3_1      135.8(3)  1_555 1_555   4_555
	O3_1      O1_2      Co1        88.72(16)  1_555 1_555   1_555
	O3_1      O1_2      Fe1        88.72(16)  1_555 1_555   1_555
	O3_1      O1_2      Zn1        88.72(16)  1_555 1_555   1_555
	O2        O1_2      O3_1       119.44(14) 10_454 1_555   1_555
	O2        O1_2      O3_1       62.64(9) 10_454 1_555   4_555
	O2        O1_2      O2         90.55(14) 10_454 1_555   3_555
	O2        O1_2      O1_1       121.4(3) 10_454 1_555   4_655
	O2        O1_2      O1_1       62.03(18) 10_454 1_555   1_455
	O2        O1_2      Fe4        91.65(17) 10_454 1_555   3_555
	O2        O1_2      Co4        91.65(17) 10_454 1_555   3_555
	O2        O1_2      Zn4        91.65(17) 10_454 1_555   3_555
	O2        O1_2      Fe3_1      137.0(2) 10_454 1_555   1_555
	O2        O1_2      Co3_1      137.0(2) 10_454 1_555   1_555
	O2        O1_2      Zn3_1      137.0(2) 10_454 1_555   1_555
	O2        O1_2      Fe3_1      43.99(9) 10_454 1_555   4_555
	O2        O1_2      Zn3_1      43.99(9) 10_454 1_555   4_555
	O2        O1_2      Co3_1      43.99(9) 10_454 1_555   4_555
	O2        O1_2      Co1        88.6(2) 10_454 1_555   1_555
	O2        O1_2      Fe1        88.6(2) 10_454 1_555   1_555
	O2        O1_2      Zn1        88.6(2) 10_454 1_555   1_555
	O2        O1_2      O2         176.4(4) 10_554 1_555  10_454
	O2        O1_2      O3_1       62.64(9) 10_554 1_555   1_555
	O2        O1_2      O3_1       119.44(14) 10_554 1_555   4_555
	O2        O1_2      O2         90.55(14) 10_554 1_555   3_555
	O2        O1_2      O1_1       62.03(18) 10_554 1_555   4_655
	O2        O1_2      O1_1       121.4(3) 10_554 1_555   1_455
	O2        O1_2      Fe4        91.65(17) 10_554 1_555   3_555
	O2        O1_2      Co4        91.65(17) 10_554 1_555   3_555
	O2        O1_2      Zn4        91.65(17) 10_554 1_555   3_555
	O2        O1_2      Fe3_1      43.99(9) 10_554 1_555   1_555
	O2        O1_2      Co3_1      43.99(9) 10_554 1_555   1_555
	O2        O1_2      Zn3_1      43.99(9) 10_554 1_555   1_555
	O2        O1_2      Fe3_1      137.0(2) 10_554 1_555   4_555
	O2        O1_2      Zn3_1      137.0(2) 10_554 1_555   4_555
	O2        O1_2      Co3_1      137.0(2) 10_554 1_555   4_555
	O2        O1_2      Co1        88.6(2) 10_554 1_555   1_555
	O2        O1_2      Fe1        88.6(2) 10_554 1_555   1_555
	O2        O1_2      Zn1        88.6(2) 10_554 1_555   1_555
	O1_1      O1_2      O2         57.07(9) 13_455 1_555  10_554
	O1_1      O1_2      O2         120.77(18) 13_455 1_555  10_454
	O1_1      O1_2      O3_1       119.71(8) 13_455 1_555   1_555
	O1_1      O1_2      O3_1       176.27(11) 13_455 1_555   4_555
	O1_1      O1_2      O2         61.24(15) 13_455 1_555   3_555
	O1_1      O1_2      O1_1       90.33(18) 13_455 1_555   4_655
	O1_1      O1_2      O1_1       121.9(2) 13_455 1_555   1_455
	O1_1      O1_2      Fe4        136.8(3) 13_455 1_555   3_555
	O1_1      O1_2      Co4        136.8(3) 13_455 1_555   3_555
	O1_1      O1_2      Zn4        136.8(3) 13_455 1_555   3_555
	O1_1      O1_2      Fe3_1      43.20(8) 13_455 1_555   1_555
	O1_1      O1_2      Co3_1      43.20(8) 13_455 1_555   1_555
	O1_1      O1_2      Zn3_1      43.20(8) 13_455 1_555   1_555
	O1_1      O1_2      Fe3_1      92.14(14) 13_455 1_555   4_555
	O1_1      O1_2      Zn3_1      92.14(14) 13_455 1_555   4_555
	O1_1      O1_2      Co3_1      92.14(14) 13_455 1_555   4_555
	O1_1      O1_2      Co1        89.8(3) 13_455 1_555   1_555
	O1_1      O1_2      Fe1        89.8(3) 13_455 1_555   1_555
	O1_1      O1_2      Zn1        89.8(3) 13_455 1_555   1_555
	O1_1      O1_2      O1_1       63.72(18) 16_555 1_555  13_455
	O1_1      O1_2      O2         120.77(18) 16_555 1_555  10_554
	O1_1      O1_2      O2         57.07(9) 16_555 1_555  10_454
	O1_1      O1_2      O3_1       176.27(11) 16_555 1_555   1_555
	O1_1      O1_2      O3_1       119.71(8) 16_555 1_555   4_555
	O1_1      O1_2      O2         61.24(15) 16_555 1_555   3_555
	O1_1      O1_2      O1_1       121.9(2) 16_555 1_555   4_655
	O1_1      O1_2      O1_1       90.33(18) 16_555 1_555   1_455
	O1_1      O1_2      Fe4        136.8(3) 16_555 1_555   3_555
	O1_1      O1_2      Co4        136.8(3) 16_555 1_555   3_555
	O1_1      O1_2      Zn4        136.8(3) 16_555 1_555   3_555
	O1_1      O1_2      Fe3_1      92.14(14) 16_555 1_555   1_555
	O1_1      O1_2      Co3_1      92.14(14) 16_555 1_555   1_555
	O1_1      O1_2      Zn3_1      92.14(14) 16_555 1_555   1_555
	O1_1      O1_2      Fe3_1      43.20(8) 16_555 1_555   4_555
	O1_1      O1_2      Zn3_1      43.20(8) 16_555 1_555   4_555
	O1_1      O1_2      Co3_1      43.20(8) 16_555 1_555   4_555
	O1_1      O1_2      Co1        89.8(3) 16_555 1_555   1_555
	O1_1      O1_2      Fe1        89.8(3) 16_555 1_555   1_555
	O1_1      O1_2      Zn1        89.8(3) 16_555 1_555   1_555
	O1_1      O1_2      O1_1       90.6(3)  9_445 1_555  16_555
	O1_1      O1_2      O1_1       58.53(16)  9_445 1_555  13_455
	O1_1      O1_2      O2         58.01(18)  9_445 1_555  10_554
	O1_1      O1_2      O2         118.6(3)  9_445 1_555  10_454
	O1_1      O1_2      O3_1       90.25(14)  9_445 1_555   1_555
	O1_1      O1_2      O3_1       119.0(2)  9_445 1_555   4_555
	O1_1      O1_2      O2         119.76(19)  9_445 1_555   3_555
	O1_1      O1_2      O1_1       120.029(15)  9_445 1_555   4_655
	O1_1      O1_2      O1_1       179.1(2)  9_445 1_555   1_455
	O1_1      O1_2      Fe4        132.37(17)  9_445 1_555   3_555
	O1_1      O1_2      Co4        132.37(17)  9_445 1_555   3_555
	O1_1      O1_2      Zn4        132.37(17)  9_445 1_555   3_555
	O1_1      O1_2      Fe3_1      87.71(13)  9_445 1_555   1_555
	O1_1      O1_2      Co3_1      87.71(13)  9_445 1_555   1_555
	O1_1      O1_2      Zn3_1      87.71(13)  9_445 1_555   1_555
	O1_1      O1_2      Fe3_1      133.8(3)  9_445 1_555   4_555
	O1_1      O1_2      Zn3_1      133.8(3)  9_445 1_555   4_555
	O1_1      O1_2      Co3_1      133.8(3)  9_445 1_555   4_555
	O1_1      O1_2      Co1        35.87(14)  9_445 1_555   1_555
	O1_1      O1_2      Fe1        35.87(14)  9_445 1_555   1_555
	O1_1      O1_2      Zn1        35.87(14)  9_445 1_555   1_555
	O1_1      O1_2      O1_1       60.6(3) 12_545 1_555   9_445
	O1_1      O1_2      O1_1       58.53(16) 12_545 1_555  16_555
	O1_1      O1_2      O1_1       90.6(3) 12_545 1_555  13_455
	O1_1      O1_2      O2         118.6(3) 12_545 1_555  10_554
	O1_1      O1_2      O2         58.01(18) 12_545 1_555  10_454
	O1_1      O1_2      O3_1       119.0(2) 12_545 1_555   1_555
	O1_1      O1_2      O3_1       90.25(14) 12_545 1_555   4_555
	O1_1      O1_2      O2         119.76(19) 12_545 1_555   3_555
	O1_1      O1_2      O1_1       179.1(2) 12_545 1_555   4_655
	O1_1      O1_2      O1_1       120.029(15) 12_545 1_555   1_455
	O1_1      O1_2      Fe4        132.37(17) 12_545 1_555   3_555
	O1_1      O1_2      Co4        132.37(17) 12_545 1_555   3_555
	O1_1      O1_2      Zn4        132.37(17) 12_545 1_555   3_555
	O1_1      O1_2      Fe3_1      133.8(3) 12_545 1_555   1_555
	O1_1      O1_2      Co3_1      133.8(3) 12_545 1_555   1_555
	O1_1      O1_2      Zn3_1      133.8(3) 12_545 1_555   1_555
	O1_1      O1_2      Fe3_1      87.71(13) 12_545 1_555   4_555
	O1_1      O1_2      Zn3_1      87.71(13) 12_545 1_555   4_555
	O1_1      O1_2      Co3_1      87.71(13) 12_545 1_555   4_555
	O1_1      O1_2      Co1        35.87(14) 12_545 1_555   1_555
	O1_1      O1_2      Fe1        35.87(14) 12_545 1_555   1_555
	O1_1      O1_2      Zn1        35.87(14) 12_545 1_555   1_555
	O4        O1_2      O1_1       59.86(18)  1_555 1_555  12_545
	O4        O1_2      O1_1       59.86(18)  1_555 1_555   9_445
	O4        O1_2      O1_1       118.4(3)  1_555 1_555  16_555
	O4        O1_2      O1_1       118.4(3)  1_555 1_555  13_455
	O4        O1_2      O2         89.43(14)  1_555 1_555  10_554
	O4        O1_2      O2         89.43(14)  1_555 1_555  10_454
	O4        O1_2      O3_1       59.13(16)  1_555 1_555   1_555
	O4        O1_2      O3_1       59.13(16)  1_555 1_555   4_555
	O4        O1_2      O2         179.5(3)  1_555 1_555   3_555
	O4        O1_2      O1_1       119.67(19)  1_555 1_555   4_655
	O4        O1_2      O1_1       119.67(19)  1_555 1_555   1_455
	O4        O1_2      Fe4        86.9(2)  1_555 1_555   3_555
	O4        O1_2      Co4        86.9(2)  1_555 1_555   3_555
	O4        O1_2      Zn4        86.9(2)  1_555 1_555   3_555
	O4        O1_2      Fe3_1      133.42(11)  1_555 1_555   1_555
	O4        O1_2      Co3_1      133.42(11)  1_555 1_555   1_555
	O4        O1_2      Zn3_1      133.42(11)  1_555 1_555   1_555
	O4        O1_2      Fe3_1      133.42(11)  1_555 1_555   4_555
	O4        O1_2      Zn3_1      133.42(11)  1_555 1_555   4_555
	O4        O1_2      Co3_1      133.42(11)  1_555 1_555   4_555
	O4        O1_2      Co1        34.23(16)  1_555 1_555   1_555
	O4        O1_2      Fe1        34.23(16)  1_555 1_555   1_555
	O4        O1_2      Zn1        34.23(16)  1_555 1_555   1_555
	Co2       O2        Zn2        0.000     1_555 1_555   1_555
	Fe2       O2        Co2        0.000     1_555 1_555   1_555
	Fe2       O2        Zn2        0.000     1_555 1_555   1_555
	Zn3_1     O2        Fe2        124.03(19)  7_555 1_555   1_555
	Zn3_1     O2        Co2        124.03(19)  7_555 1_555   1_555
	Zn3_1     O2        Zn2        124.03(19)  7_555 1_555   1_555
	Fe3_1     O2        Zn3_1      0.000     7_555 1_555   7_555
	Fe3_1     O2        Fe2        124.03(19)  7_555 1_555   1_555
	Fe3_1     O2        Co2        124.03(19)  7_555 1_555   1_555
	Fe3_1     O2        Zn2        124.03(19)  7_555 1_555   1_555
	Co3_1     O2        Fe3_1      0.000     7_555 1_555   7_555
	Co3_1     O2        Zn3_1      0.000     7_555 1_555   7_555
	Co3_1     O2        Fe2        124.03(19)  7_555 1_555   1_555
	Co3_1     O2        Co2        124.03(19)  7_555 1_555   1_555
	Co3_1     O2        Zn2        124.03(19)  7_555 1_555   1_555
	Zn3_1     O2        Co3_1      91.92(19)  3_555 1_555   7_555
	Zn3_1     O2        Fe3_1      91.92(19)  3_555 1_555   7_555
	Zn3_1     O2        Zn3_1      91.92(19)  3_555 1_555   7_555
	Zn3_1     O2        Fe2        124.03(19)  3_555 1_555   1_555
	Zn3_1     O2        Co2        124.03(19)  3_555 1_555   1_555
	Zn3_1     O2        Zn2        124.03(19)  3_555 1_555   1_555
	Co3_1     O2        Zn3_1      0.000     3_555 1_555   3_555
	Co3_1     O2        Co3_1      91.92(19)  3_555 1_555   7_555
	Co3_1     O2        Fe3_1      91.92(19)  3_555 1_555   7_555
	Co3_1     O2        Zn3_1      91.92(19)  3_555 1_555   7_555
	Co3_1     O2        Fe2        124.03(19)  3_555 1_555   1_555
	Co3_1     O2        Co2        124.03(19)  3_555 1_555   1_555
	Co3_1     O2        Zn2        124.03(19)  3_555 1_555   1_555
	Fe3_1     O2        Co3_1      0.000     3_555 1_555   3_555
	Fe3_1     O2        Zn3_1      0.000     3_555 1_555   3_555
	Fe3_1     O2        Co3_1      91.92(19)  3_555 1_555   7_555
	Fe3_1     O2        Fe3_1      91.92(19)  3_555 1_555   7_555
	Fe3_1     O2        Zn3_1      91.92(19)  3_555 1_555   7_555
	Fe3_1     O2        Fe2        124.03(19)  3_555 1_555   1_555
	Fe3_1     O2        Co2        124.03(19)  3_555 1_555   1_555
	Fe3_1     O2        Zn2        124.03(19)  3_555 1_555   1_555
	Fe3_2     O2        Fe3_1      91.77(10)  2_565 1_555   3_555
	Fe3_2     O2        Co3_1      91.77(10)  2_565 1_555   3_555
	Fe3_2     O2        Zn3_1      91.77(10)  2_565 1_555   3_555
	Fe3_2     O2        Co3_1      91.77(10)  2_565 1_555   7_555
	Fe3_2     O2        Fe3_1      91.77(10)  2_565 1_555   7_555
	Fe3_2     O2        Zn3_1      91.77(10)  2_565 1_555   7_555
	Fe3_2     O2        Fe2        123.8(4)  2_565 1_555   1_555
	Fe3_2     O2        Co2        123.8(4)  2_565 1_555   1_555
	Fe3_2     O2        Zn2        123.8(4)  2_565 1_555   1_555
	Co3_2     O2        Fe3_2      0.000     2_565 1_555   2_565
	Co3_2     O2        Fe3_1      91.77(10)  2_565 1_555   3_555
	Co3_2     O2        Co3_1      91.77(10)  2_565 1_555   3_555
	Co3_2     O2        Zn3_1      91.77(10)  2_565 1_555   3_555
	Co3_2     O2        Co3_1      91.77(10)  2_565 1_555   7_555
	Co3_2     O2        Fe3_1      91.77(10)  2_565 1_555   7_555
	Co3_2     O2        Zn3_1      91.77(10)  2_565 1_555   7_555
	Co3_2     O2        Fe2        123.8(4)  2_565 1_555   1_555
	Co3_2     O2        Co2        123.8(4)  2_565 1_555   1_555
	Co3_2     O2        Zn2        123.8(4)  2_565 1_555   1_555
	Zn3_2     O2        Co3_2      0.000     2_565 1_555   2_565
	Zn3_2     O2        Fe3_2      0.000     2_565 1_555   2_565
	Zn3_2     O2        Fe3_1      91.77(10)  2_565 1_555   3_555
	Zn3_2     O2        Co3_1      91.77(10)  2_565 1_555   3_555
	Zn3_2     O2        Zn3_1      91.77(10)  2_565 1_555   3_555
	Zn3_2     O2        Co3_1      91.77(10)  2_565 1_555   7_555
	Zn3_2     O2        Fe3_1      91.77(10)  2_565 1_555   7_555
	Zn3_2     O2        Zn3_1      91.77(10)  2_565 1_555   7_555
	Zn3_2     O2        Fe2        123.8(4)  2_565 1_555   1_555
	Zn3_2     O2        Co2        123.8(4)  2_565 1_555   1_555
	Zn3_2     O2        Zn2        123.8(4)  2_565 1_555   1_555
	O1_2      O2        Zn3_2      90.80(13)  3_555 1_555   2_565
	O1_2      O2        Co3_2      90.80(13)  3_555 1_555   2_565
	O1_2      O2        Fe3_2      90.80(13)  3_555 1_555   2_565
	O1_2      O2        Fe3_1      45.99(9)  3_555 1_555   3_555
	O1_2      O2        Co3_1      45.99(9)  3_555 1_555   3_555
	O1_2      O2        Zn3_1      45.99(9)  3_555 1_555   3_555
	O1_2      O2        Co3_1      45.99(9)  3_555 1_555   7_555
	O1_2      O2        Fe3_1      45.99(9)  3_555 1_555   7_555
	O1_2      O2        Zn3_1      45.99(9)  3_555 1_555   7_555
	O1_2      O2        Fe2        145.4(4)  3_555 1_555   1_555
	O1_2      O2        Co2        145.4(4)  3_555 1_555   1_555
	O1_2      O2        Zn2        145.4(4)  3_555 1_555   1_555
	O1_1      O2        O1_2       58.94(9)  3_655 1_555   3_555
	O1_1      O2        Zn3_2      45.74(11)  3_655 1_555   2_565
	O1_1      O2        Co3_2      45.74(11)  3_655 1_555   2_565
	O1_1      O2        Fe3_2      45.74(11)  3_655 1_555   2_565
	O1_1      O2        Fe3_1      90.35(7)  3_655 1_555   3_555
	O1_1      O2        Co3_1      90.35(7)  3_655 1_555   3_555
	O1_1      O2        Zn3_1      90.35(7)  3_655 1_555   3_555
	O1_1      O2        Co3_1      46.12(11)  3_655 1_555   7_555
	O1_1      O2        Fe3_1      46.12(11)  3_655 1_555   7_555
	O1_1      O2        Zn3_1      46.12(11)  3_655 1_555   7_555
	O1_1      O2        Fe2        145.6(2)  3_655 1_555   1_555
	O1_1      O2        Co2        145.6(2)  3_655 1_555   1_555
	O1_1      O2        Zn2        145.6(2)  3_655 1_555   1_555
	O1_1      O2        O1_1       58.21(16)  7_455 1_555   3_655
	O1_1      O2        O1_2       58.94(9)  7_455 1_555   3_555
	O1_1      O2        Zn3_2      45.74(11)  7_455 1_555   2_565
	O1_1      O2        Co3_2      45.74(11)  7_455 1_555   2_565
	O1_1      O2        Fe3_2      45.74(11)  7_455 1_555   2_565
	O1_1      O2        Fe3_1      46.12(11)  7_455 1_555   3_555
	O1_1      O2        Co3_1      46.12(11)  7_455 1_555   3_555
	O1_1      O2        Zn3_1      46.12(11)  7_455 1_555   3_555
	O1_1      O2        Co3_1      90.35(7)  7_455 1_555   7_555
	O1_1      O2        Fe3_1      90.35(7)  7_455 1_555   7_555
	O1_1      O2        Zn3_1      90.35(7)  7_455 1_555   7_555
	O1_1      O2        Fe2        145.6(2)  7_455 1_555   1_555
	O1_1      O2        Co2        145.6(2)  7_455 1_555   1_555
	O1_1      O2        Zn2        145.6(2)  7_455 1_555   1_555
	O1_1      O2        O1_1       62.10(16)  6_465 1_555   7_455
	O1_1      O2        O1_1       89.3(2)  6_465 1_555   3_655
	O1_1      O2        O1_2       121.03(17)  6_465 1_555   3_555
	O1_1      O2        Zn3_2      43.52(14)  6_465 1_555   2_565
	O1_1      O2        Co3_2      43.52(14)  6_465 1_555   2_565
	O1_1      O2        Fe3_2      43.52(14)  6_465 1_555   2_565
	O1_1      O2        Fe3_1      92.14(15)  6_465 1_555   3_555
	O1_1      O2        Co3_1      92.14(15)  6_465 1_555   3_555
	O1_1      O2        Zn3_1      92.14(15)  6_465 1_555   3_555
	O1_1      O2        Co3_1      135.2(2)  6_465 1_555   7_555
	O1_1      O2        Fe3_1      135.2(2)  6_465 1_555   7_555
	O1_1      O2        Zn3_1      135.2(2)  6_465 1_555   7_555
	O1_1      O2        Fe2        89.1(2)  6_465 1_555   1_555
	O1_1      O2        Co2        89.1(2)  6_465 1_555   1_555
	O1_1      O2        Zn2        89.1(2)  6_465 1_555   1_555
	O1_1      O2        O1_1       55.8(2)  2_665 1_555   6_465
	O1_1      O2        O1_1       89.3(2)  2_665 1_555   7_455
	O1_1      O2        O1_1       62.10(16)  2_665 1_555   3_655
	O1_1      O2        O1_2       121.03(17)  2_665 1_555   3_555
	O1_1      O2        Zn3_2      43.52(14)  2_665 1_555   2_565
	O1_1      O2        Co3_2      43.52(14)  2_665 1_555   2_565
	O1_1      O2        Fe3_2      43.52(14)  2_665 1_555   2_565
	O1_1      O2        Fe3_1      135.2(2)  2_665 1_555   3_555
	O1_1      O2        Co3_1      135.2(2)  2_665 1_555   3_555
	O1_1      O2        Zn3_1      135.2(2)  2_665 1_555   3_555
	O1_1      O2        Co3_1      92.14(15)  2_665 1_555   7_555
	O1_1      O2        Fe3_1      92.14(15)  2_665 1_555   7_555
	O1_1      O2        Zn3_1      92.14(15)  2_665 1_555   7_555
	O1_1      O2        Fe2        89.1(2)  2_665 1_555   1_555
	O1_1      O2        Co2        89.1(2)  2_665 1_555   1_555
	O1_1      O2        Zn2        89.1(2)  2_665 1_555   1_555
	O1_2      O2        O1_1       119.6(3) 10_455 1_555   2_665
	O1_2      O2        O1_1       63.82(11) 10_455 1_555   6_465
	O1_2      O2        O1_1       61.94(8) 10_455 1_555   7_455
	O1_2      O2        O1_1       120.13(16) 10_455 1_555   3_655
	O1_2      O2        O1_2       89.45(14) 10_455 1_555   3_555
	O1_2      O2        Zn3_2      91.70(18) 10_455 1_555   2_565
	O1_2      O2        Co3_2      91.70(18) 10_455 1_555   2_565
	O1_2      O2        Fe3_2      91.70(18) 10_455 1_555   2_565
	O1_2      O2        Fe3_1      43.46(10) 10_455 1_555   3_555
	O1_2      O2        Co3_1      43.46(10) 10_455 1_555   3_555
	O1_2      O2        Zn3_1      43.46(10) 10_455 1_555   3_555
	O1_2      O2        Co3_1      135.3(2) 10_455 1_555   7_555
	O1_2      O2        Fe3_1      135.3(2) 10_455 1_555   7_555
	O1_2      O2        Zn3_1      135.3(2) 10_455 1_555   7_555
	O1_2      O2        Fe2        89.50(8) 10_455 1_555   1_555
	O1_2      O2        Co2        89.50(8) 10_455 1_555   1_555
	O1_2      O2        Zn2        89.50(8) 10_455 1_555   1_555
	O1_2      O2        O1_2       176.4(4) 10_555 1_555  10_455
	O1_2      O2        O1_1       63.82(11) 10_555 1_555   2_665
	O1_2      O2        O1_1       119.6(3) 10_555 1_555   6_465
	O1_2      O2        O1_1       120.13(16) 10_555 1_555   7_455
	O1_2      O2        O1_1       61.94(8) 10_555 1_555   3_655
	O1_2      O2        O1_2       89.45(14) 10_555 1_555   3_555
	O1_2      O2        Zn3_2      91.70(18) 10_555 1_555   2_565
	O1_2      O2        Co3_2      91.70(18) 10_555 1_555   2_565
	O1_2      O2        Fe3_2      91.70(18) 10_555 1_555   2_565
	O1_2      O2        Fe3_1      135.3(2) 10_555 1_555   3_555
	O1_2      O2        Co3_1      135.3(2) 10_555 1_555   3_555
	O1_2      O2        Zn3_1      135.3(2) 10_555 1_555   3_555
	O1_2      O2        Co3_1      43.46(10) 10_555 1_555   7_555
	O1_2      O2        Fe3_1      43.46(10) 10_555 1_555   7_555
	O1_2      O2        Zn3_1      43.46(10) 10_555 1_555   7_555
	O1_2      O2        Fe2        89.50(8) 10_555 1_555   1_555
	O1_2      O2        Co2        89.50(8) 10_555 1_555   1_555
	O1_2      O2        Zn2        89.50(8) 10_555 1_555   1_555
	O1_1      O2        O1_2       56.18(10) 14_455 1_555  10_555
	O1_1      O2        O1_2       120.4(3) 14_455 1_555  10_455
	O1_1      O2        O1_1       119.985(12) 14_455 1_555   2_665
	O1_1      O2        O1_1       175.4(2) 14_455 1_555   6_465
	O1_1      O2        O1_1       120.87(17) 14_455 1_555   7_455
	O1_1      O2        O1_1       89.77(14) 14_455 1_555   3_655
	O1_1      O2        O1_2       61.97(16) 14_455 1_555   3_555
	O1_1      O2        Zn3_2      135.34(7) 14_455 1_555   2_565
	O1_1      O2        Co3_2      135.34(7) 14_455 1_555   2_565
	O1_1      O2        Fe3_2      135.34(7) 14_455 1_555   2_565
	O1_1      O2        Fe3_1      92.3(3) 14_455 1_555   3_555
	O1_1      O2        Co3_1      92.3(3) 14_455 1_555   3_555
	O1_1      O2        Zn3_1      92.3(3) 14_455 1_555   3_555
	O1_1      O2        Co3_1      43.65(14) 14_455 1_555   7_555
	O1_1      O2        Fe3_1      43.65(14) 14_455 1_555   7_555
	O1_1      O2        Zn3_1      43.65(14) 14_455 1_555   7_555
	O1_1      O2        Fe2        89.2(2) 14_455 1_555   1_555
	O1_1      O2        Co2        89.2(2) 14_455 1_555   1_555
	O1_1      O2        Zn2        89.2(2) 14_455 1_555   1_555
	O1_1      O2        O1_1       64.2(2) 10_555 1_555  14_455
	O1_1      O2        O1_2       120.4(3) 10_555 1_555  10_555
	O1_1      O2        O1_2       56.18(10) 10_555 1_555  10_455
	O1_1      O2        O1_1       175.4(2) 10_555 1_555   2_665
	O1_1      O2        O1_1       119.985(12) 10_555 1_555   6_465
	O1_1      O2        O1_1       89.77(14) 10_555 1_555   7_455
	O1_1      O2        O1_1       120.87(17) 10_555 1_555   3_655
	O1_1      O2        O1_2       61.97(16) 10_555 1_555   3_555
	O1_1      O2        Zn3_2      135.34(7) 10_555 1_555   2_565
	O1_1      O2        Co3_2      135.34(7) 10_555 1_555   2_565
	O1_1      O2        Fe3_2      135.34(7) 10_555 1_555   2_565
	O1_1      O2        Fe3_1      43.65(14) 10_555 1_555   3_555
	O1_1      O2        Co3_1      43.65(14) 10_555 1_555   3_555
	O1_1      O2        Zn3_1      43.65(14) 10_555 1_555   3_555
	O1_1      O2        Co3_1      92.3(3) 10_555 1_555   7_555
	O1_1      O2        Fe3_1      92.3(3) 10_555 1_555   7_555
	O1_1      O2        Zn3_1      92.3(3) 10_555 1_555   7_555
	O1_1      O2        Fe2        89.2(2) 10_555 1_555   1_555
	O1_1      O2        Co2        89.2(2) 10_555 1_555   1_555
	O1_1      O2        Zn2        89.2(2) 10_555 1_555   1_555
	O3_1      O2        O1_1       57.21(12) 14_455 1_555  10_555
	O3_1      O2        O1_1       90.1(2) 14_455 1_555  14_455
	O3_1      O2        O1_2       119.61(14) 14_455 1_555  10_555
	O3_1      O2        O1_2       58.23(11) 14_455 1_555  10_455
	O3_1      O2        O1_1       119.75(17) 14_455 1_555   2_665
	O3_1      O2        O1_1       91.07(13) 14_455 1_555   6_465
	O3_1      O2        O1_1       120.17(10) 14_455 1_555   7_455
	O3_1      O2        O1_1       177.85(18) 14_455 1_555   3_655
	O3_1      O2        O1_2       119.2(3) 14_455 1_555   3_555
	O3_1      O2        Zn3_2      134.5(2) 14_455 1_555   2_565
	O3_1      O2        Co3_2      134.5(2) 14_455 1_555   2_565
	O3_1      O2        Fe3_2      134.5(2) 14_455 1_555   2_565
	O3_1      O2        Fe3_1      87.51(13) 14_455 1_555   3_555
	O3_1      O2        Co3_1      87.51(13) 14_455 1_555   3_555
	O3_1      O2        Zn3_1      87.51(13) 14_455 1_555   3_555
	O3_1      O2        Co3_1      133.7(3) 14_455 1_555   7_555
	O3_1      O2        Fe3_1      133.7(3) 14_455 1_555   7_555
	O3_1      O2        Zn3_1      133.7(3) 14_455 1_555   7_555
	O3_1      O2        Fe2        36.53(9) 14_455 1_555   1_555
	O3_1      O2        Co2        36.53(9) 14_455 1_555   1_555
	O3_1      O2        Zn2        36.53(9) 14_455 1_555   1_555
	O3_1      O2        O3_1       61.41(13) 10_555 1_555  14_455
	O3_1      O2        O1_1       90.1(2) 10_555 1_555  10_555
	O3_1      O2        O1_1       57.21(12) 10_555 1_555  14_455
	O3_1      O2        O1_2       58.23(11) 10_555 1_555  10_555
	O3_1      O2        O1_2       119.61(14) 10_555 1_555  10_455
	O3_1      O2        O1_1       91.07(13) 10_555 1_555   2_665
	O3_1      O2        O1_1       119.75(17) 10_555 1_555   6_465
	O3_1      O2        O1_1       177.85(18) 10_555 1_555   7_455
	O3_1      O2        O1_1       120.17(10) 10_555 1_555   3_655
	O3_1      O2        O1_2       119.2(3) 10_555 1_555   3_555
	O3_1      O2        Zn3_2      134.5(2) 10_555 1_555   2_565
	O3_1      O2        Co3_2      134.5(2) 10_555 1_555   2_565
	O3_1      O2        Fe3_2      134.5(2) 10_555 1_555   2_565
	O3_1      O2        Fe3_1      133.7(3) 10_555 1_555   3_555
	O3_1      O2        Co3_1      133.7(3) 10_555 1_555   3_555
	O3_1      O2        Zn3_1      133.7(3) 10_555 1_555   3_555
	O3_1      O2        Co3_1      87.51(13) 10_555 1_555   7_555
	O3_1      O2        Fe3_1      87.51(13) 10_555 1_555   7_555
	O3_1      O2        Zn3_1      87.51(13) 10_555 1_555   7_555
	O3_1      O2        Fe2        36.53(9) 10_555 1_555   1_555
	O3_1      O2        Co2        36.53(9) 10_555 1_555   1_555
	O3_1      O2        Zn2        36.53(9) 10_555 1_555   1_555
	O3_2      O2        O3_1       61.29(7)  2_565 1_555  10_555
	O3_2      O2        O3_1       61.29(7)  2_565 1_555  14_455
	O3_2      O2        O1_1       118.47(10)  2_565 1_555  10_555
	O3_2      O2        O1_1       118.47(10)  2_565 1_555  14_455
	O3_2      O2        O1_2       90.57(13)  2_565 1_555  10_555
	O3_2      O2        O1_2       90.57(13)  2_565 1_555  10_455
	O3_2      O2        O1_1       58.51(15)  2_565 1_555   2_665
	O3_2      O2        O1_1       58.51(15)  2_565 1_555   6_465
	O3_2      O2        O1_1       120.6(3)  2_565 1_555   7_455
	O3_2      O2        O1_1       120.6(3)  2_565 1_555   3_655
	O3_2      O2        O1_2       179.4(3)  2_565 1_555   3_555
	O3_2      O2        Zn3_2      88.6(3)  2_565 1_555   2_565
	O3_2      O2        Co3_2      88.6(3)  2_565 1_555   2_565
	O3_2      O2        Fe3_2      88.6(3)  2_565 1_555   2_565
	O3_2      O2        Fe3_1      134.03(9)  2_565 1_555   3_555
	O3_2      O2        Co3_1      134.03(9)  2_565 1_555   3_555
	O3_2      O2        Zn3_1      134.03(9)  2_565 1_555   3_555
	O3_2      O2        Co3_1      134.03(9)  2_565 1_555   7_555
	O3_2      O2        Fe3_1      134.03(9)  2_565 1_555   7_555
	O3_2      O2        Zn3_1      134.03(9)  2_565 1_555   7_555
	O3_2      O2        Fe2        35.19(18)  2_565 1_555   1_555
	O3_2      O2        Co2        35.19(18)  2_565 1_555   1_555
	O3_2      O2        Zn2        35.19(18)  2_565 1_555   1_555
	Zn2       O3_1      Co2        0.000    10_554 1_555  10_554
	Fe2       O3_1      Zn2        0.000    10_554 1_555  10_554
	Fe2       O3_1      Co2        0.000    10_554 1_555  10_554
	Fe4       O3_1      Fe2        127.21(10)  3_555 1_555  10_554
	Fe4       O3_1      Zn2        127.21(10)  3_555 1_555  10_554
	Fe4       O3_1      Co2        127.21(10)  3_555 1_555  10_554
	Co4       O3_1      Fe4        0.000     3_555 1_555   3_555
	Co4       O3_1      Fe2        127.21(10)  3_555 1_555  10_554
	Co4       O3_1      Zn2        127.21(10)  3_555 1_555  10_554
	Co4       O3_1      Co2        127.21(10)  3_555 1_555  10_554
	Zn4       O3_1      Co4        0.000     3_555 1_555   3_555
	Zn4       O3_1      Fe4        0.000     3_555 1_555   3_555
	Zn4       O3_1      Fe2        127.21(10)  3_555 1_555  10_554
	Zn4       O3_1      Zn2        127.21(10)  3_555 1_555  10_554
	Zn4       O3_1      Co2        127.21(10)  3_555 1_555  10_554
	Zn5_1     O3_1      Zn4        95.95(17)  4_655 1_555   3_555
	Zn5_1     O3_1      Co4        95.95(17)  4_655 1_555   3_555
	Zn5_1     O3_1      Fe4        95.95(17)  4_655 1_555   3_555
	Zn5_1     O3_1      Fe2        121.6(2)  4_655 1_555  10_554
	Zn5_1     O3_1      Zn2        121.6(2)  4_655 1_555  10_554
	Zn5_1     O3_1      Co2        121.6(2)  4_655 1_555  10_554
	Fe5_1     O3_1      Zn5_1      0.000     4_655 1_555   4_655
	Fe5_1     O3_1      Zn4        95.95(17)  4_655 1_555   3_555
	Fe5_1     O3_1      Co4        95.95(17)  4_655 1_555   3_555
	Fe5_1     O3_1      Fe4        95.95(17)  4_655 1_555   3_555
	Fe5_1     O3_1      Fe2        121.6(2)  4_655 1_555  10_554
	Fe5_1     O3_1      Zn2        121.6(2)  4_655 1_555  10_554
	Fe5_1     O3_1      Co2        121.6(2)  4_655 1_555  10_554
	Co5_1     O3_1      Fe5_1      0.000     4_655 1_555   4_655
	Co5_1     O3_1      Zn5_1      0.000     4_655 1_555   4_655
	Co5_1     O3_1      Zn4        95.95(17)  4_655 1_555   3_555
	Co5_1     O3_1      Co4        95.95(17)  4_655 1_555   3_555
	Co5_1     O3_1      Fe4        95.95(17)  4_655 1_555   3_555
	Co5_1     O3_1      Fe2        121.6(2)  4_655 1_555  10_554
	Co5_1     O3_1      Zn2        121.6(2)  4_655 1_555  10_554
	Co5_1     O3_1      Co2        121.6(2)  4_655 1_555  10_554
	Co5_2     O3_1      Co5_1      88.06(8)  1_555 1_555   4_655
	Co5_2     O3_1      Fe5_1      88.06(8)  1_555 1_555   4_655
	Co5_2     O3_1      Zn5_1      88.06(8)  1_555 1_555   4_655
	Co5_2     O3_1      Zn4        95.24(15)  1_555 1_555   3_555
	Co5_2     O3_1      Co4        95.24(15)  1_555 1_555   3_555
	Co5_2     O3_1      Fe4        95.24(15)  1_555 1_555   3_555
	Co5_2     O3_1      Fe2        119.5(2)  1_555 1_555  10_554
	Co5_2     O3_1      Zn2        119.5(2)  1_555 1_555  10_554
	Co5_2     O3_1      Co2        119.5(2)  1_555 1_555  10_554
	Zn5_2     O3_1      Co5_2      0.000     1_555 1_555   1_555
	Zn5_2     O3_1      Co5_1      88.06(8)  1_555 1_555   4_655
	Zn5_2     O3_1      Fe5_1      88.06(8)  1_555 1_555   4_655
	Zn5_2     O3_1      Zn5_1      88.06(8)  1_555 1_555   4_655
	Zn5_2     O3_1      Zn4        95.24(15)  1_555 1_555   3_555
	Zn5_2     O3_1      Co4        95.24(15)  1_555 1_555   3_555
	Zn5_2     O3_1      Fe4        95.24(15)  1_555 1_555   3_555
[truncated: 24,726,559 more chars]
