# Supplementary material for: Controlling the magnetic structure in W-type hexaferrites
Source: J Appl Crystallogr. 2023 Apr 13;56(Pt 3):597–602. doi: 10.1107/S1600576723002133 (PMC10241064; doi:10.1107/S1600576723002133)
Supplement: Supplementary file 2 [file j-56-00597-sup2.zip › CIFs/pdCIF_SrZn2Fe16O27.cif]

#######	Begin powder crystal structure	#######
data_SrZn2Fe16O27_Nuclear_0
_pd_block_id	SrZn2Fe16O27_Nuclear_0
# The diffractogram block id loop is at the end of the datablock.
_pd_phase_name SrZn2Fe16O27_Nuclear
_cell_length_a  5.908361(7)
_cell_length_b  5.908361(7)
_cell_length_c  32.83268(4)
_cell_angle_alpha 90
_cell_angle_beta  90
_cell_angle_gamma 120
_cell_volume 992.593(3)
_exptl_crystal_density_diffrn	5.159616(13)
_space_group_name_H-M_alt 194
loop_
	_space_group_symop_id
	_space_group_symop_operation_xyz
	  1 'x, y, z '
	  2 '-x, -x+y, z+1/2 '
	  3 '-x, -y, -z '
	  4 '-x, -y, z+1/2 '
	  5 '-x+y, -x, -z+1/2 '
	  6 '-x+y, -x, z '
	  7 '-x+y, y, -z+1/2 '
	  8 '-x+y, y, z '
	  9 '-y, -x, -z+1/2 '
	 10 '-y, -x, z '
	 11 '-y, x-y, -z+1/2 '
	 12 '-y, x-y, z '
	 13 'y, -x+y, -z '
	 14 'y, -x+y, z+1/2 '
	 15 'y, x, -z '
	 16 'y, x, z+1/2 '
	 17 'x-y, -y, -z '
	 18 'x-y, -y, z+1/2 '
	 19 'x-y, x, -z '
	 20 'x-y, x, z+1/2 '
	 21 'x, y, -z+1/2 '
	 22 '-x, -x+y, -z '
	 23 'x, x-y, -z+1/2 '
	 24 'x, x-y, z '
loop_
	_atom_site_label
	_atom_site_type_symbol
	_atom_site_site_symmetry_multiplicity
	_atom_site_fract_x
	_atom_site_fract_y
	_atom_site_fract_z
	_atom_site_occupancy
	_atom_site_B_iso_or_equiv
Sr1 Sr+2   2 0 0 0.25 1 0.788(14)
Fe1 Fe+3   4 0 0 0.056523(18) 0.421(2) 0.224(9)
Zn1 Zn+2   4 0 0 0.056523(18) 0.579(2) 0.224(9)
Fe2 Fe+3   4 0.3333333 0.6666667 0.593981(14) 0.855(3) 0.228(9)
Zn2 Zn+2   4 0.3333333 0.6666667 0.593981(14) 0.145(3) 0.228(9)
Fe3 Fe+3   6 0.5 0 0 0.903(2) 0.346(7)
Zn3 Zn+2   6 0.5 0 0 0.097(2) 0.346(7)
Fe4 Fe+3   4 0.3333333 0.6666667 0.424848(14) 1.000(3) 0.260(7)
Zn4 Zn+2   4 0.3333333 0.6666667 0.424848(14) 0.000(3) 0.260(7)
Fe5 Fe+3  12 0.16380(3) 0.32759(6) 0.151311(6) 1.000(2) 0.221(5)
Zn5 Zn+2  12 0.16380(3) 0.32759(6) 0.151311(6) 0.000(2) 0.221(5)
Fe6 Fe+3   4 0.3333333 0.6666667 0.708565(14) 0.964(3) 0.212(9)
Zn6 Zn+2   4 0.3333333 0.6666667 0.708565(14) 0.036(3) 0.212(9)
Fe7 Fe+3   4 0.3333333 0.6666667 0.24503(3) 0.500(2) 0.000(14)
Zn7 Zn+2   4 0.3333333 0.6666667 0.24503(3) 0.000(2) 0.000(14)
O1 O-2  12 0.17828(6) 0.35655(12) 0.035228(13) 1 0.415(9)
O2 O-2   4 0.3333333 0.6666667 0.53490(3) 1 0.366(17)
O3 O-2  12 0.48905(7) -0.02190(13) 0.110547(14) 1 0.390(9)
O4 O-2   4 0 0 0.11476(3) 1 0.400(17)
O5 O-2  12 0.83714(6) 0.67429(13) 0.180507(12) 1 0.374(9)
O6 O-2   4 0.3333333 0.6666667 0.31935(3) 1 0.462(19)
O7 O-2   6 0.51518(9) 0.03037(19) 0.25 1 0.567(14)
loop_
	_geom_bond_atom_site_label_1
	_geom_bond_atom_site_label_2
	_geom_bond_distance
	_geom_bond_site_symmetry_1
	_geom_bond_site_symmetry_2
	Sr1       O5        2.8255(5) 1_555  10_665
	Sr1       O5        2.8255(5) 1_555   7_545
	Sr1       O5        2.8255(5) 1_555   6_565
	Sr1       O5        2.8255(5) 1_555   5_565
	Sr1       O5        2.8255(5) 1_555   1_445
	Sr1       O5        2.8255(5) 1_555   9_665
	Sr1       O7        2.95826(5) 1_555   1_455
	Sr1       O7        2.95826(5) 1_555   1_555
	Sr1       O7        2.95826(5) 1_555   9_565
	Sr1       O7        2.95826(5) 1_555   9_555
	Sr1       O7        2.95826(5) 1_555   5_555
	Sr1       O7        2.95826(5) 1_555   5_665
	Fe1       Zn1       0.00000 1_555   1_555
	Fe1       O4        1.9120(11) 1_555   1_555
	Fe1       O1        1.9538(6) 1_555   6_555
	Fe1       O1        1.9538(6) 1_555   1_555
	Fe1       O1        1.9538(6) 1_555  10_555
	Zn1       Fe1       0.00000 1_555   1_555
	Zn1       O4        1.9120(11) 1_555   1_555
	Zn1       O1        1.9538(6) 1_555   6_555
	Zn1       O1        1.9538(6) 1_555   1_555
	Zn1       O1        1.9538(6) 1_555  10_555
	Fe2       Zn2       0.00000 1_555   1_555
	Fe2       O3        1.8973(7) 1_555   2_665
	Fe2       O3        1.8973(7) 1_555  14_565
	Fe2       O3        1.8973(7) 1_555   4_665
	Fe2       O2        1.9397(10) 1_555   1_555
	Zn2       Fe2       0.00000 1_555   1_555
	Zn2       O3        1.8973(7) 1_555   2_665
	Zn2       O3        1.8973(7) 1_555  14_565
	Zn2       O3        1.8973(7) 1_555   4_665
	Zn2       O2        1.9397(10) 1_555   1_555
	Fe3       Zn3       0.00000 1_555   1_555
	Fe3       O1        2.0145(3) 1_555  10_655
	Fe3       O1        2.0145(3) 1_555   6_555
	Fe3       O1        2.0145(3) 1_555  19_655
	Fe3       O1        2.0145(3) 1_555  13_555
	Fe3       O2        2.0548(5) 1_555   5_555
	Fe3       O2        2.0548(5) 1_555   2_654
	Fe3       Zn3       2.954181(3) 1_555   6_665
	Fe3       Fe3       2.954181(3) 1_555   6_665
	Fe3       Zn3       2.954181(3) 1_555   6_655
	Fe3       Fe3       2.954181(3) 1_555   6_655
	Fe3       Fe3       2.954181(3) 1_555  10_665
	Fe3       Zn3       2.954181(3) 1_555  10_665
	Fe3       Zn3       2.954181(3) 1_555  10_555
	Fe3       Fe3       2.954181(3) 1_555  10_555
	Fe3       Zn4       2.9996(4) 1_555   2_654
	Fe3       Fe4       2.9996(4) 1_555   2_654
	Fe3       Zn4       2.9996(4) 1_555   5_555
	Fe3       Fe4       2.9996(4) 1_555   5_555
	Zn3       Fe3       0.00000 1_555   1_555
	Zn3       O1        2.0145(3) 1_555  10_655
	Zn3       O1        2.0145(3) 1_555   6_555
	Zn3       O1        2.0145(3) 1_555  19_655
	Zn3       O1        2.0145(3) 1_555  13_555
	Zn3       O2        2.0548(5) 1_555   5_555
	Zn3       O2        2.0548(5) 1_555   2_654
	Zn3       Zn3       2.954181(3) 1_555   6_665
	Zn3       Fe3       2.954181(3) 1_555   6_665
	Zn3       Zn3       2.954181(3) 1_555   6_655
	Zn3       Fe3       2.954181(3) 1_555   6_655
	Zn3       Fe3       2.954181(3) 1_555  10_665
	Zn3       Zn3       2.954181(3) 1_555  10_665
	Zn3       Zn3       2.954181(3) 1_555  10_555
	Zn3       Fe3       2.954181(3) 1_555  10_555
	Zn3       Zn4       2.9996(4) 1_555   2_654
	Zn3       Fe4       2.9996(4) 1_555   2_654
	Zn3       Zn4       2.9996(4) 1_555   5_555
	Zn3       Fe4       2.9996(4) 1_555   5_555
	Fe4       Zn4       0.00000 1_555   1_555
	Fe4       O3        1.9723(7) 1_555   7_665
	Fe4       O3        1.9723(7) 1_555   5_665
	Fe4       O3        1.9723(7) 1_555   9_565
	Fe4       O1        2.0582(6) 1_555   7_555
	Fe4       O1        2.0582(6) 1_555   5_565
	Fe4       O1        2.0582(6) 1_555   9_665
	Fe4       Zn3       2.9996(4) 1_555   9_565
	Fe4       Fe3       2.9996(4) 1_555   9_565
	Fe4       Fe3       2.9996(4) 1_555   2_665
	Fe4       Zn3       2.9996(4) 1_555   2_665
	Fe4       Zn3       2.9996(4) 1_555   4_665
	Fe4       Fe3       2.9996(4) 1_555   4_665
	Fe4       Zn5       3.0434(5) 1_555   9_665
	Fe4       Fe5       3.0434(5) 1_555   9_665
	Fe4       Zn5       3.0434(5) 1_555   5_565
	Fe4       Fe5       3.0434(5) 1_555   5_565
	Fe4       Zn5       3.0434(5) 1_555   7_555
	Fe4       Fe5       3.0434(5) 1_555   7_555
	Zn4       Fe4       0.00000 1_555   1_555
	Zn4       O3        1.9723(7) 1_555   7_665
	Zn4       O3        1.9723(7) 1_555   5_665
	Zn4       O3        1.9723(7) 1_555   9_565
	Zn4       O1        2.0582(6) 1_555   7_555
	Zn4       O1        2.0582(6) 1_555   5_565
	Zn4       O1        2.0582(6) 1_555   9_665
	Zn4       Zn3       2.9996(4) 1_555   9_565
	Zn4       Fe3       2.9996(4) 1_555   9_565
	Zn4       Fe3       2.9996(4) 1_555   2_665
	Zn4       Zn3       2.9996(4) 1_555   2_665
	Zn4       Zn3       2.9996(4) 1_555   4_665
	Zn4       Fe3       2.9996(4) 1_555   4_665
	Zn4       Zn5       3.0434(5) 1_555   9_665
	Zn4       Fe5       3.0434(5) 1_555   9_665
	Zn4       Zn5       3.0434(5) 1_555   5_565
	Zn4       Fe5       3.0434(5) 1_555   5_565
	Zn4       Zn5       3.0434(5) 1_555   7_555
	Zn4       Fe5       3.0434(5) 1_555   7_555
	Fe5       Zn5       0.00000 1_555   1_555
	Fe5       O5        1.9268(4) 1_555   6_565
	Fe5       O5        1.9268(4) 1_555  10_665
	Fe5       O6        1.9844(5) 1_555   5_565
	Fe5       O4        2.0615(6) 1_555   1_555
	Fe5       O3        2.1392(4) 1_555   6_665
	Fe5       O3        2.1392(4) 1_555  10_565
	Fe5       Zn5       2.9033(5) 1_555   6_555
	Fe5       Fe5       2.9033(5) 1_555   6_555
	Fe5       Zn5       2.9033(5) 1_555  10_555
	Fe5       Fe5       2.9033(5) 1_555  10_555
	Fe5       Zn5       3.0051(5) 1_555   6_565
	Fe5       Fe5       3.0051(5) 1_555   6_565
	Fe5       Zn5       3.0051(5) 1_555  10_665
	Fe5       Fe5       3.0051(5) 1_555  10_665
	Fe5       Zn4       3.0434(5) 1_555   5_565
	Fe5       Fe4       3.0434(5) 1_555   5_565
	Zn5       Fe5       0.00000 1_555   1_555
	Zn5       O5        1.9268(4) 1_555   6_565
	Zn5       O5        1.9268(4) 1_555  10_665
	Zn5       O6        1.9844(5) 1_555   5_565
	Zn5       O4        2.0615(6) 1_555   1_555
	Zn5       O3        2.1392(4) 1_555   6_665
	Zn5       O3        2.1392(4) 1_555  10_565
	Zn5       Zn5       2.9033(5) 1_555   6_555
	Zn5       Fe5       2.9033(5) 1_555   6_555
	Zn5       Zn5       2.9033(5) 1_555  10_555
	Zn5       Fe5       2.9033(5) 1_555  10_555
	Zn5       Zn5       3.0051(5) 1_555   6_565
	Zn5       Fe5       3.0051(5) 1_555   6_565
	Zn5       Zn5       3.0051(5) 1_555  10_665
	Zn5       Fe5       3.0051(5) 1_555  10_665
	Zn5       Zn4       3.0434(5) 1_555   5_565
	Zn5       Fe4       3.0434(5) 1_555   5_565
	Fe6       Zn6       0.00000 1_555   1_555
	Fe6       O5        1.9729(6) 1_555   2_665
	Fe6       O5        1.9729(6) 1_555  14_565
	Fe6       O5        1.9729(6) 1_555   4_665
	Fe6       O7        2.0625(8) 1_555  13_566
	Fe6       O7        2.0625(8) 1_555   2_665
	Fe6       O7        2.0625(8) 1_555   3_666
	Fe6       Zn6       2.7209(9) 1_555   5_566
	Fe6       Fe6       2.7209(9) 1_555   5_566
	Zn6       Fe6       0.00000 1_555   1_555
	Zn6       O5        1.9729(6) 1_555  14_565
	Zn6       O5        1.9729(6) 1_555   2_665
	Zn6       O5        1.9729(6) 1_555   4_665
	Zn6       O7        2.0625(8) 1_555  13_566
	Zn6       O7        2.0625(8) 1_555   2_665
	Zn6       O7        2.0625(8) 1_555   3_666
	Zn6       Fe6       2.7209(9) 1_555   5_566
	Zn6       Zn6       2.7209(9) 1_555   5_566
	Fe7       Zn7       0.00000 1_555   1_555
	Fe7       Fe7       0.327(2) 1_555   5_565
	Fe7       Zn7       0.327(2) 1_555   5_565
	Fe7       O7        1.8681(10) 1_555   5_665
	Fe7       O7        1.8681(10) 1_555   9_565
	Fe7       O7        1.8681(10) 1_555   1_565
	Fe7       O6        2.1138(14) 1_555   5_565
	Fe7       O6        2.4404(14) 1_555   1_555
	Zn7       Fe7       0.00000 1_555   1_555
	Zn7       Fe7       0.327(2) 1_555   5_565
	Zn7       Zn7       0.327(2) 1_555   5_565
	Zn7       O7        1.8681(10) 1_555   5_665
	Zn7       O7        1.8681(10) 1_555   9_565
	Zn7       O7        1.8681(10) 1_555   1_565
	Zn7       O6        2.1138(14) 1_555   5_565
	Zn7       O6        2.4404(14) 1_555   1_555
	O1        Zn1       1.9538(6) 1_555   1_555
	O1        Fe1       1.9538(6) 1_555   1_555
	O1        Zn3       2.0145(3) 1_555   6_665
	O1        Fe3       2.0145(3) 1_555   6_665
	O1        Zn3       2.0145(3) 1_555  10_565
	O1        Fe3       2.0145(3) 1_555  10_565
	O1        Zn4       2.0582(6) 1_555   5_565
	O1        Fe4       2.0582(6) 1_555   5_565
	O1        O1        2.7484(10) 1_555   6_565
	O1        O1        2.7484(10) 1_555  10_665
	O1        O2        2.7964(9) 1_555   5_565
	O1        O3        2.9401(6) 1_555  10_565
	O1        O3        2.9401(6) 1_555   6_665
	O1        O1        2.9461(8) 1_555  13_555
	O1        O1        2.9461(8) 1_555  19_555
	O1        O2        2.95659(2) 1_555   2_554
	O1        O2        2.95659(2) 1_555   2_654
	O1        O1        3.1600(10) 1_555   6_555
	O1        O1        3.1600(10) 1_555  10_555
	O1        O4        3.1854(9) 1_555   1_555
	O2        Fe2       1.9397(10) 1_555   1_555
	O2        Zn2       1.9397(10) 1_555   1_555
	O2        Fe3       2.0548(5) 1_555   4_665
	O2        Zn3       2.0548(5) 1_555   4_665
	O2        Fe3       2.0548(5) 1_555   2_665
	O2        Zn3       2.0548(5) 1_555   2_665
	O2        Zn3       2.0548(5) 1_555   9_565
	O2        Fe3       2.0548(5) 1_555   9_565
	O2        O1        2.7964(9) 1_555   9_665
	O2        O1        2.7964(9) 1_555   5_565
	O2        O1        2.7964(9) 1_555   7_555
	O2        O1        2.95659(2) 1_555   4_565
	O2        O1        2.95659(2) 1_555  14_555
	O2        O1        2.95659(2) 1_555   4_665
	O2        O1        2.95659(3) 1_555  14_565
	O2        O1        2.95659(3) 1_555   2_665
	O2        O1        2.95659(2) 1_555   2_555
	O2        O3        3.0777(9) 1_555  14_565
	O2        O3        3.0777(9) 1_555   2_665
	O2        O3        3.0777(9) 1_555   4_665
	O3        Zn2       1.8973(7) 1_555   2_654
	O3        Fe2       1.8973(7) 1_555   2_654
	O3        Fe4       1.9723(7) 1_555   5_555
	O3        Zn4       1.9723(7) 1_555   5_555
	O3        Zn5       2.1392(4) 1_555   6_555
	O3        Fe5       2.1392(4) 1_555   6_555
	O3        Fe5       2.1392(4) 1_555  10_655
	O3        Zn5       2.1392(4) 1_555  10_655
	O3        O3        2.7601(12) 1_555   6_655
	O3        O3        2.7601(12) 1_555  10_555
	O3        O6        2.7993(9) 1_555   5_555
	O3        O5        2.9073(6) 1_555  10_665
	O3        O5        2.9073(6) 1_555   6_665
	O3        O1        2.9401(6) 1_555  10_655
	O3        O1        2.9401(6) 1_555   6_555
	O3        O4        2.95954(5) 1_555   1_655
	O3        O4        2.95954(5) 1_555   1_555
	O3        O2        3.0777(9) 1_555   2_654
	O3        O3        3.1483(12) 1_555   6_665
	O3        O3        3.1483(12) 1_555  10_665
	O4        Zn1       1.9120(11) 1_555   1_555
	O4        Fe1       1.9120(11) 1_555   1_555
	O4        Zn5       2.0615(6) 1_555  10_555
	O4        Fe5       2.0615(6) 1_555  10_555
	O4        Fe5       2.0615(6) 1_555   6_555
	O4        Zn5       2.0615(6) 1_555   6_555
	O4        Zn5       2.0615(6) 1_555   1_555
	O4        Fe5       2.0615(6) 1_555   1_555
	O4        O5        2.7272(9) 1_555   1_445
	O4        O5        2.7272(9) 1_555   6_565
	O4        O5        2.7272(9) 1_555  10_665
	O4        O3        2.95954(5) 1_555   1_555
	O4        O3        2.95954(5) 1_555  10_565
	O4        O3        2.95954(5) 1_555  10_555
	O4        O3        2.95954(5) 1_555   1_455
	O4        O3        2.95954(5) 1_555   6_665
	O4        O3        2.95954(5) 1_555   6_555
	O4        O1        3.1854(9) 1_555   1_555
	O4        O1        3.1854(9) 1_555   6_555
	O4        O1        3.1854(9) 1_555  10_555
	O5        Zn5       1.9268(4) 1_555   6_665
	O5        Fe5       1.9268(4) 1_555   6_665
	O5        Fe5       1.9268(4) 1_555  10_665
	O5        Zn5       1.9268(4) 1_555  10_665
	O5        Fe6       1.9729(6) 1_555   2_654
	O5        Zn6       1.9729(6) 1_555   2_654
	O5        O4        2.7272(9) 1_555   1_665
	O5        O7        2.8192(5) 1_555   5_665
	O5        O7        2.8192(5) 1_555   9_665
	O5        Sr1       2.8255(5) 1_555   1_665
	O5        O5        2.8867(11) 1_555   6_675
	O5        O5        2.8867(11) 1_555  10_775
	O5        O3        2.9073(6) 1_555  10_665
	O5        O3        2.9073(6) 1_555   6_665
	O5        O6        2.954441(11) 1_555   5_665
	O5        O6        2.954441(9) 1_555   5_565
	O5        O5        3.0217(11) 1_555   6_665
	O5        O5        3.0217(11) 1_555  10_665
	O6        Zn5       1.9844(5) 1_555   5_565
	O6        Fe5       1.9844(5) 1_555   5_565
	O6        Fe5       1.9844(5) 1_555   7_555
	O6        Zn5       1.9844(5) 1_555   7_555
	O6        Fe5       1.9844(5) 1_555   9_665
	O6        Zn5       1.9844(5) 1_555   9_665
	O6        Zn7       2.1138(14) 1_555   5_565
	O6        Fe7       2.1138(14) 1_555   5_565
	O6        Zn7       2.4404(14) 1_555   1_555
	O6        Fe7       2.4404(14) 1_555   1_555
	O6        O3        2.7993(9) 1_555   9_565
	O6        O3        2.7993(9) 1_555   5_665
	O6        O3        2.7993(9) 1_555   7_665
	O6        O7        2.9408(9) 1_555   1_565
	O6        O7        2.9408(9) 1_555   5_665
	O6        O7        2.9408(9) 1_555   9_565
	O6        O5        2.954441(9) 1_555   7_555
	O6        O5        2.954441(11) 1_555   9_675
	O6        O5        2.954441(9) 1_555   7_655
	O6        O5        2.954441(9) 1_555   9_665
	O6        O5        2.954441(11) 1_555   5_675
	O6        O5        2.954441(9) 1_555   5_565
	O7        Fe7       1.8681(10) 1_555   5_555
	O7        Zn7       1.8681(10) 1_555   5_555
	O7        Fe7       1.8681(10) 1_555   1_545
	O7        Zn7       1.8681(10) 1_555   1_545
	O7        Zn6       2.0625(8) 1_555   2_654
	O7        Fe6       2.0625(8) 1_555   2_654
	O7        Zn6       2.0625(8) 1_555   3_666
	O7        Fe6       2.0625(8) 1_555   3_666
	O7        O7        2.6850(17) 1_555   5_665
	O7        O7        2.6850(17) 1_555   9_665
	O7        O5        2.8192(5) 1_555   6_665
	O7        O5        2.8192(5) 1_555   9_665
	O7        O5        2.8192(5) 1_555  10_665
	O7        O5        2.8192(5) 1_555   5_665
	O7        O6        2.9408(9) 1_555   1_545
	O7        O6        2.9408(9) 1_555   5_555
	O7        Sr1       2.95826(5) 1_555   1_655
	O7        Sr1       2.95826(5) 1_555   1_555
	loop_
		_geom_angle_atom_site_label_1
		_geom_angle_atom_site_label_2
		_geom_angle_atom_site_label_3
		_geom_angle
		_geom_angle_site_symmetry_1
		_geom_angle_site_symmetry_2
		_geom_angle_site_symmetry_3
	O5        Sr1       O5         145.694(10)  7_545 1_555  10_665
	O5        Sr1       O5         145.694(10)  6_565 1_555   7_545
	O5        Sr1       O5         61.437(19)  6_565 1_555  10_665
	O5        Sr1       O5         107.71(2)  5_565 1_555   6_565
	O5        Sr1       O5         61.437(19)  5_565 1_555   7_545
	O5        Sr1       O5         145.694(10)  5_565 1_555  10_665
	O5        Sr1       O5         145.694(10)  1_445 1_555   5_565
	O5        Sr1       O5         61.437(19)  1_445 1_555   6_565
	O5        Sr1       O5         107.71(2)  1_445 1_555   7_545
	O5        Sr1       O5         61.437(19)  1_445 1_555  10_665
	O5        Sr1       O5         145.694(10)  9_665 1_555   1_445
	O5        Sr1       O5         61.437(19)  9_665 1_555   5_565
	O5        Sr1       O5         145.694(10)  9_665 1_555   6_565
	O5        Sr1       O5         61.437(19)  9_665 1_555   7_545
	O5        Sr1       O5         107.71(2)  9_665 1_555  10_665
	O7        Sr1       O5         119.645(11)  1_455 1_555   9_665
	O7        Sr1       O5         91.775(11)  1_455 1_555   1_445
	O7        Sr1       O5         58.291(11)  1_455 1_555   5_565
	O7        Sr1       O5         58.291(11)  1_455 1_555   6_565
	O7        Sr1       O5         91.775(11)  1_455 1_555   7_545
	O7        Sr1       O5         119.645(11)  1_455 1_555  10_665
	O7        Sr1       O7         173.98(4)  1_555 1_555   1_455
	O7        Sr1       O5         58.291(11)  1_555 1_555   9_665
	O7        Sr1       O5         91.775(11)  1_555 1_555   1_445
	O7        Sr1       O5         119.645(11)  1_555 1_555   5_565
	O7        Sr1       O5         119.645(11)  1_555 1_555   6_565
	O7        Sr1       O5         91.775(11)  1_555 1_555   7_545
	O7        Sr1       O5         58.291(11)  1_555 1_555  10_665
	O7        Sr1       O7         120.00000000(14)  9_565 1_555   1_555
	O7        Sr1       O7         53.98(4)  9_565 1_555   1_455
	O7        Sr1       O5         91.775(11)  9_565 1_555   9_665
	O7        Sr1       O5         119.645(11)  9_565 1_555   1_445
	O7        Sr1       O5         58.291(11)  9_565 1_555   5_565
	O7        Sr1       O5         58.291(11)  9_565 1_555   6_565
	O7        Sr1       O5         119.645(11)  9_565 1_555   7_545
	O7        Sr1       O5         91.775(11)  9_565 1_555  10_665
	O7        Sr1       O7         173.98(4)  9_555 1_555   9_565
	O7        Sr1       O7         66.02(4)  9_555 1_555   1_555
	O7        Sr1       O7         120.00000000(14)  9_555 1_555   1_455
	O7        Sr1       O5         91.775(11)  9_555 1_555   9_665
	O7        Sr1       O5         58.291(11)  9_555 1_555   1_445
	O7        Sr1       O5         119.645(11)  9_555 1_555   5_565
	O7        Sr1       O5         119.645(11)  9_555 1_555   6_565
	O7        Sr1       O5         58.291(11)  9_555 1_555   7_545
	O7        Sr1       O5         91.775(11)  9_555 1_555  10_665
	O7        Sr1       O7         53.98(4)  5_555 1_555   9_555
	O7        Sr1       O7         120.00000000(14)  5_555 1_555   9_565
	O7        Sr1       O7         120.00000000(14)  5_555 1_555   1_555
	O7        Sr1       O7         66.02(4)  5_555 1_555   1_455
	O7        Sr1       O5         119.645(11)  5_555 1_555   9_665
	O7        Sr1       O5         58.291(11)  5_555 1_555   1_445
	O7        Sr1       O5         91.775(11)  5_555 1_555   5_565
	O7        Sr1       O5         91.775(11)  5_555 1_555   6_565
	O7        Sr1       O5         58.291(11)  5_555 1_555   7_545
	O7        Sr1       O5         119.645(11)  5_555 1_555  10_665
	O7        Sr1       O7         173.98(4)  5_665 1_555   5_555
	O7        Sr1       O7         120.00000000(14)  5_665 1_555   9_555
	O7        Sr1       O7         66.02(4)  5_665 1_555   9_565
	O7        Sr1       O7         53.98(4)  5_665 1_555   1_555
	O7        Sr1       O7         120.00000000(14)  5_665 1_555   1_455
	O7        Sr1       O5         58.291(11)  5_665 1_555   9_665
	O7        Sr1       O5         119.645(11)  5_665 1_555   1_445
	O7        Sr1       O5         91.775(11)  5_665 1_555   5_565
	O7        Sr1       O5         91.775(11)  5_665 1_555   6_565
	O7        Sr1       O5         119.645(11)  5_665 1_555   7_545
	O7        Sr1       O5         58.291(11)  5_665 1_555  10_665
	O4        Fe1       Zn1        Invalid   1_555 1_555   1_555
	O1        Fe1       O4         110.97(2)  6_555 1_555   1_555
	O1        Fe1       Zn1        Invalid   6_555 1_555   1_555
	O1        Fe1       O1         107.93(2)  1_555 1_555   6_555
	O1        Fe1       O4         110.97(2)  1_555 1_555   1_555
	O1        Fe1       Zn1        Invalid   1_555 1_555   1_555
	O1        Fe1       O1         107.93(2) 10_555 1_555   1_555
	O1        Fe1       O1         107.93(2) 10_555 1_555   6_555
	O1        Fe1       O4         110.97(2) 10_555 1_555   1_555
	O1        Fe1       Zn1        Invalid  10_555 1_555   1_555
	O4        Zn1       Fe1        Invalid   1_555 1_555   1_555
	O1        Zn1       O4         110.97(2)  6_555 1_555   1_555
	O1        Zn1       Fe1        Invalid   6_555 1_555   1_555
	O1        Zn1       O1         107.93(2)  1_555 1_555   6_555
	O1        Zn1       O4         110.97(2)  1_555 1_555   1_555
	O1        Zn1       Fe1        Invalid   1_555 1_555   1_555
	O1        Zn1       O1         107.93(2) 10_555 1_555   1_555
	O1        Zn1       O1         107.93(2) 10_555 1_555   6_555
	O1        Zn1       O4         110.97(2) 10_555 1_555   1_555
	O1        Zn1       Fe1        Invalid  10_555 1_555   1_555
	O3        Fe2       Zn2        Invalid   2_665 1_555   1_555
	O3        Fe2       O3         112.131(18) 14_565 1_555   2_665
	O3        Fe2       Zn2        Invalid  14_565 1_555   1_555
	O3        Fe2       O3         112.131(18)  4_665 1_555  14_565
	O3        Fe2       O3         112.131(18)  4_665 1_555   2_665
	O3        Fe2       Zn2        Invalid   4_665 1_555   1_555
	O2        Fe2       O3         106.66(2)  1_555 1_555   4_665
	O2        Fe2       O3         106.66(2)  1_555 1_555  14_565
	O2        Fe2       O3         106.66(2)  1_555 1_555   2_665
	O2        Fe2       Zn2        Invalid   1_555 1_555   1_555
	O3        Zn2       Fe2        Invalid   2_665 1_555   1_555
	O3        Zn2       O3         112.131(18) 14_565 1_555   2_665
	O3        Zn2       Fe2        Invalid  14_565 1_555   1_555
	O3        Zn2       O3         112.131(18)  4_665 1_555  14_565
	O3        Zn2       O3         112.131(18)  4_665 1_555   2_665
	O3        Zn2       Fe2        Invalid   4_665 1_555   1_555
	O2        Zn2       O3         106.66(2)  1_555 1_555   4_665
	O2        Zn2       O3         106.66(2)  1_555 1_555  14_565
	O2        Zn2       O3         106.66(2)  1_555 1_555   2_665
	O2        Zn2       Fe2        Invalid   1_555 1_555   1_555
	O1        Fe3       Zn3        Invalid  10_655 1_555   1_555
	O1        Fe3       O1         86.02(3)  6_555 1_555  10_655
	O1        Fe3       Zn3        Invalid   6_555 1_555   1_555
	O1        Fe3       O1         180.0000(2) 19_655 1_555   6_555
	O1        Fe3       O1         93.98(3) 19_655 1_555  10_655
	O1        Fe3       Zn3        Invalid  19_655 1_555   1_555
	O1        Fe3       O1         86.02(3) 13_555 1_555  19_655
	O1        Fe3       O1         93.98(3) 13_555 1_555   6_555
	O1        Fe3       O1         180.0000(2) 13_555 1_555  10_655
	O1        Fe3       Zn3        Invalid  13_555 1_555   1_555
	O2        Fe3       O1         93.191(18)  5_555 1_555  13_555
	O2        Fe3       O1         93.191(18)  5_555 1_555  19_655
	O2        Fe3       O1         86.809(18)  5_555 1_555   6_555
	O2        Fe3       O1         86.809(18)  5_555 1_555  10_655
	O2        Fe3       Zn3        Invalid   5_555 1_555   1_555
	O2        Fe3       O2         180.0000(3)  2_654 1_555   5_555
	O2        Fe3       O1         86.809(18)  2_654 1_555  13_555
	O2        Fe3       O1         86.809(18)  2_654 1_555  19_655
	O2        Fe3       O1         93.191(18)  2_654 1_555   6_555
	O2        Fe3       O1         93.191(18)  2_654 1_555  10_655
	O2        Fe3       Zn3        Invalid   2_654 1_555   1_555
	Zn3       Fe3       O2         44.041(13)  6_665 1_555   2_654
	Zn3       Fe3       O2         135.959(13)  6_665 1_555   5_555
	Zn3       Fe3       O1         42.843(10)  6_665 1_555  13_555
	Zn3       Fe3       O1         87.072(15)  6_665 1_555  19_655
	Zn3       Fe3       O1         92.928(15)  6_665 1_555   6_555
	Zn3       Fe3       O1         137.157(10)  6_665 1_555  10_655
	Zn3       Fe3       Zn3        Invalid   6_665 1_555   1_555
	Fe3       Fe3       Zn3        0.000     6_665 1_555   6_665
	Fe3       Fe3       O2         44.041(13)  6_665 1_555   2_654
	Fe3       Fe3       O2         135.959(13)  6_665 1_555   5_555
	Fe3       Fe3       O1         42.843(10)  6_665 1_555  13_555
	Fe3       Fe3       O1         87.072(15)  6_665 1_555  19_655
	Fe3       Fe3       O1         92.928(15)  6_665 1_555   6_555
	Fe3       Fe3       O1         137.157(10)  6_665 1_555  10_655
	Fe3       Fe3       Zn3        Invalid   6_665 1_555   1_555
	Zn3       Fe3       Fe3        180.000   6_655 1_555   6_665
	Zn3       Fe3       Zn3        180.000   6_655 1_555   6_665
	Zn3       Fe3       O2         135.959(13)  6_655 1_555   2_654
	Zn3       Fe3       O2         44.041(13)  6_655 1_555   5_555
	Zn3       Fe3       O1         137.157(10)  6_655 1_555  13_555
	Zn3       Fe3       O1         92.928(15)  6_655 1_555  19_655
	Zn3       Fe3       O1         87.072(15)  6_655 1_555   6_555
	Zn3       Fe3       O1         42.843(10)  6_655 1_555  10_655
	Zn3       Fe3       Zn3        Invalid   6_655 1_555   1_555
	Fe3       Fe3       Zn3        0.000     6_655 1_555   6_655
	Fe3       Fe3       Fe3        180.000   6_655 1_555   6_665
	Fe3       Fe3       Zn3        180.000   6_655 1_555   6_665
	Fe3       Fe3       O2         135.959(13)  6_655 1_555   2_654
	Fe3       Fe3       O2         44.041(13)  6_655 1_555   5_555
	Fe3       Fe3       O1         137.157(10)  6_655 1_555  13_555
	Fe3       Fe3       O1         92.928(15)  6_655 1_555  19_655
	Fe3       Fe3       O1         87.072(15)  6_655 1_555   6_555
	Fe3       Fe3       O1         42.843(10)  6_655 1_555  10_655
	Fe3       Fe3       Zn3        Invalid   6_655 1_555   1_555
	Fe3       Fe3       Fe3        120.000  10_665 1_555   6_655
	Fe3       Fe3       Zn3        120.000  10_665 1_555   6_655
	Fe3       Fe3       Fe3        60.000   10_665 1_555   6_665
	Fe3       Fe3       Zn3        60.000   10_665 1_555   6_665
	Fe3       Fe3       O2         44.041(13) 10_665 1_555   2_654
	Fe3       Fe3       O2         135.959(13) 10_665 1_555   5_555
	Fe3       Fe3       O1         87.072(15) 10_665 1_555  13_555
	Fe3       Fe3       O1         42.843(10) 10_665 1_555  19_655
	Fe3       Fe3       O1         137.157(10) 10_665 1_555   6_555
	Fe3       Fe3       O1         92.928(15) 10_665 1_555  10_655
	Fe3       Fe3       Zn3        Invalid  10_665 1_555   1_555
	Zn3       Fe3       Fe3        0.000    10_665 1_555  10_665
	Zn3       Fe3       Fe3        120.000  10_665 1_555   6_655
	Zn3       Fe3       Zn3        120.000  10_665 1_555   6_655
	Zn3       Fe3       Fe3        60.000   10_665 1_555   6_665
	Zn3       Fe3       Zn3        60.000   10_665 1_555   6_665
	Zn3       Fe3       O2         44.041(13) 10_665 1_555   2_654
	Zn3       Fe3       O2         135.959(13) 10_665 1_555   5_555
	Zn3       Fe3       O1         87.072(15) 10_665 1_555  13_555
	Zn3       Fe3       O1         42.843(10) 10_665 1_555  19_655
	Zn3       Fe3       O1         137.157(10) 10_665 1_555   6_555
	Zn3       Fe3       O1         92.928(15) 10_665 1_555  10_655
	Zn3       Fe3       Zn3        Invalid  10_665 1_555   1_555
	Zn3       Fe3       Zn3        180.000  10_555 1_555  10_665
	Zn3       Fe3       Fe3        180.000  10_555 1_555  10_665
	Zn3       Fe3       Fe3        60.000   10_555 1_555   6_655
	Zn3       Fe3       Zn3        60.000   10_555 1_555   6_655
	Zn3       Fe3       Fe3        120.000  10_555 1_555   6_665
	Zn3       Fe3       Zn3        120.000  10_555 1_555   6_665
	Zn3       Fe3       O2         135.959(13) 10_555 1_555   2_654
	Zn3       Fe3       O2         44.041(13) 10_555 1_555   5_555
	Zn3       Fe3       O1         92.928(15) 10_555 1_555  13_555
	Zn3       Fe3       O1         137.157(10) 10_555 1_555  19_655
	Zn3       Fe3       O1         42.843(10) 10_555 1_555   6_555
	Zn3       Fe3       O1         87.072(15) 10_555 1_555  10_655
	Zn3       Fe3       Zn3        Invalid  10_555 1_555   1_555
	Fe3       Fe3       Zn3        0.000    10_555 1_555  10_555
	Fe3       Fe3       Zn3        180.000  10_555 1_555  10_665
	Fe3       Fe3       Fe3        180.000  10_555 1_555  10_665
	Fe3       Fe3       Fe3        60.000   10_555 1_555   6_655
	Fe3       Fe3       Zn3        60.000   10_555 1_555   6_655
	Fe3       Fe3       Fe3        120.000  10_555 1_555   6_665
	Fe3       Fe3       Zn3        120.000  10_555 1_555   6_665
	Fe3       Fe3       O2         135.959(13) 10_555 1_555   2_654
	Fe3       Fe3       O2         44.041(13) 10_555 1_555   5_555
	Fe3       Fe3       O1         92.928(15) 10_555 1_555  13_555
	Fe3       Fe3       O1         137.157(10) 10_555 1_555  19_655
	Fe3       Fe3       O1         42.843(10) 10_555 1_555   6_555
	Fe3       Fe3       O1         87.072(15) 10_555 1_555  10_655
	Fe3       Fe3       Zn3        Invalid  10_555 1_555   1_555
	Zn4       Fe3       Fe3        119.501(4)  2_654 1_555  10_555
	Zn4       Fe3       Zn3        119.501(4)  2_654 1_555  10_555
	Zn4       Fe3       Zn3        60.499(4)  2_654 1_555  10_665
	Zn4       Fe3       Fe3        60.499(4)  2_654 1_555  10_665
	Zn4       Fe3       Fe3        119.501(4)  2_654 1_555   6_655
	Zn4       Fe3       Zn3        119.501(4)  2_654 1_555   6_655
	Zn4       Fe3       Fe3        60.499(4)  2_654 1_555   6_665
	Zn4       Fe3       Zn3        60.499(4)  2_654 1_555   6_665
	Zn4       Fe3       O2         89.24(2)  2_654 1_555   2_654
	Zn4       Fe3       O2         90.76(2)  2_654 1_555   5_555
	Zn4       Fe3       O1         43.133(15)  2_654 1_555  13_555
	Zn4       Fe3       O1         43.133(15)  2_654 1_555  19_655
	Zn4       Fe3       O1         136.867(15)  2_654 1_555   6_555
	Zn4       Fe3       O1         136.867(15)  2_654 1_555  10_655
	Zn4       Fe3       Zn3        Invalid   2_654 1_555   1_555
	Fe4       Fe3       Zn4        0.000     2_654 1_555   2_654
	Fe4       Fe3       Fe3        119.501(4)  2_654 1_555  10_555
	Fe4       Fe3       Zn3        119.501(4)  2_654 1_555  10_555
	Fe4       Fe3       Zn3        60.499(4)  2_654 1_555  10_665
	Fe4       Fe3       Fe3        60.499(4)  2_654 1_555  10_665
	Fe4       Fe3       Fe3        119.501(4)  2_654 1_555   6_655
	Fe4       Fe3       Zn3        119.501(4)  2_654 1_555   6_655
	Fe4       Fe3       Fe3        60.499(4)  2_654 1_555   6_665
	Fe4       Fe3       Zn3        60.499(4)  2_654 1_555   6_665
	Fe4       Fe3       O2         89.24(2)  2_654 1_555   2_654
	Fe4       Fe3       O2         90.76(2)  2_654 1_555   5_555
	Fe4       Fe3       O1         43.133(15)  2_654 1_555  13_555
	Fe4       Fe3       O1         43.133(15)  2_654 1_555  19_655
	Fe4       Fe3       O1         136.867(15)  2_654 1_555   6_555
	Fe4       Fe3       O1         136.867(15)  2_654 1_555  10_655
	Fe4       Fe3       Zn3        Invalid   2_654 1_555   1_555
	Zn4       Fe3       Fe4        180.00000(18)  5_555 1_555   2_654
	Zn4       Fe3       Zn4        180.00000(18)  5_555 1_555   2_654
	Zn4       Fe3       Fe3        60.499(4)  5_555 1_555  10_555
	Zn4       Fe3       Zn3        60.499(4)  5_555 1_555  10_555
	Zn4       Fe3       Zn3        119.501(4)  5_555 1_555  10_665
	Zn4       Fe3       Fe3        119.501(4)  5_555 1_555  10_665
	Zn4       Fe3       Fe3        60.499(4)  5_555 1_555   6_655
	Zn4       Fe3       Zn3        60.499(4)  5_555 1_555   6_655
	Zn4       Fe3       Fe3        119.501(4)  5_555 1_555   6_665
	Zn4       Fe3       Zn3        119.501(4)  5_555 1_555   6_665
	Zn4       Fe3       O2         90.76(2)  5_555 1_555   2_654
	Zn4       Fe3       O2         89.24(2)  5_555 1_555   5_555
	Zn4       Fe3       O1         136.867(15)  5_555 1_555  13_555
	Zn4       Fe3       O1         136.867(15)  5_555 1_555  19_655
	Zn4       Fe3       O1         43.133(15)  5_555 1_555   6_555
	Zn4       Fe3       O1         43.133(15)  5_555 1_555  10_655
	Zn4       Fe3       Zn3        Invalid   5_555 1_555   1_555
	Fe4       Fe3       Zn4        0.000     5_555 1_555   5_555
	Fe4       Fe3       Fe4        180.00000(18)  5_555 1_555   2_654
	Fe4       Fe3       Zn4        180.00000(18)  5_555 1_555   2_654
	Fe4       Fe3       Fe3        60.499(4)  5_555 1_555  10_555
	Fe4       Fe3       Zn3        60.499(4)  5_555 1_555  10_555
	Fe4       Fe3       Zn3        119.501(4)  5_555 1_555  10_665
	Fe4       Fe3       Fe3        119.501(4)  5_555 1_555  10_665
	Fe4       Fe3       Fe3        60.499(4)  5_555 1_555   6_655
	Fe4       Fe3       Zn3        60.499(4)  5_555 1_555   6_655
	Fe4       Fe3       Fe3        119.501(4)  5_555 1_555   6_665
	Fe4       Fe3       Zn3        119.501(4)  5_555 1_555   6_665
	Fe4       Fe3       O2         90.76(2)  5_555 1_555   2_654
	Fe4       Fe3       O2         89.24(2)  5_555 1_555   5_555
	Fe4       Fe3       O1         136.867(15)  5_555 1_555  13_555
	Fe4       Fe3       O1         136.867(15)  5_555 1_555  19_655
	Fe4       Fe3       O1         43.133(15)  5_555 1_555   6_555
	Fe4       Fe3       O1         43.133(15)  5_555 1_555  10_655
	Fe4       Fe3       Zn3        Invalid   5_555 1_555   1_555
	O1        Zn3       Fe3        Invalid  10_655 1_555   1_555
	O1        Zn3       O1         86.02(3)  6_555 1_555  10_655
	O1        Zn3       Fe3        Invalid   6_555 1_555   1_555
	O1        Zn3       O1         180.0000(2) 19_655 1_555   6_555
	O1        Zn3       O1         93.98(3) 19_655 1_555  10_655
	O1        Zn3       Fe3        Invalid  19_655 1_555   1_555
	O1        Zn3       O1         86.02(3) 13_555 1_555  19_655
	O1        Zn3       O1         93.98(3) 13_555 1_555   6_555
	O1        Zn3       O1         180.0000(2) 13_555 1_555  10_655
	O1        Zn3       Fe3        Invalid  13_555 1_555   1_555
	O2        Zn3       O1         93.191(18)  5_555 1_555  13_555
	O2        Zn3       O1         93.191(18)  5_555 1_555  19_655
	O2        Zn3       O1         86.809(18)  5_555 1_555   6_555
	O2        Zn3       O1         86.809(18)  5_555 1_555  10_655
	O2        Zn3       Fe3        Invalid   5_555 1_555   1_555
	O2        Zn3       O2         180.0000(3)  2_654 1_555   5_555
	O2        Zn3       O1         86.809(18)  2_654 1_555  13_555
	O2        Zn3       O1         86.809(18)  2_654 1_555  19_655
	O2        Zn3       O1         93.191(18)  2_654 1_555   6_555
	O2        Zn3       O1         93.191(18)  2_654 1_555  10_655
	O2        Zn3       Fe3        Invalid   2_654 1_555   1_555
	Zn3       Zn3       O2         44.041(13)  6_665 1_555   2_654
	Zn3       Zn3       O2         135.959(13)  6_665 1_555   5_555
	Zn3       Zn3       O1         42.843(10)  6_665 1_555  13_555
	Zn3       Zn3       O1         87.072(15)  6_665 1_555  19_655
	Zn3       Zn3       O1         92.928(15)  6_665 1_555   6_555
	Zn3       Zn3       O1         137.157(10)  6_665 1_555  10_655
	Zn3       Zn3       Fe3        Invalid   6_665 1_555   1_555
	Fe3       Zn3       Zn3        0.000     6_665 1_555   6_665
	Fe3       Zn3       O2         44.041(13)  6_665 1_555   2_654
	Fe3       Zn3       O2         135.959(13)  6_665 1_555   5_555
	Fe3       Zn3       O1         42.843(10)  6_665 1_555  13_555
	Fe3       Zn3       O1         87.072(15)  6_665 1_555  19_655
	Fe3       Zn3       O1         92.928(15)  6_665 1_555   6_555
	Fe3       Zn3       O1         137.157(10)  6_665 1_555  10_655
	Fe3       Zn3       Fe3        Invalid   6_665 1_555   1_555
	Zn3       Zn3       Fe3        180.000   6_655 1_555   6_665
	Zn3       Zn3       Zn3        180.000   6_655 1_555   6_665
	Zn3       Zn3       O2         135.959(13)  6_655 1_555   2_654
	Zn3       Zn3       O2         44.041(13)  6_655 1_555   5_555
	Zn3       Zn3       O1         137.157(10)  6_655 1_555  13_555
	Zn3       Zn3       O1         92.928(15)  6_655 1_555  19_655
	Zn3       Zn3       O1         87.072(15)  6_655 1_555   6_555
	Zn3       Zn3       O1         42.843(10)  6_655 1_555  10_655
	Zn3       Zn3       Fe3        Invalid   6_655 1_555   1_555
	Fe3       Zn3       Zn3        0.000     6_655 1_555   6_655
	Fe3       Zn3       Fe3        180.000   6_655 1_555   6_665
	Fe3       Zn3       Zn3        180.000   6_655 1_555   6_665
	Fe3       Zn3       O2         135.959(13)  6_655 1_555   2_654
	Fe3       Zn3       O2         44.041(13)  6_655 1_555   5_555
	Fe3       Zn3       O1         137.157(10)  6_655 1_555  13_555
	Fe3       Zn3       O1         92.928(15)  6_655 1_555  19_655
	Fe3       Zn3       O1         87.072(15)  6_655 1_555   6_555
	Fe3       Zn3       O1         42.843(10)  6_655 1_555  10_655
	Fe3       Zn3       Fe3        Invalid   6_655 1_555   1_555
	Fe3       Zn3       Fe3        120.000  10_665 1_555   6_655
	Fe3       Zn3       Zn3        120.000  10_665 1_555   6_655
	Fe3       Zn3       Fe3        60.000   10_665 1_555   6_665
	Fe3       Zn3       Zn3        60.000   10_665 1_555   6_665
	Fe3       Zn3       O2         44.041(13) 10_665 1_555   2_654
	Fe3       Zn3       O2         135.959(13) 10_665 1_555   5_555
	Fe3       Zn3       O1         87.072(15) 10_665 1_555  13_555
	Fe3       Zn3       O1         42.843(10) 10_665 1_555  19_655
	Fe3       Zn3       O1         137.157(10) 10_665 1_555   6_555
	Fe3       Zn3       O1         92.928(15) 10_665 1_555  10_655
	Fe3       Zn3       Fe3        Invalid  10_665 1_555   1_555
	Zn3       Zn3       Fe3        0.000    10_665 1_555  10_665
	Zn3       Zn3       Fe3        120.000  10_665 1_555   6_655
	Zn3       Zn3       Zn3        120.000  10_665 1_555   6_655
	Zn3       Zn3       Fe3        60.000   10_665 1_555   6_665
	Zn3       Zn3       Zn3        60.000   10_665 1_555   6_665
	Zn3       Zn3       O2         44.041(13) 10_665 1_555   2_654
	Zn3       Zn3       O2         135.959(13) 10_665 1_555   5_555
	Zn3       Zn3       O1         87.072(15) 10_665 1_555  13_555
	Zn3       Zn3       O1         42.843(10) 10_665 1_555  19_655
	Zn3       Zn3       O1         137.157(10) 10_665 1_555   6_555
	Zn3       Zn3       O1         92.928(15) 10_665 1_555  10_655
	Zn3       Zn3       Fe3        Invalid  10_665 1_555   1_555
	Zn3       Zn3       Zn3        180.000  10_555 1_555  10_665
	Zn3       Zn3       Fe3        180.000  10_555 1_555  10_665
	Zn3       Zn3       Fe3        60.000   10_555 1_555   6_655
	Zn3       Zn3       Zn3        60.000   10_555 1_555   6_655
	Zn3       Zn3       Fe3        120.000  10_555 1_555   6_665
	Zn3       Zn3       Zn3        120.000  10_555 1_555   6_665
	Zn3       Zn3       O2         135.959(13) 10_555 1_555   2_654
	Zn3       Zn3       O2         44.041(13) 10_555 1_555   5_555
	Zn3       Zn3       O1         92.928(15) 10_555 1_555  13_555
	Zn3       Zn3       O1         137.157(10) 10_555 1_555  19_655
	Zn3       Zn3       O1         42.843(10) 10_555 1_555   6_555
	Zn3       Zn3       O1         87.072(15) 10_555 1_555  10_655
	Zn3       Zn3       Fe3        Invalid  10_555 1_555   1_555
	Fe3       Zn3       Zn3        0.000    10_555 1_555  10_555
	Fe3       Zn3       Zn3        180.000  10_555 1_555  10_665
	Fe3       Zn3       Fe3        180.000  10_555 1_555  10_665
	Fe3       Zn3       Fe3        60.000   10_555 1_555   6_655
	Fe3       Zn3       Zn3        60.000   10_555 1_555   6_655
	Fe3       Zn3       Fe3        120.000  10_555 1_555   6_665
	Fe3       Zn3       Zn3        120.000  10_555 1_555   6_665
	Fe3       Zn3       O2         135.959(13) 10_555 1_555   2_654
	Fe3       Zn3       O2         44.041(13) 10_555 1_555   5_555
	Fe3       Zn3       O1         92.928(15) 10_555 1_555  13_555
	Fe3       Zn3       O1         137.157(10) 10_555 1_555  19_655
	Fe3       Zn3       O1         42.843(10) 10_555 1_555   6_555
	Fe3       Zn3       O1         87.072(15) 10_555 1_555  10_655
	Fe3       Zn3       Fe3        Invalid  10_555 1_555   1_555
	Zn4       Zn3       Fe3        119.501(4)  2_654 1_555  10_555
	Zn4       Zn3       Zn3        119.501(4)  2_654 1_555  10_555
	Zn4       Zn3       Zn3        60.499(4)  2_654 1_555  10_665
	Zn4       Zn3       Fe3        60.499(4)  2_654 1_555  10_665
	Zn4       Zn3       Fe3        119.501(4)  2_654 1_555   6_655
	Zn4       Zn3       Zn3        119.501(4)  2_654 1_555   6_655
	Zn4       Zn3       Fe3        60.499(4)  2_654 1_555   6_665
	Zn4       Zn3       Zn3        60.499(4)  2_654 1_555   6_665
	Zn4       Zn3       O2         89.24(2)  2_654 1_555   2_654
	Zn4       Zn3       O2         90.76(2)  2_654 1_555   5_555
	Zn4       Zn3       O1         43.133(15)  2_654 1_555  13_555
	Zn4       Zn3       O1         43.133(15)  2_654 1_555  19_655
	Zn4       Zn3       O1         136.867(15)  2_654 1_555   6_555
	Zn4       Zn3       O1         136.867(15)  2_654 1_555  10_655
	Zn4       Zn3       Fe3        Invalid   2_654 1_555   1_555
	Fe4       Zn3       Zn4        0.000     2_654 1_555   2_654
	Fe4       Zn3       Fe3        119.501(4)  2_654 1_555  10_555
	Fe4       Zn3       Zn3        119.501(4)  2_654 1_555  10_555
	Fe4       Zn3       Zn3        60.499(4)  2_654 1_555  10_665
	Fe4       Zn3       Fe3        60.499(4)  2_654 1_555  10_665
	Fe4       Zn3       Fe3        119.501(4)  2_654 1_555   6_655
	Fe4       Zn3       Zn3        119.501(4)  2_654 1_555   6_655
	Fe4       Zn3       Fe3        60.499(4)  2_654 1_555   6_665
	Fe4       Zn3       Zn3        60.499(4)  2_654 1_555   6_665
	Fe4       Zn3       O2         89.24(2)  2_654 1_555   2_654
	Fe4       Zn3       O2         90.76(2)  2_654 1_555   5_555
	Fe4       Zn3       O1         43.133(15)  2_654 1_555  13_555
	Fe4       Zn3       O1         43.133(15)  2_654 1_555  19_655
	Fe4       Zn3       O1         136.867(15)  2_654 1_555   6_555
	Fe4       Zn3       O1         136.867(15)  2_654 1_555  10_655
	Fe4       Zn3       Fe3        Invalid   2_654 1_555   1_555
	Zn4       Zn3       Fe4        180.00000(18)  5_555 1_555   2_654
	Zn4       Zn3       Zn4        180.00000(18)  5_555 1_555   2_654
	Zn4       Zn3       Fe3        60.499(4)  5_555 1_555  10_555
	Zn4       Zn3       Zn3        60.499(4)  5_555 1_555  10_555
	Zn4       Zn3       Zn3        119.501(4)  5_555 1_555  10_665
	Zn4       Zn3       Fe3        119.501(4)  5_555 1_555  10_665
	Zn4       Zn3       Fe3        60.499(4)  5_555 1_555   6_655
	Zn4       Zn3       Zn3        60.499(4)  5_555 1_555   6_655
	Zn4       Zn3       Fe3        119.501(4)  5_555 1_555   6_665
	Zn4       Zn3       Zn3        119.501(4)  5_555 1_555   6_665
	Zn4       Zn3       O2         90.76(2)  5_555 1_555   2_654
	Zn4       Zn3       O2         89.24(2)  5_555 1_555   5_555
	Zn4       Zn3       O1         136.867(15)  5_555 1_555  13_555
	Zn4       Zn3       O1         136.867(15)  5_555 1_555  19_655
	Zn4       Zn3       O1         43.133(15)  5_555 1_555   6_555
	Zn4       Zn3       O1         43.133(15)  5_555 1_555  10_655
	Zn4       Zn3       Fe3        Invalid   5_555 1_555   1_555
	Fe4       Zn3       Zn4        0.000     5_555 1_555   5_555
	Fe4       Zn3       Fe4        180.00000(18)  5_555 1_555   2_654
	Fe4       Zn3       Zn4        180.00000(18)  5_555 1_555   2_654
	Fe4       Zn3       Fe3        60.499(4)  5_555 1_555  10_555
	Fe4       Zn3       Zn3        60.499(4)  5_555 1_555  10_555
	Fe4       Zn3       Zn3        119.501(4)  5_555 1_555  10_665
	Fe4       Zn3       Fe3        119.501(4)  5_555 1_555  10_665
	Fe4       Zn3       Fe3        60.499(4)  5_555 1_555   6_655
	Fe4       Zn3       Zn3        60.499(4)  5_555 1_555   6_655
	Fe4       Zn3       Fe3        119.501(4)  5_555 1_555   6_665
	Fe4       Zn3       Zn3        119.501(4)  5_555 1_555   6_665
	Fe4       Zn3       O2         90.76(2)  5_555 1_555   2_654
	Fe4       Zn3       O2         89.24(2)  5_555 1_555   5_555
	Fe4       Zn3       O1         136.867(15)  5_555 1_555  13_555
	Fe4       Zn3       O1         136.867(15)  5_555 1_555  19_655
	Fe4       Zn3       O1         43.133(15)  5_555 1_555   6_555
	Fe4       Zn3       O1         43.133(15)  5_555 1_555  10_655
	Fe4       Zn3       Fe3        Invalid   5_555 1_555   1_555
	O3        Fe4       Zn4        Invalid   7_665 1_555   1_555
	O3        Fe4       O3         88.81(3)  5_665 1_555   7_665
	O3        Fe4       Zn4        Invalid   5_665 1_555   1_555
	O3        Fe4       O3         88.81(3)  9_565 1_555   5_665
	O3        Fe4       O3         88.81(3)  9_565 1_555   7_665
	O3        Fe4       Zn4        Invalid   9_565 1_555   1_555
	O1        Fe4       O3         93.659(16)  7_555 1_555   9_565
	O1        Fe4       O3         93.659(16)  7_555 1_555   5_665
	O1        Fe4       O3         176.54(3)  7_555 1_555   7_665
	O1        Fe4       Zn4        Invalid   7_555 1_555   1_555
	O1        Fe4       O1         83.77(3)  5_565 1_555   7_555
	O1        Fe4       O3         93.659(16)  5_565 1_555   9_565
	O1        Fe4       O3         176.54(3)  5_565 1_555   5_665
	O1        Fe4       O3         93.659(16)  5_565 1_555   7_665
	O1        Fe4       Zn4        Invalid   5_565 1_555   1_555
	O1        Fe4       O1         83.77(3)  9_665 1_555   5_565
	O1        Fe4       O1         83.77(3)  9_665 1_555   7_555
	O1        Fe4       O3         176.54(3)  9_665 1_555   9_565
	O1        Fe4       O3         93.659(16)  9_665 1_555   5_665
	O1        Fe4       O3         93.659(16)  9_665 1_555   7_665
	O1        Fe4       Zn4        Invalid   9_665 1_555   1_555
	Zn3       Fe4       O1         85.09(2)  9_565 1_555   9_665
	Zn3       Fe4       O1         42.004(12)  9_565 1_555   5_565
	Zn3       Fe4       O1         42.004(12)  9_565 1_555   7_555
	Zn3       Fe4       O3         91.449(17)  9_565 1_555   9_565
	Zn3       Fe4       O3         135.595(14)  9_565 1_555   5_665
	Zn3       Fe4       O3         135.595(14)  9_565 1_555   7_665
	Zn3       Fe4       Zn4        Invalid   9_565 1_555   1_555
	Fe3       Fe4       Zn3        0.000     9_565 1_555   9_565
	Fe3       Fe4       O1         85.09(2)  9_565 1_555   9_665
	Fe3       Fe4       O1         42.004(12)  9_565 1_555   5_565
	Fe3       Fe4       O1         42.004(12)  9_565 1_555   7_555
	Fe3       Fe4       O3         91.449(17)  9_565 1_555   9_565
	Fe3       Fe4       O3         135.595(14)  9_565 1_555   5_665
	Fe3       Fe4       O3         135.595(14)  9_565 1_555   7_665
	Fe3       Fe4       Zn4        Invalid   9_565 1_555   1_555
	Fe3       Fe4       Fe3        59.001(8)  2_665 1_555   9_565
	Fe3       Fe4       Zn3        59.001(8)  2_665 1_555   9_565
	Fe3       Fe4       O1         42.004(12)  2_665 1_555   9_665
	Fe3       Fe4       O1         85.09(2)  2_665 1_555   5_565
	Fe3       Fe4       O1         42.004(12)  2_665 1_555   7_555
	Fe3       Fe4       O3         135.595(14)  2_665 1_555   9_565
	Fe3       Fe4       O3         91.449(17)  2_665 1_555   5_665
	Fe3       Fe4       O3         135.595(14)  2_665 1_555   7_665
	Fe3       Fe4       Zn4        Invalid   2_665 1_555   1_555
	Zn3       Fe4       Fe3        0.000     2_665 1_555   2_665
	Zn3       Fe4       Fe3        59.001(8)  2_665 1_555   9_565
	Zn3       Fe4       Zn3        59.001(8)  2_665 1_555   9_565
	Zn3       Fe4       O1         42.004(12)  2_665 1_555   9_665
	Zn3       Fe4       O1         85.09(2)  2_665 1_555   5_565
	Zn3       Fe4       O1         42.004(12)  2_665 1_555   7_555
	Zn3       Fe4       O3         135.595(14)  2_665 1_555   9_565
	Zn3       Fe4       O3         91.449(17)  2_665 1_555   5_665
	Zn3       Fe4       O3         135.595(14)  2_665 1_555   7_665
	Zn3       Fe4       Zn4        Invalid   2_665 1_555   1_555
	Zn3       Fe4       Zn3        59.001(8)  4_665 1_555   2_665
	Zn3       Fe4       Fe3        59.001(8)  4_665 1_555   2_665
	Zn3       Fe4       Fe3        59.001(8)  4_665 1_555   9_565
	Zn3       Fe4       Zn3        59.001(8)  4_665 1_555   9_565
	Zn3       Fe4       O1         42.004(12)  4_665 1_555   9_665
	Zn3       Fe4       O1         42.004(12)  4_665 1_555   5_565
	Zn3       Fe4       O1         85.09(2)  4_665 1_555   7_555
	Zn3       Fe4       O3         135.595(14)  4_665 1_555   9_565
	Zn3       Fe4       O3         135.595(14)  4_665 1_555   5_665
	Zn3       Fe4       O3         91.449(17)  4_665 1_555   7_665
	Zn3       Fe4       Zn4        Invalid   4_665 1_555   1_555
	Fe3       Fe4       Zn3        0.000     4_665 1_555   4_665
	Fe3       Fe4       Zn3        59.001(8)  4_665 1_555   2_665
	Fe3       Fe4       Fe3        59.001(8)  4_665 1_555   2_665
	Fe3       Fe4       Fe3        59.001(8)  4_665 1_555   9_565
	Fe3       Fe4       Zn3        59.001(8)  4_665 1_555   9_565
	Fe3       Fe4       O1         42.004(12)  4_665 1_555   9_665
	Fe3       Fe4       O1         42.004(12)  4_665 1_555   5_565
	Fe3       Fe4       O1         85.09(2)  4_665 1_555   7_555
	Fe3       Fe4       O3         135.595(14)  4_665 1_555   9_565
	Fe3       Fe4       O3         135.595(14)  4_665 1_555   5_665
	Fe3       Fe4       O3         91.449(17)  4_665 1_555   7_665
	Fe3       Fe4       Zn4        Invalid   4_665 1_555   1_555
	Zn5       Fe4       Fe3        120.915(4)  9_665 1_555   4_665
	Zn5       Fe4       Zn3        120.915(4)  9_665 1_555   4_665
	Zn5       Fe4       Zn3        120.915(4)  9_665 1_555   2_665
	Zn5       Fe4       Fe3        120.915(4)  9_665 1_555   2_665
	Zn5       Fe4       Fe3        179.899(11)  9_665 1_555   9_565
	Zn5       Fe4       Zn3        179.899(11)  9_665 1_555   9_565
	Zn5       Fe4       O1         94.805(16)  9_665 1_555   9_665
	Zn5       Fe4       O1         137.989(12)  9_665 1_555   5_565
	Zn5       Fe4       O1         137.989(12)  9_665 1_555   7_555
	Zn5       Fe4       O3         88.65(2)  9_665 1_555   9_565
	Zn5       Fe4       O3         44.405(14)  9_665 1_555   5_665
	Zn5       Fe4       O3         44.405(14)  9_665 1_555   7_665
	Zn5       Fe4       Zn4        Invalid   9_665 1_555   1_555
	Fe5       Fe4       Zn5        0.000     9_665 1_555   9_665
	Fe5       Fe4       Fe3        120.915(4)  9_665 1_555   4_665
	Fe5       Fe4       Zn3        120.915(4)  9_665 1_555   4_665
	Fe5       Fe4       Zn3        120.915(4)  9_665 1_555   2_665
	Fe5       Fe4       Fe3        120.915(4)  9_665 1_555   2_665
	Fe5       Fe4       Fe3        179.899(11)  9_665 1_555   9_565
	Fe5       Fe4       Zn3        179.899(11)  9_665 1_555   9_565
	Fe5       Fe4       O1         94.805(16)  9_665 1_555   9_665
	Fe5       Fe4       O1         137.989(12)  9_665 1_555   5_565
	Fe5       Fe4       O1         137.989(12)  9_665 1_555   7_555
	Fe5       Fe4       O3         88.65(2)  9_665 1_555   9_565
	Fe5       Fe4       O3         44.405(14)  9_665 1_555   5_665
	Fe5       Fe4       O3         44.405(14)  9_665 1_555   7_665
	Fe5       Fe4       Zn4        Invalid   9_665 1_555   1_555
	Zn5       Fe4       Fe5        59.168(12)  5_565 1_555   9_665
	Zn5       Fe4       Zn5        59.168(12)  5_565 1_555   9_665
	Zn5       Fe4       Fe3        120.915(4)  5_565 1_555   4_665
	Zn5       Fe4       Zn3        120.915(4)  5_565 1_555   4_665
	Zn5       Fe4       Zn3        179.899(11)  5_565 1_555   2_665
	Zn5       Fe4       Fe3        179.899(11)  5_565 1_555   2_665
	Zn5       Fe4       Fe3        120.915(4)  5_565 1_555   9_565
	Zn5       Fe4       Zn3        120.915(4)  5_565 1_555   9_565
	Zn5       Fe4       O1         137.989(12)  5_565 1_555   9_665
	Zn5       Fe4       O1         94.805(16)  5_565 1_555   5_565
	Zn5       Fe4       O1         137.989(12)  5_565 1_555   7_555
	Zn5       Fe4       O3         44.405(14)  5_565 1_555   9_565
	Zn5       Fe4       O3         88.65(2)  5_565 1_555   5_665
	Zn5       Fe4       O3         44.405(14)  5_565 1_555   7_665
	Zn5       Fe4       Zn4        Invalid   5_565 1_555   1_555
	Fe5       Fe4       Zn5        0.000     5_565 1_555   5_565
	Fe5       Fe4       Fe5        59.168(12)  5_565 1_555   9_665
	Fe5       Fe4       Zn5        59.168(12)  5_565 1_555   9_665
	Fe5       Fe4       Fe3        120.915(4)  5_565 1_555   4_665
	Fe5       Fe4       Zn3        120.915(4)  5_565 1_555   4_665
	Fe5       Fe4       Zn3        179.899(11)  5_565 1_555   2_665
	Fe5       Fe4       Fe3        179.899(11)  5_565 1_555   2_665
	Fe5       Fe4       Fe3        120.915(4)  5_565 1_555   9_565
	Fe5       Fe4       Zn3        120.915(4)  5_565 1_555   9_565
	Fe5       Fe4       O1         137.989(12)  5_565 1_555   9_665
	Fe5       Fe4       O1         94.805(16)  5_565 1_555   5_565
	Fe5       Fe4       O1         137.989(12)  5_565 1_555   7_555
	Fe5       Fe4       O3         44.405(14)  5_565 1_555   9_565
	Fe5       Fe4       O3         88.65(2)  5_565 1_555   5_665
	Fe5       Fe4       O3         44.405(14)  5_565 1_555   7_665
	Fe5       Fe4       Zn4        Invalid   5_565 1_555   1_555
	Zn5       Fe4       Fe5        59.168(12)  7_555 1_555   5_565
	Zn5       Fe4       Zn5        59.168(12)  7_555 1_555   5_565
	Zn5       Fe4       Fe5        59.168(12)  7_555 1_555   9_665
	Zn5       Fe4       Zn5        59.168(12)  7_555 1_555   9_665
	Zn5       Fe4       Fe3        179.899(11)  7_555 1_555   4_665
	Zn5       Fe4       Zn3        179.899(11)  7_555 1_555   4_665
	Zn5       Fe4       Zn3        120.915(4)  7_555 1_555   2_665
	Zn5       Fe4       Fe3        120.915(4)  7_555 1_555   2_665
	Zn5       Fe4       Fe3        120.915(4)  7_555 1_555   9_565
	Zn5       Fe4       Zn3        120.915(4)  7_555 1_555   9_565
	Zn5       Fe4       O1         137.989(12)  7_555 1_555   9_665
	Zn5       Fe4       O1         137.989(12)  7_555 1_555   5_565
	Zn5       Fe4       O1         94.805(16)  7_555 1_555   7_555
	Zn5       Fe4       O3         44.405(14)  7_555 1_555   9_565
	Zn5       Fe4       O3         44.405(14)  7_555 1_555   5_665
	Zn5       Fe4       O3         88.65(2)  7_555 1_555   7_665
	Zn5       Fe4       Zn4        Invalid   7_555 1_555   1_555
	Fe5       Fe4       Zn5        0.000     7_555 1_555   7_555
	Fe5       Fe4       Fe5        59.168(12)  7_555 1_555   5_565
	Fe5       Fe4       Zn5        59.168(12)  7_555 1_555   5_565
	Fe5       Fe4       Fe5        59.168(12)  7_555 1_555   9_665
	Fe5       Fe4       Zn5        59.168(12)  7_555 1_555   9_665
	Fe5       Fe4       Fe3        179.899(11)  7_555 1_555   4_665
	Fe5       Fe4       Zn3        179.899(11)  7_555 1_555   4_665
	Fe5       Fe4       Zn3        120.915(4)  7_555 1_555   2_665
	Fe5       Fe4       Fe3        120.915(4)  7_555 1_555   2_665
	Fe5       Fe4       Fe3        120.915(4)  7_555 1_555   9_565
	Fe5       Fe4       Zn3        120.915(4)  7_555 1_555   9_565
	Fe5       Fe4       O1         137.989(12)  7_555 1_555   9_665
	Fe5       Fe4       O1         137.989(12)  7_555 1_555   5_565
	Fe5       Fe4       O1         94.805(16)  7_555 1_555   7_555
	Fe5       Fe4       O3         44.405(14)  7_555 1_555   9_565
	Fe5       Fe4       O3         44.405(14)  7_555 1_555   5_665
	Fe5       Fe4       O3         88.65(2)  7_555 1_555   7_665
	Fe5       Fe4       Zn4        Invalid   7_555 1_555   1_555
	O3        Zn4       Fe4        Invalid   7_665 1_555   1_555
	O3        Zn4       O3         88.81(3)  5_665 1_555   7_665
	O3        Zn4       Fe4        Invalid   5_665 1_555   1_555
	O3        Zn4       O3         88.81(3)  9_565 1_555   5_665
	O3        Zn4       O3         88.81(3)  9_565 1_555   7_665
	O3        Zn4       Fe4        Invalid   9_565 1_555   1_555
	O1        Zn4       O3         93.659(16)  7_555 1_555   9_565
	O1        Zn4       O3         93.659(16)  7_555 1_555   5_665
	O1        Zn4       O3         176.54(3)  7_555 1_555   7_665
	O1        Zn4       Fe4        Invalid   7_555 1_555   1_555
	O1        Zn4       O1         83.77(3)  5_565 1_555   7_555
	O1        Zn4       O3         93.659(16)  5_565 1_555   9_565
	O1        Zn4       O3         176.54(3)  5_565 1_555   5_665
	O1        Zn4       O3         93.659(16)  5_565 1_555   7_665
	O1        Zn4       Fe4        Invalid   5_565 1_555   1_555
	O1        Zn4       O1         83.77(3)  9_665 1_555   5_565
	O1        Zn4       O1         83.77(3)  9_665 1_555   7_555
	O1        Zn4       O3         176.54(3)  9_665 1_555   9_565
	O1        Zn4       O3         93.659(16)  9_665 1_555   5_665
	O1        Zn4       O3         93.659(16)  9_665 1_555   7_665
	O1        Zn4       Fe4        Invalid   9_665 1_555   1_555
	Zn3       Zn4       O1         85.09(2)  9_565 1_555   9_665
	Zn3       Zn4       O1         42.004(12)  9_565 1_555   5_565
	Zn3       Zn4       O1         42.004(12)  9_565 1_555   7_555
	Zn3       Zn4       O3         91.449(17)  9_565 1_555   9_565
	Zn3       Zn4       O3         135.595(14)  9_565 1_555   5_665
	Zn3       Zn4       O3         135.595(14)  9_565 1_555   7_665
	Zn3       Zn4       Fe4        Invalid   9_565 1_555   1_555
	Fe3       Zn4       Zn3        0.000     9_565 1_555   9_565
	Fe3       Zn4       O1         85.09(2)  9_565 1_555   9_665
	Fe3       Zn4       O1         42.004(12)  9_565 1_555   5_565
	Fe3       Zn4       O1         42.004(12)  9_565 1_555   7_555
	Fe3       Zn4       O3         91.449(17)  9_565 1_555   9_565
	Fe3       Zn4       O3         135.595(14)  9_565 1_555   5_665
	Fe3       Zn4       O3         135.595(14)  9_565 1_555   7_665
	Fe3       Zn4       Fe4        Invalid   9_565 1_555   1_555
	Fe3       Zn4       Fe3        59.001(8)  2_665 1_555   9_565
	Fe3       Zn4       Zn3        59.001(8)  2_665 1_555   9_565
	Fe3       Zn4       O1         42.004(12)  2_665 1_555   9_665
	Fe3       Zn4       O1         85.09(2)  2_665 1_555   5_565
	Fe3       Zn4       O1         42.004(12)  2_665 1_555   7_555
	Fe3       Zn4       O3         135.595(14)  2_665 1_555   9_565
	Fe3       Zn4       O3         91.449(17)  2_665 1_555   5_665
	Fe3       Zn4       O3         135.595(14)  2_665 1_555   7_665
	Fe3       Zn4       Fe4        Invalid   2_665 1_555   1_555
	Zn3       Zn4       Fe3        0.000     2_665 1_555   2_665
	Zn3       Zn4       Fe3        59.001(8)  2_665 1_555   9_565
	Zn3       Zn4       Zn3        59.001(8)  2_665 1_555   9_565
	Zn3       Zn4       O1         42.004(12)  2_665 1_555   9_665
	Zn3       Zn4       O1         85.09(2)  2_665 1_555   5_565
	Zn3       Zn4       O1         42.004(12)  2_665 1_555   7_555
	Zn3       Zn4       O3         135.595(14)  2_665 1_555   9_565
	Zn3       Zn4       O3         91.449(17)  2_665 1_555   5_665
	Zn3       Zn4       O3         135.595(14)  2_665 1_555   7_665
	Zn3       Zn4       Fe4        Invalid   2_665 1_555   1_555
	Zn3       Zn4       Zn3        59.001(8)  4_665 1_555   2_665
	Zn3       Zn4       Fe3        59.001(8)  4_665 1_555   2_665
	Zn3       Zn4       Fe3        59.001(8)  4_665 1_555   9_565
	Zn3       Zn4       Zn3        59.001(8)  4_665 1_555   9_565
	Zn3       Zn4       O1         42.004(12)  4_665 1_555   9_665
	Zn3       Zn4       O1         42.004(12)  4_665 1_555   5_565
	Zn3       Zn4       O1         85.09(2)  4_665 1_555   7_555
	Zn3       Zn4       O3         135.595(14)  4_665 1_555   9_565
	Zn3       Zn4       O3         135.595(14)  4_665 1_555   5_665
	Zn3       Zn4       O3         91.449(17)  4_665 1_555   7_665
	Zn3       Zn4       Fe4        Invalid   4_665 1_555   1_555
	Fe3       Zn4       Zn3        0.000     4_665 1_555   4_665
	Fe3       Zn4       Zn3        59.001(8)  4_665 1_555   2_665
	Fe3       Zn4       Fe3        59.001(8)  4_665 1_555   2_665
	Fe3       Zn4       Fe3        59.001(8)  4_665 1_555   9_565
	Fe3       Zn4       Zn3        59.001(8)  4_665 1_555   9_565
	Fe3       Zn4       O1         42.004(12)  4_665 1_555   9_665
	Fe3       Zn4       O1         42.004(12)  4_665 1_555   5_565
	Fe3       Zn4       O1         85.09(2)  4_665 1_555   7_555
	Fe3       Zn4       O3         135.595(14)  4_665 1_555   9_565
	Fe3       Zn4       O3         135.595(14)  4_665 1_555   5_665
	Fe3       Zn4       O3         91.449(17)  4_665 1_555   7_665
	Fe3       Zn4       Fe4        Invalid   4_665 1_555   1_555
	Zn5       Zn4       Fe3        120.915(4)  9_665 1_555   4_665
	Zn5       Zn4       Zn3        120.915(4)  9_665 1_555   4_665
	Zn5       Zn4       Zn3        120.915(4)  9_665 1_555   2_665
	Zn5       Zn4       Fe3        120.915(4)  9_665 1_555   2_665
	Zn5       Zn4       Fe3        179.899(11)  9_665 1_555   9_565
	Zn5       Zn4       Zn3        179.899(11)  9_665 1_555   9_565
	Zn5       Zn4       O1         94.805(16)  9_665 1_555   9_665
	Zn5       Zn4       O1         137.989(12)  9_665 1_555   5_565
	Zn5       Zn4       O1         137.989(12)  9_665 1_555   7_555
	Zn5       Zn4       O3         88.65(2)  9_665 1_555   9_565
	Zn5       Zn4       O3         44.405(14)  9_665 1_555   5_665
	Zn5       Zn4       O3         44.405(14)  9_665 1_555   7_665
	Zn5       Zn4       Fe4        Invalid   9_665 1_555   1_555
	Fe5       Zn4       Zn5        0.000     9_665 1_555   9_665
	Fe5       Zn4       Fe3        120.915(4)  9_665 1_555   4_665
	Fe5       Zn4       Zn3        120.915(4)  9_665 1_555   4_665
	Fe5       Zn4       Zn3        120.915(4)  9_665 1_555   2_665
	Fe5       Zn4       Fe3        120.915(4)  9_665 1_555   2_665
	Fe5       Zn4       Fe3        179.899(11)  9_665 1_555   9_565
	Fe5       Zn4       Zn3        179.899(11)  9_665 1_555   9_565
	Fe5       Zn4       O1         94.805(16)  9_665 1_555   9_665
	Fe5       Zn4       O1         137.989(12)  9_665 1_555   5_565
	Fe5       Zn4       O1         137.989(12)  9_665 1_555   7_555
	Fe5       Zn4       O3         88.65(2)  9_665 1_555   9_565
	Fe5       Zn4       O3         44.405(14)  9_665 1_555   5_665
	Fe5       Zn4       O3         44.405(14)  9_665 1_555   7_665
	Fe5       Zn4       Fe4        Invalid   9_665 1_555   1_555
	Zn5       Zn4       Fe5        59.168(12)  5_565 1_555   9_665
	Zn5       Zn4       Zn5        59.168(12)  5_565 1_555   9_665
	Zn5       Zn4       Fe3        120.915(4)  5_565 1_555   4_665
	Zn5       Zn4       Zn3        120.915(4)  5_565 1_555   4_665
	Zn5       Zn4       Zn3        179.899(11)  5_565 1_555   2_665
	Zn5       Zn4       Fe3        179.899(11)  5_565 1_555   2_665
	Zn5       Zn4       Fe3        120.915(4)  5_565 1_555   9_565
	Zn5       Zn4       Zn3        120.915(4)  5_565 1_555   9_565
	Zn5       Zn4       O1         137.989(12)  5_565 1_555   9_665
	Zn5       Zn4       O1         94.805(16)  5_565 1_555   5_565
	Zn5       Zn4       O1         137.989(12)  5_565 1_555   7_555
	Zn5       Zn4       O3         44.405(14)  5_565 1_555   9_565
	Zn5       Zn4       O3         88.65(2)  5_565 1_555   5_665
	Zn5       Zn4       O3         44.405(14)  5_565 1_555   7_665
	Zn5       Zn4       Fe4        Invalid   5_565 1_555   1_555
	Fe5       Zn4       Zn5        0.000     5_565 1_555   5_565
	Fe5       Zn4       Fe5        59.168(12)  5_565 1_555   9_665
	Fe5       Zn4       Zn5        59.168(12)  5_565 1_555   9_665
	Fe5       Zn4       Fe3        120.915(4)  5_565 1_555   4_665
	Fe5       Zn4       Zn3        120.915(4)  5_565 1_555   4_665
	Fe5       Zn4       Zn3        179.899(11)  5_565 1_555   2_665
	Fe5       Zn4       Fe3        179.899(11)  5_565 1_555   2_665
	Fe5       Zn4       Fe3        120.915(4)  5_565 1_555   9_565
	Fe5       Zn4       Zn3        120.915(4)  5_565 1_555   9_565
	Fe5       Zn4       O1         137.989(12)  5_565 1_555   9_665
	Fe5       Zn4       O1         94.805(16)  5_565 1_555   5_565
	Fe5       Zn4       O1         137.989(12)  5_565 1_555   7_555
	Fe5       Zn4       O3         44.405(14)  5_565 1_555   9_565
	Fe5       Zn4       O3         88.65(2)  5_565 1_555   5_665
	Fe5       Zn4       O3         44.405(14)  5_565 1_555   7_665
	Fe5       Zn4       Fe4        Invalid   5_565 1_555   1_555
	Zn5       Zn4       Fe5        59.168(12)  7_555 1_555   5_565
	Zn5       Zn4       Zn5        59.168(12)  7_555 1_555   5_565
	Zn5       Zn4       Fe5        59.168(12)  7_555 1_555   9_665
	Zn5       Zn4       Zn5        59.168(12)  7_555 1_555   9_665
	Zn5       Zn4       Fe3        179.899(11)  7_555 1_555   4_665
	Zn5       Zn4       Zn3        179.899(11)  7_555 1_555   4_665
	Zn5       Zn4       Zn3        120.915(4)  7_555 1_555   2_665
	Zn5       Zn4       Fe3        120.915(4)  7_555 1_555   2_665
	Zn5       Zn4       Fe3        120.915(4)  7_555 1_555   9_565
	Zn5       Zn4       Zn3        120.915(4)  7_555 1_555   9_565
	Zn5       Zn4       O1         137.989(12)  7_555 1_555   9_665
	Zn5       Zn4       O1         137.989(12)  7_555 1_555   5_565
	Zn5       Zn4       O1         94.805(16)  7_555 1_555   7_555
	Zn5       Zn4       O3         44.405(14)  7_555 1_555   9_565
	Zn5       Zn4       O3         44.405(14)  7_555 1_555   5_665
	Zn5       Zn4       O3         88.65(2)  7_555 1_555   7_665
	Zn5       Zn4       Fe4        Invalid   7_555 1_555   1_555
	Fe5       Zn4       Zn5        0.000     7_555 1_555   7_555
	Fe5       Zn4       Fe5        59.168(12)  7_555 1_555   5_565
	Fe5       Zn4       Zn5        59.168(12)  7_555 1_555   5_565
	Fe5       Zn4       Fe5        59.168(12)  7_555 1_555   9_665
	Fe5       Zn4       Zn5        59.168(12)  7_555 1_555   9_665
	Fe5       Zn4       Fe3        179.899(11)  7_555 1_555   4_665
	Fe5       Zn4       Zn3        179.899(11)  7_555 1_555   4_665
	Fe5       Zn4       Zn3        120.915(4)  7_555 1_555   2_665
	Fe5       Zn4       Fe3        120.915(4)  7_555 1_555   2_665
	Fe5       Zn4       Fe3        120.915(4)  7_555 1_555   9_565
	Fe5       Zn4       Zn3        120.915(4)  7_555 1_555   9_565
	Fe5       Zn4       O1         137.989(12)  7_555 1_555   9_665
	Fe5       Zn4       O1         137.989(12)  7_555 1_555   5_565
	Fe5       Zn4       O1         94.805(16)  7_555 1_555   7_555
	Fe5       Zn4       O3         44.405(14)  7_555 1_555   9_565
	Fe5       Zn4       O3         44.405(14)  7_555 1_555   5_665
	Fe5       Zn4       O3         88.65(2)  7_555 1_555   7_665
	Fe5       Zn4       Fe4        Invalid   7_555 1_555   1_555
	O5        Fe5       Zn5        Invalid   6_565 1_555   1_555
	O5        Fe5       O5         97.02(4) 10_665 1_555   6_565
	O5        Fe5       Zn5        Invalid  10_665 1_555   1_555
	O6        Fe5       O5         98.11(2)  5_565 1_555  10_665
	O6        Fe5       O5         98.11(2)  5_565 1_555   6_565
	O6        Fe5       Zn5        Invalid   5_565 1_555   1_555
	O4        Fe5       O6         173.44(3)  1_555 1_555   5_565
	O4        Fe5       O5         86.21(2)  1_555 1_555  10_665
	O4        Fe5       O5         86.21(2)  1_555 1_555   6_565
	O4        Fe5       Zn5        Invalid   1_555 1_555   1_555
	O3        Fe5       O4         89.56(2)  6_665 1_555   1_555
	O3        Fe5       O6         85.42(2)  6_665 1_555   5_565
	O3        Fe5       O5         91.14(2)  6_665 1_555  10_665
	O3        Fe5       O5         170.53(2)  6_665 1_555   6_565
	O3        Fe5       Zn5        Invalid   6_665 1_555   1_555
	O3        Fe5       O3         80.35(3) 10_565 1_555   6_665
	O3        Fe5       O4         89.56(2) 10_565 1_555   1_555
	O3        Fe5       O6         85.42(2) 10_565 1_555   5_565
	O3        Fe5       O5         170.53(2) 10_565 1_555  10_665
	O3        Fe5       O5         91.14(2) 10_565 1_555   6_565
	O3        Fe5       Zn5        Invalid  10_565 1_555   1_555
	Zn5       Fe5       O3         134.620(12)  6_555 1_555  10_565
	Zn5       Fe5       O3         93.283(18)  6_555 1_555   6_665
	Zn5       Fe5       O4         45.238(15)  6_555 1_555   1_555
	Zn5       Fe5       O6         139.216(14)  6_555 1_555   5_565
	Zn5       Fe5       O5         41.115(14)  6_555 1_555  10_665
	Zn5       Fe5       O5         89.753(18)  6_555 1_555   6_565
	Zn5       Fe5       Zn5        Invalid   6_555 1_555   1_555
	Fe5       Fe5       Zn5        0.000     6_555 1_555   6_555
	Fe5       Fe5       O3         134.620(12)  6_555 1_555  10_565
	Fe5       Fe5       O3         93.283(18)  6_555 1_555   6_665
	Fe5       Fe5       O4         45.238(15)  6_555 1_555   1_555
	Fe5       Fe5       O6         139.216(14)  6_555 1_555   5_565
	Fe5       Fe5       O5         41.115(14)  6_555 1_555  10_665
	Fe5       Fe5       O5         89.753(18)  6_555 1_555   6_565
	Fe5       Fe5       Zn5        Invalid   6_555 1_555   1_555
	Zn5       Fe5       Fe5        60.000   10_555 1_555   6_555
	Zn5       Fe5       Zn5        60.000   10_555 1_555   6_555
	Zn5       Fe5       O3         93.283(18) 10_555 1_555  10_565
	Zn5       Fe5       O3         134.620(12) 10_555 1_555   6_665
	Zn5       Fe5       O4         45.238(15) 10_555 1_555   1_555
	Zn5       Fe5       O6         139.216(14) 10_555 1_555   5_565
	Zn5       Fe5       O5         89.753(18) 10_555 1_555  10_665
	Zn5       Fe5       O5         41.115(14) 10_555 1_555   6_565
	Zn5       Fe5       Zn5        Invalid  10_555 1_555   1_555
	Fe5       Fe5       Zn5        0.000    10_555 1_555  10_555
	Fe5       Fe5       Fe5        60.000   10_555 1_555   6_555
	Fe5       Fe5       Zn5        60.000   10_555 1_555   6_555
	Fe5       Fe5       O3         93.283(18) 10_555 1_555  10_565
	Fe5       Fe5       O3         134.620(12) 10_555 1_555   6_665
	Fe5       Fe5       O4         45.238(15) 10_555 1_555   1_555
	Fe5       Fe5       O6         139.216(14) 10_555 1_555   5_565
	Fe5       Fe5       O5         89.753(18) 10_555 1_555  10_665
	Fe5       Fe5       O5         41.115(14) 10_555 1_555   6_565
	Fe5       Fe5       Zn5        Invalid  10_555 1_555   1_555
	Zn5       Fe5       Fe5        120.000   6_565 1_555  10_555
	Zn5       Fe5       Zn5        120.000   6_565 1_555  10_555
	Zn5       Fe5       Fe5        180.000   6_565 1_555   6_555
	Zn5       Fe5       Zn5        180.000   6_565 1_555   6_555
	Zn5       Fe5       O3         45.380(12)  6_565 1_555  10_565
	Zn5       Fe5       O3         86.717(18)  6_565 1_555   6_665
	Zn5       Fe5       O4         134.762(15)  6_565 1_555   1_555
	Zn5       Fe5       O6         40.784(14)  6_565 1_555   5_565
	Zn5       Fe5       O5         138.885(14)  6_565 1_555  10_665
	Zn5       Fe5       O5         90.247(18)  6_565 1_555   6_565
	Zn5       Fe5       Zn5        Invalid   6_565 1_555   1_555
	Fe5       Fe5       Zn5        0.000     6_565 1_555   6_565
	Fe5       Fe5       Fe5        120.000   6_565 1_555  10_555
	Fe5       Fe5       Zn5        120.000   6_565 1_555  10_555
	Fe5       Fe5       Fe5        180.000   6_565 1_555   6_555
	Fe5       Fe5       Zn5        180.000   6_565 1_555   6_555
	Fe5       Fe5       O3         45.380(12)  6_565 1_555  10_565
	Fe5       Fe5       O3         86.717(18)  6_565 1_555   6_665
	Fe5       Fe5       O4         134.762(15)  6_565 1_555   1_555
	Fe5       Fe5       O6         40.784(14)  6_565 1_555   5_565
	Fe5       Fe5       O5         138.885(14)  6_565 1_555  10_665
	Fe5       Fe5       O5         90.247(18)  6_565 1_555   6_565
	Fe5       Fe5       Zn5        Invalid   6_565 1_555   1_555
	Zn5       Fe5       Fe5        60.000   10_665 1_555   6_565
	Zn5       Fe5       Zn5        60.000   10_665 1_555   6_565
	Zn5       Fe5       Fe5        180.00000(12) 10_665 1_555  10_555
	Zn5       Fe5       Zn5        180.00000(12) 10_665 1_555  10_555
	Zn5       Fe5       Fe5        120.000  10_665 1_555   6_555
	Zn5       Fe5       Zn5        120.000  10_665 1_555   6_555
	Zn5       Fe5       O3         86.717(18) 10_665 1_555  10_565
	Zn5       Fe5       O3         45.380(12) 10_665 1_555   6_665
	Zn5       Fe5       O4         134.762(15) 10_665 1_555   1_555
	Zn5       Fe5       O6         40.784(14) 10_665 1_555   5_565
	Zn5       Fe5       O5         90.247(18) 10_665 1_555  10_665
	Zn5       Fe5       O5         138.885(14) 10_665 1_555   6_565
	Zn5       Fe5       Zn5        Invalid  10_665 1_555   1_555
	Fe5       Fe5       Zn5        0.000    10_665 1_555  10_665
	Fe5       Fe5       Fe5        60.000   10_665 1_555   6_565
	Fe5       Fe5       Zn5        60.000   10_665 1_555   6_565
	Fe5       Fe5       Fe5        180.00000(12) 10_665 1_555  10_555
	Fe5       Fe5       Zn5        180.00000(12) 10_665 1_555  10_555
	Fe5       Fe5       Fe5        120.000  10_665 1_555   6_555
	Fe5       Fe5       Zn5        120.000  10_665 1_555   6_555
	Fe5       Fe5       O3         86.717(18) 10_665 1_555  10_565
	Fe5       Fe5       O3         45.380(12) 10_665 1_555   6_665
	Fe5       Fe5       O4         134.762(15) 10_665 1_555   1_555
	Fe5       Fe5       O6         40.784(14) 10_665 1_555   5_565
	Fe5       Fe5       O5         90.247(18) 10_665 1_555  10_665
	Fe5       Fe5       O5         138.885(14) 10_665 1_555   6_565
	Fe5       Fe5       Zn5        Invalid  10_665 1_555   1_555
	Zn4       Fe5       Fe5        60.416(6)  5_565 1_555  10_665
	Zn4       Fe5       Zn5        60.416(6)  5_565 1_555  10_665
	Zn4       Fe5       Fe5        60.416(6)  5_565 1_555   6_565
	Zn4       Fe5       Zn5        60.416(6)  5_565 1_555   6_565
	Zn4       Fe5       Fe5        119.584(6)  5_565 1_555  10_555
	Zn4       Fe5       Zn5        119.584(6)  5_565 1_555  10_555
	Zn4       Fe5       Fe5        119.584(6)  5_565 1_555   6_555
	Zn4       Fe5       Zn5        119.584(6)  5_565 1_555   6_555
	Zn4       Fe5       O3         40.176(17)  5_565 1_555  10_565
	Zn4       Fe5       O3         40.176(17)  5_565 1_555   6_665
	Zn4       Fe5       O4         89.15(2)  5_565 1_555   1_555
	Zn4       Fe5       O6         84.28(2)  5_565 1_555   5_565
	Zn4       Fe5       O5         131.158(17)  5_565 1_555  10_665
	Zn4       Fe5       O5         131.158(17)  5_565 1_555   6_565
	Zn4       Fe5       Zn5        Invalid   5_565 1_555   1_555
	Fe4       Fe5       Zn4        0.000     5_565 1_555   5_565
	Fe4       Fe5       Fe5        60.416(6)  5_565 1_555  10_665
	Fe4       Fe5       Zn5        60.416(6)  5_565 1_555  10_665
	Fe4       Fe5       Fe5        60.416(6)  5_565 1_555   6_565
	Fe4       Fe5       Zn5        60.416(6)  5_565 1_555   6_565
	Fe4       Fe5       Fe5        119.584(6)  5_565 1_555  10_555
	Fe4       Fe5       Zn5        119.584(6)  5_565 1_555  10_555
	Fe4       Fe5       Fe5        119.584(6)  5_565 1_555   6_555
	Fe4       Fe5       Zn5        119.584(6)  5_565 1_555   6_555
	Fe4       Fe5       O3         40.176(17)  5_565 1_555  10_565
	Fe4       Fe5       O3         40.176(17)  5_565 1_555   6_665
	Fe4       Fe5       O4         89.15(2)  5_565 1_555   1_555
	Fe4       Fe5       O6         84.28(2)  5_565 1_555   5_565
	Fe4       Fe5       O5         131.158(17)  5_565 1_555  10_665
	Fe4       Fe5       O5         131.158(17)  5_565 1_555   6_565
	Fe4       Fe5       Zn5        Invalid   5_565 1_555   1_555
	O5        Zn5       Fe5        Invalid   6_565 1_555   1_555
	O5        Zn5       O5         97.02(4) 10_665 1_555   6_565
	O5        Zn5       Fe5        Invalid  10_665 1_555   1_555
	O6        Zn5       O5         98.11(2)  5_565 1_555  10_665
	O6        Zn5       O5         98.11(2)  5_565 1_555   6_565
	O6        Zn5       Fe5        Invalid   5_565 1_555   1_555
	O4        Zn5       O6         173.44(3)  1_555 1_555   5_565
	O4        Zn5       O5         86.21(2)  1_555 1_555  10_665
	O4        Zn5       O5         86.21(2)  1_555 1_555   6_565
	O4        Zn5       Fe5        Invalid   1_555 1_555   1_555
	O3        Zn5       O4         89.56(2)  6_665 1_555   1_555
	O3        Zn5       O6         85.42(2)  6_665 1_555   5_565
	O3        Zn5       O5         91.14(2)  6_665 1_555  10_665
	O3        Zn5       O5         170.53(2)  6_665 1_555   6_565
	O3        Zn5       Fe5        Invalid   6_665 1_555   1_555
	O3        Zn5       O3         80.35(3) 10_565 1_555   6_665
	O3        Zn5       O4         89.56(2) 10_565 1_555   1_555
	O3        Zn5       O6         85.42(2) 10_565 1_555   5_565
	O3        Zn5       O5         170.53(2) 10_565 1_555  10_665
	O3        Zn5       O5         91.14(2) 10_565 1_555   6_565
	O3        Zn5       Fe5        Invalid  10_565 1_555   1_555
	Zn5       Zn5       O3         134.620(12)  6_555 1_555  10_565
	Zn5       Zn5       O3         93.283(18)  6_555 1_555   6_665
	Zn5       Zn5       O4         45.238(15)  6_555 1_555   1_555
	Zn5       Zn5       O6         139.216(14)  6_555 1_555   5_565
	Zn5       Zn5       O5         41.115(14)  6_555 1_555  10_665
	Zn5       Zn5       O5         89.753(18)  6_555 1_555   6_565
	Zn5       Zn5       Fe5        Invalid   6_555 1_555   1_555
	Fe5       Zn5       Zn5        0.000     6_555 1_555   6_555
	Fe5       Zn5       O3         134.620(12)  6_555 1_555  10_565
	Fe5       Zn5       O3         93.283(18)  6_555 1_555   6_665
	Fe5       Zn5       O4         45.238(15)  6_555 1_555   1_555
	Fe5       Zn5       O6         139.216(14)  6_555 1_555   5_565
	Fe5       Zn5       O5         41.115(14)  6_555 1_555  10_665
	Fe5       Zn5       O5         89.753(18)  6_555 1_555   6_565
	Fe5       Zn5       Fe5        Invalid   6_555 1_555   1_555
	Zn5       Zn5       Fe5        60.000   10_555 1_555   6_555
	Zn5       Zn5       Zn5        60.000   10_555 1_555   6_555
	Zn5       Zn5       O3         93.283(18) 10_555 1_555  10_565
	Zn5       Zn5       O3         134.620(12) 10_555 1_555   6_665
	Zn5       Zn5       O4         45.238(15) 10_555 1_555   1_555
	Zn5       Zn5       O6         139.216(14) 10_555 1_555   5_565
	Zn5       Zn5       O5         89.753(18) 10_555 1_555  10_665
	Zn5       Zn5       O5         41.115(14) 10_555 1_555   6_565
	Zn5       Zn5       Fe5        Invalid  10_555 1_555   1_555
	Fe5       Zn5       Zn5        0.000    10_555 1_555  10_555
	Fe5       Zn5       Fe5        60.000   10_555 1_555   6_555
	Fe5       Zn5       Zn5        60.000   10_555 1_555   6_555
	Fe5       Zn5       O3         93.283(18) 10_555 1_555  10_565
	Fe5       Zn5       O3         134.620(12) 10_555 1_555   6_665
	Fe5       Zn5       O4         45.238(15) 10_555 1_555   1_555
	Fe5       Zn5       O6         139.216(14) 10_555 1_555   5_565
	Fe5       Zn5       O5         89.753(18) 10_555 1_555  10_665
	Fe5       Zn5       O5         41.115(14) 10_555 1_555   6_565
	Fe5       Zn5       Fe5        Invalid  10_555 1_555   1_555
	Zn5       Zn5       Fe5        120.000   6_565 1_555  10_555
	Zn5       Zn5       Zn5        120.000   6_565 1_555  10_555
	Zn5       Zn5       Fe5        180.000   6_565 1_555   6_555
	Zn5       Zn5       Zn5        180.000   6_565 1_555   6_555
	Zn5       Zn5       O3         45.380(12)  6_565 1_555  10_565
	Zn5       Zn5       O3         86.717(18)  6_565 1_555   6_665
	Zn5       Zn5       O4         134.762(15)  6_565 1_555   1_555
	Zn5       Zn5       O6         40.784(14)  6_565 1_555   5_565
	Zn5       Zn5       O5         138.885(14)  6_565 1_555  10_665
	Zn5       Zn5       O5         90.247(18)  6_565 1_555   6_565
	Zn5       Zn5       Fe5        Invalid   6_565 1_555   1_555
	Fe5       Zn5       Zn5        0.000     6_565 1_555   6_565
	Fe5       Zn5       Fe5        120.000   6_565 1_555  10_555
	Fe5       Zn5       Zn5        120.000   6_565 1_555  10_555
	Fe5       Zn5       Fe5        180.000   6_565 1_555   6_555
	Fe5       Zn5       Zn5        180.000   6_565 1_555   6_555
	Fe5       Zn5       O3         45.380(12)  6_565 1_555  10_565
	Fe5       Zn5       O3         86.717(18)  6_565 1_555   6_665
	Fe5       Zn5       O4         134.762(15)  6_565 1_555   1_555
	Fe5       Zn5       O6         40.784(14)  6_565 1_555   5_565
	Fe5       Zn5       O5         138.885(14)  6_565 1_555  10_665
	Fe5       Zn5       O5         90.247(18)  6_565 1_555   6_565
	Fe5       Zn5       Fe5        Invalid   6_565 1_555   1_555
	Zn5       Zn5       Fe5        60.000   10_665 1_555   6_565
	Zn5       Zn5       Zn5        60.000   10_665 1_555   6_565
	Zn5       Zn5       Fe5        180.00000(12) 10_665 1_555  10_555
	Zn5       Zn5       Zn5        180.00000(12) 10_665 1_555  10_555
	Zn5       Zn5       Fe5        120.000  10_665 1_555   6_555
	Zn5       Zn5       Zn5        120.000  10_665 1_555   6_555
	Zn5       Zn5       O3         86.717(18) 10_665 1_555  10_565
	Zn5       Zn5       O3         45.380(12) 10_665 1_555   6_665
	Zn5       Zn5       O4         134.762(15) 10_665 1_555   1_555
	Zn5       Zn5       O6         40.784(14) 10_665 1_555   5_565
	Zn5       Zn5       O5         90.247(18) 10_665 1_555  10_665
	Zn5       Zn5       O5         138.885(14) 10_665 1_555   6_565
	Zn5       Zn5       Fe5        Invalid  10_665 1_555   1_555
	Fe5       Zn5       Zn5        0.000    10_665 1_555  10_665
	Fe5       Zn5       Fe5        60.000   10_665 1_555   6_565
	Fe5       Zn5       Zn5        60.000   10_665 1_555   6_565
	Fe5       Zn5       Fe5        180.00000(12) 10_665 1_555  10_555
	Fe5       Zn5       Zn5        180.00000(12) 10_665 1_555  10_555
	Fe5       Zn5       Fe5        120.000  10_665 1_555   6_555
	Fe5       Zn5       Zn5        120.000  10_665 1_555   6_555
	Fe5       Zn5       O3         86.717(18) 10_665 1_555  10_565
	Fe5       Zn5       O3         45.380(12) 10_665 1_555   6_665
	Fe5       Zn5       O4         134.762(15) 10_665 1_555   1_555
	Fe5       Zn5       O6         40.784(14) 10_665 1_555   5_565
	Fe5       Zn5       O5         90.247(18) 10_665 1_555  10_665
	Fe5       Zn5       O5         138.885(14) 10_665 1_555   6_565
	Fe5       Zn5       Fe5        Invalid  10_665 1_555   1_555
	Zn4       Zn5       Fe5        60.416(6)  5_565 1_555  10_665
	Zn4       Zn5       Zn5        60.416(6)  5_565 1_555  10_665
	Zn4       Zn5       Fe5        60.416(6)  5_565 1_555   6_565
	Zn4       Zn5       Zn5        60.416(6)  5_565 1_555   6_565
	Zn4       Zn5       Fe5        119.584(6)  5_565 1_555  10_555
	Zn4       Zn5       Zn5        119.584(6)  5_565 1_555  10_555
	Zn4       Zn5       Fe5        119.584(6)  5_565 1_555   6_555
	Zn4       Zn5       Zn5        119.584(6)  5_565 1_555   6_555
	Zn4       Zn5       O3         40.176(17)  5_565 1_555  10_565
	Zn4       Zn5       O3         40.176(17)  5_565 1_555   6_665
	Zn4       Zn5       O4         89.15(2)  5_565 1_555   1_555
	Zn4       Zn5       O6         84.28(2)  5_565 1_555   5_565
	Zn4       Zn5       O5         131.158(17)  5_565 1_555  10_665
	Zn4       Zn5       O5         131.158(17)  5_565 1_555   6_565
	Zn4       Zn5       Fe5        Invalid   5_565 1_555   1_555
	Fe4       Zn5       Zn4        0.000     5_565 1_555   5_565
	Fe4       Zn5       Fe5        60.416(6)  5_565 1_555  10_665
	Fe4       Zn5       Zn5        60.416(6)  5_565 1_555  10_665
	Fe4       Zn5       Fe5        60.416(6)  5_565 1_555   6_565
	Fe4       Zn5       Zn5        60.416(6)  5_565 1_555   6_565
	Fe4       Zn5       Fe5        119.584(6)  5_565 1_555  10_555
	Fe4       Zn5       Zn5        119.584(6)  5_565 1_555  10_555
	Fe4       Zn5       Fe5        119.584(6)  5_565 1_555   6_555
	Fe4       Zn5       Zn5        119.584(6)  5_565 1_555   6_555
	Fe4       Zn5       O3         40.176(17)  5_565 1_555  10_565
	Fe4       Zn5       O3         40.176(17)  5_565 1_555   6_665
	Fe4       Zn5       O4         89.15(2)  5_565 1_555   1_555
	Fe4       Zn5       O6         84.28(2)  5_565 1_555   5_565
	Fe4       Zn5       O5         131.158(17)  5_565 1_555  10_665
	Fe4       Zn5       O5         131.158(17)  5_565 1_555   6_565
	Fe4       Zn5       Fe5        Invalid   5_565 1_555   1_555
	O5        Fe6       Zn6        Invalid   2_665 1_555   1_555
	O5        Fe6       O5         99.96(2) 14_565 1_555   2_665
	O5        Fe6       Zn6        Invalid  14_565 1_555   1_555
	O5        Fe6       O5         99.96(2)  4_665 1_555  14_565
	O5        Fe6       O5         99.96(2)  4_665 1_555   2_665
	O5        Fe6       Zn6        Invalid   4_665 1_555   1_555
	O7        Fe6       O5         88.606(16) 13_566 1_555   4_665
	O7        Fe6       O5         166.57(3) 13_566 1_555  14_565
	O7        Fe6       O5         88.606(16) 13_566 1_555   2_665
	O7        Fe6       Zn6        Invalid  13_566 1_555   1_555
	O7        Fe6       O7         81.22(3)  2_665 1_555  13_566
	O7        Fe6       O5         88.606(16)  2_665 1_555   4_665
	O7        Fe6       O5         88.606(16)  2_665 1_555  14_565
	O7        Fe6       O5         166.57(3)  2_665 1_555   2_665
	O7        Fe6       Zn6        Invalid   2_665 1_555   1_555
	O7        Fe6       O7         81.22(3)  3_666 1_555   2_665
	O7        Fe6       O7         81.22(3)  3_666 1_555  13_566
	O7        Fe6       O5         166.57(3)  3_666 1_555   4_665
	O7        Fe6       O5         88.606(16)  3_666 1_555  14_565
	O7        Fe6       O5         88.606(16)  3_666 1_555   2_665
	O7        Fe6       Zn6        Invalid   3_666 1_555   1_555
	Zn6       Fe6       O7         48.73(2)  5_566 1_555   3_666
	Zn6       Fe6       O7         48.73(2)  5_566 1_555   2_665
	Zn6       Fe6       O7         48.73(2)  5_566 1_555  13_566
	Zn6       Fe6       O5         117.836(18)  5_566 1_555   4_665
	Zn6       Fe6       O5         117.836(18)  5_566 1_555  14_565
	Zn6       Fe6       O5         117.836(18)  5_566 1_555   2_665
	Zn6       Fe6       Zn6        Invalid   5_566 1_555   1_555
	Fe6       Fe6       Zn6        0.000     5_566 1_555   5_566
	Fe6       Fe6       O7         48.73(2)  5_566 1_555   3_666
	Fe6       Fe6       O7         48.73(2)  5_566 1_555   2_665
	Fe6       Fe6       O7         48.73(2)  5_566 1_555  13_566
	Fe6       Fe6       O5         117.836(18)  5_566 1_555   4_665
	Fe6       Fe6       O5         117.836(18)  5_566 1_555  14_565
	Fe6       Fe6       O5         117.836(18)  5_566 1_555   2_665
	Fe6       Fe6       Zn6        Invalid   5_566 1_555   1_555
	O5        Zn6       Fe6        Invalid  14_565 1_555   1_555
	O5        Zn6       O5         99.96(2)  2_665 1_555  14_565
	O5        Zn6       Fe6        Invalid   2_665 1_555   1_555
	O5        Zn6       O5         99.96(2)  4_665 1_555   2_665
	O5        Zn6       O5         99.96(2)  4_665 1_555  14_565
	O5        Zn6       Fe6        Invalid   4_665 1_555   1_555
	O7        Zn6       O5         88.606(16) 13_566 1_555   4_665
	O7        Zn6       O5         88.606(16) 13_566 1_555   2_665
	O7        Zn6       O5         166.57(3) 13_566 1_555  14_565
	O7        Zn6       Fe6        Invalid  13_566 1_555   1_555
	O7        Zn6       O7         81.22(3)  2_665 1_555  13_566
	O7        Zn6       O5         88.606(16)  2_665 1_555   4_665
	O7        Zn6       O5         166.57(3)  2_665 1_555   2_665
	O7        Zn6       O5         88.606(16)  2_665 1_555  14_565
	O7        Zn6       Fe6        Invalid   2_665 1_555   1_555
	O7        Zn6       O7         81.22(3)  3_666 1_555   2_665
	O7        Zn6       O7         81.22(3)  3_666 1_555  13_566
	O7        Zn6       O5         166.57(3)  3_666 1_555   4_665
	O7        Zn6       O5         88.606(16)  3_666 1_555   2_665
	O7        Zn6       O5         88.606(16)  3_666 1_555  14_565
	O7        Zn6       Fe6        Invalid   3_666 1_555   1_555
	Fe6       Zn6       O7         48.73(2)  5_566 1_555   3_666
	Fe6       Zn6       O7         48.73(2)  5_566 1_555   2_665
	Fe6       Zn6       O7         48.73(2)  5_566 1_555  13_566
	Fe6       Zn6       O5         117.836(18)  5_566 1_555   4_665
	Fe6       Zn6       O5         117.836(18)  5_566 1_555   2_665
	Fe6       Zn6       O5         117.836(18)  5_566 1_555  14_565
	Fe6       Zn6       Fe6        Invalid   5_566 1_555   1_555
	Zn6       Zn6       Fe6        0.000     5_566 1_555   5_566
	Zn6       Zn6       O7         48.73(2)  5_566 1_555   3_666
	Zn6       Zn6       O7         48.73(2)  5_566 1_555   2_665
	Zn6       Zn6       O7         48.73(2)  5_566 1_555  13_566
	Zn6       Zn6       O5         117.836(18)  5_566 1_555   4_665
	Zn6       Zn6       O5         117.836(18)  5_566 1_555   2_665
	Zn6       Zn6       O5         117.836(18)  5_566 1_555  14_565
	Zn6       Zn6       Fe6        Invalid   5_566 1_555   1_555
	Fe7       Fe7       Zn7        Invalid   5_565 1_555   1_555
	Zn7       Fe7       Fe7        0.000     5_565 1_555   5_565
	Zn7       Fe7       Zn7        Invalid   5_565 1_555   1_555
	O7        Fe7       Zn7        84.99(3)  5_665 1_555   5_565
	O7        Fe7       Fe7        84.99(3)  5_665 1_555   5_565
	O7        Fe7       Zn7        Invalid   5_665 1_555   1_555
	O7        Fe7       O7         119.245(10)  9_565 1_555   5_665
	O7        Fe7       Zn7        84.99(3)  9_565 1_555   5_565
	O7        Fe7       Fe7        84.99(3)  9_565 1_555   5_565
	O7        Fe7       Zn7        Invalid   9_565 1_555   1_555
	O7        Fe7       O7         119.245(10)  1_565 1_555   9_565
	O7        Fe7       O7         119.245(10)  1_565 1_555   5_665
	O7        Fe7       Zn7        84.99(3)  1_565 1_555   5_565
	O7        Fe7       Fe7        84.99(3)  1_565 1_555   5_565
	O7        Fe7       Zn7        Invalid   1_565 1_555   1_555
	O6        Fe7       O7         95.01(3)  5_565 1_555   1_565
	O6        Fe7       O7         95.01(3)  5_565 1_555   9_565
	O6        Fe7       O7         95.01(3)  5_565 1_555   5_665
	O6        Fe7       Zn7        180.00000(15)  5_565 1_555   5_565
	O6        Fe7       Fe7        180.00000(15)  5_565 1_555   5_565
	O6        Fe7       Zn7        Invalid   5_565 1_555   1_555
	O6        Fe7       O6         180.0000(3)  1_555 1_555   5_565
	O6        Fe7       O7         84.99(3)  1_555 1_555   1_565
	O6        Fe7       O7         84.99(3)  1_555 1_555   9_565
	O6        Fe7       O7         84.99(3)  1_555 1_555   5_665
	O6        Fe7       Zn7        0.00000(13)  1_555 1_555   5_565
	O6        Fe7       Fe7        0.00000(13)  1_555 1_555   5_565
	O6        Fe7       Zn7        Invalid   1_555 1_555   1_555
	Fe7       Zn7       Fe7        Invalid   5_565 1_555   1_555
	Zn7       Zn7       Fe7        0.000     5_565 1_555   5_565
	Zn7       Zn7       Fe7        Invalid   5_565 1_555   1_555
	O7        Zn7       Zn7        84.99(3)  5_665 1_555   5_565
	O7        Zn7       Fe7        84.99(3)  5_665 1_555   5_565
	O7        Zn7       Fe7        Invalid   5_665 1_555   1_555
	O7        Zn7       O7         119.245(10)  9_565 1_555   5_665
	O7        Zn7       Zn7        84.99(3)  9_565 1_555   5_565
	O7        Zn7       Fe7        84.99(3)  9_565 1_555   5_565
	O7        Zn7       Fe7        Invalid   9_565 1_555   1_555
	O7        Zn7       O7         119.245(10)  1_565 1_555   9_565
	O7        Zn7       O7         119.245(10)  1_565 1_555   5_665
	O7        Zn7       Zn7        84.99(3)  1_565 1_555   5_565
	O7        Zn7       Fe7        84.99(3)  1_565 1_555   5_565
	O7        Zn7       Fe7        Invalid   1_565 1_555   1_555
	O6        Zn7       O7         95.01(3)  5_565 1_555   1_565
	O6        Zn7       O7         95.01(3)  5_565 1_555   9_565
	O6        Zn7       O7         95.01(3)  5_565 1_555   5_665
	O6        Zn7       Zn7        180.00000(15)  5_565 1_555   5_565
	O6        Zn7       Fe7        180.00000(15)  5_565 1_555   5_565
	O6        Zn7       Fe7        Invalid   5_565 1_555   1_555
	O6        Zn7       O6         180.0000(3)  1_555 1_555   5_565
	O6        Zn7       O7         84.99(3)  1_555 1_555   1_565
	O6        Zn7       O7         84.99(3)  1_555 1_555   9_565
	O6        Zn7       O7         84.99(3)  1_555 1_555   5_665
	O6        Zn7       Zn7        0.00000(13)  1_555 1_555   5_565
	O6        Zn7       Fe7        0.00000(13)  1_555 1_555   5_565
	O6        Zn7       Fe7        Invalid   1_555 1_555   1_555
	Fe1       O1        Zn1        0.000     1_555 1_555   1_555
	Zn3       O1        Fe1        123.07(2)  6_665 1_555   1_555
	Zn3       O1        Zn1        123.07(2)  6_665 1_555   1_555
	Fe3       O1        Zn3        0.000     6_665 1_555   6_665
	Fe3       O1        Fe1        123.07(2)  6_665 1_555   1_555
	Fe3       O1        Zn1        123.07(2)  6_665 1_555   1_555
	Zn3       O1        Fe3        94.31(2) 10_565 1_555   6_665
	Zn3       O1        Zn3        94.31(2) 10_565 1_555   6_665
	Zn3       O1        Fe1        123.07(2) 10_565 1_555   1_555
	Zn3       O1        Zn1        123.07(2) 10_565 1_555   1_555
	Fe3       O1        Zn3        0.000    10_565 1_555  10_565
	Fe3       O1        Fe3        94.31(2) 10_565 1_555   6_665
	Fe3       O1        Zn3        94.31(2) 10_565 1_555   6_665
	Fe3       O1        Fe1        123.07(2) 10_565 1_555   1_555
	Fe3       O1        Zn1        123.07(2) 10_565 1_555   1_555
	Zn4       O1        Fe3        94.86(2)  5_565 1_555  10_565
	Zn4       O1        Zn3        94.86(2)  5_565 1_555  10_565
	Zn4       O1        Fe3        94.86(2)  5_565 1_555   6_665
	Zn4       O1        Zn3        94.86(2)  5_565 1_555   6_665
	Zn4       O1        Fe1        119.47(3)  5_565 1_555   1_555
	Zn4       O1        Zn1        119.47(3)  5_565 1_555   1_555
	Fe4       O1        Zn4        0.000     5_565 1_555   5_565
	Fe4       O1        Fe3        94.86(2)  5_565 1_555  10_565
	Fe4       O1        Zn3        94.86(2)  5_565 1_555  10_565
	Fe4       O1        Fe3        94.86(2)  5_565 1_555   6_665
	Fe4       O1        Zn3        94.86(2)  5_565 1_555   6_665
	Fe4       O1        Fe1        119.47(3)  5_565 1_555   1_555
	Fe4       O1        Zn1        119.47(3)  5_565 1_555   1_555
	O1        O1        Fe4        48.113(13)  6_565 1_555   5_565
	O1        O1        Zn4        48.113(13)  6_565 1_555   5_565
	O1        O1        Fe3        46.989(16)  6_565 1_555  10_565
	O1        O1        Zn3        46.989(16)  6_565 1_555  10_565
	O1        O1        Fe3        92.928(15)  6_565 1_555   6_665
	O1        O1        Zn3        92.928(15)  6_565 1_555   6_665
	O1        O1        Fe1        143.966(11)  6_565 1_555   1_555
	O1        O1        Zn1        143.966(11)  6_565 1_555   1_555
	O1        O1        O1         60.000000000000(3) 10_665 1_555   6_565
	O1        O1        Fe4        48.113(13) 10_665 1_555   5_565
	O1        O1        Zn4        48.113(13) 10_665 1_555   5_565
	O1        O1        Fe3        92.928(15) 10_665 1_555  10_565
	O1        O1        Zn3        92.928(15) 10_665 1_555  10_565
	O1        O1        Fe3        46.989(16) 10_665 1_555   6_665
	O1        O1        Zn3        46.989(16) 10_665 1_555   6_665
	O1        O1        Fe1        143.966(11) 10_665 1_555   1_555
	O1        O1        Zn1        143.966(11) 10_665 1_555   1_555
	O2        O1        O1         60.566(12)  5_565 1_555  10_665
	O2        O1        O1         60.566(12)  5_565 1_555   6_565
	O2        O1        Fe4        94.99(3)  5_565 1_555   5_565
	O2        O1        Zn4        94.99(3)  5_565 1_555   5_565
	O2        O1        Fe3        47.195(10)  5_565 1_555  10_565
	O2        O1        Zn3        47.195(10)  5_565 1_555  10_565
	O2        O1        Fe3        47.195(10)  5_565 1_555   6_665
	O2        O1        Zn3        47.195(10)  5_565 1_555   6_665
	O2        O1        Fe1        145.54(3)  5_565 1_555   1_555
	O2        O1        Zn1        145.54(3)  5_565 1_555   1_555
	O3        O1        O2         122.69(2) 10_565 1_555   5_565
	O3        O1        O1         90.114(15) 10_565 1_555  10_665
	O3        O1        O1         62.135(11) 10_565 1_555   6_565
	O3        O1        Fe4        42.025(16) 10_565 1_555   5_565
	O3        O1        Zn4        42.025(16) 10_565 1_555   5_565
	O3        O1        Fe3        92.341(13) 10_565 1_555  10_565
	O3        O1        Zn3        92.341(13) 10_565 1_555  10_565
	O3        O1        Fe3        136.82(3) 10_565 1_555   6_665
	O3        O1        Zn3        136.82(3) 10_565 1_555   6_665
	O3        O1        Fe1        87.13(2) 10_565 1_555   1_555
	O3        O1        Zn1        87.13(2) 10_565 1_555   1_555
	O3        O1        O3         55.99(3)  6_665 1_555  10_565
	O3        O1        O2         122.69(2)  6_665 1_555   5_565
	O3        O1        O1         62.135(11)  6_665 1_555  10_665
	O3        O1        O1         90.114(15)  6_665 1_555   6_565
	O3        O1        Fe4        42.025(16)  6_665 1_555   5_565
	O3        O1        Zn4        42.025(16)  6_665 1_555   5_565
	O3        O1        Fe3        136.82(3)  6_665 1_555  10_565
	O3        O1        Zn3        136.82(3)  6_665 1_555  10_565
	O3        O1        Fe3        92.341(13)  6_665 1_555   6_665
	O3        O1        Zn3        92.341(13)  6_665 1_555   6_665
	O3        O1        Fe1        87.13(2)  6_665 1_555   1_555
	O3        O1        Zn1        87.13(2)  6_665 1_555   1_555
	O1        O1        O3         119.466(17) 13_555 1_555   6_665
	O1        O1        O3         174.48(2) 13_555 1_555  10_565
	O1        O1        O2         61.912(15) 13_555 1_555   5_565
	O1        O1        O1         90.000000000000(3) 13_555 1_555  10_665
	O1        O1        O1         122.432(11) 13_555 1_555   6_565
	O1        O1        Fe4        137.628(9) 13_555 1_555   5_565
	O1        O1        Zn4        137.628(9) 13_555 1_555   5_565
	O1        O1        Fe3        93.17(2) 13_555 1_555  10_565
	O1        O1        Zn3        93.17(2) 13_555 1_555  10_565
	O1        O1        Fe3        43.011(16) 13_555 1_555   6_665
	O1        O1        Zn3        43.011(16) 13_555 1_555   6_665
	O1        O1        Fe1        89.534(18) 13_555 1_555   1_555
	O1        O1        Zn1        89.534(18) 13_555 1_555   1_555
	O1        O1        O1         64.86(2) 19_555 1_555  13_555
	O1        O1        O3         174.48(2) 19_555 1_555   6_665
	O1        O1        O3         119.466(17) 19_555 1_555  10_565
	O1        O1        O2         61.912(15) 19_555 1_555   5_565
	O1        O1        O1         122.432(11) 19_555 1_555  10_665
	O1        O1        O1         90.000   19_555 1_555   6_565
	O1        O1        Fe4        137.628(9) 19_555 1_555   5_565
	O1        O1        Zn4        137.628(9) 19_555 1_555   5_565
	O1        O1        Fe3        43.011(16) 19_555 1_555  10_565
	O1        O1        Zn3        43.011(16) 19_555 1_555  10_565
	O1        O1        Fe3        93.17(2) 19_555 1_555   6_665
	O1        O1        Zn3        93.17(2) 19_555 1_555   6_665
	O1        O1        Fe1        89.534(18) 19_555 1_555   1_555
	O1        O1        Zn1        89.534(18) 19_555 1_555   1_555
	O2        O1        O1         56.555(19)  2_554 1_555  19_555
	O2        O1        O1         121.37(2)  2_554 1_555  13_555
	O2        O1        O3         118.87(2)  2_554 1_555   6_665
	O2        O1        O3         62.92(2)  2_554 1_555  10_565
	O2        O1        O2         91.137(16)  2_554 1_555   5_565
	O2        O1        O1         122.303(12)  2_554 1_555  10_665
	O2        O1        O1         62.303(12)  2_554 1_555   6_565
	O2        O1        Fe4        91.907(15)  2_554 1_555   5_565
	O2        O1        Zn4        91.907(15)  2_554 1_555   5_565
	O2        O1        Fe3        43.941(13)  2_554 1_555  10_565
	O2        O1        Zn3        43.941(13)  2_554 1_555  10_565
	O2        O1        Fe3        138.18(2)  2_554 1_555   6_665
	O2        O1        Zn3        138.18(2)  2_554 1_555   6_665
	O2        O1        Fe1        87.923(13)  2_554 1_555   1_555
	O2        O1        Zn1        87.923(13)  2_554 1_555   1_555
	O2        O1        O2         175.38(2)  2_654 1_555   2_554
	O2        O1        O1         121.37(2)  2_654 1_555  19_555
	O2        O1        O1         56.555(19)  2_654 1_555  13_555
	O2        O1        O3         62.92(2)  2_654 1_555   6_665
	O2        O1        O3         118.87(2)  2_654 1_555  10_565
	O2        O1        O2         91.137(16)  2_654 1_555   5_565
	O2        O1        O1         62.303(12)  2_654 1_555  10_665
	O2        O1        O1         122.303(12)  2_654 1_555   6_565
	O2        O1        Fe4        91.907(15)  2_654 1_555   5_565
	O2        O1        Zn4        91.907(15)  2_654 1_555   5_565
	O2        O1        Fe3        138.18(2)  2_654 1_555  10_565
	O2        O1        Zn3        138.18(2)  2_654 1_555  10_565
	O2        O1        Fe3        43.941(13)  2_654 1_555   6_665
	O2        O1        Zn3        43.941(13)  2_654 1_555   6_665
	O2        O1        Fe1        87.923(13)  2_654 1_555   1_555
	O2        O1        Zn1        87.923(13)  2_654 1_555   1_555
	O1        O1        O2         57.697(12)  6_555 1_555   2_654
	O1        O1        O2         117.697(12)  6_555 1_555   2_554
	O1        O1        O1         90.000000000000(3)  6_555 1_555  19_555
	O1        O1        O1         57.568(11)  6_555 1_555  13_555
	O1        O1        O3         89.886(15)  6_555 1_555   6_665
	O1        O1        O3         117.865(11)  6_555 1_555  10_565
	O1        O1        O2         119.434(12)  6_555 1_555   5_565
	O1        O1        O1         120.000   6_555 1_555  10_665
	O1        O1        O1         180.000   6_555 1_555   6_565
	O1        O1        Fe4        131.887(13)  6_555 1_555   5_565
	O1        O1        Zn4        131.887(13)  6_555 1_555   5_565
	O1        O1        Fe3        133.011(16)  6_555 1_555  10_565
	O1        O1        Zn3        133.011(16)  6_555 1_555  10_565
	O1        O1        Fe3        87.072(15)  6_555 1_555   6_665
	O1        O1        Zn3        87.072(15)  6_555 1_555   6_665
	O1        O1        Fe1        36.034(11)  6_555 1_555   1_555
	O1        O1        Zn1        36.034(11)  6_555 1_555   1_555
	O1        O1        O1         60.000   10_555 1_555   6_555
	O1        O1        O2         117.697(12) 10_555 1_555   2_654
	O1        O1        O2         57.697(12) 10_555 1_555   2_554
	O1        O1        O1         57.568(11) 10_555 1_555  19_555
	O1        O1        O1         90.000   10_555 1_555  13_555
	O1        O1        O3         117.865(11) 10_555 1_555   6_665
	O1        O1        O3         89.886(15) 10_555 1_555  10_565
	O1        O1        O2         119.434(12) 10_555 1_555   5_565
	O1        O1        O1         180.000000000(14) 10_555 1_555  10_665
	O1        O1        O1         120.000  10_555 1_555   6_565
	O1        O1        Fe4        131.887(13) 10_555 1_555   5_565
	O1        O1        Zn4        131.887(13) 10_555 1_555   5_565
	O1        O1        Fe3        87.072(15) 10_555 1_555  10_565
	O1        O1        Zn3        87.072(15) 10_555 1_555  10_565
	O1        O1        Fe3        133.011(16) 10_555 1_555   6_665
	O1        O1        Zn3        133.011(16) 10_555 1_555   6_665
	O1        O1        Fe1        36.034(11) 10_555 1_555   1_555
	O1        O1        Zn1        36.034(11) 10_555 1_555   1_555
	O4        O1        O1         60.264(11)  1_555 1_555  10_555
	O4        O1        O1         60.264(11)  1_555 1_555   6_555
	O4        O1        O2         88.850(17)  1_555 1_555   2_654
	O4        O1        O2         88.850(17)  1_555 1_555   2_554
	O4        O1        O1         117.795(17)  1_555 1_555  19_555
	O4        O1        O1         117.795(17)  1_555 1_555  13_555
	O4        O1        O3         57.615(12)  1_555 1_555   6_665
	O4        O1        O3         57.615(12)  1_555 1_555  10_565
	O4        O1        O2         179.63(2)  1_555 1_555   5_565
	O4        O1        O1         119.736(11)  1_555 1_555  10_665
	O4        O1        O1         119.736(11)  1_555 1_555   6_565
	O4        O1        Fe4        85.38(2)  1_555 1_555   5_565
	O4        O1        Zn4        85.38(2)  1_555 1_555   5_565
	O4        O1        Fe3        132.790(11)  1_555 1_555  10_565
	O4        O1        Zn3        132.790(11)  1_555 1_555  10_565
	O4        O1        Fe3        132.790(11)  1_555 1_555   6_665
	O4        O1        Zn3        132.790(11)  1_555 1_555   6_665
	O4        O1        Fe1        34.09(2)  1_555 1_555   1_555
	O4        O1        Zn1        34.09(2)  1_555 1_555   1_555
	Zn2       O2        Fe2        0.000     1_555 1_555   1_555
	Fe3       O2        Zn2        123.896(19)  4_665 1_555   1_555
	Fe3       O2        Fe2        123.896(19)  4_665 1_555   1_555
	Zn3       O2        Fe3        0.000     4_665 1_555   4_665
	Zn3       O2        Zn2        123.896(19)  4_665 1_555   1_555
	Zn3       O2        Fe2        123.896(19)  4_665 1_555   1_555
	Fe3       O2        Zn3        91.92(3)  2_665 1_555   4_665
	Fe3       O2        Fe3        91.92(3)  2_665 1_555   4_665
	Fe3       O2        Zn2        123.896(19)  2_665 1_555   1_555
	Fe3       O2        Fe2        123.896(19)  2_665 1_555   1_555
	Zn3       O2        Fe3        0.000     2_665 1_555   2_665
	Zn3       O2        Zn3        91.92(3)  2_665 1_555   4_665
	Zn3       O2        Fe3        91.92(3)  2_665 1_555   4_665
	Zn3       O2        Zn2        123.896(19)  2_665 1_555   1_555
	Zn3       O2        Fe2        123.896(19)  2_665 1_555   1_555
	Zn3       O2        Zn3        91.92(3)  9_565 1_555   2_665
	Zn3       O2        Fe3        91.92(3)  9_565 1_555   2_665
	Zn3       O2        Zn3        91.92(3)  9_565 1_555   4_665
	Zn3       O2        Fe3        91.92(3)  9_565 1_555   4_665
	Zn3       O2        Zn2        123.896(19)  9_565 1_555   1_555
	Zn3       O2        Fe2        123.896(19)  9_565 1_555   1_555
	Fe3       O2        Zn3        0.000     9_565 1_555   9_565
	Fe3       O2        Zn3        91.92(3)  9_565 1_555   2_665
	Fe3       O2        Fe3        91.92(3)  9_565 1_555   2_665
	Fe3       O2        Zn3        91.92(3)  9_565 1_555   4_665
	Fe3       O2        Fe3        91.92(3)  9_565 1_555   4_665
	Fe3       O2        Zn2        123.896(19)  9_565 1_555   1_555
	Fe3       O2        Fe2        123.896(19)  9_565 1_555   1_555
	O1        O2        Fe3        90.68(3)  9_665 1_555   9_565
	O1        O2        Zn3        90.68(3)  9_665 1_555   9_565
	O1        O2        Zn3        45.996(14)  9_665 1_555   2_665
	O1        O2        Fe3        45.996(14)  9_665 1_555   2_665
	O1        O2        Zn3        45.996(14)  9_665 1_555   4_665
	O1        O2        Fe3        45.996(14)  9_665 1_555   4_665
	O1        O2        Zn2        145.428(15)  9_665 1_555   1_555
	O1        O2        Fe2        145.428(15)  9_665 1_555   1_555
	O1        O2        O1         58.87(2)  5_565 1_555   9_665
	O1        O2        Fe3        45.996(14)  5_565 1_555   9_565
	O1        O2        Zn3        45.996(14)  5_565 1_555   9_565
	O1        O2        Zn3        90.68(3)  5_565 1_555   2_665
	O1        O2        Fe3        90.68(3)  5_565 1_555   2_665
	O1        O2        Zn3        45.996(14)  5_565 1_555   4_665
	O1        O2        Fe3        45.996(14)  5_565 1_555   4_665
	O1        O2        Zn2        145.428(15)  5_565 1_555   1_555
	O1        O2        Fe2        145.428(15)  5_565 1_555   1_555
	O1        O2        O1         58.87(2)  7_555 1_555   5_565
	O1        O2        O1         58.87(2)  7_555 1_555   9_665
	O1        O2        Fe3        45.996(14)  7_555 1_555   9_565
	O1        O2        Zn3        45.996(14)  7_555 1_555   9_565
	O1        O2        Zn3        45.996(14)  7_555 1_555   2_665
	O1        O2        Fe3        45.996(14)  7_555 1_555   2_665
	O1        O2        Zn3        90.68(3)  7_555 1_555   4_665
	O1        O2        Fe3        90.68(3)  7_555 1_555   4_665
	O1        O2        Zn2        145.428(15)  7_555 1_555   1_555
	O1        O2        Fe2        145.428(15)  7_555 1_555   1_555
	O1        O2        O1         88.863(16)  4_565 1_555   7_555
	O1        O2        O1         61.533(19)  4_565 1_555   5_565
	O1        O2        O1         120.36(2)  4_565 1_555   9_665
	O1        O2        Fe3        42.868(10)  4_565 1_555   9_565
	O1        O2        Zn3        42.868(10)  4_565 1_555   9_565
	O1        O2        Zn3        134.72(3)  4_565 1_555   2_665
	O1        O2        Fe3        134.72(3)  4_565 1_555   2_665
	O1        O2        Zn3        92.027(14)  4_565 1_555   4_665
	O1        O2        Fe3        92.027(14)  4_565 1_555   4_665
	O1        O2        Zn2        89.794(18)  4_565 1_555   1_555
	O1        O2        Fe2        89.794(18)  4_565 1_555   1_555
	O1        O2        O1         119.9987(3) 14_555 1_555   4_565
	O1        O2        O1         61.533(19) 14_555 1_555   7_555
	O1        O2        O1         120.36(2) 14_555 1_555   5_565
	O1        O2        O1         88.863(16) 14_555 1_555   9_665
	O1        O2        Fe3        92.027(14) 14_555 1_555   9_565
	O1        O2        Zn3        92.027(14) 14_555 1_555   9_565
	O1        O2        Zn3        42.868(10) 14_555 1_555   2_665
	O1        O2        Fe3        42.868(10) 14_555 1_555   2_665
	O1        O2        Zn3        134.72(3) 14_555 1_555   4_665
	O1        O2        Fe3        134.72(3) 14_555 1_555   4_665
	O1        O2        Zn2        89.794(18) 14_555 1_555   1_555
	O1        O2        Fe2        89.794(18) 14_555 1_555   1_555
	O1        O2        O1         55.39(2)  4_665 1_555  14_555
	O1        O2        O1         175.38(2)  4_665 1_555   4_565
	O1        O2        O1         88.863(16)  4_665 1_555   7_555
	O1        O2        O1         120.36(2)  4_665 1_555   5_565
	O1        O2        O1         61.533(19)  4_665 1_555   9_665
	O1        O2        Fe3        134.72(3)  4_665 1_555   9_565
	O1        O2        Zn3        134.72(3)  4_665 1_555   9_565
	O1        O2        Zn3        42.868(10)  4_665 1_555   2_665
	O1        O2        Fe3        42.868(10)  4_665 1_555   2_665
	O1        O2        Zn3        92.027(14)  4_665 1_555   4_665
	O1        O2        Fe3        92.027(14)  4_665 1_555   4_665
	O1        O2        Zn2        89.794(18)  4_665 1_555   1_555
	O1        O2        Fe2        89.794(18)  4_665 1_555   1_555
	O1        O2        O1         119.9987(3) 14_565 1_555   4_665
	O1        O2        O1         175.38(2) 14_565 1_555  14_555
	O1        O2        O1         64.61(2) 14_565 1_555   4_565
	O1        O2        O1         120.36(2) 14_565 1_555   7_555
	O1        O2        O1         61.533(19) 14_565 1_555   5_565
	O1        O2        O1         88.863(16) 14_565 1_555   9_665
	O1        O2        Fe3        92.027(14) 14_565 1_555   9_565
	O1        O2        Zn3        92.027(14) 14_565 1_555   9_565
	O1        O2        Zn3        134.72(3) 14_565 1_555   2_665
	O1        O2        Fe3        134.72(3) 14_565 1_555   2_665
	O1        O2        Zn3        42.868(10) 14_565 1_555   4_665
	O1        O2        Fe3        42.868(10) 14_565 1_555   4_665
	O1        O2        Zn2        89.794(18) 14_565 1_555   1_555
	O1        O2        Fe2        89.794(18) 14_565 1_555   1_555
	O1        O2        O1         55.39(2)  2_665 1_555  14_565
	O1        O2        O1         64.61(2)  2_665 1_555   4_665
	O1        O2        O1         119.9987(2)  2_665 1_555  14_555
	O1        O2        O1         119.9987(3)  2_665 1_555   4_565
	O1        O2        O1         120.36(2)  2_665 1_555   7_555
	O1        O2        O1         88.863(16)  2_665 1_555   5_565
	O1        O2        O1         61.533(19)  2_665 1_555   9_665
	O1        O2        Fe3        134.72(3)  2_665 1_555   9_565
	O1        O2        Zn3        134.72(3)  2_665 1_555   9_565
	O1        O2        Zn3        92.027(14)  2_665 1_555   2_665
	O1        O2        Fe3        92.027(14)  2_665 1_555   2_665
	O1        O2        Zn3        42.868(10)  2_665 1_555   4_665
	O1        O2        Fe3        42.868(10)  2_665 1_555   4_665
	O1        O2        Zn2        89.794(18)  2_665 1_555   1_555
	O1        O2        Fe2        89.794(18)  2_665 1_555   1_555
	O1        O2        O1         175.38(2)  2_555 1_555   2_665
	O1        O2        O1         119.9987(2)  2_555 1_555  14_565
	O1        O2        O1         119.9987(3)  2_555 1_555   4_665
	O1        O2        O1         64.61(2)  2_555 1_555  14_555
	O1        O2        O1         55.39(2)  2_555 1_555   4_565
	O1        O2        O1         61.533(19)  2_555 1_555   7_555
	O1        O2        O1         88.863(16)  2_555 1_555   5_565
	O1        O2        O1         120.36(2)  2_555 1_555   9_665
	O1        O2        Fe3        42.868(10)  2_555 1_555   9_565
	O1        O2        Zn3        42.868(10)  2_555 1_555   9_565
	O1        O2        Zn3        92.027(14)  2_555 1_555   2_665
	O1        O2        Fe3        92.027(14)  2_555 1_555   2_665
	O1        O2        Zn3        134.72(3)  2_555 1_555   4_665
	O1        O2        Fe3        134.72(3)  2_555 1_555   4_665
	O1        O2        Zn2        89.794(18)  2_555 1_555   1_555
	O1        O2        Fe2        89.794(18)  2_555 1_555   1_555
	O3        O2        O1         58.276(15) 14_565 1_555   2_555
	O3        O2        O1         119.75(3) 14_565 1_555   2_665
	O3        O2        O1         91.193(17) 14_565 1_555  14_565
	O3        O2        O1         119.75(3) 14_565 1_555   4_665
	O3        O2        O1         91.193(17) 14_565 1_555  14_555
	O3        O2        O1         58.276(15) 14_565 1_555   4_565
	O3        O2        O1         119.796(13) 14_565 1_555   7_555
	O3        O2        O1         119.796(13) 14_565 1_555   5_565
	O3        O2        O1         178.37(2) 14_565 1_555   9_665
	O3        O2        Fe3        87.697(15) 14_565 1_555   9_565
	O3        O2        Zn3        87.697(15) 14_565 1_555   9_565
	O3        O2        Zn3        134.039(14) 14_565 1_555   2_665
	O3        O2        Fe3        134.039(14) 14_565 1_555   2_665
	O3        O2        Zn3        134.039(14) 14_565 1_555   4_665
	O3        O2        Fe3        134.039(14) 14_565 1_555   4_665
	O3        O2        Zn2        36.199(15) 14_565 1_555   1_555
	O3        O2        Fe2        36.199(15) 14_565 1_555   1_555
	O3        O2        O3         61.52(2)  2_665 1_555  14_565
	O3        O2        O1         91.193(17)  2_665 1_555   2_555
	O3        O2        O1         91.193(17)  2_665 1_555   2_665
	O3        O2        O1         119.75(3)  2_665 1_555  14_565
	O3        O2        O1         58.276(15)  2_665 1_555   4_665
	O3        O2        O1         58.276(15)  2_665 1_555  14_555
	O3        O2        O1         119.75(3)  2_665 1_555   4_565
	O3        O2        O1         119.796(13)  2_665 1_555   7_555
	O3        O2        O1         178.37(2)  2_665 1_555   5_565
	O3        O2        O1         119.796(13)  2_665 1_555   9_665
	O3        O2        Fe3        134.039(14)  2_665 1_555   9_565
	O3        O2        Zn3        134.039(14)  2_665 1_555   9_565
	O3        O2        Zn3        87.697(15)  2_665 1_555   2_665
	O3        O2        Fe3        87.697(15)  2_665 1_555   2_665
	O3        O2        Zn3        134.039(14)  2_665 1_555   4_665
	O3        O2        Fe3        134.039(14)  2_665 1_555   4_665
	O3        O2        Zn2        36.199(15)  2_665 1_555   1_555
	O3        O2        Fe2        36.199(15)  2_665 1_555   1_555
	O3        O2        O3         61.52(2)  4_665 1_555   2_665
	O3        O2        O3         61.52(2)  4_665 1_555  14_565
	O3        O2        O1         119.75(3)  4_665 1_555   2_555
	O3        O2        O1         58.276(15)  4_665 1_555   2_665
	O3        O2        O1         58.276(15)  4_665 1_555  14_565
	O3        O2        O1         91.193(17)  4_665 1_555   4_665
	O3        O2        O1         119.75(3)  4_665 1_555  14_555
	O3        O2        O1         91.193(17)  4_665 1_555   4_565
	O3        O2        O1         178.37(2)  4_665 1_555   7_555
	O3        O2        O1         119.796(13)  4_665 1_555   5_565
	O3        O2        O1         119.796(13)  4_665 1_555   9_665
	O3        O2        Fe3        134.039(14)  4_665 1_555   9_565
	O3        O2        Zn3        134.039(14)  4_665 1_555   9_565
	O3        O2        Zn3        134.039(14)  4_665 1_555   2_665
	O3        O2        Fe3        134.039(14)  4_665 1_555   2_665
	O3        O2        Zn3        87.697(15)  4_665 1_555   4_665
	O3        O2        Fe3        87.697(15)  4_665 1_555   4_665
	O3        O2        Zn2        36.199(15)  4_665 1_555   1_555
	O3        O2        Fe2        36.199(15)  4_665 1_555   1_555
	Fe2       O3        Zn2        0.000     2_654 1_555   2_654
	Fe4       O3        Fe2        127.24(3)  5_555 1_555   2_654
	Fe4       O3        Zn2        127.24(3)  5_555 1_555   2_654
	Zn4       O3        Fe4        0.000     5_555 1_555   5_555
	Zn4       O3        Fe2        127.24(3)  5_555 1_555   2_654
	Zn4       O3        Zn2        127.24(3)  5_555 1_555   2_654
	Zn5       O3        Zn4        95.42(3)  6_555 1_555   5_555
	Zn5       O3        Fe4        95.42(3)  6_555 1_555   5_555
	Zn5       O3        Fe2        120.30(2)  6_555 1_555   2_654
	Zn5       O3        Zn2        120.30(2)  6_555 1_555   2_654
	Fe5       O3        Zn5        0.000     6_555 1_555   6_555
	Fe5       O3        Zn4        95.42(3)  6_555 1_555   5_555
	Fe5       O3        Fe4        95.42(3)  6_555 1_555   5_555
	Fe5       O3        Fe2        120.30(2)  6_555 1_555   2_654
	Fe5       O3        Zn2        120.30(2)  6_555 1_555   2_654
	Fe5       O3        Fe5        89.24(2) 10_655 1_555   6_555
	Fe5       O3        Zn5        89.24(2) 10_655 1_555   6_555
	Fe5       O3        Zn4        95.42(3) 10_655 1_555   5_555
	Fe5       O3        Fe4        95.42(3) 10_655 1_555   5_555
	Fe5       O3        Fe2        120.30(2) 10_655 1_555   2_654
	Fe5       O3        Zn2        120.30(2) 10_655 1_555   2_654
	Zn5       O3        Fe5        0.000    10_655 1_555  10_655
	Zn5       O3        Fe5        89.24(2) 10_655 1_555   6_555
	Zn5       O3        Zn5        89.24(2) 10_655 1_555   6_555
	Zn5       O3        Zn4        95.42(3) 10_655 1_555   5_555
	Zn5       O3        Fe4        95.42(3) 10_655 1_555   5_555
	Zn5       O3        Fe2        120.30(2) 10_655 1_555   2_654
	Zn5       O3        Zn2        120.30(2) 10_655 1_555   2_654
	O3        O3        Zn5        49.825(17)  6_655 1_555  10_655
	O3        O3        Fe5        49.825(17)  6_655 1_555  10_655
	O3        O3        Fe5        93.283(18)  6_655 1_555   6_555
	O3        O3        Zn5        93.283(18)  6_655 1_555   6_555
	O3        O3        Zn4        45.595(14)  6_655 1_555   5_555
	O3        O3        Fe4        45.595(14)  6_655 1_555   5_555
	O3        O3        Fe2        146.065(9)  6_655 1_555   2_654
	O3        O3        Zn2        146.065(9)  6_655 1_555   2_654
	O3        O3        O3         60.0000000000000(17) 10_555 1_555   6_655
	O3        O3        Zn5        93.283(18) 10_555 1_555  10_655
	O3        O3        Fe5        93.283(18) 10_555 1_555  10_655
	O3        O3        Fe5        49.825(17) 10_555 1_555   6_555
	O3        O3        Zn5        49.825(17) 10_555 1_555   6_555
	O3        O3        Zn4        45.595(14) 10_555 1_555   5_555
	O3        O3        Fe4        45.595(14) 10_555 1_555   5_555
	O3        O3        Fe2        146.065(9) 10_555 1_555   2_654
	O3        O3        Zn2        146.065(9) 10_555 1_555   2_654
	O6        O3        O3         60.463(13)  5_555 1_555  10_555
	O6        O3        O3         60.463(13)  5_555 1_555   6_655
	O6        O3        Zn5        44.960(13)  5_555 1_555  10_655
	O6        O3        Fe5        44.960(13)  5_555 1_555  10_655
	O6        O3        Fe5        44.960(13)  5_555 1_555   6_555
	O6        O3        Zn5        44.960(13)  5_555 1_555   6_555
	O6        O3        Zn4        91.40(3)  5_555 1_555   5_555
	O6        O3        Fe4        91.40(3)  5_555 1_555   5_555
	O6        O3        Fe2        141.36(3)  5_555 1_555   2_654
	O6        O3        Zn2        141.36(3)  5_555 1_555   2_654
	O5        O3        O6         62.325(13) 10_665 1_555   5_555
	O5        O3        O3         91.247(16) 10_665 1_555  10_555
	O5        O3        O3         122.782(13) 10_665 1_555   6_655
	O5        O3        Zn5        88.916(18) 10_665 1_555  10_655
	O5        O3        Fe5        88.916(18) 10_665 1_555  10_655
	O5        O3        Fe5        41.500(14) 10_665 1_555   6_555
	O5        O3        Zn5        41.500(14) 10_665 1_555   6_555
	O5        O3        Zn4        136.74(2) 10_665 1_555   5_555
	O5        O3        Fe4        136.74(2) 10_665 1_555   5_555
	O5        O3        Fe2        85.12(2) 10_665 1_555   2_654
	O5        O3        Zn2        85.12(2) 10_665 1_555   2_654
	O5        O3        O5         62.62(3)  6_665 1_555  10_665
	O5        O3        O6         62.325(13)  6_665 1_555   5_555
	O5        O3        O3         122.782(13)  6_665 1_555  10_555
	O5        O3        O3         91.247(16)  6_665 1_555   6_655
	O5        O3        Zn5        41.500(14)  6_665 1_555  10_655
	O5        O3        Fe5        41.500(14)  6_665 1_555  10_655
	O5        O3        Fe5        88.916(18)  6_665 1_555   6_555
	O5        O3        Zn5        88.916(18)  6_665 1_555   6_555
	O5        O3        Zn4        136.74(2)  6_665 1_555   5_555
	O5        O3        Fe4        136.74(2)  6_665 1_555   5_555
	O5        O3        Fe2        85.12(2)  6_665 1_555   2_654
	O5        O3        Zn2        85.12(2)  6_665 1_555   2_654
	O1        O3        O5         120.673(15) 10_655 1_555   6_665
	O1        O3        O5         174.83(2) 10_655 1_555  10_665
	O1        O3        O6         122.45(2) 10_655 1_555   5_555
	O1        O3        O3         89.886(15) 10_655 1_555  10_555
	O1        O3        O3         62.006(13) 10_655 1_555   6_655
	O1        O3        Zn5        96.061(15) 10_655 1_555  10_655
	O1        O3        Fe5        96.061(15) 10_655 1_555  10_655
	O1        O3        Fe5        139.66(3) 10_655 1_555   6_555
	O1        O3        Zn5        139.66(3) 10_655 1_555   6_555
	O1        O3        Zn4        44.316(15) 10_655 1_555   5_555
	O1        O3        Fe4        44.316(15) 10_655 1_555   5_555
	O1        O3        Fe2        91.12(2) 10_655 1_555   2_654
	O1        O3        Zn2        91.12(2) 10_655 1_555   2_654
	O1        O3        O1         55.73(2)  6_555 1_555  10_655
	O1        O3        O5         174.83(2)  6_555 1_555   6_665
	O1        O3        O5         120.673(15)  6_555 1_555  10_665
	O1        O3        O6         122.45(2)  6_555 1_555   5_555
	O1        O3        O3         62.006(13)  6_555 1_555  10_555
	O1        O3        O3         89.886(15)  6_555 1_555   6_655
	O1        O3        Zn5        139.66(3)  6_555 1_555  10_655
	O1        O3        Fe5        139.66(3)  6_555 1_555  10_655
	O1        O3        Fe5        96.061(15)  6_555 1_555   6_555
	O1        O3        Zn5        96.061(15)  6_555 1_555   6_555
	O1        O3        Zn4        44.316(15)  6_555 1_555   5_555
	O1        O3        Fe4        44.316(15)  6_555 1_555   5_555
	O1        O3        Fe2        91.12(2)  6_555 1_555   2_654
	O1        O3        Zn2        91.12(2)  6_555 1_555   2_654
	O4        O3        O1         121.07(2)  1_655 1_555   6_555
	O4        O3        O1         65.36(2)  1_655 1_555  10_655
	O4        O3        O5         55.39(2)  1_655 1_555   6_665
	O4        O3        O5         118.00(2)  1_655 1_555  10_665
	O4        O3        O6         89.034(17)  1_655 1_555   5_555
	O4        O3        O3         122.133(13)  1_655 1_555  10_555
	O4        O3        O3         62.206(13)  1_655 1_555   6_655
	O4        O3        Zn5        44.151(16)  1_655 1_555  10_655
	O4        O3        Fe5        44.151(16)  1_655 1_555  10_655
	O4        O3        Fe5        133.22(3)  1_655 1_555   6_555
	O4        O3        Zn5        133.22(3)  1_655 1_555   6_555
	O4        O3        Zn4        93.332(16)  1_655 1_555   5_555
	O4        O3        Fe4        93.332(16)  1_655 1_555   5_555
	O4        O3        Fe2        88.689(14)  1_655 1_555   2_654
	O4        O3        Zn2        88.689(14)  1_655 1_555   2_654
	O4        O3        O4         173.10(3)  1_555 1_555   1_655
	O4        O3        O1         65.36(2)  1_555 1_555   6_555
	O4        O3        O1         121.07(2)  1_555 1_555  10_655
	O4        O3        O5         118.00(2)  1_555 1_555   6_665
	O4        O3        O5         55.39(2)  1_555 1_555  10_665
	O4        O3        O6         89.034(17)  1_555 1_555   5_555
	O4        O3        O3         62.206(13)  1_555 1_555  10_555
	O4        O3        O3         122.133(13)  1_555 1_555   6_655
	O4        O3        Zn5        133.22(3)  1_555 1_555  10_655
	O4        O3        Fe5        133.22(3)  1_555 1_555  10_655
	O4        O3        Fe5        44.151(16)  1_555 1_555   6_555
	O4        O3        Zn5        44.151(16)  1_555 1_555   6_555
	O4        O3        Zn4        93.332(16)  1_555 1_555   5_555
	O4        O3        Fe4        93.332(16)  1_555 1_555   5_555
	O4        O3        Fe2        88.689(14)  1_555 1_555   2_654
	O4        O3        Zn2        88.689(14)  1_555 1_555   2_654
	O2        O3        O4         90.879(18)  2_654 1_555   1_555
	O2        O3        O4         90.879(18)  2_654 1_555   1_655
	O2        O3        O1         58.800(12)  2_654 1_555   6_555
	O2        O3        O1         58.800(12)  2_654 1_555  10_655
	O2        O3        O5         116.46(2)  2_654 1_555   6_665
	O2        O3        O5         116.46(2)  2_654 1_555  10_665
	O2        O3        O6         178.50(3)  2_654 1_555   5_555
	O2        O3        O3         120.762(12)  2_654 1_555  10_555
	O2        O3        O3         120.762(12)  2_654 1_555   6_655
	O2        O3        Zn5        134.856(14)  2_654 1_555  10_655
	O2        O3        Fe5        134.856(14)  2_654 1_555  10_655
	O2        O3        Fe5        134.856(14)  2_654 1_555   6_555
	O2        O3        Zn5        134.856(14)  2_654 1_555   6_555
	O2        O3        Zn4        90.10(2)  2_654 1_555   5_555
	O2        O3        Fe4        90.10(2)  2_654 1_555   5_555
	O2        O3        Fe2        37.141(19)  2_654 1_555   2_654
	O2        O3        Zn2        37.141(19)  2_654 1_555   2_654
	O3        O3        O2         59.238(12)  6_665 1_555   2_654
	O3        O3        O4         57.867(13)  6_665 1_555   1_555
	O3        O3        O4         117.794(13)  6_665 1_555   1_655
	O3        O3        O1         90.114(15)  6_665 1_555   6_555
	O3        O3        O1         117.994(13)  6_665 1_555  10_655
	O3        O3        O5         88.753(16)  6_665 1_555   6_665
	O3        O3        O5         57.218(13)  6_665 1_555  10_665
	O3        O3        O6         119.537(13)  6_665 1_555   5_555
	O3        O3        O3         120.000   6_665 1_555  10_555
	O3        O3        O3         180.000000000(14)  6_665 1_555   6_655
	O3        O3        Zn5        130.175(17)  6_665 1_555  10_655
	O3        O3        Fe5        130.175(17)  6_665 1_555  10_655
	O3        O3        Fe5        86.717(18)  6_665 1_555   6_555
	O3        O3        Zn5        86.717(18)  6_665 1_555   6_555
	O3        O3        Zn4        134.405(14)  6_665 1_555   5_555
	O3        O3        Fe4        134.405(14)  6_665 1_555   5_555
	O3        O3        Fe2        33.935(9)  6_665 1_555   2_654
	O3        O3        Zn2        33.935(9)  6_665 1_555   2_654
	O3        O3        O3         60.000   10_665 1_555   6_665
	O3        O3        O2         59.238(12) 10_665 1_555   2_654
	O3        O3        O4         117.794(13) 10_665 1_555   1_555
	O3        O3        O4         57.867(13) 10_665 1_555   1_655
	O3        O3        O1         117.994(13) 10_665 1_555   6_555
	O3        O3        O1         90.114(15) 10_665 1_555  10_655
	O3        O3        O5         57.218(13) 10_665 1_555   6_665
	O3        O3        O5         88.753(16) 10_665 1_555  10_665
	O3        O3        O6         119.537(13) 10_665 1_555   5_555
	O3        O3        O3         180.0000(3) 10_665 1_555  10_555
	O3        O3        O3         120.000000000000(7) 10_665 1_555   6_655
	O3        O3        Zn5        86.717(18) 10_665 1_555  10_655
	O3        O3        Fe5        86.717(18) 10_665 1_555  10_655
	O3        O3        Fe5        130.175(17) 10_665 1_555   6_555
	O3        O3        Zn5        130.175(17) 10_665 1_555   6_555
	O3        O3        Zn4        134.405(14) 10_665 1_555   5_555
	O3        O3        Fe4        134.405(14) 10_665 1_555   5_555
	O3        O3        Fe2        33.935(9) 10_665 1_555   2_654
	O3        O3        Zn2        33.935(9) 10_665 1_555   2_654
	Fe1       O4        Zn1        0.000     1_555 1_555   1_555
	Zn5       O4        Fe1        125.60(2) 10_555 1_555   1_555
	Zn5       O4        Zn1        125.60(2) 10_555 1_555   1_555
	Fe5       O4        Zn5        0.000    10_555 1_555  10_555
	Fe5       O4        Fe1        125.60(2) 10_555 1_555   1_555
	Fe5       O4        Zn1        125.60(2) 10_555 1_555   1_555
	Fe5       O4        Fe5        89.52(3)  6_555 1_555  10_555
	Fe5       O4        Zn5        89.52(3)  6_555 1_555  10_555
	Fe5       O4        Fe1        125.60(2)  6_555 1_555   1_555
	Fe5       O4        Zn1        125.60(2)  6_555 1_555   1_555
	Zn5       O4        Fe5        0.000     6_555 1_555   6_555
	Zn5       O4        Fe5        89.52(3)  6_555 1_555  10_555
	Zn5       O4        Zn5        89.52(3)  6_555 1_555  10_555
	Zn5       O4        Fe1        125.60(2)  6_555 1_555   1_555
	Zn5       O4        Zn1        125.60(2)  6_555 1_555   1_555
	Zn5       O4        Zn5        89.52(3)  1_555 1_555   6_555
	Zn5       O4        Fe5        89.52(3)  1_555 1_555   6_555
	Zn5       O4        Fe5        89.52(3)  1_555 1_555  10_555
	Zn5       O4        Zn5        89.52(3)  1_555 1_555  10_555
	Zn5       O4        Fe1        125.60(2)  1_555 1_555   1_555
	Zn5       O4        Zn1        125.60(2)  1_555 1_555   1_555
	Fe5       O4        Zn5        0.000     1_555 1_555   1_555
	Fe5       O4        Zn5        89.52(3)  1_555 1_555   6_555
	Fe5       O4        Fe5        89.52(3)  1_555 1_555   6_555
	Fe5       O4        Fe5        89.52(3)  1_555 1_555  10_555
	Fe5       O4        Zn5        89.52(3)  1_555 1_555  10_555
	Fe5       O4        Fe1        125.60(2)  1_555 1_555   1_555
	Fe5       O4        Zn1        125.60(2)  1_555 1_555   1_555
	O5        O4        Fe5        92.07(3)  1_445 1_555   1_555
	O5        O4        Zn5        92.07(3)  1_445 1_555   1_555
	O5        O4        Zn5        44.828(14)  1_445 1_555   6_555
	O5        O4        Fe5        44.828(14)  1_445 1_555   6_555
	O5        O4        Fe5        44.828(14)  1_445 1_555  10_555
	O5        O4        Zn5        44.828(14)  1_445 1_555  10_555
	O5        O4        Fe1        142.330(17)  1_445 1_555   1_555
	O5        O4        Zn1        142.330(17)  1_445 1_555   1_555
	O5        O4        O5         63.91(3)  6_565 1_555   1_445
	O5        O4        Fe5        44.828(14)  6_565 1_555   1_555
	O5        O4        Zn5        44.828(14)  6_565 1_555   1_555
	O5        O4        Zn5        92.07(3)  6_565 1_555   6_555
	O5        O4        Fe5        92.07(3)  6_565 1_555   6_555
	O5        O4        Fe5        44.828(14)  6_565 1_555  10_555
	O5        O4        Zn5        44.828(14)  6_565 1_555  10_555
	O5        O4        Fe1        142.330(17)  6_565 1_555   1_555
	O5        O4        Zn1        142.330(17)  6_565 1_555   1_555
	O5        O4        O5         63.91(3) 10_665 1_555   6_565
	O5        O4        O5         63.91(3) 10_665 1_555   1_445
	O5        O4        Fe5        44.828(14) 10_665 1_555   1_555
	O5        O4        Zn5        44.828(14) 10_665 1_555   1_555
	O5        O4        Zn5        44.828(14) 10_665 1_555   6_555
	O5        O4        Fe5        44.828(14) 10_665 1_555   6_555
	O5        O4        Fe5        92.07(3) 10_665 1_555  10_555
	O5        O4        Zn5        92.07(3) 10_665 1_555  10_555
	O5        O4        Fe1        142.330(17) 10_665 1_555   1_555
	O5        O4        Zn1        142.330(17) 10_665 1_555   1_555
	O3        O4        O5         61.333(15)  1_555 1_555  10_665
	O3        O4        O5         125.23(3)  1_555 1_555   6_565
	O3        O4        O5         90.793(17)  1_555 1_555   1_445
	O3        O4        Fe5        93.325(15)  1_555 1_555   1_555
	O3        O4        Zn5        93.325(15)  1_555 1_555   1_555
	O3        O4        Zn5        46.284(12)  1_555 1_555   6_555
	O3        O4        Fe5        46.284(12)  1_555 1_555   6_555
	O3        O4        Fe5        135.62(3)  1_555 1_555  10_555
	O3        O4        Zn5        135.62(3)  1_555 1_555  10_555
	O3        O4        Fe1        87.322(19)  1_555 1_555   1_555
	O3        O4        Zn1        87.322(19)  1_555 1_555   1_555
	O3        O4        O3         119.784(3) 10_565 1_555   1_555
	O3        O4        O5         90.793(17) 10_565 1_555  10_665
	O3        O4        O5         61.333(15) 10_565 1_555   6_565
	O3        O4        O5         125.23(3) 10_565 1_555   1_445
	O3        O4        Fe5        46.284(12) 10_565 1_555   1_555
	O3        O4        Zn5        46.284(12) 10_565 1_555   1_555
	O3        O4        Zn5        135.62(3) 10_565 1_555   6_555
	O3        O4        Fe5        135.62(3) 10_565 1_555   6_555
	O3        O4        Fe5        93.325(15) 10_565 1_555  10_555
	O3        O4        Zn5        93.325(15) 10_565 1_555  10_555
	O3        O4        Fe1        87.322(19) 10_565 1_555   1_555
	O3        O4        Zn1        87.322(19) 10_565 1_555   1_555
	O3        O4        O3         173.10(3) 10_555 1_555  10_565
	O3        O4        O3         55.59(3) 10_555 1_555   1_555
	O3        O4        O5         90.793(17) 10_555 1_555  10_665
	O3        O4        O5         125.23(3) 10_555 1_555   6_565
	O3        O4        O5         61.333(15) 10_555 1_555   1_445
	O3        O4        Fe5        135.62(3) 10_555 1_555   1_555
	O3        O4        Zn5        135.62(3) 10_555 1_555   1_555
	O3        O4        Zn5        46.284(12) 10_555 1_555   6_555
	O3        O4        Fe5        46.284(12) 10_555 1_555   6_555
	O3        O4        Fe5        93.325(15) 10_555 1_555  10_555
	O3        O4        Zn5        93.325(15) 10_555 1_555  10_555
	O3        O4        Fe1        87.322(19) 10_555 1_555   1_555
	O3        O4        Zn1        87.322(19) 10_555 1_555   1_555
	O3        O4        O3         119.784(3)  1_455 1_555  10_555
	O3        O4        O3         64.27(3)  1_455 1_555  10_565
	O3        O4        O3         173.10(3)  1_455 1_555   1_555
	O3        O4        O5         125.23(3)  1_455 1_555  10_665
	O3        O4        O5         61.333(15)  1_455 1_555   6_565
	O3        O4        O5         90.793(17)  1_455 1_555   1_445
	O3        O4        Fe5        93.325(15)  1_455 1_555   1_555
	O3        O4        Zn5        93.325(15)  1_455 1_555   1_555
	O3        O4        Zn5        135.62(3)  1_455 1_555   6_555
	O3        O4        Fe5        135.62(3)  1_455 1_555   6_555
	O3        O4        Fe5        46.284(12)  1_455 1_555  10_555
	O3        O4        Zn5        46.284(12)  1_455 1_555  10_555
	O3        O4        Fe1        87.322(19)  1_455 1_555   1_555
	O3        O4        Zn1        87.322(19)  1_455 1_555   1_555
	O3        O4        O3         119.784(3)  6_665 1_555   1_455
	O3        O4        O3         119.784(3)  6_665 1_555  10_555
	O3        O4        O3         55.59(3)  6_665 1_555  10_565
	O3        O4        O3         64.27(3)  6_665 1_555   1_555
	O3        O4        O5         61.333(15)  6_665 1_555  10_665
	O3        O4        O5         90.793(17)  6_665 1_555   6_565
	O3        O4        O5         125.23(3)  6_665 1_555   1_445
	O3        O4        Fe5        46.284(12)  6_665 1_555   1_555
	O3        O4        Zn5        46.284(12)  6_665 1_555   1_555
	O3        O4        Zn5        93.325(15)  6_665 1_555   6_555
	O3        O4        Fe5        93.325(15)  6_665 1_555   6_555
	O3        O4        Fe5        135.62(3)  6_665 1_555  10_555
	O3        O4        Zn5        135.62(3)  6_665 1_555  10_555
	O3        O4        Fe1        87.322(19)  6_665 1_555   1_555
	O3        O4        Zn1        87.322(19)  6_665 1_555   1_555
	O3        O4        O3         173.10(3)  6_555 1_555   6_665
	O3        O4        O3         55.59(3)  6_555 1_555   1_455
	O3        O4        O3         64.27(3)  6_555 1_555  10_555
	O3        O4        O3         119.784(3)  6_555 1_555  10_565
	O3        O4        O3         119.784(3)  6_555 1_555   1_555
	O3        O4        O5         125.23(3)  6_555 1_555  10_665
	O3        O4        O5         90.793(17)  6_555 1_555   6_565
	O3        O4        O5         61.333(15)  6_555 1_555   1_445
	O3        O4        Fe5        135.62(3)  6_555 1_555   1_555
	O3        O4        Zn5        135.62(3)  6_555 1_555   1_555
	O3        O4        Zn5        93.325(15)  6_555 1_555   6_555
	O3        O4        Fe5        93.325(15)  6_555 1_555   6_555
	O3        O4        Fe5        46.284(12)  6_555 1_555  10_555
	O3        O4        Zn5        46.284(12)  6_555 1_555  10_555
	O3        O4        Fe1        87.322(19)  6_555 1_555   1_555
	O3        O4        Zn1        87.322(19)  6_555 1_555   1_555
	O1        O4        O3         116.48(3)  1_555 1_555   6_555
	O1        O4        O3         57.026(15)  1_555 1_555   6_665
	O1        O4        O3         89.048(18)  1_555 1_555   1_455
	O1        O4        O3         116.48(3)  1_555 1_555  10_555
	O1        O4        O3         57.026(15)  1_555 1_555  10_565
	O1        O4        O3         89.048(18)  1_555 1_555   1_555
	O1        O4        O5         118.285(13)  1_555 1_555  10_665
	O1        O4        O5         118.285(13)  1_555 1_555   6_565
	O1        O4        O5         177.27(3)  1_555 1_555   1_445
	O1        O4        Fe5        90.660(16)  1_555 1_555   1_555
	O1        O4        Zn5        90.660(16)  1_555 1_555   1_555
	O1        O4        Zn5        135.238(15)  1_555 1_555   6_555
	O1        O4        Fe5        135.238(15)  1_555 1_555   6_555
	O1        O4        Fe5        135.238(15)  1_555 1_555  10_555
	O1        O4        Zn5        135.238(15)  1_555 1_555  10_555
	O1        O4        Fe1        34.941(13)  1_555 1_555   1_555
	O1        O4        Zn1        34.941(13)  1_555 1_555   1_555
	O1        O4        O1         59.47(2)  6_555 1_555   1_555
	O1        O4        O3         89.048(18)  6_555 1_555   6_555
	O1        O4        O3         89.048(18)  6_555 1_555   6_665
	O1        O4        O3         116.48(3)  6_555 1_555   1_455
	O1        O4        O3         57.026(15)  6_555 1_555  10_555
	O1        O4        O3         116.48(3)  6_555 1_555  10_565
	O1        O4        O3         57.026(15)  6_555 1_555   1_555
	O1        O4        O5         118.285(13)  6_555 1_555  10_665
	O1        O4        O5         177.27(3)  6_555 1_555   6_565
	O1        O4        O5         118.285(13)  6_555 1_555   1_445
	O1        O4        Fe5        135.238(15)  6_555 1_555   1_555
	O1        O4        Zn5        135.238(15)  6_555 1_555   1_555
	O1        O4        Zn5        90.660(16)  6_555 1_555   6_555
	O1        O4        Fe5        90.660(16)  6_555 1_555   6_555
	O1        O4        Fe5        135.238(15)  6_555 1_555  10_555
	O1        O4        Zn5        135.238(15)  6_555 1_555  10_555
	O1        O4        Fe1        34.941(13)  6_555 1_555   1_555
	O1        O4        Zn1        34.941(13)  6_555 1_555   1_555
	O1        O4        O1         59.47(2) 10_555 1_555   6_555
	O1        O4        O1         59.47(2) 10_555 1_555   1_555
	O1        O4        O3         57.026(15) 10_555 1_555   6_555
	O1        O4        O3         116.48(3) 10_555 1_555   6_665
	O1        O4        O3         57.026(15) 10_555 1_555   1_455
	O1        O4        O3         89.048(18) 10_555 1_555  10_555
	O1        O4        O3         89.048(18) 10_555 1_555  10_565
	O1        O4        O3         116.48(3) 10_555 1_555   1_555
	O1        O4        O5         177.27(3) 10_555 1_555  10_665
	O1        O4        O5         118.285(13) 10_555 1_555   6_565
	O1        O4        O5         118.285(13) 10_555 1_555   1_445
	O1        O4        Fe5        135.238(15) 10_555 1_555   1_555
	O1        O4        Zn5        135.238(15) 10_555 1_555   1_555
	O1        O4        Zn5        135.238(15) 10_555 1_555   6_555
	O1        O4        Fe5        135.238(15) 10_555 1_555   6_555
	O1        O4        Fe5        90.660(16) 10_555 1_555  10_555
	O1        O4        Zn5        90.660(16) 10_555 1_555  10_555
	O1        O4        Fe1        34.941(13) 10_555 1_555   1_555
	O1        O4        Zn1        34.941(13) 10_555 1_555   1_555
	Fe5       O5        Zn5        0.000     6_665 1_555   6_665
	Fe5       O5        Fe5        97.77(3) 10_665 1_555   6_665
	Fe5       O5        Zn5        97.77(3) 10_665 1_555   6_665
	Zn5       O5        Fe5        0.000    10_665 1_555  10_665
	Zn5       O5        Fe5        97.77(3) 10_665 1_555   6_665
	Zn5       O5        Zn5        97.77(3) 10_665 1_555   6_665
	Fe6       O5        Zn5        127.77(2)  2_654 1_555  10_665
	Fe6       O5        Fe5        127.77(2)  2_654 1_555  10_665
	Fe6       O5        Fe5        127.77(2)  2_654 1_555   6_665
	Fe6       O5        Zn5        127.77(2)  2_654 1_555   6_665
	Zn6       O5        Fe6        0.000     2_654 1_555   2_654
	Zn6       O5        Zn5        127.77(2)  2_654 1_555  10_665
	Zn6       O5        Fe5        127.77(2)  2_654 1_555  10_665
	Zn6       O5        Fe5        127.77(2)  2_654 1_555   6_665
	Zn6       O5        Zn5        127.77(2)  2_654 1_555   6_665
	O4        O5        Zn6        155.51(3)  1_665 1_555   2_654
	O4        O5        Fe6        155.51(3)  1_665 1_555   2_654
	O4        O5        Zn5        48.962(14)  1_665 1_555  10_665
	O4        O5        Fe5        48.962(14)  1_665 1_555  10_665
	O4        O5        Fe5        48.962(14)  1_665 1_555   6_665
	O4        O5        Zn5        48.962(14)  1_665 1_555   6_665
	O7        O5        O4         148.29(2)  5_665 1_555   1_665
	O7        O5        Zn6        47.00(2)  5_665 1_555   2_654
	O7        O5        Fe6        47.00(2)  5_665 1_555   2_654
	O7        O5        Zn5        101.05(2)  5_665 1_555  10_665
	O7        O5        Fe5        101.05(2)  5_665 1_555  10_665
	O7        O5        Fe5        155.40(2)  5_665 1_555   6_665
	O7        O5        Zn5        155.40(2)  5_665 1_555   6_665
	O7        O5        O7         56.87(3)  9_665 1_555   5_665
	O7        O5        O4         148.29(2)  9_665 1_555   1_665
	O7        O5        Zn6        47.00(2)  9_665 1_555   2_654
	O7        O5        Fe6        47.00(2)  9_665 1_555   2_654
	O7        O5        Zn5        155.40(2)  9_665 1_555  10_665
	O7        O5        Fe5        155.40(2)  9_665 1_555  10_665
	O7        O5        Fe5        101.05(2)  9_665 1_555   6_665
	O7        O5        Zn5        101.05(2)  9_665 1_555   6_665
	Sr1       O5        O7         63.212(9)  1_665 1_555   9_665
	Sr1       O5        O7         63.212(9)  1_665 1_555   5_665
	Sr1       O5        O4         106.18(2)  1_665 1_555   1_665
	Sr1       O5        Zn6        98.310(19)  1_665 1_555   2_654
	Sr1       O5        Fe6        98.310(19)  1_665 1_555   2_654
	Sr1       O5        Zn5        98.52(2)  1_665 1_555  10_665
	Sr1       O5        Fe5        98.52(2)  1_665 1_555  10_665
	Sr1       O5        Fe5        98.52(2)  1_665 1_555   6_665
	Sr1       O5        Zn5        98.52(2)  1_665 1_555   6_665
	O5        O5        Sr1        59.281(10)  6_675 1_555   1_665
	O5        O5        O7         122.405(12)  6_675 1_555   9_665
	O5        O5        O7         93.42(2)  6_675 1_555   5_665
	O5        O5        O4         58.046(13)  6_675 1_555   1_665
	O5        O5        Zn6        139.980(11)  6_675 1_555   2_654
	O5        O5        Fe6        139.980(11)  6_675 1_555   2_654
	O5        O5        Zn5        41.490(18)  6_675 1_555  10_665
	O5        O5        Fe5        41.490(18)  6_675 1_555  10_665
	O5        O5        Fe5        90.247(18)  6_675 1_555   6_665
	O5        O5        Zn5        90.247(18)  6_675 1_555   6_665
	O5        O5        O5         60.000000000000(3) 10_775 1_555   6_675
	O5        O5        Sr1        59.281(10) 10_775 1_555   1_665
	O5        O5        O7         93.42(2) 10_775 1_555   9_665
	O5        O5        O7         122.405(12) 10_775 1_555   5_665
	O5        O5        O4         58.046(13) 10_775 1_555   1_665
	O5        O5        Zn6        139.980(11) 10_775 1_555   2_654
	O5        O5        Fe6        139.980(11) 10_775 1_555   2_654
	O5        O5        Zn5        90.247(18) 10_775 1_555  10_665
	O5        O5        Fe5        90.247(18) 10_775 1_555  10_665
	O5        O5        Fe5        41.490(18) 10_775 1_555   6_665
	O5        O5        Zn5        41.490(18) 10_775 1_555   6_665
	O3        O5        O5         88.753(16) 10_665 1_555  10_775
	O3        O5        O5         121.310(13) 10_665 1_555   6_675
	O3        O5        Sr1        143.857(18) 10_665 1_555   1_665
	O3        O5        O7         106.422(15) 10_665 1_555   9_665
	O3        O5        O7         142.98(3) 10_665 1_555   5_665
	O3        O5        O4         63.276(13) 10_665 1_555   1_665
	O3        O5        Zn6        96.59(2) 10_665 1_555   2_654
	O3        O5        Fe6        96.59(2) 10_665 1_555   2_654
	O3        O5        Zn5        97.959(18) 10_665 1_555  10_665
	O3        O5        Fe5        97.959(18) 10_665 1_555  10_665
	O3        O5        Fe5        47.361(16) 10_665 1_555   6_665
	O3        O5        Zn5        47.361(16) 10_665 1_555   6_665
	O3        O5        O3         65.56(3)  6_665 1_555  10_665
	O3        O5        O5         121.310(13)  6_665 1_555  10_775
	O3        O5        O5         88.753(16)  6_665 1_555   6_675
	O3        O5        Sr1        143.857(18)  6_665 1_555   1_665
	O3        O5        O7         142.98(3)  6_665 1_555   9_665
	O3        O5        O7         106.422(15)  6_665 1_555   5_665
	O3        O5        O4         63.276(13)  6_665 1_555   1_665
	O3        O5        Zn6        96.59(2)  6_665 1_555   2_654
	O3        O5        Fe6        96.59(2)  6_665 1_555   2_654
	O3        O5        Zn5        47.361(16)  6_665 1_555  10_665
	O3        O5        Fe5        47.361(16)  6_665 1_555  10_665
	O3        O5        Fe5        97.959(18)  6_665 1_555   6_665
	O3        O5        Zn5        97.959(18)  6_665 1_555   6_665
	O6        O5        O3         122.60(2)  5_665 1_555   6_665
	O6        O5        O3         57.05(2)  5_665 1_555  10_665
	O6        O5        O5         60.756(13)  5_665 1_555  10_775
	O6        O5        O5         120.756(13)  5_665 1_555   6_675
	O6        O5        Sr1        90.375(16)  5_665 1_555   1_665
	O6        O5        O7         61.19(2)  5_665 1_555   9_665
	O6        O5        O7         118.06(3)  5_665 1_555   5_665
	O6        O5        O4         90.532(16)  5_665 1_555   1_665
	O6        O5        Zn6        89.290(14)  5_665 1_555   2_654
	O6        O5        Fe6        89.290(14)  5_665 1_555   2_654
	O6        O5        Zn5        139.44(3)  5_665 1_555  10_665
	O6        O5        Fe5        139.44(3)  5_665 1_555  10_665
	O6        O5        Fe5        41.679(15)  5_665 1_555   6_665
	O6        O5        Zn5        41.679(15)  5_665 1_555   6_665
	O6        O5        O6         178.48(3)  5_565 1_555   5_665
	O6        O5        O3         57.05(2)  5_565 1_555   6_665
	O6        O5        O3         122.60(2)  5_565 1_555  10_665
	O6        O5        O5         120.756(13)  5_565 1_555  10_775
	O6        O5        O5         60.756(13)  5_565 1_555   6_675
	O6        O5        Sr1        90.375(16)  5_565 1_555   1_665
	O6        O5        O7         118.06(3)  5_565 1_555   9_665
	O6        O5        O7         61.19(2)  5_565 1_555   5_665
	O6        O5        O4         90.532(16)  5_565 1_555   1_665
	O6        O5        Zn6        89.290(14)  5_565 1_555   2_654
	O6        O5        Fe6        89.290(14)  5_565 1_555   2_654
	O6        O5        Zn5        41.679(15)  5_565 1_555  10_665
	O6        O5        Fe5        41.679(15)  5_565 1_555  10_665
	O6        O5        Fe5        139.44(3)  5_565 1_555   6_665
	O6        O5        Zn5        139.44(3)  5_565 1_555   6_665
	O5        O5        O6         119.244(13)  6_665 1_555   5_565
	O5        O5        O6         59.244(13)  6_665 1_555   5_665
	O5        O5        O3         91.247(16)  6_665 1_555   6_665
	O5        O5        O3         58.690(13)  6_665 1_555  10_665
	O5        O5        O5         120.000000000000(6)  6_665 1_555  10_775
	O5        O5        O5         180.0000(3)  6_665 1_555   6_675
	O5        O5        Sr1        120.719(10)  6_665 1_555   1_665
	O5        O5        O7         57.595(12)  6_665 1_555   9_665
	O5        O5        O7         86.58(2)  6_665 1_555   5_665
	O5        O5        O4         121.954(13)  6_665 1_555   1_665
	O5        O5        Zn6        40.020(11)  6_665 1_555   2_654
	O5        O5        Fe6        40.020(11)  6_665 1_555   2_654
	O5        O5        Zn5        138.510(18)  6_665 1_555  10_665
	O5        O5        Fe5        138.510(18)  6_665 1_555  10_665
	O5        O5        Fe5        89.753(18)  6_665 1_555   6_665
	O5        O5        Zn5        89.753(18)  6_665 1_555   6_665
	O5        O5        O5         60.000000000000(3) 10_665 1_555   6_665
	O5        O5        O6         59.244(13) 10_665 1_555   5_565
	O5        O5        O6         119.244(13) 10_665 1_555   5_665
	O5        O5        O3         58.690(13) 10_665 1_555   6_665
	O5        O5        O3         91.247(16) 10_665 1_555  10_665
	O5        O5        O5         180.0000(3) 10_665 1_555  10_775
	O5        O5        O5         120.000000000000(10) 10_665 1_555   6_675
	O5        O5        Sr1        120.719(10) 10_665 1_555   1_665
	O5        O5        O7         86.58(2) 10_665 1_555   9_665
	O5        O5        O7         57.595(12) 10_665 1_555   5_665
	O5        O5        O4         121.954(13) 10_665 1_555   1_665
	O5        O5        Zn6        40.020(11) 10_665 1_555   2_654
	O5        O5        Fe6        40.020(11) 10_665 1_555   2_654
	O5        O5        Zn5        89.753(18) 10_665 1_555  10_665
	O5        O5        Fe5        89.753(18) 10_665 1_555  10_665
	O5        O5        Fe5        138.510(18) 10_665 1_555   6_665
	O5        O5        Zn5        138.510(18) 10_665 1_555   6_665
	Fe5       O6        Zn5        0.000     5_565 1_555   5_565
	Fe5       O6        Fe5        98.43(3)  7_555 1_555   5_565
	Fe5       O6        Zn5        98.43(3)  7_555 1_555   5_565
	Zn5       O6        Fe5        0.000     7_555 1_555   7_555
	Zn5       O6        Fe5        98.43(3)  7_555 1_555   5_565
	Zn5       O6        Zn5        98.43(3)  7_555 1_555   5_565
	Fe5       O6        Zn5        98.43(3)  9_665 1_555   7_555
	Fe5       O6        Fe5        98.43(3)  9_665 1_555   7_555
	Fe5       O6        Fe5        98.43(3)  9_665 1_555   5_565
	Fe5       O6        Zn5        98.43(3)  9_665 1_555   5_565
	Zn5       O6        Fe5        0.000     9_665 1_555   9_665
	Zn5       O6        Zn5        98.43(3)  9_665 1_555   7_555
	Zn5       O6        Fe5        98.43(3)  9_665 1_555   7_555
	Zn5       O6        Fe5        98.43(3)  9_665 1_555   5_565
	Zn5       O6        Zn5        98.43(3)  9_665 1_555   5_565
	Zn7       O6        Zn5        119.04(2)  5_565 1_555   9_665
	Zn7       O6        Fe5        119.04(2)  5_565 1_555   9_665
	Zn7       O6        Zn5        119.04(2)  5_565 1_555   7_555
	Zn7       O6        Fe5        119.04(2)  5_565 1_555   7_555
	Zn7       O6        Fe5        119.04(2)  5_565 1_555   5_565
	Zn7       O6        Zn5        119.04(2)  5_565 1_555   5_565
	Fe7       O6        Zn7        0.000     5_565 1_555   5_565
	Fe7       O6        Zn5        119.04(2)  5_565 1_555   9_665
	Fe7       O6        Fe5        119.04(2)  5_565 1_555   9_665
	Fe7       O6        Zn5        119.04(2)  5_565 1_555   7_555
	Fe7       O6        Fe5        119.04(2)  5_565 1_555   7_555
	Fe7       O6        Fe5        119.04(2)  5_565 1_555   5_565
	Fe7       O6        Zn5        119.04(2)  5_565 1_555   5_565
	Zn7       O6        Fe7        0.00000(2)  1_555 1_555   5_565
	Zn7       O6        Zn7        0.00000(2)  1_555 1_555   5_565
	Zn7       O6        Zn5        119.04(2)  1_555 1_555   9_665
	Zn7       O6        Fe5        119.04(2)  1_555 1_555   9_665
	Zn7       O6        Zn5        119.04(2)  1_555 1_555   7_555
	Zn7       O6        Fe5        119.04(2)  1_555 1_555   7_555
	Zn7       O6        Fe5        119.04(2)  1_555 1_555   5_565
	Zn7       O6        Zn5        119.04(2)  1_555 1_555   5_565
	Fe7       O6        Zn7        0.000     1_555 1_555   1_555
	Fe7       O6        Fe7        0.00000(2)  1_555 1_555   5_565
	Fe7       O6        Zn7        0.00000(2)  1_555 1_555   5_565
	Fe7       O6        Zn5        119.04(2)  1_555 1_555   9_665
	Fe7       O6        Fe5        119.04(2)  1_555 1_555   9_665
	Fe7       O6        Zn5        119.04(2)  1_555 1_555   7_555
	Fe7       O6        Fe5        119.04(2)  1_555 1_555   7_555
	Fe7       O6        Fe5        119.04(2)  1_555 1_555   5_565
	Fe7       O6        Zn5        119.04(2)  1_555 1_555   5_565
	O3        O6        Fe7        145.302(16)  9_565 1_555   1_555
	O3        O6        Zn7        145.302(16)  9_565 1_555   1_555
	O3        O6        Fe7        145.302(16)  9_565 1_555   5_565
	O3        O6        Zn7        145.302(16)  9_565 1_555   5_565
	O3        O6        Zn5        95.66(3)  9_565 1_555   9_665
	O3        O6        Fe5        95.66(3)  9_565 1_555   9_665
	O3        O6        Zn5        49.617(16)  9_565 1_555   7_555
	O3        O6        Fe5        49.617(16)  9_565 1_555   7_555
	O3        O6        Fe5        49.617(16)  9_565 1_555   5_565
	O3        O6        Zn5        49.617(16)  9_565 1_555   5_565
	O3        O6        O3         59.07(3)  5_665 1_555   9_565
	O3        O6        Fe7        145.302(16)  5_665 1_555   1_555
	O3        O6        Zn7        145.302(16)  5_665 1_555   1_555
	O3        O6        Fe7        145.302(16)  5_665 1_555   5_565
	O3        O6        Zn7        145.302(16)  5_665 1_555   5_565
	O3        O6        Zn5        49.617(16)  5_665 1_555   9_665
	O3        O6        Fe5        49.617(16)  5_665 1_555   9_665
	O3        O6        Zn5        49.617(16)  5_665 1_555   7_555
	O3        O6        Fe5        49.617(16)  5_665 1_555   7_555
	O3        O6        Fe5        95.66(3)  5_665 1_555   5_565
	O3        O6        Zn5        95.66(3)  5_665 1_555   5_565
	O3        O6        O3         59.07(3)  7_665 1_555   5_665
	O3        O6        O3         59.07(3)  7_665 1_555   9_565
	O3        O6        Fe7        145.302(16)  7_665 1_555   1_555
	O3        O6        Zn7        145.302(16)  7_665 1_555   1_555
	O3        O6        Fe7        145.302(16)  7_665 1_555   5_565
	O3        O6        Zn7        145.302(16)  7_665 1_555   5_565
	O3        O6        Zn5        49.617(16)  7_665 1_555   9_665
	O3        O6        Fe5        49.617(16)  7_665 1_555   9_665
	O3        O6        Zn5        95.66(3)  7_665 1_555   7_555
	O3        O6        Fe5        95.66(3)  7_665 1_555   7_555
	O3        O6        Fe5        49.617(16)  7_665 1_555   5_565
	O3        O6        Zn5        49.617(16)  7_665 1_555   5_565
	O7        O6        O3         106.044(19)  1_565 1_555   7_665
	O7        O6        O3         144.758(9)  1_565 1_555   5_665
	O7        O6        O3         144.758(9)  1_565 1_555   9_565
	O7        O6        Fe7        39.258(18)  1_565 1_555   1_555
	O7        O6        Zn7        39.258(18)  1_565 1_555   1_555
	O7        O6        Fe7        39.258(18)  1_565 1_555   5_565
	O7        O6        Zn7        39.258(18)  1_565 1_555   5_565
	O7        O6        Zn5        95.692(16)  1_565 1_555   9_665
	O7        O6        Fe5        95.692(16)  1_565 1_555   9_665
	O7        O6        Zn5        158.29(4)  1_565 1_555   7_555
	O7        O6        Fe5        158.29(4)  1_565 1_555   7_555
	O7        O6        Fe5        95.692(16)  1_565 1_555   5_565
	O7        O6        Zn5        95.692(16)  1_565 1_555   5_565
	O7        O6        O7         66.46(3)  5_665 1_555   1_565
	O7        O6        O3         144.758(9)  5_665 1_555   7_665
	O7        O6        O3         106.044(19)  5_665 1_555   5_665
	O7        O6        O3         144.758(9)  5_665 1_555   9_565
	O7        O6        Fe7        39.258(18)  5_665 1_555   1_555
	O7        O6        Zn7        39.258(18)  5_665 1_555   1_555
	O7        O6        Fe7        39.258(18)  5_665 1_555   5_565
	O7        O6        Zn7        39.258(18)  5_665 1_555   5_565
	O7        O6        Zn5        95.692(16)  5_665 1_555   9_665
	O7        O6        Fe5        95.692(16)  5_665 1_555   9_665
	O7        O6        Zn5        95.692(16)  5_665 1_555   7_555
	O7        O6        Fe5        95.692(16)  5_665 1_555   7_555
	O7        O6        Fe5        158.29(4)  5_665 1_555   5_565
	O7        O6        Zn5        158.29(4)  5_665 1_555   5_565
	O7        O6        O7         66.46(3)  9_565 1_555   5_665
	O7        O6        O7         66.46(3)  9_565 1_555   1_565
	O7        O6        O3         144.758(9)  9_565 1_555   7_665
	O7        O6        O3         144.758(9)  9_565 1_555   5_665
	O7        O6        O3         106.044(19)  9_565 1_555   9_565
	O7        O6        Fe7        39.258(18)  9_565 1_555   1_555
	O7        O6        Zn7        39.258(18)  9_565 1_555   1_555
	O7        O6        Fe7        39.258(18)  9_565 1_555   5_565
	O7        O6        Zn7        39.258(18)  9_565 1_555   5_565
	O7        O6        Zn5        158.29(4)  9_565 1_555   9_665
	O7        O6        Fe5        158.29(4)  9_565 1_555   9_665
	O7        O6        Zn5        95.692(16)  9_565 1_555   7_555
	O7        O6        Fe5        95.692(16)  9_565 1_555   7_555
	O7        O6        Fe5        95.692(16)  9_565 1_555   5_565
	O7        O6        Zn5        95.692(16)  9_565 1_555   5_565
	O5        O6        O7         57.138(16)  7_555 1_555   9_565
	O5        O6        O7         123.60(3)  7_555 1_555   5_665
	O5        O6        O7         89.590(16)  7_555 1_555   1_565
	O5        O6        O3         89.497(16)  7_555 1_555   7_665
	O5        O6        O3         119.70(3)  7_555 1_555   5_665
	O5        O6        O3         60.630(15)  7_555 1_555   9_565
	O5        O6        Fe7        90.088(18)  7_555 1_555   1_555
	O5        O6        Zn7        90.088(18)  7_555 1_555   1_555
	O5        O6        Fe7        90.088(18)  7_555 1_555   5_565
	O5        O6        Zn7        90.088(18)  7_555 1_555   5_565
	O5        O6        Zn5        138.64(3)  7_555 1_555   9_665
	O5        O6        Fe5        138.64(3)  7_555 1_555   9_665
	O5        O6        Zn5        90.618(14)  7_555 1_555   7_555
	O5        O6        Fe5        90.618(14)  7_555 1_555   7_555
	O5        O6        Fe5        40.215(11)  7_555 1_555   5_565
	O5        O6        Zn5        40.215(11)  7_555 1_555   5_565
	O5        O6        O5         58.49(3)  9_675 1_555   7_555
	O5        O6        O7         89.590(16)  9_675 1_555   9_565
	O5        O6        O7         123.60(3)  9_675 1_555   5_665
	O5        O6        O7         57.138(16)  9_675 1_555   1_565
	O5        O6        O3         60.630(15)  9_675 1_555   7_665
	O5        O6        O3         119.70(3)  9_675 1_555   5_665
	O5        O6        O3         89.497(16)  9_675 1_555   9_565
	O5        O6        Fe7        90.088(18)  9_675 1_555   1_555
	O5        O6        Zn7        90.088(18)  9_675 1_555   1_555
	O5        O6        Fe7        90.088(18)  9_675 1_555   5_565
	O5        O6        Zn7        90.088(18)  9_675 1_555   5_565
	O5        O6        Zn5        90.618(14)  9_675 1_555   9_665
	O5        O6        Fe5        90.618(14)  9_675 1_555   9_665
	O5        O6        Zn5        138.64(3)  9_675 1_555   7_555
	O5        O6        Fe5        138.64(3)  9_675 1_555   7_555
	O5        O6        Fe5        40.215(11)  9_675 1_555   5_565
	O5        O6        Zn5        40.215(11)  9_675 1_555   5_565
	O5        O6        O5         119.99977(19)  7_655 1_555   9_675
	O5        O6        O5         178.48(3)  7_655 1_555   7_555
	O5        O6        O7         123.60(3)  7_655 1_555   9_565
	O5        O6        O7         57.138(16)  7_655 1_555   5_665
	O5        O6        O7         89.590(16)  7_655 1_555   1_565
	O5        O6        O3         89.497(16)  7_655 1_555   7_665
	O5        O6        O3         60.630(15)  7_655 1_555   5_665
	O5        O6        O3         119.70(3)  7_655 1_555   9_565
	O5        O6        Fe7        90.088(18)  7_655 1_555   1_555
	O5        O6        Zn7        90.088(18)  7_655 1_555   1_555
	O5        O6        Fe7        90.088(18)  7_655 1_555   5_565
	O5        O6        Zn7        90.088(18)  7_655 1_555   5_565
	O5        O6        Zn5        40.215(11)  7_655 1_555   9_665
	O5        O6        Fe5        40.215(11)  7_655 1_555   9_665
	O5        O6        Zn5        90.618(14)  7_655 1_555   7_555
	O5        O6        Fe5        90.618(14)  7_655 1_555   7_555
	O5        O6        Fe5        138.64(3)  7_655 1_555   5_565
	O5        O6        Zn5        138.64(3)  7_655 1_555   5_565
	O5        O6        O5         61.51(3)  9_665 1_555   7_655
	O5        O6        O5         178.48(3)  9_665 1_555   9_675
	O5        O6        O5         119.99977(19)  9_665 1_555   7_555
	O5        O6        O7         89.590(16)  9_665 1_555   9_565
	O5        O6        O7         57.138(16)  9_665 1_555   5_665
	O5        O6        O7         123.60(3)  9_665 1_555   1_565
	O5        O6        O3         119.70(3)  9_665 1_555   7_665
	O5        O6        O3         60.630(15)  9_665 1_555   5_665
	O5        O6        O3         89.497(16)  9_665 1_555   9_565
	O5        O6        Fe7        90.088(18)  9_665 1_555   1_555
	O5        O6        Zn7        90.088(18)  9_665 1_555   1_555
	O5        O6        Fe7        90.088(18)  9_665 1_555   5_565
	O5        O6        Zn7        90.088(18)  9_665 1_555   5_565
	O5        O6        Zn5        90.618(14)  9_665 1_555   9_665
	O5        O6        Fe5        90.618(14)  9_665 1_555   9_665
	O5        O6        Zn5        40.215(11)  9_665 1_555   7_555
	O5        O6        Fe5        40.215(11)  9_665 1_555   7_555
	O5        O6        Fe5        138.64(3)  9_665 1_555   5_565
	O5        O6        Zn5        138.64(3)  9_665 1_555   5_565
	O5        O6        O5         119.99977(10)  5_675 1_555   9_665
	O5        O6        O5         58.49(3)  5_675 1_555   7_655
	O5        O6        O5         61.51(3)  5_675 1_555   9_675
	O5        O6        O5         119.99977(19)  5_675 1_555   7_555
	O5        O6        O7         123.60(3)  5_675 1_555   9_565
	O5        O6        O7         89.590(16)  5_675 1_555   5_665
	O5        O6        O7         57.138(16)  5_675 1_555   1_565
	O5        O6        O3         60.630(15)  5_675 1_555   7_665
	O5        O6        O3         89.497(16)  5_675 1_555   5_665
	O5        O6        O3         119.70(3)  5_675 1_555   9_565
	O5        O6        Fe7        90.088(18)  5_675 1_555   1_555
	O5        O6        Zn7        90.088(18)  5_675 1_555   1_555
	O5        O6        Fe7        90.088(18)  5_675 1_555   5_565
	O5        O6        Zn7        90.088(18)  5_675 1_555   5_565
	O5        O6        Zn5        40.215(11)  5_675 1_555   9_665
	O5        O6        Fe5        40.215(11)  5_675 1_555   9_665
	O5        O6        Zn5        138.64(3)  5_675 1_555   7_555
	O5        O6        Fe5        138.64(3)  5_675 1_555   7_555
	O5        O6        Fe5        90.618(14)  5_675 1_555   5_565
	O5        O6        Zn5        90.618(14)  5_675 1_555   5_565
	O5        O6        O5         178.48(3)  5_565 1_555   5_675
	O5        O6        O5         58.49(3)  5_565 1_555   9_665
	O5        O6        O5         119.99977(19)  5_565 1_555   7_655
	O5        O6        O5         119.99977(10)  5_565 1_555   9_675
	O5        O6        O5         61.51(3)  5_565 1_555   7_555
	O5        O6        O7         57.138(16)  5_565 1_555   9_565
	O5        O6        O7         89.590(16)  5_565 1_555   5_665
	O5        O6        O7         123.60(3)  5_565 1_555   1_565
	O5        O6        O3         119.70(3)  5_565 1_555   7_665
	O5        O6        O3         89.497(16)  5_565 1_555   5_665
	O5        O6        O3         60.630(15)  5_565 1_555   9_565
	O5        O6        Fe7        90.088(18)  5_565 1_555   1_555
	O5        O6        Zn7        90.088(18)  5_565 1_555   1_555
	O5        O6        Fe7        90.088(18)  5_565 1_555   5_565
	O5        O6        Zn7        90.088(18)  5_565 1_555   5_565
	O5        O6        Zn5        138.64(3)  5_565 1_555   9_665
	O5        O6        Fe5        138.64(3)  5_565 1_555   9_665
	O5        O6        Zn5        40.215(11)  5_565 1_555   7_555
	O5        O6        Fe5        40.215(11)  5_565 1_555   7_555
	O5        O6        Fe5        90.618(14)  5_565 1_555   5_565
	O5        O6        Zn5        90.618(14)  5_565 1_555   5_565
	Zn7       O7        Fe7        0.000     5_555 1_555   5_555
	Fe7       O7        Zn7        10.03(7)  1_545 1_555   5_555
	Fe7       O7        Fe7        10.03(7)  1_545 1_555   5_555
	Zn7       O7        Fe7        0.000     1_545 1_555   1_545
	Zn7       O7        Zn7        10.03(7)  1_545 1_555   5_555
	Zn7       O7        Fe7        10.03(7)  1_545 1_555   5_555
	Zn6       O7        Zn7        133.72(4)  2_654 1_555   1_545
	Zn6       O7        Fe7        133.72(4)  2_654 1_555   1_545
	Zn6       O7        Zn7        143.74(4)  2_654 1_555   5_555
	Zn6       O7        Fe7        143.74(4)  2_654 1_555   5_555
	Fe6       O7        Zn6        0.000     2_654 1_555   2_654
	Fe6       O7        Zn7        133.72(4)  2_654 1_555   1_545
	Fe6       O7        Fe7        133.72(4)  2_654 1_555   1_545
	Fe6       O7        Zn7        143.74(4)  2_654 1_555   5_555
	Fe6       O7        Fe7        143.74(4)  2_654 1_555   5_555
	Zn6       O7        Fe6        82.54(4)  3_666 1_555   2_654
	Zn6       O7        Zn6        82.54(4)  3_666 1_555   2_654
	Zn6       O7        Zn7        143.74(4)  3_666 1_555   1_545
	Zn6       O7        Fe7        143.74(4)  3_666 1_555   1_545
	Zn6       O7        Zn7        133.72(4)  3_666 1_555   5_555
	Zn6       O7        Fe7        133.72(4)  3_666 1_555   5_555
	Fe6       O7        Zn6        0.000     3_666 1_555   3_666
	Fe6       O7        Fe6        82.54(4)  3_666 1_555   2_654
	Fe6       O7        Zn6        82.54(4)  3_666 1_555   2_654
	Fe6       O7        Zn7        143.74(4)  3_666 1_555   1_545
	Fe6       O7        Fe7        143.74(4)  3_666 1_555   1_545
	Fe6       O7        Zn7        133.72(4)  3_666 1_555   5_555
	Fe6       O7        Fe7        133.72(4)  3_666 1_555   5_555
	O7        O7        Fe6        49.389(15)  5_665 1_555   3_666
	O7        O7        Zn6        49.389(15)  5_665 1_555   3_666
	O7        O7        Fe6        49.389(15)  5_665 1_555   2_654
	O7        O7        Zn6        49.389(15)  5_665 1_555   2_654
	O7        O7        Zn7        149.622(5)  5_665 1_555   1_545
	O7        O7        Fe7        149.622(5)  5_665 1_555   1_545
	O7        O7        Zn7        149.622(5)  5_665 1_555   5_555
	O7        O7        Fe7        149.622(5)  5_665 1_555   5_555
	O7        O7        O7         60.000000000000(8)  9_665 1_555   5_665
	O7        O7        Fe6        49.389(15)  9_665 1_555   3_666
	O7        O7        Zn6        49.389(15)  9_665 1_555   3_666
	O7        O7        Fe6        49.389(15)  9_665 1_555   2_654
	O7        O7        Zn6        49.389(15)  9_665 1_555   2_654
	O7        O7        Zn7        149.622(5)  9_665 1_555   1_545
	O7        O7        Fe7        149.622(5)  9_665 1_555   1_545
	O7        O7        Zn7        149.622(5)  9_665 1_555   5_555
	O7        O7        Fe7        149.622(5)  9_665 1_555   5_555
	O5        O7        O7         61.563(17)  6_665 1_555   9_665
	O5        O7        O7         93.42(2)  6_665 1_555   5_665
	O5        O7        Fe6        110.68(3)  6_665 1_555   3_666
	O5        O7        Zn6        110.68(3)  6_665 1_555   3_666
	O5        O7        Fe6        44.393(14)  6_665 1_555   2_654
	O5        O7        Zn6        44.393(14)  6_665 1_555   2_654
	O5        O7        Zn7        99.72(3)  6_665 1_555   1_545
	O5        O7        Fe7        99.72(3)  6_665 1_555   1_545
	O5        O7        Zn7        108.08(4)  6_665 1_555   5_555
	O5        O7        Fe7        108.08(4)  6_665 1_555   5_555
	O5        O7        O5         152.17(4)  9_665 1_555   6_665
	O5        O7        O7         93.42(2)  9_665 1_555   9_665
	O5        O7        O7         61.563(17)  9_665 1_555   5_665
	O5        O7        Fe6        44.393(14)  9_665 1_555   3_666
	O5        O7        Zn6        44.393(14)  9_665 1_555   3_666
	O5        O7        Fe6        110.68(3)  9_665 1_555   2_654
	O5        O7        Zn6        110.68(3)  9_665 1_555   2_654
	O5        O7        Zn7        108.08(4)  9_665 1_555   1_545
	O5        O7        Fe7        108.08(4)  9_665 1_555   1_545
	O5        O7        Zn7        99.72(3)  9_665 1_555   5_555
	O5        O7        Fe7        99.72(3)  9_665 1_555   5_555
	O5        O7        O5         108.06(2) 10_665 1_555   9_665
	O5        O7        O5         64.81(2) 10_665 1_555   6_665
	O5        O7        O7         93.42(2) 10_665 1_555   9_665
	O5        O7        O7         61.563(17) 10_665 1_555   5_665
	O5        O7        Fe6        110.68(3) 10_665 1_555   3_666
	O5        O7        Zn6        110.68(3) 10_665 1_555   3_666
	O5        O7        Fe6        44.393(14) 10_665 1_555   2_654
	O5        O7        Zn6        44.393(14) 10_665 1_555   2_654
	O5        O7        Zn7        99.72(3) 10_665 1_555   1_545
	O5        O7        Fe7        99.72(3) 10_665 1_555   1_545
	O5        O7        Zn7        108.08(4) 10_665 1_555   5_555
	O5        O7        Fe7        108.08(4) 10_665 1_555   5_555
	O5        O7        O5         152.17(4)  5_665 1_555  10_665
	O5        O7        O5         64.81(2)  5_665 1_555   9_665
	O5        O7        O5         108.06(2)  5_665 1_555   6_665
	O5        O7        O7         61.563(17)  5_665 1_555   9_665
	O5        O7        O7         93.42(2)  5_665 1_555   5_665
	O5        O7        Fe6        44.393(14)  5_665 1_555   3_666
	O5        O7        Zn6        44.393(14)  5_665 1_555   3_666
	O5        O7        Fe6        110.68(3)  5_665 1_555   2_654
	O5        O7        Zn6        110.68(3)  5_665 1_555   2_654
	O5        O7        Zn7        108.08(4)  5_665 1_555   1_545
	O5        O7        Fe7        108.08(4)  5_665 1_555   1_545
	O5        O7        Zn7        99.72(3)  5_665 1_555   5_555
	O5        O7        Fe7        99.72(3)  5_665 1_555   5_555
	O6        O7        O5         61.674(11)  1_545 1_555   5_665
	O6        O7        O5         141.15(3)  1_545 1_555  10_665
	O6        O7        O5         61.674(11)  1_545 1_555   9_665
	O6        O7        O5         141.15(3)  1_545 1_555   6_665
	O6        O7        O7         123.232(14)  1_545 1_555   9_665
	O6        O7        O7         123.232(14)  1_545 1_555   5_665
	O6        O7        Fe6        87.988(15)  1_545 1_555   3_666
	O6        O7        Zn6        87.988(15)  1_545 1_555   3_666
	O6        O7        Fe6        170.53(4)  1_545 1_555   2_654
	O6        O7        Zn6        170.53(4)  1_545 1_555   2_654
	O6        O7        Zn7        55.76(4)  1_545 1_555   1_545
	O6        O7        Fe7        55.76(4)  1_545 1_555   1_545
	O6        O7        Zn7        45.73(4)  1_545 1_555   5_555
	O6        O7        Fe7        45.73(4)  1_545 1_555   5_555
	O6        O7        O6         101.48(4)  5_555 1_555   1_545
	O6        O7        O5         141.15(3)  5_555 1_555   5_665
	O6        O7        O5         61.674(11)  5_555 1_555  10_665
	O6        O7        O5         141.15(3)  5_555 1_555   9_665
	O6        O7        O5         61.674(11)  5_555 1_555   6_665
	O6        O7        O7         123.232(14)  5_555 1_555   9_665
	O6        O7        O7         123.232(14)  5_555 1_555   5_665
	O6        O7        Fe6        170.53(4)  5_555 1_555   3_666
	O6        O7        Zn6        170.53(4)  5_555 1_555   3_666
	O6        O7        Fe6        87.988(15)  5_555 1_555   2_654
	O6        O7        Zn6        87.988(15)  5_555 1_555   2_654
	O6        O7        Zn7        45.73(4)  5_555 1_555   1_545
	O6        O7        Fe7        45.73(4)  5_555 1_555   1_545
	O6        O7        Zn7        55.76(4)  5_555 1_555   5_555
	O6        O7        Fe7        55.76(4)  5_555 1_555   5_555
	Sr1       O7        O6         88.095(12)  1_655 1_555   5_555
	Sr1       O7        O6         88.095(12)  1_655 1_555   1_545
	Sr1       O7        O5         58.497(12)  1_655 1_555   5_665
	Sr1       O7        O5         123.216(13)  1_655 1_555  10_665
	Sr1       O7        O5         123.216(13)  1_655 1_555   9_665
	Sr1       O7        O5         58.497(12)  1_655 1_555   6_665
	Sr1       O7        O7         63.011(19)  1_655 1_555   9_665
	Sr1       O7        O7         123.011(19)  1_655 1_555   5_665
	Sr1       O7        Fe6        92.263(13)  1_655 1_555   3_666
	Sr1       O7        Zn6        92.263(13)  1_655 1_555   3_666
	Sr1       O7        Fe6        92.263(13)  1_655 1_555   2_654
	Sr1       O7        Zn6        92.263(13)  1_655 1_555   2_654
	Sr1       O7        Zn7        87.001(18)  1_655 1_555   1_545
	Sr1       O7        Fe7        87.001(18)  1_655 1_555   1_545
	Sr1       O7        Zn7        87.001(18)  1_655 1_555   5_555
	Sr1       O7        Fe7        87.001(18)  1_655 1_555   5_555
	Sr1       O7        Sr1        173.98(4)  1_555 1_555   1_655
	Sr1       O7        O6         88.095(12)  1_555 1_555   5_555
	Sr1       O7        O6         88.095(12)  1_555 1_555   1_545
	Sr1       O7        O5         123.216(13)  1_555 1_555   5_665
	Sr1       O7        O5         58.497(12)  1_555 1_555  10_665
	Sr1       O7        O5         58.497(12)  1_555 1_555   9_665
	Sr1       O7        O5         123.216(13)  1_555 1_555   6_665
	Sr1       O7        O7         123.011(19)  1_555 1_555   9_665
	Sr1       O7        O7         63.011(19)  1_555 1_555   5_665
	Sr1       O7        Fe6        92.263(13)  1_555 1_555   3_666
	Sr1       O7        Zn6        92.263(13)  1_555 1_555   3_666
	Sr1       O7        Fe6        92.263(13)  1_555 1_555   2_654
	Sr1       O7        Zn6        92.263(13)  1_555 1_555   2_654
	Sr1       O7        Zn7        87.001(18)  1_555 1_555   1_545
	Sr1       O7        Fe7        87.001(18)  1_555 1_555   1_545
	Sr1       O7        Zn7        87.001(18)  1_555 1_555   5_555
	Sr1       O7        Fe7        87.001(18)  1_555 1_555   5_555
loop_
_pd_block_diffractogram_id	
	High-Angle_Bank_Zn2.dat_0
	90-Degree_Bank_Zn2.dat_0
	Low-Angle_Bank_Zn2.dat_0
	Zn2.xye_0
#######	End powder crystal structure	#######


#######	Begin powder crystal structure	#######
data_ZnFe2O4_Nuclear_0
_pd_block_id	ZnFe2O4_Nuclear_0
# The diffractogram block id loop is at the end of the datablock.
_pd_phase_name ZnFe2O4_Nuclear
_cell_length_a  8.44106(3)
_cell_length_b  8.44106(3)
_cell_length_c  8.44106(3)
_cell_angle_alpha 90
_cell_angle_beta  90
_cell_angle_gamma 90
_cell_volume 601.438(6)
_exptl_crystal_density_diffrn	5.50(3)
_space_group_name_H-M_alt 227
loop_
	_space_group_symop_id
	_space_group_symop_operation_xyz
	  1 'x, y, z '
	  2 '-x, z+1/2, -y+1/2 '
	  3 '-x+1/4, -y+1/4, -z+1/4 '
	  4 '-x+1/4, -z+1/4, -y+1/4 '
	  5 '-x+1/2, -z, y+1/2 '
	  6 '-x+1/2, y+1/2, -z '
	  7 '-x-1/4, z-1/4, y+1/4 '
	  8 '-x-1/4, y+1/4, z-1/4 '
	  9 '-y, -z+1/2, x+1/2 '
	 10 '-y, x+1/2, -z+1/2 '
	 11 '-y+1/4, -x+1/4, -z+1/4 '
	 12 '-y+1/4, -z+1/4, -x+1/4 '
	 13 '-y+1/2, -x, z+1/2 '
	 14 '-y+1/2, z+1/2, -x '
	 15 '-y-1/4, z+1/4, x-1/4 '
	 16 '-y-1/4, x-1/4, z+1/4 '
	 17 '-z, -x+1/2, y+1/2 '
	 18 '-z, y+1/2, -x+1/2 '
	 19 '-z+1/4, -x+1/4, -y+1/4 '
	 20 '-z+1/4, -y+1/4, -x+1/4 '
	 21 '-z+1/2, -y, x+1/2 '
	 22 '-z+1/2, x+1/2, -y '
	 23 '-z-1/4, y-1/4, x+1/4 '
	 24 '-z-1/4, x+1/4, y-1/4 '
	 25 'z, y, x '
	 26 'z, x, y '
	 27 'z+1/4, -y-1/4, x-1/4 '
	 28 'z+1/4, x-1/4, -y-1/4 '
	 29 'z+1/2, -x, -y+1/2 '
	 30 'z+1/2, -y+1/2, -x '
	 31 'z-1/4, -x-1/4, y+1/4 '
	 32 'z-1/4, y+1/4, -x-1/4 '
	 33 'y, z, x '
	 34 'y, x, z '
	 35 'y+1/4, -x-1/4, z-1/4 '
	 36 'y+1/4, z-1/4, -x-1/4 '
	 37 'y+1/2, -x+1/2, -z '
	 38 'y+1/2, -z, -x+1/2 '
	 39 'y-1/4, -z-1/4, x+1/4 '
	 40 'y-1/4, x+1/4, -z-1/4 '
	 41 'x, z, y '
	 42 '-x, -y+1/2, z+1/2 '
	 43 'x+1/4, -z-1/4, y-1/4 '
	 44 'x+1/4, y-1/4, -z-1/4 '
	 45 'x+1/2, -y, -z+1/2 '
	 46 'x+1/2, -z+1/2, -y '
	 47 'x-1/4, -y-1/4, z+1/4 '
	 48 'x-1/4, z+1/4, -y-1/4 '
	 49 'x+1/2, y+1/2, z '
	 50 '-x+1/2, z, -y+1/2 '
	 51 '-x-1/4, -y-1/4, -z+1/4 '
	 52 '-x-1/4, -z-1/4, -y+1/4 '
	 53 '-x, -z+1/2, y+1/2 '
	 54 '-x, y, -z '
	 55 '-x+1/4, z+1/4, y+1/4 '
	 56 '-x+1/4, y-1/4, z-1/4 '
	 57 '-y+1/2, -z, x+1/2 '
	 58 '-y+1/2, x, -z+1/2 '
	 59 '-y-1/4, -x-1/4, -z+1/4 '
	 60 '-y-1/4, -z-1/4, -x+1/4 '
	 61 '-y, -x+1/2, z+1/2 '
	 62 '-y, z, -x '
	 63 '-y+1/4, z-1/4, x-1/4 '
	 64 '-y+1/4, x+1/4, z+1/4 '
	 65 '-z+1/2, -x, y+1/2 '
	 66 '-z+1/2, y, -x+1/2 '
	 67 '-z-1/4, -x-1/4, -y+1/4 '
	 68 '-z-1/4, -y-1/4, -x+1/4 '
	 69 '-z, -y+1/2, x+1/2 '
	 70 '-z, x, -y '
	 71 '-z+1/4, y+1/4, x+1/4 '
	 72 '-z+1/4, x-1/4, y-1/4 '
	 73 'z+1/2, y+1/2, x '
	 74 'z+1/2, x+1/2, y '
	 75 'z-1/4, -y+1/4, x-1/4 '
	 76 'z-1/4, x+1/4, -y-1/4 '
	 77 'z, -x+1/2, -y+1/2 '
	 78 'z, -y, -x '
	 79 'z+1/4, -x+1/4, y+1/4 '
	 80 'z+1/4, y-1/4, -x-1/4 '
	 81 'y+1/2, z+1/2, x '
	 82 'y+1/2, x+1/2, z '
	 83 'y-1/4, -x+1/4, z-1/4 '
	 84 'y-1/4, z+1/4, -x-1/4 '
	 85 'y, -x, -z '
	 86 'y, -z+1/2, -x+1/2 '
	 87 'y+1/4, -z+1/4, x+1/4 '
	 88 'y+1/4, x-1/4, -z-1/4 '
	 89 'x+1/2, z+1/2, y '
	 90 '-x+1/2, -y, z+1/2 '
	 91 'x-1/4, -z+1/4, y-1/4 '
	 92 'x-1/4, y+1/4, -z-1/4 '
	 93 'x, -y+1/2, -z+1/2 '
	 94 'x, -z, -y '
	 95 'x+1/4, -y+1/4, z+1/4 '
	 96 'x+1/4, z-1/4, -y-1/4 '
	 97 'x+1/2, y, z+1/2 '
	 98 '-x+1/2, z+1/2, -y '
	 99 '-x-1/4, -y+1/4, -z-1/4 '
	100 '-x-1/4, -z+1/4, -y-1/4 '
	101 '-x, -z, y '
	102 '-x, y+1/2, -z+1/2 '
	103 '-x+1/4, z-1/4, y-1/4 '
	104 '-x+1/4, y+1/4, z+1/4 '
	105 '-y+1/2, -z+1/2, x '
	106 '-y+1/2, x+1/2, -z '
	107 '-y-1/4, -x+1/4, -z-1/4 '
	108 '-y-1/4, -z+1/4, -x-1/4 '
	109 '-y, -x, z '
	110 '-y, z+1/2, -x+1/2 '
	111 '-y+1/4, z+1/4, x+1/4 '
	112 '-y+1/4, x-1/4, z-1/4 '
	113 '-z+1/2, -x+1/2, y '
	114 '-z+1/2, y+1/2, -x '
	115 '-z-1/4, -x+1/4, -y-1/4 '
	116 '-z-1/4, -y+1/4, -x-1/4 '
	117 '-z, -y, x '
	118 '-z, x+1/2, -y+1/2 '
	119 '-z+1/4, y-1/4, x-1/4 '
	120 '-z+1/4, x+1/4, y+1/4 '
	121 'z+1/2, y, x+1/2 '
	122 'z+1/2, x, y+1/2 '
	123 'z-1/4, -y-1/4, x+1/4 '
	124 'z-1/4, x-1/4, -y+1/4 '
	125 'z, -x, -y '
	126 'z, -y+1/2, -x+1/2 '
	127 'z+1/4, -x-1/4, y-1/4 '
	128 'z+1/4, y+1/4, -x+1/4 '
	129 'y+1/2, z, x+1/2 '
	130 'y+1/2, x, z+1/2 '
	131 'y-1/4, -x-1/4, z+1/4 '
	132 'y-1/4, z-1/4, -x+1/4 '
	133 'y, -x+1/2, -z+1/2 '
	134 'y, -z, -x '
	135 'y+1/4, -z-1/4, x-1/4 '
	136 'y+1/4, x+1/4, -z+1/4 '
	137 'x+1/2, z, y+1/2 '
	138 '-x+1/2, -y+1/2, z '
	139 'x-1/4, -z-1/4, y+1/4 '
	140 'x-1/4, y-1/4, -z+1/4 '
	141 'x, -y, -z '
	142 'x, -z+1/2, -y+1/2 '
	143 'x+1/4, -y-1/4, z-1/4 '
	144 'x+1/4, z+1/4, -y+1/4 '
	145 'x, y+1/2, z+1/2 '
	146 '-x, z, -y '
	147 '-x+1/4, -y-1/4, -z-1/4 '
	148 '-x+1/4, -z-1/4, -y-1/4 '
	149 '-x+1/2, -z+1/2, y '
	150 '-x+1/2, y, -z+1/2 '
	151 '-x-1/4, z+1/4, y-1/4 '
	152 '-x-1/4, y-1/4, z+1/4 '
	153 '-y, -z, x '
	154 '-y, x, -z '
	155 '-y+1/4, -x-1/4, -z-1/4 '
	156 '-y+1/4, -z-1/4, -x-1/4 '
	157 '-y+1/2, -x+1/2, z '
	158 '-y+1/2, z, -x+1/2 '
	159 '-y-1/4, z-1/4, x+1/4 '
	160 '-y-1/4, x+1/4, z-1/4 '
	161 '-z, -x, y '
	162 '-z, y, -x '
	163 '-z+1/4, -x-1/4, -y-1/4 '
	164 '-z+1/4, -y-1/4, -x-1/4 '
	165 '-z+1/2, -y+1/2, x '
	166 '-z+1/2, x, -y+1/2 '
	167 '-z-1/4, y+1/4, x-1/4 '
	168 '-z-1/4, x-1/4, y+1/4 '
	169 'z, y+1/2, x+1/2 '
	170 'z, x+1/2, y+1/2 '
	171 'z+1/4, -y+1/4, x+1/4 '
	172 'z+1/4, x+1/4, -y+1/4 '
	173 'z+1/2, -x+1/2, -y '
	174 'z+1/2, -y, -x+1/2 '
	175 'z-1/4, -x+1/4, y-1/4 '
	176 'z-1/4, y-1/4, -x+1/4 '
	177 'y, z+1/2, x+1/2 '
	178 'y, x+1/2, z+1/2 '
	179 'y+1/4, -x+1/4, z+1/4 '
	180 'y+1/4, z+1/4, -x+1/4 '
	181 'y+1/2, -x, -z+1/2 '
	182 'y+1/2, -z+1/2, -x '
	183 'y-1/4, -z+1/4, x-1/4 '
	184 'y-1/4, x-1/4, -z+1/4 '
	185 'x, z+1/2, y+1/2 '
	186 '-x, -y, z '
	187 'x+1/4, -z+1/4, y+1/4 '
	188 'x+1/4, y+1/4, -z+1/4 '
	189 'x+1/2, -y+1/2, -z '
	190 'x+1/2, -z, -y+1/2 '
	191 'x-1/4, -y+1/4, z-1/4 '
	192 'x-1/4, z-1/4, -y+1/4 '
loop_
	_atom_site_label
	_atom_site_type_symbol
	_atom_site_site_symmetry_multiplicity
	_atom_site_fract_x
	_atom_site_fract_y
	_atom_site_fract_z
	_atom_site_occupancy
	_atom_site_B_iso_or_equiv
Zn1_S Zn+2   8 0.25 0.75 0.25 1.000(9) 0.226(6)
Fe1_S Fe+3   8 0.25 0.75 0.25 0.000(9) 0.226(6)
Fe2_S Fe+3  16 0.625 0.875 0.375 0.600(9) 0.260(7)
Zn2_S Zn+2  16 0.625 0.875 0.375 0.400(9) 0.260(7)
O1_S O-2  32 0.88674(14) 0.88674(14) 0.88674(14) 1 0.425(5)
loop_
	_geom_bond_atom_site_label_1
	_geom_bond_atom_site_label_2
	_geom_bond_distance
	_geom_bond_site_symmetry_1
	_geom_bond_site_symmetry_2
	Zn1_S     Fe1_S     0.00000 1_555   1_555
	Zn1_S     O1_S      1.999(2) 1_555  30_466
	Zn1_S     O1_S      1.999(2) 1_555   9_664
	Zn1_S     O1_S      1.999(2) 1_555  54_656
	Zn1_S     O1_S      1.999(2) 1_555  97_454
	Fe1_S     Zn1_S     0.00000 1_555   1_555
	Fe1_S     O1_S      1.999(2) 1_555  30_466
	Fe1_S     O1_S      1.999(2) 1_555   9_664
	Fe1_S     O1_S      1.999(2) 1_555  54_656
	Fe1_S     O1_S      1.999(2) 1_555  97_454
	Fe2_S     Zn2_S     0.00000 1_555   1_555
	Fe2_S     O1_S      2.0160(10) 1_555  50_656
	Fe2_S     O1_S      2.0160(10) 1_555 124_556
	Fe2_S     O1_S      2.0160(10) 1_555  97_454
	Fe2_S     O1_S      2.0160(10) 1_555  31_574
	Fe2_S     O1_S      2.0160(10) 1_555   5_674
	Fe2_S     O1_S      2.0160(10) 1_555  51_776
	Fe2_S     Fe2_S     2.984365(10) 1_555   2_656
	Fe2_S     Zn2_S     2.984365(10) 1_555  98_656
	Fe2_S     Zn2_S     2.984365(10) 1_555   2_656
	Fe2_S     Fe2_S     2.984365(10) 1_555  98_656
	Fe2_S     Zn2_S     2.984365(10) 1_555   5_664
	Fe2_S     Fe2_S     2.984365(10) 1_555   5_664
	Fe2_S     Zn2_S     2.984365(10) 1_555  53_664
	Fe2_S     Fe2_S     2.984365(10) 1_555  53_664
	Fe2_S     Zn2_S     2.984365(10) 1_555  55_654
	Fe2_S     Fe2_S     2.984365(10) 1_555  55_654
	Fe2_S     Fe2_S     2.984365(10) 1_555 103_665
	Fe2_S     Zn2_S     2.984365(10) 1_555 103_665
	Zn2_S     Fe2_S     0.00000 1_555   1_555
	Zn2_S     O1_S      2.0160(10) 1_555  50_656
	Zn2_S     O1_S      2.0160(10) 1_555 124_556
	Zn2_S     O1_S      2.0160(10) 1_555  97_454
	Zn2_S     O1_S      2.0160(10) 1_555  31_574
	Zn2_S     O1_S      2.0160(10) 1_555   5_674
	Zn2_S     O1_S      2.0160(10) 1_555  51_776
	Zn2_S     Fe2_S     2.984365(10) 1_555   2_656
	Zn2_S     Zn2_S     2.984365(10) 1_555  98_656
	Zn2_S     Zn2_S     2.984365(10) 1_555   2_656
	Zn2_S     Fe2_S     2.984365(10) 1_555  98_656
	Zn2_S     Zn2_S     2.984365(10) 1_555   5_664
	Zn2_S     Fe2_S     2.984365(10) 1_555   5_664
	Zn2_S     Zn2_S     2.984365(10) 1_555  53_664
	Zn2_S     Fe2_S     2.984365(10) 1_555  53_664
	Zn2_S     Zn2_S     2.984365(10) 1_555  55_654
	Zn2_S     Fe2_S     2.984365(10) 1_555  55_654
	Zn2_S     Fe2_S     2.984365(10) 1_555 103_665
	Zn2_S     Zn2_S     2.984365(10) 1_555 103_665
	O1_S      Fe1_S     1.999(2) 1_555   2_656
	O1_S      Zn1_S     1.999(2) 1_555   2_656
	O1_S      Zn2_S     2.0160(10) 1_555  98_657
	O1_S      Fe2_S     2.0160(10) 1_555  98_657
	O1_S      Fe2_S     2.0160(10) 1_555  59_776
	O1_S      Zn2_S     2.0160(10) 1_555  59_776
	O1_S      Fe2_S     2.0160(10) 1_555  51_776
	O1_S      Zn2_S     2.0160(10) 1_555  51_776
	O1_S      O1_S      2.704(3) 1_555  78_577
	O1_S      O1_S      2.704(3) 1_555  54_757
	O1_S      O1_S      2.704(3) 1_555 101_775
	O1_S      O1_S      2.9909(2) 1_555  31_575
	O1_S      O1_S      2.9909(2) 1_555   7_755
	O1_S      O1_S      2.9909(2) 1_555   8_755
	O1_S      O1_S      2.9909(2) 1_555  32_557
	O1_S      O1_S      2.9909(2) 1_555  27_575
	O1_S      O1_S      2.9909(2) 1_555  28_557
	loop_
		_geom_angle_atom_site_label_1
		_geom_angle_atom_site_label_2
		_geom_angle_atom_site_label_3
		_geom_angle
		_geom_angle_site_symmetry_1
		_geom_angle_site_symmetry_2
		_geom_angle_site_symmetry_3

	O1_S      Zn1_S     Fe1_S      Invalid  30_466 1_555   1_555
	O1_S      Zn1_S     O1_S       109.4712(13)  9_664 1_555  30_466
	O1_S      Zn1_S     Fe1_S      Invalid   9_664 1_555   1_555
	O1_S      Zn1_S     O1_S       109.4712(4) 54_656 1_555   9_664
	O1_S      Zn1_S     O1_S       109.4712(4) 54_656 1_555  30_466
	O1_S      Zn1_S     Fe1_S      Invalid  54_656 1_555   1_555
	O1_S      Zn1_S     O1_S       109.4712(13) 97_454 1_555  54_656
	O1_S      Zn1_S     O1_S       109.4712(4) 97_454 1_555   9_664
	O1_S      Zn1_S     O1_S       109.4712(4) 97_454 1_555  30_466
	O1_S      Zn1_S     Fe1_S      Invalid  97_454 1_555   1_555
	O1_S      Fe1_S     Zn1_S      Invalid  30_466 1_555   1_555
	O1_S      Fe1_S     O1_S       109.4712(13)  9_664 1_555  30_466
	O1_S      Fe1_S     Zn1_S      Invalid   9_664 1_555   1_555
	O1_S      Fe1_S     O1_S       109.4712(4) 54_656 1_555   9_664
	O1_S      Fe1_S     O1_S       109.4712(4) 54_656 1_555  30_466
	O1_S      Fe1_S     Zn1_S      Invalid  54_656 1_555   1_555
	O1_S      Fe1_S     O1_S       109.4712(13) 97_454 1_555  54_656
	O1_S      Fe1_S     O1_S       109.4712(4) 97_454 1_555   9_664
	O1_S      Fe1_S     O1_S       109.4712(4) 97_454 1_555  30_466
	O1_S      Fe1_S     Zn1_S      Invalid  97_454 1_555   1_555
	O1_S      Fe2_S     Zn2_S      Invalid  50_656 1_555   1_555
	O1_S      Fe2_S     O1_S       95.77(8)124_556 1_555  50_656
	O1_S      Fe2_S     Zn2_S      Invalid 124_556 1_555   1_555
	O1_S      Fe2_S     O1_S       95.77(8) 97_454 1_555 124_556
	O1_S      Fe2_S     O1_S       84.23(8) 97_454 1_555  50_656
	O1_S      Fe2_S     Zn2_S      Invalid  97_454 1_555   1_555
	O1_S      Fe2_S     O1_S       95.77(8) 31_574 1_555  97_454
	O1_S      Fe2_S     O1_S       84.23(8) 31_574 1_555 124_556
	O1_S      Fe2_S     O1_S       180.000(2) 31_574 1_555  50_656
	O1_S      Fe2_S     Zn2_S      Invalid  31_574 1_555   1_555
	O1_S      Fe2_S     O1_S       95.77(8)  5_674 1_555  31_574
	O1_S      Fe2_S     O1_S       84.23(8)  5_674 1_555  97_454
	O1_S      Fe2_S     O1_S       180.0000(16)  5_674 1_555 124_556
	O1_S      Fe2_S     O1_S       84.23(8)  5_674 1_555  50_656
	O1_S      Fe2_S     Zn2_S      Invalid   5_674 1_555   1_555
	O1_S      Fe2_S     O1_S       95.77(8) 51_776 1_555   5_674
	O1_S      Fe2_S     O1_S       84.23(8) 51_776 1_555  31_574
	O1_S      Fe2_S     O1_S       180.000(2) 51_776 1_555  97_454
	O1_S      Fe2_S     O1_S       84.23(8) 51_776 1_555 124_556
	O1_S      Fe2_S     O1_S       95.77(8) 51_776 1_555  50_656
	O1_S      Fe2_S     Zn2_S      Invalid  51_776 1_555   1_555
	Fe2_S     Fe2_S     O1_S       137.74(3)  2_656 1_555  51_776
	Fe2_S     Fe2_S     O1_S       86.01(5)  2_656 1_555   5_674
	Fe2_S     Fe2_S     O1_S       137.74(3)  2_656 1_555  31_574
	Fe2_S     Fe2_S     O1_S       42.26(3)  2_656 1_555  97_454
	Fe2_S     Fe2_S     O1_S       93.99(5)  2_656 1_555 124_556
	Fe2_S     Fe2_S     O1_S       42.26(3)  2_656 1_555  50_656
	Fe2_S     Fe2_S     Zn2_S      Invalid   2_656 1_555   1_555
	Zn2_S     Fe2_S     Fe2_S      180.000  98_656 1_555   2_656
	Zn2_S     Fe2_S     O1_S       42.26(3) 98_656 1_555  51_776
	Zn2_S     Fe2_S     O1_S       93.99(5) 98_656 1_555   5_674
	Zn2_S     Fe2_S     O1_S       42.26(3) 98_656 1_555  31_574
	Zn2_S     Fe2_S     O1_S       137.74(3) 98_656 1_555  97_454
	Zn2_S     Fe2_S     O1_S       86.01(5) 98_656 1_555 124_556
	Zn2_S     Fe2_S     O1_S       137.74(3) 98_656 1_555  50_656
	Zn2_S     Fe2_S     Zn2_S      Invalid  98_656 1_555   1_555
	Zn2_S     Fe2_S     Zn2_S      180.000   2_656 1_555  98_656
	Zn2_S     Fe2_S     Fe2_S      0.000     2_656 1_555   2_656
	Zn2_S     Fe2_S     O1_S       137.74(3)  2_656 1_555  51_776
	Zn2_S     Fe2_S     O1_S       86.01(5)  2_656 1_555   5_674
	Zn2_S     Fe2_S     O1_S       137.74(3)  2_656 1_555  31_574
	Zn2_S     Fe2_S     O1_S       42.26(3)  2_656 1_555  97_454
	Zn2_S     Fe2_S     O1_S       93.99(5)  2_656 1_555 124_556
	Zn2_S     Fe2_S     O1_S       42.26(3)  2_656 1_555  50_656
	Zn2_S     Fe2_S     Zn2_S      Invalid   2_656 1_555   1_555
	Fe2_S     Fe2_S     Zn2_S      180.000  98_656 1_555   2_656
	Fe2_S     Fe2_S     Zn2_S      0.000    98_656 1_555  98_656
	Fe2_S     Fe2_S     Fe2_S      180.000  98_656 1_555   2_656
	Fe2_S     Fe2_S     O1_S       42.26(3) 98_656 1_555  51_776
	Fe2_S     Fe2_S     O1_S       93.99(5) 98_656 1_555   5_674
	Fe2_S     Fe2_S     O1_S       42.26(3) 98_656 1_555  31_574
	Fe2_S     Fe2_S     O1_S       137.74(3) 98_656 1_555  97_454
	Fe2_S     Fe2_S     O1_S       86.01(5) 98_656 1_555 124_556
	Fe2_S     Fe2_S     O1_S       137.74(3) 98_656 1_555  50_656
	Fe2_S     Fe2_S     Zn2_S      Invalid  98_656 1_555   1_555
	Zn2_S     Fe2_S     Fe2_S      60.000    5_664 1_555  98_656
	Zn2_S     Fe2_S     Zn2_S      120.000   5_664 1_555   2_656
	Zn2_S     Fe2_S     Zn2_S      60.000    5_664 1_555  98_656
	Zn2_S     Fe2_S     Fe2_S      120.000   5_664 1_555   2_656
	Zn2_S     Fe2_S     O1_S       42.26(3)  5_664 1_555  51_776
	Zn2_S     Fe2_S     O1_S       137.74(3)  5_664 1_555   5_674
	Zn2_S     Fe2_S     O1_S       86.01(5)  5_664 1_555  31_574
	Zn2_S     Fe2_S     O1_S       137.74(3)  5_664 1_555  97_454
	Zn2_S     Fe2_S     O1_S       42.26(3)  5_664 1_555 124_556
	Zn2_S     Fe2_S     O1_S       93.99(5)  5_664 1_555  50_656
	Zn2_S     Fe2_S     Zn2_S      Invalid   5_664 1_555   1_555
	Fe2_S     Fe2_S     Zn2_S      0.000     5_664 1_555   5_664
	Fe2_S     Fe2_S     Fe2_S      60.000    5_664 1_555  98_656
	Fe2_S     Fe2_S     Zn2_S      120.000   5_664 1_555   2_656
	Fe2_S     Fe2_S     Zn2_S      60.000    5_664 1_555  98_656
	Fe2_S     Fe2_S     Fe2_S      120.000   5_664 1_555   2_656
	Fe2_S     Fe2_S     O1_S       42.26(3)  5_664 1_555  51_776
	Fe2_S     Fe2_S     O1_S       137.74(3)  5_664 1_555   5_674
	Fe2_S     Fe2_S     O1_S       86.01(5)  5_664 1_555  31_574
	Fe2_S     Fe2_S     O1_S       137.74(3)  5_664 1_555  97_454
	Fe2_S     Fe2_S     O1_S       42.26(3)  5_664 1_555 124_556
	Fe2_S     Fe2_S     O1_S       93.99(5)  5_664 1_555  50_656
	Fe2_S     Fe2_S     Zn2_S      Invalid   5_664 1_555   1_555
	Zn2_S     Fe2_S     Fe2_S      180.000  53_664 1_555   5_664
	Zn2_S     Fe2_S     Zn2_S      180.000  53_664 1_555   5_664
	Zn2_S     Fe2_S     Fe2_S      120.000  53_664 1_555  98_656
	Zn2_S     Fe2_S     Zn2_S      60.000   53_664 1_555   2_656
	Zn2_S     Fe2_S     Zn2_S      120.000  53_664 1_555  98_656
	Zn2_S     Fe2_S     Fe2_S      60.000   53_664 1_555   2_656
	Zn2_S     Fe2_S     O1_S       137.74(3) 53_664 1_555  51_776
	Zn2_S     Fe2_S     O1_S       42.26(3) 53_664 1_555   5_674
	Zn2_S     Fe2_S     O1_S       93.99(5) 53_664 1_555  31_574
	Zn2_S     Fe2_S     O1_S       42.26(3) 53_664 1_555  97_454
	Zn2_S     Fe2_S     O1_S       137.74(3) 53_664 1_555 124_556
	Zn2_S     Fe2_S     O1_S       86.01(5) 53_664 1_555  50_656
	Zn2_S     Fe2_S     Zn2_S      Invalid  53_664 1_555   1_555
	Fe2_S     Fe2_S     Zn2_S      0.000    53_664 1_555  53_664
	Fe2_S     Fe2_S     Fe2_S      180.000  53_664 1_555   5_664
	Fe2_S     Fe2_S     Zn2_S      180.000  53_664 1_555   5_664
	Fe2_S     Fe2_S     Fe2_S      120.000  53_664 1_555  98_656
	Fe2_S     Fe2_S     Zn2_S      60.000   53_664 1_555   2_656
	Fe2_S     Fe2_S     Zn2_S      120.000  53_664 1_555  98_656
	Fe2_S     Fe2_S     Fe2_S      60.000   53_664 1_555   2_656
	Fe2_S     Fe2_S     O1_S       137.74(3) 53_664 1_555  51_776
	Fe2_S     Fe2_S     O1_S       42.26(3) 53_664 1_555   5_674
	Fe2_S     Fe2_S     O1_S       93.99(5) 53_664 1_555  31_574
	Fe2_S     Fe2_S     O1_S       42.26(3) 53_664 1_555  97_454
	Fe2_S     Fe2_S     O1_S       137.74(3) 53_664 1_555 124_556
	Fe2_S     Fe2_S     O1_S       86.01(5) 53_664 1_555  50_656
	Fe2_S     Fe2_S     Zn2_S      Invalid  53_664 1_555   1_555
	Zn2_S     Fe2_S     Fe2_S      120.000  55_654 1_555  53_664
	Zn2_S     Fe2_S     Zn2_S      120.000  55_654 1_555  53_664
	Zn2_S     Fe2_S     Fe2_S      60.000   55_654 1_555   5_664
	Zn2_S     Fe2_S     Zn2_S      60.000   55_654 1_555   5_664
	Zn2_S     Fe2_S     Fe2_S      60.000   55_654 1_555  98_656
	Zn2_S     Fe2_S     Zn2_S      120.000  55_654 1_555   2_656
	Zn2_S     Fe2_S     Zn2_S      60.000   55_654 1_555  98_656
	Zn2_S     Fe2_S     Fe2_S      120.000  55_654 1_555   2_656
	Zn2_S     Fe2_S     O1_S       86.01(5) 55_654 1_555  51_776
	Zn2_S     Fe2_S     O1_S       137.74(3) 55_654 1_555   5_674
	Zn2_S     Fe2_S     O1_S       42.26(3) 55_654 1_555  31_574
	Zn2_S     Fe2_S     O1_S       93.99(5) 55_654 1_555  97_454
	Zn2_S     Fe2_S     O1_S       42.26(3) 55_654 1_555 124_556
	Zn2_S     Fe2_S     O1_S       137.74(3) 55_654 1_555  50_656
	Zn2_S     Fe2_S     Zn2_S      Invalid  55_654 1_555   1_555
	Fe2_S     Fe2_S     Zn2_S      0.000    55_654 1_555  55_654
	Fe2_S     Fe2_S     Fe2_S      120.000  55_654 1_555  53_664
	Fe2_S     Fe2_S     Zn2_S      120.000  55_654 1_555  53_664
	Fe2_S     Fe2_S     Fe2_S      60.000   55_654 1_555   5_664
	Fe2_S     Fe2_S     Zn2_S      60.000   55_654 1_555   5_664
	Fe2_S     Fe2_S     Fe2_S      60.000   55_654 1_555  98_656
	Fe2_S     Fe2_S     Zn2_S      120.000  55_654 1_555   2_656
	Fe2_S     Fe2_S     Zn2_S      60.000   55_654 1_555  98_656
	Fe2_S     Fe2_S     Fe2_S      120.000  55_654 1_555   2_656
	Fe2_S     Fe2_S     O1_S       86.01(5) 55_654 1_555  51_776
	Fe2_S     Fe2_S     O1_S       137.74(3) 55_654 1_555   5_674
	Fe2_S     Fe2_S     O1_S       42.26(3) 55_654 1_555  31_574
	Fe2_S     Fe2_S     O1_S       93.99(5) 55_654 1_555  97_454
	Fe2_S     Fe2_S     O1_S       42.26(3) 55_654 1_555 124_556
	Fe2_S     Fe2_S     O1_S       137.74(3) 55_654 1_555  50_656
	Fe2_S     Fe2_S     Zn2_S      Invalid  55_654 1_555   1_555
	Fe2_S     Fe2_S     Fe2_S      180.00000000(4)103_665 1_555  55_654
	Fe2_S     Fe2_S     Zn2_S      180.00000000(4)103_665 1_555  55_654
	Fe2_S     Fe2_S     Fe2_S      60.000  103_665 1_555  53_664
	Fe2_S     Fe2_S     Zn2_S      60.000  103_665 1_555  53_664
	Fe2_S     Fe2_S     Fe2_S      120.000 103_665 1_555   5_664
	Fe2_S     Fe2_S     Zn2_S      120.000 103_665 1_555   5_664
	Fe2_S     Fe2_S     Fe2_S      120.000 103_665 1_555  98_656
	Fe2_S     Fe2_S     Zn2_S      60.000  103_665 1_555   2_656
	Fe2_S     Fe2_S     Zn2_S      120.000 103_665 1_555  98_656
	Fe2_S     Fe2_S     Fe2_S      60.000  103_665 1_555   2_656
	Fe2_S     Fe2_S     O1_S       93.99(5) 103_665 1_555  51_776
	Fe2_S     Fe2_S     O1_S       42.26(3) 103_665 1_555   5_674
	Fe2_S     Fe2_S     O1_S       137.74(3) 103_665 1_555  31_574
	Fe2_S     Fe2_S     O1_S       86.01(5) 103_665 1_555  97_454
	Fe2_S     Fe2_S     O1_S       137.74(3) 103_665 1_555 124_556
	Fe2_S     Fe2_S     O1_S       42.26(3) 103_665 1_555  50_656
	Fe2_S     Fe2_S     Zn2_S      Invalid 103_665 1_555   1_555
	Zn2_S     Fe2_S     Fe2_S      0.000   103_665 1_555 103_665
	Zn2_S     Fe2_S     Fe2_S      180.00000000(4)103_665 1_555  55_654
	Zn2_S     Fe2_S     Zn2_S      180.00000000(4)103_665 1_555  55_654
	Zn2_S     Fe2_S     Fe2_S      60.000  103_665 1_555  53_664
	Zn2_S     Fe2_S     Zn2_S      60.000  103_665 1_555  53_664
	Zn2_S     Fe2_S     Fe2_S      120.000 103_665 1_555   5_664
	Zn2_S     Fe2_S     Zn2_S      120.000 103_665 1_555   5_664
	Zn2_S     Fe2_S     Fe2_S      120.000 103_665 1_555  98_656
	Zn2_S     Fe2_S     Zn2_S      60.000  103_665 1_555   2_656
	Zn2_S     Fe2_S     Zn2_S      120.000 103_665 1_555  98_656
	Zn2_S     Fe2_S     Fe2_S      60.000  103_665 1_555   2_656
	Zn2_S     Fe2_S     O1_S       93.99(5) 103_665 1_555  51_776
	Zn2_S     Fe2_S     O1_S       42.26(3) 103_665 1_555   5_674
	Zn2_S     Fe2_S     O1_S       137.74(3) 103_665 1_555  31_574
	Zn2_S     Fe2_S     O1_S       86.01(5) 103_665 1_555  97_454
	Zn2_S     Fe2_S     O1_S       137.74(3) 103_665 1_555 124_556
	Zn2_S     Fe2_S     O1_S       42.26(3) 103_665 1_555  50_656
	Zn2_S     Fe2_S     Zn2_S      Invalid 103_665 1_555   1_555
	O1_S      Zn2_S     Fe2_S      Invalid  50_656 1_555   1_555
	O1_S      Zn2_S     O1_S       95.77(8) 124_556 1_555  50_656
	O1_S      Zn2_S     Fe2_S      Invalid 124_556 1_555   1_555
	O1_S      Zn2_S     O1_S       95.77(8) 97_454 1_555 124_556
	O1_S      Zn2_S     O1_S       84.23(8) 97_454 1_555  50_656
	O1_S      Zn2_S     Fe2_S      Invalid  97_454 1_555   1_555
	O1_S      Zn2_S     O1_S       95.77(8) 31_574 1_555  97_454
	O1_S      Zn2_S     O1_S       84.23(8) 31_574 1_555 124_556
	O1_S      Zn2_S     O1_S       180.000(2) 31_574 1_555  50_656
	O1_S      Zn2_S     Fe2_S      Invalid  31_574 1_555   1_555
	O1_S      Zn2_S     O1_S       95.77(8)  5_674 1_555  31_574
	O1_S      Zn2_S     O1_S       84.23(8)  5_674 1_555  97_454
	O1_S      Zn2_S     O1_S       180.0000(16)  5_674 1_555 124_556
	O1_S      Zn2_S     O1_S       84.23(8)  5_674 1_555  50_656
	O1_S      Zn2_S     Fe2_S      Invalid   5_674 1_555   1_555
	O1_S      Zn2_S     O1_S       95.77(8) 51_776 1_555   5_674
	O1_S      Zn2_S     O1_S       84.23(8) 51_776 1_555  31_574
	O1_S      Zn2_S     O1_S       180.000(2) 51_776 1_555  97_454
	O1_S      Zn2_S     O1_S       84.23(8) 51_776 1_555 124_556
	O1_S      Zn2_S     O1_S       95.77(8) 51_776 1_555  50_656
	O1_S      Zn2_S     Fe2_S      Invalid  51_776 1_555   1_555
	Fe2_S     Zn2_S     O1_S       137.74(3)  2_656 1_555  51_776
	Fe2_S     Zn2_S     O1_S       86.01(5)  2_656 1_555   5_674
	Fe2_S     Zn2_S     O1_S       137.74(3)  2_656 1_555  31_574
	Fe2_S     Zn2_S     O1_S       42.26(3)  2_656 1_555  97_454
	Fe2_S     Zn2_S     O1_S       93.99(5)  2_656 1_555 124_556
	Fe2_S     Zn2_S     O1_S       42.26(3)  2_656 1_555  50_656
	Fe2_S     Zn2_S     Fe2_S      Invalid   2_656 1_555   1_555
	Zn2_S     Zn2_S     Fe2_S      180.000  98_656 1_555   2_656
	Zn2_S     Zn2_S     O1_S       42.26(3) 98_656 1_555  51_776
	Zn2_S     Zn2_S     O1_S       93.99(5) 98_656 1_555   5_674
	Zn2_S     Zn2_S     O1_S       42.26(3) 98_656 1_555  31_574
	Zn2_S     Zn2_S     O1_S       137.74(3) 98_656 1_555  97_454
	Zn2_S     Zn2_S     O1_S       86.01(5) 98_656 1_555 124_556
	Zn2_S     Zn2_S     O1_S       137.74(3) 98_656 1_555  50_656
	Zn2_S     Zn2_S     Fe2_S      Invalid  98_656 1_555   1_555
	Zn2_S     Zn2_S     Zn2_S      180.000   2_656 1_555  98_656
	Zn2_S     Zn2_S     Fe2_S      0.000     2_656 1_555   2_656
	Zn2_S     Zn2_S     O1_S       137.74(3)  2_656 1_555  51_776
	Zn2_S     Zn2_S     O1_S       86.01(5)  2_656 1_555   5_674
	Zn2_S     Zn2_S     O1_S       137.74(3)  2_656 1_555  31_574
	Zn2_S     Zn2_S     O1_S       42.26(3)  2_656 1_555  97_454
	Zn2_S     Zn2_S     O1_S       93.99(5)  2_656 1_555 124_556
	Zn2_S     Zn2_S     O1_S       42.26(3)  2_656 1_555  50_656
	Zn2_S     Zn2_S     Fe2_S      Invalid   2_656 1_555   1_555
	Fe2_S     Zn2_S     Zn2_S      180.000  98_656 1_555   2_656
	Fe2_S     Zn2_S     Zn2_S      0.000    98_656 1_555  98_656
	Fe2_S     Zn2_S     Fe2_S      180.000  98_656 1_555   2_656
	Fe2_S     Zn2_S     O1_S       42.26(3) 98_656 1_555  51_776
	Fe2_S     Zn2_S     O1_S       93.99(5) 98_656 1_555   5_674
	Fe2_S     Zn2_S     O1_S       42.26(3) 98_656 1_555  31_574
	Fe2_S     Zn2_S     O1_S       137.74(3) 98_656 1_555  97_454
	Fe2_S     Zn2_S     O1_S       86.01(5) 98_656 1_555 124_556
	Fe2_S     Zn2_S     O1_S       137.74(3) 98_656 1_555  50_656
	Fe2_S     Zn2_S     Fe2_S      Invalid  98_656 1_555   1_555
	Zn2_S     Zn2_S     Fe2_S      60.000    5_664 1_555  98_656
	Zn2_S     Zn2_S     Zn2_S      120.000   5_664 1_555   2_656
	Zn2_S     Zn2_S     Zn2_S      60.000    5_664 1_555  98_656
	Zn2_S     Zn2_S     Fe2_S      120.000   5_664 1_555   2_656
	Zn2_S     Zn2_S     O1_S       42.26(3)  5_664 1_555  51_776
	Zn2_S     Zn2_S     O1_S       137.74(3)  5_664 1_555   5_674
	Zn2_S     Zn2_S     O1_S       86.01(5)  5_664 1_555  31_574
	Zn2_S     Zn2_S     O1_S       137.74(3)  5_664 1_555  97_454
	Zn2_S     Zn2_S     O1_S       42.26(3)  5_664 1_555 124_556
	Zn2_S     Zn2_S     O1_S       93.99(5)  5_664 1_555  50_656
	Zn2_S     Zn2_S     Fe2_S      Invalid   5_664 1_555   1_555
	Fe2_S     Zn2_S     Zn2_S      0.000     5_664 1_555   5_664
	Fe2_S     Zn2_S     Fe2_S      60.000    5_664 1_555  98_656
	Fe2_S     Zn2_S     Zn2_S      120.000   5_664 1_555   2_656
	Fe2_S     Zn2_S     Zn2_S      60.000    5_664 1_555  98_656
	Fe2_S     Zn2_S     Fe2_S      120.000   5_664 1_555   2_656
	Fe2_S     Zn2_S     O1_S       42.26(3)  5_664 1_555  51_776
	Fe2_S     Zn2_S     O1_S       137.74(3)  5_664 1_555   5_674
	Fe2_S     Zn2_S     O1_S       86.01(5)  5_664 1_555  31_574
	Fe2_S     Zn2_S     O1_S       137.74(3)  5_664 1_555  97_454
	Fe2_S     Zn2_S     O1_S       42.26(3)  5_664 1_555 124_556
	Fe2_S     Zn2_S     O1_S       93.99(5)  5_664 1_555  50_656
	Fe2_S     Zn2_S     Fe2_S      Invalid   5_664 1_555   1_555
	Zn2_S     Zn2_S     Fe2_S      180.000  53_664 1_555   5_664
	Zn2_S     Zn2_S     Zn2_S      180.000  53_664 1_555   5_664
	Zn2_S     Zn2_S     Fe2_S      120.000  53_664 1_555  98_656
	Zn2_S     Zn2_S     Zn2_S      60.000   53_664 1_555   2_656
	Zn2_S     Zn2_S     Zn2_S      120.000  53_664 1_555  98_656
	Zn2_S     Zn2_S     Fe2_S      60.000   53_664 1_555   2_656
	Zn2_S     Zn2_S     O1_S       137.74(3) 53_664 1_555  51_776
	Zn2_S     Zn2_S     O1_S       42.26(3) 53_664 1_555   5_674
	Zn2_S     Zn2_S     O1_S       93.99(5) 53_664 1_555  31_574
	Zn2_S     Zn2_S     O1_S       42.26(3) 53_664 1_555  97_454
	Zn2_S     Zn2_S     O1_S       137.74(3) 53_664 1_555 124_556
	Zn2_S     Zn2_S     O1_S       86.01(5) 53_664 1_555  50_656
	Zn2_S     Zn2_S     Fe2_S      Invalid  53_664 1_555   1_555
	Fe2_S     Zn2_S     Zn2_S      0.000    53_664 1_555  53_664
	Fe2_S     Zn2_S     Fe2_S      180.000  53_664 1_555   5_664
	Fe2_S     Zn2_S     Zn2_S      180.000  53_664 1_555   5_664
	Fe2_S     Zn2_S     Fe2_S      120.000  53_664 1_555  98_656
	Fe2_S     Zn2_S     Zn2_S      60.000   53_664 1_555   2_656
	Fe2_S     Zn2_S     Zn2_S      120.000  53_664 1_555  98_656
	Fe2_S     Zn2_S     Fe2_S      60.000   53_664 1_555   2_656
	Fe2_S     Zn2_S     O1_S       137.74(3) 53_664 1_555  51_776
	Fe2_S     Zn2_S     O1_S       42.26(3) 53_664 1_555   5_674
	Fe2_S     Zn2_S     O1_S       93.99(5) 53_664 1_555  31_574
	Fe2_S     Zn2_S     O1_S       42.26(3) 53_664 1_555  97_454
	Fe2_S     Zn2_S     O1_S       137.74(3) 53_664 1_555 124_556
	Fe2_S     Zn2_S     O1_S       86.01(5) 53_664 1_555  50_656
	Fe2_S     Zn2_S     Fe2_S      Invalid  53_664 1_555   1_555
	Zn2_S     Zn2_S     Fe2_S      120.000  55_654 1_555  53_664
	Zn2_S     Zn2_S     Zn2_S      120.000  55_654 1_555  53_664
	Zn2_S     Zn2_S     Fe2_S      60.000   55_654 1_555   5_664
	Zn2_S     Zn2_S     Zn2_S      60.000   55_654 1_555   5_664
	Zn2_S     Zn2_S     Fe2_S      60.000   55_654 1_555  98_656
	Zn2_S     Zn2_S     Zn2_S      120.000  55_654 1_555   2_656
	Zn2_S     Zn2_S     Zn2_S      60.000   55_654 1_555  98_656
	Zn2_S     Zn2_S     Fe2_S      120.000  55_654 1_555   2_656
	Zn2_S     Zn2_S     O1_S       86.01(5) 55_654 1_555  51_776
	Zn2_S     Zn2_S     O1_S       137.74(3) 55_654 1_555   5_674
	Zn2_S     Zn2_S     O1_S       42.26(3) 55_654 1_555  31_574
	Zn2_S     Zn2_S     O1_S       93.99(5) 55_654 1_555  97_454
	Zn2_S     Zn2_S     O1_S       42.26(3) 55_654 1_555 124_556
	Zn2_S     Zn2_S     O1_S       137.74(3) 55_654 1_555  50_656
	Zn2_S     Zn2_S     Fe2_S      Invalid  55_654 1_555   1_555
	Fe2_S     Zn2_S     Zn2_S      0.000    55_654 1_555  55_654
	Fe2_S     Zn2_S     Fe2_S      120.000  55_654 1_555  53_664
	Fe2_S     Zn2_S     Zn2_S      120.000  55_654 1_555  53_664
	Fe2_S     Zn2_S     Fe2_S      60.000   55_654 1_555   5_664
	Fe2_S     Zn2_S     Zn2_S      60.000   55_654 1_555   5_664
	Fe2_S     Zn2_S     Fe2_S      60.000   55_654 1_555  98_656
	Fe2_S     Zn2_S     Zn2_S      120.000  55_654 1_555   2_656
	Fe2_S     Zn2_S     Zn2_S      60.000   55_654 1_555  98_656
	Fe2_S     Zn2_S     Fe2_S      120.000  55_654 1_555   2_656
	Fe2_S     Zn2_S     O1_S       86.01(5) 55_654 1_555  51_776
	Fe2_S     Zn2_S     O1_S       137.74(3) 55_654 1_555   5_674
	Fe2_S     Zn2_S     O1_S       42.26(3) 55_654 1_555  31_574
	Fe2_S     Zn2_S     O1_S       93.99(5) 55_654 1_555  97_454
	Fe2_S     Zn2_S     O1_S       42.26(3) 55_654 1_555 124_556
	Fe2_S     Zn2_S     O1_S       137.74(3) 55_654 1_555  50_656
	Fe2_S     Zn2_S     Fe2_S      Invalid  55_654 1_555   1_555
	Fe2_S     Zn2_S     Fe2_S      180.00000000(4)103_665 1_555  55_654
	Fe2_S     Zn2_S     Zn2_S      180.00000000(4)103_665 1_555  55_654
	Fe2_S     Zn2_S     Fe2_S      60.000  103_665 1_555  53_664
	Fe2_S     Zn2_S     Zn2_S      60.000  103_665 1_555  53_664
	Fe2_S     Zn2_S     Fe2_S      120.000 103_665 1_555   5_664
	Fe2_S     Zn2_S     Zn2_S      120.000 103_665 1_555   5_664
	Fe2_S     Zn2_S     Fe2_S      120.000 103_665 1_555  98_656
	Fe2_S     Zn2_S     Zn2_S      60.000  103_665 1_555   2_656
	Fe2_S     Zn2_S     Zn2_S      120.000 103_665 1_555  98_656
	Fe2_S     Zn2_S     Fe2_S      60.000  103_665 1_555   2_656
	Fe2_S     Zn2_S     O1_S       93.99(5) 103_665 1_555  51_776
	Fe2_S     Zn2_S     O1_S       42.26(3) 103_665 1_555   5_674
	Fe2_S     Zn2_S     O1_S       137.74(3) 103_665 1_555  31_574
	Fe2_S     Zn2_S     O1_S       86.01(5) 103_665 1_555  97_454
	Fe2_S     Zn2_S     O1_S       137.74(3) 103_665 1_555 124_556
	Fe2_S     Zn2_S     O1_S       42.26(3) 103_665 1_555  50_656
	Fe2_S     Zn2_S     Fe2_S      Invalid 103_665 1_555   1_555
	Zn2_S     Zn2_S     Fe2_S      0.000   103_665 1_555 103_665
	Zn2_S     Zn2_S     Fe2_S      180.00000000(4) 103_665 1_555  55_654
	Zn2_S     Zn2_S     Zn2_S      180.00000000(4) 103_665 1_555  55_654
	Zn2_S     Zn2_S     Fe2_S      60.000  103_665 1_555  53_664
	Zn2_S     Zn2_S     Zn2_S      60.000  103_665 1_555  53_664
	Zn2_S     Zn2_S     Fe2_S      120.000 103_665 1_555   5_664
	Zn2_S     Zn2_S     Zn2_S      120.000 103_665 1_555   5_664
	Zn2_S     Zn2_S     Fe2_S      120.000 103_665 1_555  98_656
	Zn2_S     Zn2_S     Zn2_S      60.000  103_665 1_555   2_656
	Zn2_S     Zn2_S     Zn2_S      120.000 103_665 1_555  98_656
	Zn2_S     Zn2_S     Fe2_S      60.000  103_665 1_555   2_656
	Zn2_S     Zn2_S     O1_S       93.99(5) 103_665 1_555  51_776
	Zn2_S     Zn2_S     O1_S       42.26(3) 103_665 1_555   5_674
	Zn2_S     Zn2_S     O1_S       137.74(3) 103_665 1_555  31_574
	Zn2_S     Zn2_S     O1_S       86.01(5) 103_665 1_555  97_454
	Zn2_S     Zn2_S     O1_S       137.74(3) 103_665 1_555 124_556
	Zn2_S     Zn2_S     O1_S       42.26(3) 103_665 1_555  50_656
	Zn2_S     Zn2_S     Fe2_S      Invalid 103_665 1_555   1_555
	Zn1_S     O1_S      Fe1_S      0.000     2_656 1_555   2_656
	Zn2_S     O1_S      Zn1_S      121.28(5) 98_657 1_555   2_656
	Zn2_S     O1_S      Fe1_S      121.28(5) 98_657 1_555   2_656
	Fe2_S     O1_S      Zn2_S      0.000    98_657 1_555  98_657
	Fe2_S     O1_S      Zn1_S      121.28(5) 98_657 1_555   2_656
	Fe2_S     O1_S      Fe1_S      121.28(5) 98_657 1_555   2_656
	Fe2_S     O1_S      Fe2_S      95.49(7) 59_776 1_555  98_657
	Fe2_S     O1_S      Zn2_S      95.49(7) 59_776 1_555  98_657
	Fe2_S     O1_S      Zn1_S      121.28(5) 59_776 1_555   2_656
	Fe2_S     O1_S      Fe1_S      121.28(5) 59_776 1_555   2_656
	Zn2_S     O1_S      Fe2_S      0.000    59_776 1_555  59_776
	Zn2_S     O1_S      Fe2_S      95.49(7) 59_776 1_555  98_657
	Zn2_S     O1_S      Zn2_S      95.49(7) 59_776 1_555  98_657
	Zn2_S     O1_S      Zn1_S      121.28(5) 59_776 1_555   2_656
	Zn2_S     O1_S      Fe1_S      121.28(5) 59_776 1_555   2_656
	Fe2_S     O1_S      Zn2_S      95.49(7) 51_776 1_555  59_776
	Fe2_S     O1_S      Fe2_S      95.49(7) 51_776 1_555  59_776
	Fe2_S     O1_S      Fe2_S      95.49(7) 51_776 1_555  98_657
	Fe2_S     O1_S      Zn2_S      95.49(7) 51_776 1_555  98_657
	Fe2_S     O1_S      Zn1_S      121.28(5) 51_776 1_555   2_656
	Fe2_S     O1_S      Fe1_S      121.28(5) 51_776 1_555   2_656
	Zn2_S     O1_S      Fe2_S      0.000    51_776 1_555  51_776
	Zn2_S     O1_S      Zn2_S      95.49(7) 51_776 1_555  59_776
	Zn2_S     O1_S      Fe2_S      95.49(7) 51_776 1_555  59_776
	Zn2_S     O1_S      Fe2_S      95.49(7) 51_776 1_555  98_657
	Zn2_S     O1_S      Zn2_S      95.49(7) 51_776 1_555  98_657
	Zn2_S     O1_S      Zn1_S      121.28(5) 51_776 1_555   2_656
	Zn2_S     O1_S      Fe1_S      121.28(5) 51_776 1_555   2_656
	O1_S      O1_S      Zn2_S      93.99(5) 78_577 1_555  51_776
	O1_S      O1_S      Fe2_S      93.99(5) 78_577 1_555  51_776
	O1_S      O1_S      Zn2_S      47.88(4) 78_577 1_555  59_776
	O1_S      O1_S      Fe2_S      47.88(4) 78_577 1_555  59_776
	O1_S      O1_S      Fe2_S      47.88(4) 78_577 1_555  98_657
	O1_S      O1_S      Zn2_S      47.88(4) 78_577 1_555  98_657
	O1_S      O1_S      Zn1_S      144.736  78_577 1_555   2_656
	O1_S      O1_S      Fe1_S      144.736  78_577 1_555   2_656
	O1_S      O1_S      O1_S       60.000   54_757 1_555  78_577
	O1_S      O1_S      Zn2_S      47.88(4) 54_757 1_555  51_776
	O1_S      O1_S      Fe2_S      47.88(4) 54_757 1_555  51_776
	O1_S      O1_S      Zn2_S      93.99(5) 54_757 1_555  59_776
	O1_S      O1_S      Fe2_S      93.99(5) 54_757 1_555  59_776
	O1_S      O1_S      Fe2_S      47.88(4) 54_757 1_555  98_657
	O1_S      O1_S      Zn2_S      47.88(4) 54_757 1_555  98_657
	O1_S      O1_S      Zn1_S      144.736  54_757 1_555   2_656
	O1_S      O1_S      Fe1_S      144.736  54_757 1_555   2_656
	O1_S      O1_S      O1_S       60.000  101_775 1_555  54_757
	O1_S      O1_S      O1_S       60.000  101_775 1_555  78_577
	O1_S      O1_S      Zn2_S      47.88(4) 101_775 1_555  51_776
	O1_S      O1_S      Fe2_S      47.88(4) 101_775 1_555  51_776
	O1_S      O1_S      Zn2_S      47.88(4) 101_775 1_555  59_776
	O1_S      O1_S      Fe2_S      47.88(4) 101_775 1_555  59_776
	O1_S      O1_S      Fe2_S      93.99(5) 101_775 1_555  98_657
	O1_S      O1_S      Zn2_S      93.99(5) 101_775 1_555  98_657
	O1_S      O1_S      Zn1_S      144.736 101_775 1_555   2_656
	O1_S      O1_S      Fe1_S      144.736 101_775 1_555   2_656
	O1_S      O1_S      O1_S       123.08(4) 31_575 1_555 101_775
	O1_S      O1_S      O1_S       90.000   31_575 1_555  54_757
	O1_S      O1_S      O1_S       63.12(4) 31_575 1_555  78_577
	O1_S      O1_S      Zn2_S      137.330(17) 31_575 1_555  51_776
	O1_S      O1_S      Fe2_S      137.330(17) 31_575 1_555  51_776
	O1_S      O1_S      Zn2_S      93.79(4) 31_575 1_555  59_776
	O1_S      O1_S      Fe2_S      93.79(4) 31_575 1_555  59_776
	O1_S      O1_S      Fe2_S      42.12(4) 31_575 1_555  98_657
	O1_S      O1_S      Zn2_S      42.12(4) 31_575 1_555  98_657
	O1_S      O1_S      Zn1_S      87.81(3) 31_575 1_555   2_656
	O1_S      O1_S      Fe1_S      87.81(3) 31_575 1_555   2_656
	O1_S      O1_S      O1_S       53.75(8)  7_755 1_555  31_575
	O1_S      O1_S      O1_S       123.08(4)  7_755 1_555 101_775
	O1_S      O1_S      O1_S       63.12(4)  7_755 1_555  54_757
	O1_S      O1_S      O1_S       90.000    7_755 1_555  78_577
	O1_S      O1_S      Zn2_S      93.79(4)  7_755 1_555  51_776
	O1_S      O1_S      Fe2_S      93.79(4)  7_755 1_555  51_776
	O1_S      O1_S      Zn2_S      137.330(17)  7_755 1_555  59_776
	O1_S      O1_S      Fe2_S      137.330(17)  7_755 1_555  59_776
	O1_S      O1_S      Fe2_S      42.12(4)  7_755 1_555  98_657
	O1_S      O1_S      Zn2_S      42.12(4)  7_755 1_555  98_657
	O1_S      O1_S      Zn1_S      87.81(3)  7_755 1_555   2_656
	O1_S      O1_S      Fe1_S      87.81(3)  7_755 1_555   2_656
	O1_S      O1_S      O1_S       172.40(9)  8_755 1_555   7_755
	O1_S      O1_S      O1_S       119.855(5)  8_755 1_555  31_575
	O1_S      O1_S      O1_S       63.12(4)  8_755 1_555 101_775
	O1_S      O1_S      O1_S       123.08(4)  8_755 1_555  54_757
	O1_S      O1_S      O1_S       90.000    8_755 1_555  78_577
	O1_S      O1_S      Zn2_S      93.79(4)  8_755 1_555  51_776
	O1_S      O1_S      Fe2_S      93.79(4)  8_755 1_555  51_776
	O1_S      O1_S      Zn2_S      42.12(4)  8_755 1_555  59_776
	O1_S      O1_S      Fe2_S      42.12(4)  8_755 1_555  59_776
	O1_S      O1_S      Fe2_S      137.330(17)  8_755 1_555  98_657
	O1_S      O1_S      Zn2_S      137.330(17)  8_755 1_555  98_657
	O1_S      O1_S      Zn1_S      87.81(3)  8_755 1_555   2_656
	O1_S      O1_S      Fe1_S      87.81(3)  8_755 1_555   2_656
	O1_S      O1_S      O1_S       53.75(8) 32_557 1_555   8_755
	O1_S      O1_S      O1_S       119.855(5) 32_557 1_555   7_755
	O1_S      O1_S      O1_S       66.15(7) 32_557 1_555  31_575
	O1_S      O1_S      O1_S       90.000   32_557 1_555 101_775
	O1_S      O1_S      O1_S       123.08(4) 32_557 1_555  54_757
	O1_S      O1_S      O1_S       63.12(4) 32_557 1_555  78_577
	O1_S      O1_S      Zn2_S      137.330(17) 32_557 1_555  51_776
	O1_S      O1_S      Fe2_S      137.330(17) 32_557 1_555  51_776
	O1_S      O1_S      Zn2_S      42.12(4) 32_557 1_555  59_776
	O1_S      O1_S      Fe2_S      42.12(4) 32_557 1_555  59_776
	O1_S      O1_S      Fe2_S      93.79(4) 32_557 1_555  98_657
	O1_S      O1_S      Zn2_S      93.79(4) 32_557 1_555  98_657
	O1_S      O1_S      Zn1_S      87.81(3) 32_557 1_555   2_656
	O1_S      O1_S      Fe1_S      87.81(3) 32_557 1_555   2_656
	O1_S      O1_S      O1_S       119.855(5) 27_575 1_555  32_557
	O1_S      O1_S      O1_S       66.15(7) 27_575 1_555   8_755
	O1_S      O1_S      O1_S       119.855(5) 27_575 1_555   7_755
	O1_S      O1_S      O1_S       172.40(9) 27_575 1_555  31_575
	O1_S      O1_S      O1_S       63.12(4) 27_575 1_555 101_775
	O1_S      O1_S      O1_S       90.000   27_575 1_555  54_757
	O1_S      O1_S      O1_S       123.08(4) 27_575 1_555  78_577
	O1_S      O1_S      Zn2_S      42.12(4) 27_575 1_555  51_776
	O1_S      O1_S      Fe2_S      42.12(4) 27_575 1_555  51_776
	O1_S      O1_S      Zn2_S      93.79(4) 27_575 1_555  59_776
	O1_S      O1_S      Fe2_S      93.79(4) 27_575 1_555  59_776
	O1_S      O1_S      Fe2_S      137.330(17) 27_575 1_555  98_657
	O1_S      O1_S      Zn2_S      137.330(17) 27_575 1_555  98_657
	O1_S      O1_S      Zn1_S      87.81(3) 27_575 1_555   2_656
	O1_S      O1_S      Fe1_S      87.81(3) 27_575 1_555   2_656
	O1_S      O1_S      O1_S       53.75(8) 28_557 1_555  27_575
	O1_S      O1_S      O1_S       172.40(9) 28_557 1_555  32_557
	O1_S      O1_S      O1_S       119.855(5) 28_557 1_555   8_755
	O1_S      O1_S      O1_S       66.15(7) 28_557 1_555   7_755
	O1_S      O1_S      O1_S       119.855(5) 28_557 1_555  31_575
	O1_S      O1_S      O1_S       90.000   28_557 1_555 101_775
	O1_S      O1_S      O1_S       63.12(4) 28_557 1_555  54_757
	O1_S      O1_S      O1_S       123.08(4) 28_557 1_555  78_577
	O1_S      O1_S      Zn2_S      42.12(4) 28_557 1_555  51_776
	O1_S      O1_S      Fe2_S      42.12(4) 28_557 1_555  51_776
	O1_S      O1_S      Zn2_S      137.330(17) 28_557 1_555  59_776
	O1_S      O1_S      Fe2_S      137.330(17) 28_557 1_555  59_776
	O1_S      O1_S      Fe2_S      93.79(4) 28_557 1_555  98_657
	O1_S      O1_S      Zn2_S      93.79(4) 28_557 1_555  98_657
	O1_S      O1_S      Zn1_S      87.81(3) 28_557 1_555   2_656
	O1_S      O1_S      Fe1_S      87.81(3) 28_557 1_555   2_656
loop_
_pd_block_diffractogram_id	
	High-Angle_Bank_Zn2.dat_0
	90-Degree_Bank_Zn2.dat_0
	Low-Angle_Bank_Zn2.dat_0
	Zn2.xye_0
#######	End powder crystal structure	#######

#######	Begin powder crystal structure	#######
data_Sr2Zn2Fe28O46_Nuclear_0
_pd_block_id	Sr2Zn2Fe28O46_Nuclear_0
# The diffractogram block id loop is at the end of the datablock.
_pd_phase_name Sr2Zn2Fe28O46_Nuclear
_cell_length_a  5.89866(9)
_cell_length_b  5.89866(9)
_cell_length_c  83.778(3)
_cell_angle_alpha 90
_cell_angle_beta  90
_cell_angle_gamma 120
_cell_volume 2524.44(11)
_exptl_crystal_density_diffrn	5.2144(2)
_space_group_name_H-M_alt 166
loop_
	_space_group_symop_id
	_space_group_symop_operation_xyz
	  1 'x, y, z '
	  2 '-x, -y, -z '
	  3 '-x+y, -x, z '
	  4 '-x+y, y, z '
	  5 '-y, -x, z '
	  6 '-y, x-y, z '
	  7 'y, -x+y, -z '
	  8 'y, x, -z '
	  9 'x-y, -y, -z '
	 10 'x-y, x, -z '
	 11 '-x, -x+y, -z '
	 12 'x, x-y, z '
	 13 'x-1/3, y+1/3, z+1/3 '
	 14 '-x-1/3, -y+1/3, -z+1/3 '
	 15 '-x+y-1/3, -x+1/3, z+1/3 '
	 16 '-x+y-1/3, y+1/3, z+1/3 '
	 17 '-y-1/3, -x+1/3, z+1/3 '
	 18 '-y-1/3, x-y+1/3, z+1/3 '
	 19 'y-1/3, -x+y+1/3, -z+1/3 '
	 20 'y-1/3, x+1/3, -z+1/3 '
	 21 'x-y-1/3, -y+1/3, -z+1/3 '
	 22 'x-y-1/3, x+1/3, -z+1/3 '
	 23 '-x-1/3, -x+y+1/3, -z+1/3 '
	 24 'x-1/3, x-y+1/3, z+1/3 '
	 25 'x+1/3, y-1/3, z-1/3 '
	 26 '-x+1/3, -y-1/3, -z-1/3 '
	 27 '-x+y+1/3, -x-1/3, z-1/3 '
	 28 '-x+y+1/3, y-1/3, z-1/3 '
	 29 '-y+1/3, -x-1/3, z-1/3 '
	 30 '-y+1/3, x-y-1/3, z-1/3 '
	 31 'y+1/3, -x+y-1/3, -z-1/3 '
	 32 'y+1/3, x-1/3, -z-1/3 '
	 33 'x-y+1/3, -y-1/3, -z-1/3 '
	 34 'x-y+1/3, x-1/3, -z-1/3 '
	 35 '-x+1/3, -x+y-1/3, -z-1/3 '
	 36 'x+1/3, x-y-1/3, z-1/3 '
loop_
	_atom_site_label
	_atom_site_type_symbol
	_atom_site_site_symmetry_multiplicity
	_atom_site_fract_x
	_atom_site_fract_y
	_atom_site_fract_z
	_atom_site_occupancy
	_atom_site_B_iso_or_equiv
Sr1_XHF Sr+2   6 0 0 0.0963(2) 1 0.788(14)
Fe1_XHF Fe+3   9 0.5 0 0 1 0.346(7)
Fe2_XHF Fe+3   6 0 0 0.0135(2) 1 0.226(6)
Fe3_XHF Fe+3   6 0.3333333 0.6666667 0.0263(2) 1 0.260(7)
Fe4_XHF Fe+3   6 0.6666667 0.3333333 0.03752(19) 1 0.226(6)
Fe5_XHF Fe+3  18 0.1742(11) 0.8258(11) 0.05834(10) 1 0.221(5)
Fe6_XHF Fe+3   6 0.6666667 0.3333333 0.0817(2) 1 0.212(9)
Fe7_XHF Fe+3   6 0.3333333 0.6666667 0.0989(2) 1 0.000(14)
Fe8_XHF Fe+3   6 0.6666667 0.3333333 0.1136(2) 1 0.212(9)
Fe9_XHF Fe+3  18 0.1621(9) 0.8379(9) 0.13465(10) 1 0.221(5)
Fe10_XHF Fe+3   6 0.6666667 0.3333333 0.1605(2) 1 0.226(6)
Fe11_XHF Fe+3   6 0.3333333 0.6666667 0.15998(18) 1 0.260(7)
O1_XHF O-2   6 0.6666667 0.3333333 0.0150(4) 1 0.425(5)
O2_XHF O-2   6 0 0 0.1474(3) 1 0.425(5)
O3_XHF O-2  18 0.498(2) 0.502(2) 0.04474(18) 1 0.425(5)
O4_XHF O-2  18 0.8262(19) 0.1738(19) 0.12292(18) 1 0.425(5)
O5_XHF O-2  18 0.2281(17) 0.7719(17) 0.0188(2) 1 0.425(5)
O6_XHF O-2  18 0.8426(19) 0.1574(19) 0.06993(17) 1 0.425(5)
O7_XHF O-2  18 0.5169(19) 0.4831(19) 0.09812(19) 1 0.425(5)
O8_XHF O-2   6 0 0 0.0402(4) 1 0.425(5)
O9_XHF O-2   6 0.3333333 0.6666667 0.0507(4) 1 0.425(5)
O10_XHF O-2   6 0.6666667 0.3333333 0.8733(4) 1 0.425(5)
O11_XHF O-2  18 0.1760(19) 0.8240(19) 0.18419(18) 1 0.425(5)
loop_
	_geom_bond_atom_site_label_1
	_geom_bond_atom_site_label_2
	_geom_bond_distance
	_geom_bond_site_symmetry_1
	_geom_bond_site_symmetry_2
	Sr1_XHF   O6_XHF    2.73(2) 1_555   3_665
	Sr1_XHF   O6_XHF    2.73(2) 1_555   1_455
	Sr1_XHF   O6_XHF    2.73(2) 1_555   6_545
	Sr1_XHF   O4_XHF    2.85(2) 1_555   6_545
	Sr1_XHF   O4_XHF    2.85(2) 1_555   1_455
	Sr1_XHF   O4_XHF    2.85(2) 1_555   3_665
	Sr1_XHF   O7_XHF    2.9584(14) 1_555   3_565
	Sr1_XHF   O7_XHF    2.9584(14) 1_555   6_655
	Sr1_XHF   O7_XHF    2.9584(14) 1_555   6_555
	Sr1_XHF   O7_XHF    2.9584(14) 1_555   3_555
	Sr1_XHF   O7_XHF    2.9584(14) 1_555   1_445
	Sr1_XHF   O7_XHF    2.9584(14) 1_555   1_555
	Fe1_XHF   O1_XHF    2.117(18) 1_555   1_555
	Fe1_XHF   O1_XHF    2.117(18) 1_555   2_655
	Fe1_XHF   O5_XHF    2.169(13) 1_555   3_555
	Fe1_XHF   O5_XHF    2.169(13) 1_555   1_545
	Fe1_XHF   O5_XHF    2.169(13) 1_555   2_665
	Fe1_XHF   O5_XHF    2.169(13) 1_555   9_665
	Fe1_XHF   Fe3_XHF   2.787(14) 1_555   2_665
	Fe1_XHF   Fe3_XHF   2.787(14) 1_555   1_545
	Fe1_XHF   Fe1_XHF   2.94933(4) 1_555   3_655
	Fe1_XHF   Fe1_XHF   2.94933(4) 1_555   3_665
	Fe1_XHF   Fe1_XHF   2.94933(4) 1_555   5_665
	Fe1_XHF   Fe1_XHF   2.94933(4) 1_555   5_555
	Fe1_XHF   Fe2_XHF   3.160(6) 1_555   2_655
	Fe1_XHF   Fe2_XHF   3.160(6) 1_555   1_555
	Fe1_XHF   Fe2_XHF   3.160(6) 1_555   2_555
	Fe1_XHF   Fe2_XHF   3.160(6) 1_555   1_655
	Fe1_XHF   O5_XHF    3.193(17) 1_555   6_655
	Fe1_XHF   O5_XHF    3.193(17) 1_555   7_555
	Fe2_XHF   O8_XHF    2.23(4) 1_555   1_555
	Fe2_XHF   Fe2_XHF   2.27(3) 1_555   2_555
	Fe2_XHF   O5_XHF    2.372(17) 1_555   1_545
	Fe2_XHF   O5_XHF    2.372(17) 1_555   3_455
	Fe2_XHF   O5_XHF    2.372(17) 1_555   6_665
	Fe2_XHF   Fe1_XHF   3.160(6) 1_555   5_565
	Fe2_XHF   Fe1_XHF   3.160(6) 1_555   1_555
	Fe2_XHF   Fe1_XHF   3.160(6) 1_555   3_665
	Fe2_XHF   Fe1_XHF   3.160(6) 1_555   5_555
	Fe2_XHF   Fe1_XHF   3.160(6) 1_555   1_455
	Fe2_XHF   Fe1_XHF   3.160(6) 1_555   3_555
	Fe3_XHF   O5_XHF    1.25(2) 1_555   3_565
	Fe3_XHF   O5_XHF    1.25(2) 1_555   1_555
	Fe3_XHF   O5_XHF    1.25(2) 1_555   6_665
	Fe3_XHF   O9_XHF    2.04(4) 1_555   1_555
	Fe3_XHF   O3_XHF    2.28(2) 1_555   3_565
	Fe3_XHF   O3_XHF    2.28(2) 1_555   1_555
	Fe3_XHF   O3_XHF    2.28(2) 1_555   6_665
	Fe3_XHF   Fe1_XHF   2.787(14) 1_555   1_565
	Fe3_XHF   Fe1_XHF   2.787(14) 1_555   3_665
	Fe3_XHF   Fe1_XHF   2.787(14) 1_555   5_565
	Fe3_XHF   Fe5_XHF   3.135(18) 1_555   6_665
	Fe3_XHF   Fe5_XHF   3.135(18) 1_555   1_555
	Fe3_XHF   Fe5_XHF   3.135(18) 1_555   3_565
	Fe4_XHF   O3_XHF    1.83(2) 1_555   1_555
	Fe4_XHF   O3_XHF    1.83(2) 1_555   6_655
	Fe4_XHF   O3_XHF    1.83(2) 1_555   3_665
	Fe4_XHF   O1_XHF    1.89(3) 1_555   1_555
	Fe5_XHF   O9_XHF    1.748(16) 1_555   1_555
	Fe5_XHF   O6_XHF    1.958(13) 1_555   6_555
	Fe5_XHF   O6_XHF    1.958(13) 1_555   3_675
	Fe5_XHF   O3_XHF    2.008(13) 1_555   6_665
	Fe5_XHF   O3_XHF    2.008(13) 1_555   3_565
	Fe5_XHF   O8_XHF    2.34(2) 1_555   1_565
	Fe5_XHF   Fe5_XHF   2.82(2) 1_555   6_665
	Fe5_XHF   Fe5_XHF   2.82(2) 1_555   3_565
	Fe5_XHF   Fe5_XHF   3.08(2) 1_555   6_675
	Fe5_XHF   Fe5_XHF   3.08(2) 1_555   3_465
	Fe5_XHF   Fe3_XHF   3.135(18) 1_555   1_555
	Fe6_XHF   O6_XHF    2.05(2) 1_555   1_555
	Fe6_XHF   O6_XHF    2.05(2) 1_555   6_655
	Fe6_XHF   O6_XHF    2.05(2) 1_555   3_665
	Fe6_XHF   O7_XHF    2.06(2) 1_555   6_655
	Fe6_XHF   O7_XHF    2.06(2) 1_555   1_555
	Fe6_XHF   O7_XHF    2.06(2) 1_555   3_665
	Fe6_XHF   Fe8_XHF   2.67(2) 1_555   1_555
	Fe7_XHF   O7_XHF    1.88(2) 1_555   1_555
	Fe7_XHF   O7_XHF    1.88(2) 1_555   3_565
	Fe7_XHF   O7_XHF    1.88(2) 1_555   6_665
	Fe7_XHF   O10_XHF   2.33(3) 1_555   2_666
	Fe8_XHF   O4_XHF    1.81(2) 1_555   1_555
	Fe8_XHF   O4_XHF    1.81(2) 1_555   3_665
	Fe8_XHF   O4_XHF    1.81(2) 1_555   6_655
	Fe8_XHF   O7_XHF    2.01(2) 1_555   3_665
	Fe8_XHF   O7_XHF    2.01(2) 1_555   1_555
	Fe8_XHF   O7_XHF    2.01(2) 1_555   6_655
	Fe8_XHF   Fe6_XHF   2.67(2) 1_555   1_555
	Fe9_XHF   O10_XHF   1.872(15) 1_555   2_666
	Fe9_XHF   O2_XHF    1.969(18) 1_555   1_565
	Fe9_XHF   O4_XHF    1.980(13) 1_555   3_675
	Fe9_XHF   O4_XHF    1.980(13) 1_555   6_555
	Fe9_XHF   O11_XHF   2.075(13) 1_555  21_665
	Fe9_XHF   O11_XHF   2.075(13) 1_555  19_555
	Fe9_XHF   Fe11_XHF  2.751(15) 1_555   1_555
	Fe9_XHF   Fe9_XHF   2.868(17) 1_555   6_675
	Fe9_XHF   Fe9_XHF   2.868(17) 1_555   3_465
	Fe9_XHF   Fe9_XHF   3.031(17) 1_555   3_565
	Fe9_XHF   Fe9_XHF   3.031(17) 1_555   6_665
	Fe10_XHF  O11_XHF   2.03(2) 1_555  21_765
	Fe10_XHF  O11_XHF   2.03(2) 1_555  14_665
	Fe10_XHF  O11_XHF   2.03(2) 1_555  19_545
	Fe10_XHF  O2_XHF    2.14(3) 1_555  14_655
	Fe11_XHF  Fe11_XHF  1.12(3) 1_555  14_665
	Fe11_XHF  O11_XHF   1.85(2) 1_555  14_665
	Fe11_XHF  O11_XHF   1.85(2) 1_555  19_555
	Fe11_XHF  O11_XHF   1.85(2) 1_555  21_665
	Fe11_XHF  O11_XHF   2.59(2) 1_555   6_665
	Fe11_XHF  O11_XHF   2.59(2) 1_555   1_555
	Fe11_XHF  O11_XHF   2.59(2) 1_555   3_565
	Fe11_XHF  Fe9_XHF   2.751(15) 1_555   3_565
	Fe11_XHF  Fe9_XHF   2.751(15) 1_555   1_555
	Fe11_XHF  Fe9_XHF   2.751(15) 1_555   6_665
	Fe11_XHF  O10_XHF   2.79(3) 1_555   2_666
	O1_XHF    Fe4_XHF   1.89(3) 1_555   1_555
	O1_XHF    Fe1_XHF   2.117(18) 1_555   5_665
	O1_XHF    Fe1_XHF   2.117(18) 1_555   3_665
	O1_XHF    Fe1_XHF   2.117(18) 1_555   1_555
	O1_XHF    O5_XHF    3.03(3) 1_555   7_555
	O1_XHF    O5_XHF    3.03(3) 1_555   2_665
	O1_XHF    O5_XHF    3.03(3) 1_555   9_665
	O1_XHF    O3_XHF    3.03(3) 1_555   6_655
	O1_XHF    O3_XHF    3.03(3) 1_555   1_555
	O1_XHF    O3_XHF    3.03(3) 1_555   3_665
	O1_XHF    O5_XHF    3.032(5) 1_555   6_665
	O1_XHF    O5_XHF    3.032(5) 1_555   3_565
	O1_XHF    O5_XHF    3.032(5) 1_555   6_765
	O1_XHF    O5_XHF    3.032(5) 1_555   3_555
	O1_XHF    O5_XHF    3.032(5) 1_555   1_545
	O1_XHF    O5_XHF    3.032(5) 1_555   1_655
	O2_XHF    Fe9_XHF   1.969(18) 1_555   1_545
	O2_XHF    Fe9_XHF   1.969(18) 1_555   6_665
	O2_XHF    Fe9_XHF   1.969(18) 1_555   3_455
	O2_XHF    Fe10_XHF  2.14(3) 1_555  14_655
	O2_XHF    O4_XHF    2.71(3) 1_555   3_665
	O2_XHF    O4_XHF    2.71(3) 1_555   1_455
	O2_XHF    O4_XHF    2.71(3) 1_555   6_545
	O2_XHF    O11_XHF   2.9546(11) 1_555  21_655
	O2_XHF    O11_XHF   2.9546(11) 1_555  19_545
	O2_XHF    O11_XHF   2.9546(11) 1_555  19_445
	O2_XHF    O11_XHF   2.9546(11) 1_555  21_665
	O2_XHF    O11_XHF   2.9546(11) 1_555  14_555
	O2_XHF    O11_XHF   2.9546(11) 1_555  14_665
	O3_XHF    O9_XHF    1.75(2) 1_555   1_555
	O3_XHF    Fe4_XHF   1.83(2) 1_555   1_555
	O3_XHF    Fe5_XHF   2.008(13) 1_555   6_665
	O3_XHF    Fe5_XHF   2.008(13) 1_555   3_565
	O3_XHF    Fe3_XHF   2.28(2) 1_555   1_555
	O3_XHF    O5_XHF    2.63(2) 1_555   3_565
	O3_XHF    O5_XHF    2.63(2) 1_555   6_665
	O3_XHF    O6_XHF    2.750(18) 1_555   3_665
	O3_XHF    O6_XHF    2.750(18) 1_555   6_655
	O3_XHF    O3_XHF    2.91(3) 1_555   6_665
	O3_XHF    O3_XHF    2.91(3) 1_555   3_565
	O3_XHF    O8_XHF    2.974(4) 1_555   1_665
	O3_XHF    O8_XHF    2.974(4) 1_555   1_555
	O3_XHF    O3_XHF    2.99(3) 1_555   3_665
	O3_XHF    O3_XHF    2.99(3) 1_555   6_655
	O3_XHF    O1_XHF    3.03(3) 1_555   1_555
	O4_XHF    Fe8_XHF   1.81(2) 1_555   1_555
	O4_XHF    Fe9_XHF   1.980(13) 1_555   3_555
	O4_XHF    Fe9_XHF   1.980(13) 1_555   6_765
	O4_XHF    O7_XHF    2.612(19) 1_555   3_665
	O4_XHF    O7_XHF    2.612(19) 1_555   6_655
	O4_XHF    O2_XHF    2.71(3) 1_555   1_655
	O4_XHF    O11_XHF   2.790(18) 1_555  19_545
	O4_XHF    O11_XHF   2.790(18) 1_555  21_765
	O4_XHF    O4_XHF    2.82(3) 1_555   6_655
	O4_XHF    O4_XHF    2.82(3) 1_555   3_665
	O4_XHF    Sr1_XHF   2.85(2) 1_555   1_655
	O4_XHF    O10_XHF   2.967(3) 1_555   2_656
	O4_XHF    O10_XHF   2.967(3) 1_555   2_766
	O4_XHF    O4_XHF    3.08(3) 1_555   3_765
	O4_XHF    O4_XHF    3.08(3) 1_555   6_645
	O5_XHF    Fe3_XHF   1.25(2) 1_555   1_555
	O5_XHF    O5_XHF    1.86(3) 1_555   3_565
	O5_XHF    O5_XHF    1.86(3) 1_555   6_665
	O5_XHF    Fe1_XHF   2.169(13) 1_555   1_565
	O5_XHF    Fe1_XHF   2.169(13) 1_555   5_565
	O5_XHF    Fe2_XHF   2.372(17) 1_555   1_565
	O5_XHF    O3_XHF    2.63(2) 1_555   3_565
	O5_XHF    O3_XHF    2.63(2) 1_555   6_665
	O5_XHF    O9_XHF    2.88(3) 1_555   1_555
	O5_XHF    O8_XHF    2.94(3) 1_555   1_565
	O5_XHF    O1_XHF    3.03(3) 1_555   2_665
	O5_XHF    O1_XHF    3.032(5) 1_555   1_565
	O5_XHF    O1_XHF    3.032(5) 1_555   1_455
	O5_XHF    Fe1_XHF   3.193(17) 1_555   3_665
	O6_XHF    Fe5_XHF   1.958(13) 1_555   6_765
	O6_XHF    Fe5_XHF   1.958(13) 1_555   3_555
	O6_XHF    Fe6_XHF   2.05(2) 1_555   1_555
	O6_XHF    Sr1_XHF   2.73(2) 1_555   1_655
	O6_XHF    O3_XHF    2.750(18) 1_555   3_665
	O6_XHF    O3_XHF    2.750(18) 1_555   6_655
	O6_XHF    O6_XHF    2.78(3) 1_555   3_765
	O6_XHF    O6_XHF    2.78(3) 1_555   6_645
	O6_XHF    O7_XHF    2.898(19) 1_555   6_655
	O6_XHF    O7_XHF    2.898(19) 1_555   3_665
	O6_XHF    O8_XHF    2.96(3) 1_555   1_655
	O6_XHF    O6_XHF    3.11(3) 1_555   3_665
	O6_XHF    O6_XHF    3.11(3) 1_555   6_655
	O7_XHF    Fe7_XHF   1.88(2) 1_555   1_555
	O7_XHF    Fe8_XHF   2.01(2) 1_555   1_555
	O7_XHF    Fe6_XHF   2.06(2) 1_555   1_555
	O7_XHF    O4_XHF    2.612(19) 1_555   3_665
	O7_XHF    O4_XHF    2.612(19) 1_555   6_655
	O7_XHF    O7_XHF    2.65(3) 1_555   6_655
	O7_XHF    O7_XHF    2.65(3) 1_555   3_665
	O7_XHF    O6_XHF    2.898(19) 1_555   6_655
	O7_XHF    O6_XHF    2.898(19) 1_555   3_665
	O7_XHF    Sr1_XHF   2.9584(14) 1_555   1_665
	O7_XHF    Sr1_XHF   2.9584(14) 1_555   1_555
	O7_XHF    O10_XHF   3.04(3) 1_555   2_666
	O8_XHF    Fe2_XHF   2.23(4) 1_555   1_555
	O8_XHF    Fe5_XHF   2.34(2) 1_555   3_455
	O8_XHF    Fe5_XHF   2.34(2) 1_555   1_545
	O8_XHF    Fe5_XHF   2.34(2) 1_555   6_665
	O8_XHF    O5_XHF    2.94(3) 1_555   6_665
	O8_XHF    O5_XHF    2.94(3) 1_555   1_545
	O8_XHF    O5_XHF    2.94(3) 1_555   3_455
	O8_XHF    O6_XHF    2.96(3) 1_555   6_545
	O8_XHF    O6_XHF    2.96(3) 1_555   1_455
	O8_XHF    O6_XHF    2.96(3) 1_555   3_665
	O8_XHF    O3_XHF    2.974(4) 1_555   3_555
	O8_XHF    O3_XHF    2.974(4) 1_555   6_555
	O8_XHF    O3_XHF    2.974(4) 1_555   6_655
	O8_XHF    O3_XHF    2.974(4) 1_555   3_565
	O8_XHF    O3_XHF    2.974(4) 1_555   1_445
	O8_XHF    O3_XHF    2.974(4) 1_555   1_555
	O9_XHF    Fe5_XHF   1.748(16) 1_555   1_555
	O9_XHF    Fe5_XHF   1.748(16) 1_555   6_665
	O9_XHF    Fe5_XHF   1.748(16) 1_555   3_565
	O9_XHF    O3_XHF    1.75(2) 1_555   1_555
	O9_XHF    O3_XHF    1.75(2) 1_555   6_665
	O9_XHF    O3_XHF    1.75(2) 1_555   3_565
	O9_XHF    Fe3_XHF   2.04(4) 1_555   1_555
	O9_XHF    O5_XHF    2.88(3) 1_555   3_565
	O9_XHF    O5_XHF    2.88(3) 1_555   1_555
	O9_XHF    O5_XHF    2.88(3) 1_555   6_665
	O10_XHF   Fe9_XHF   1.872(15) 1_555   2_666
	O10_XHF   Fe9_XHF   1.872(15) 1_555   7_556
	O10_XHF   Fe9_XHF   1.872(15) 1_555   9_666
	O10_XHF   Fe7_XHF   2.33(3) 1_555   2_666
	O10_XHF   O11_XHF   2.47(3) 1_555  27_566
	O10_XHF   O11_XHF   2.47(3) 1_555  25_556
	O10_XHF   O11_XHF   2.47(3) 1_555  30_666
	O10_XHF   Fe11_XHF  2.79(3) 1_555   2_666
	O10_XHF   O4_XHF    2.967(3) 1_555   7_566
	O10_XHF   O4_XHF    2.967(3) 1_555   9_556
	O10_XHF   O4_XHF    2.967(3) 1_555   9_566
	O10_XHF   O4_XHF    2.967(3) 1_555   7_666
	O10_XHF   O4_XHF    2.967(3) 1_555   2_656
	O10_XHF   O4_XHF    2.967(3) 1_555   2_766
	O10_XHF   O7_XHF    3.04(3) 1_555   7_556
	O10_XHF   O7_XHF    3.04(3) 1_555   2_666
	O10_XHF   O7_XHF    3.04(3) 1_555   9_666
	O11_XHF   Fe11_XHF  1.85(2) 1_555  14_665
	O11_XHF   Fe10_XHF  2.03(2) 1_555  14_665
	O11_XHF   Fe9_XHF   2.075(13) 1_555  21_665
	O11_XHF   Fe9_XHF   2.075(13) 1_555  19_555
	O11_XHF   O10_XHF   2.47(3) 1_555  13_554
	O11_XHF   Fe11_XHF  2.59(2) 1_555   1_555
	O11_XHF   O11_XHF   2.78(3) 1_555   3_565
	O11_XHF   O11_XHF   2.78(3) 1_555   6_665
	O11_XHF   O4_XHF    2.790(18) 1_555  19_565
	O11_XHF   O4_XHF    2.790(18) 1_555  21_565
	O11_XHF   O2_XHF    2.9546(11) 1_555  14_555
	O11_XHF   O2_XHF    2.9546(11) 1_555  14_665
	O11_XHF   O11_XHF   3.11(3) 1_555   6_675
	O11_XHF   O11_XHF   3.11(3) 1_555   3_465
	loop_
		_geom_angle_atom_site_label_1
		_geom_angle_atom_site_label_2
		_geom_angle_atom_site_label_3
		_geom_angle
		_geom_angle_site_symmetry_1
		_geom_angle_site_symmetry_2
		_geom_angle_site_symmetry_3
	O6_XHF    Sr1_XHF   O6_XHF     61.3(7)  1_455 1_555   3_665
	O6_XHF    Sr1_XHF   O6_XHF     61.3(7)  6_545 1_555   1_455
	O6_XHF    Sr1_XHF   O6_XHF     61.3(7)  6_545 1_555   3_665
	O4_XHF    Sr1_XHF   O6_XHF     105.4(5)  6_545 1_555   6_545
	O4_XHF    Sr1_XHF   O6_XHF     144.7(2)  6_545 1_555   1_455
	O4_XHF    Sr1_XHF   O6_XHF     144.7(2)  6_545 1_555   3_665
	O4_XHF    Sr1_XHF   O4_XHF     65.2(7)  1_455 1_555   6_545
	O4_XHF    Sr1_XHF   O6_XHF     144.7(2)  1_455 1_555   6_545
	O4_XHF    Sr1_XHF   O6_XHF     105.4(5)  1_455 1_555   1_455
	O4_XHF    Sr1_XHF   O6_XHF     144.7(2)  1_455 1_555   3_665
	O4_XHF    Sr1_XHF   O4_XHF     65.2(7)  3_665 1_555   1_455
	O4_XHF    Sr1_XHF   O4_XHF     65.2(7)  3_665 1_555   6_545
	O4_XHF    Sr1_XHF   O6_XHF     144.7(2)  3_665 1_555   6_545
	O4_XHF    Sr1_XHF   O6_XHF     144.7(2)  3_665 1_555   1_455
	O4_XHF    Sr1_XHF   O6_XHF     105.4(5)  3_665 1_555   3_665
	O7_XHF    Sr1_XHF   O4_XHF     89.7(5)  3_565 1_555   3_665
	O7_XHF    Sr1_XHF   O4_XHF     53.4(5)  3_565 1_555   1_455
	O7_XHF    Sr1_XHF   O4_XHF     118.6(7)  3_565 1_555   6_545
	O7_XHF    Sr1_XHF   O6_XHF     122.2(7)  3_565 1_555   6_545
	O7_XHF    Sr1_XHF   O6_XHF     61.1(5)  3_565 1_555   1_455
	O7_XHF    Sr1_XHF   O6_XHF     94.4(5)  3_565 1_555   3_665
	O7_XHF    Sr1_XHF   O7_XHF     119.73(9)  6_655 1_555   3_565
	O7_XHF    Sr1_XHF   O4_XHF     53.4(5)  6_655 1_555   3_665
	O7_XHF    Sr1_XHF   O4_XHF     118.6(7)  6_655 1_555   1_455
	O7_XHF    Sr1_XHF   O4_XHF     89.7(5)  6_655 1_555   6_545
	O7_XHF    Sr1_XHF   O6_XHF     94.4(5)  6_655 1_555   6_545
	O7_XHF    Sr1_XHF   O6_XHF     122.2(7)  6_655 1_555   1_455
	O7_XHF    Sr1_XHF   O6_XHF     61.1(5)  6_655 1_555   3_665
	O7_XHF    Sr1_XHF   O7_XHF     171.0(7)  6_555 1_555   6_655
	O7_XHF    Sr1_XHF   O7_XHF     53.2(8)  6_555 1_555   3_565
	O7_XHF    Sr1_XHF   O4_XHF     118.6(7)  6_555 1_555   3_665
	O7_XHF    Sr1_XHF   O4_XHF     53.4(5)  6_555 1_555   1_455
	O7_XHF    Sr1_XHF   O4_XHF     89.7(5)  6_555 1_555   6_545
	O7_XHF    Sr1_XHF   O6_XHF     94.4(5)  6_555 1_555   6_545
	O7_XHF    Sr1_XHF   O6_XHF     61.1(5)  6_555 1_555   1_455
	O7_XHF    Sr1_XHF   O6_XHF     122.2(7)  6_555 1_555   3_665
	O7_XHF    Sr1_XHF   O7_XHF     119.73(9)  3_555 1_555   6_555
	O7_XHF    Sr1_XHF   O7_XHF     66.6(8)  3_555 1_555   6_655
	O7_XHF    Sr1_XHF   O7_XHF     171.0(7)  3_555 1_555   3_565
	O7_XHF    Sr1_XHF   O4_XHF     89.7(5)  3_555 1_555   3_665
	O7_XHF    Sr1_XHF   O4_XHF     118.6(7)  3_555 1_555   1_455
	O7_XHF    Sr1_XHF   O4_XHF     53.4(5)  3_555 1_555   6_545
	O7_XHF    Sr1_XHF   O6_XHF     61.1(5)  3_555 1_555   6_545
	O7_XHF    Sr1_XHF   O6_XHF     122.2(7)  3_555 1_555   1_455
	O7_XHF    Sr1_XHF   O6_XHF     94.4(5)  3_555 1_555   3_665
	O7_XHF    Sr1_XHF   O7_XHF     53.2(8)  1_445 1_555   3_555
	O7_XHF    Sr1_XHF   O7_XHF     66.6(8)  1_445 1_555   6_555
	O7_XHF    Sr1_XHF   O7_XHF     119.73(9)  1_445 1_555   6_655
	O7_XHF    Sr1_XHF   O7_XHF     119.73(9)  1_445 1_555   3_565
	O7_XHF    Sr1_XHF   O4_XHF     118.6(7)  1_445 1_555   3_665
	O7_XHF    Sr1_XHF   O4_XHF     89.7(5)  1_445 1_555   1_455
	O7_XHF    Sr1_XHF   O4_XHF     53.4(5)  1_445 1_555   6_545
	O7_XHF    Sr1_XHF   O6_XHF     61.1(5)  1_445 1_555   6_545
	O7_XHF    Sr1_XHF   O6_XHF     94.4(5)  1_445 1_555   1_455
	O7_XHF    Sr1_XHF   O6_XHF     122.2(7)  1_445 1_555   3_665
	O7_XHF    Sr1_XHF   O7_XHF     171.0(7)  1_555 1_555   1_445
	O7_XHF    Sr1_XHF   O7_XHF     119.73(9)  1_555 1_555   3_555
	O7_XHF    Sr1_XHF   O7_XHF     119.73(9)  1_555 1_555   6_555
	O7_XHF    Sr1_XHF   O7_XHF     53.2(8)  1_555 1_555   6_655
	O7_XHF    Sr1_XHF   O7_XHF     66.6(8)  1_555 1_555   3_565
	O7_XHF    Sr1_XHF   O4_XHF     53.4(5)  1_555 1_555   3_665
	O7_XHF    Sr1_XHF   O4_XHF     89.7(5)  1_555 1_555   1_455
	O7_XHF    Sr1_XHF   O4_XHF     118.6(7)  1_555 1_555   6_545
	O7_XHF    Sr1_XHF   O6_XHF     122.2(7)  1_555 1_555   6_545
	O7_XHF    Sr1_XHF   O6_XHF     94.4(5)  1_555 1_555   1_455
	O7_XHF    Sr1_XHF   O6_XHF     61.1(5)  1_555 1_555   3_665
	O1_XHF    Fe1_XHF   O1_XHF     180.000(3)  2_655 1_555   1_555
	O5_XHF    Fe1_XHF   O1_XHF     90.0(7)  3_555 1_555   2_655
	O5_XHF    Fe1_XHF   O1_XHF     90.0(7)  3_555 1_555   1_555
	O5_XHF    Fe1_XHF   O5_XHF     50.8(9)  1_545 1_555   3_555
	O5_XHF    Fe1_XHF   O1_XHF     90.0(7)  1_545 1_555   2_655
	O5_XHF    Fe1_XHF   O1_XHF     90.0(7)  1_545 1_555   1_555
	O5_XHF    Fe1_XHF   O5_XHF     180.000(3)  2_665 1_555   1_545
	O5_XHF    Fe1_XHF   O5_XHF     129.2(9)  2_665 1_555   3_555
	O5_XHF    Fe1_XHF   O1_XHF     90.0(7)  2_665 1_555   2_655
	O5_XHF    Fe1_XHF   O1_XHF     90.0(7)  2_665 1_555   1_555
	O5_XHF    Fe1_XHF   O5_XHF     50.8(9)  9_665 1_555   2_665
	O5_XHF    Fe1_XHF   O5_XHF     129.2(9)  9_665 1_555   1_545
	O5_XHF    Fe1_XHF   O5_XHF     180.000(3)  9_665 1_555   3_555
	O5_XHF    Fe1_XHF   O1_XHF     90.0(7)  9_665 1_555   2_655
	O5_XHF    Fe1_XHF   O1_XHF     90.0(7)  9_665 1_555   1_555
	Fe3_XHF   Fe1_XHF   O5_XHF     25.4(4)  2_665 1_555   9_665
	Fe3_XHF   Fe1_XHF   O5_XHF     25.4(4)  2_665 1_555   2_665
	Fe3_XHF   Fe1_XHF   O5_XHF     154.6(4)  2_665 1_555   1_545
	Fe3_XHF   Fe1_XHF   O5_XHF     154.6(4)  2_665 1_555   3_555
	Fe3_XHF   Fe1_XHF   O1_XHF     91.2(7)  2_665 1_555   2_655
	Fe3_XHF   Fe1_XHF   O1_XHF     88.8(7)  2_665 1_555   1_555
	Fe3_XHF   Fe1_XHF   Fe3_XHF    180.000(3)  1_545 1_555   2_665
	Fe3_XHF   Fe1_XHF   O5_XHF     154.6(4)  1_545 1_555   9_665
	Fe3_XHF   Fe1_XHF   O5_XHF     154.6(4)  1_545 1_555   2_665
	Fe3_XHF   Fe1_XHF   O5_XHF     25.4(4)  1_545 1_555   1_545
	Fe3_XHF   Fe1_XHF   O5_XHF     25.4(4)  1_545 1_555   3_555
	Fe3_XHF   Fe1_XHF   O1_XHF     88.8(7)  1_545 1_555   2_655
	Fe3_XHF   Fe1_XHF   O1_XHF     91.2(7)  1_545 1_555   1_555
	Fe1_XHF   Fe1_XHF   Fe3_XHF    58.06(18)  3_655 1_555   1_545
	Fe1_XHF   Fe1_XHF   Fe3_XHF    121.94(18)  3_655 1_555   2_665
	Fe1_XHF   Fe1_XHF   O5_XHF     132.8(3)  3_655 1_555   9_665
	Fe1_XHF   Fe1_XHF   O5_XHF     104.5(4)  3_655 1_555   2_665
	Fe1_XHF   Fe1_XHF   O5_XHF     75.5(4)  3_655 1_555   1_545
	Fe1_XHF   Fe1_XHF   O5_XHF     47.2(3)  3_655 1_555   3_555
	Fe1_XHF   Fe1_XHF   O1_XHF     45.8(5)  3_655 1_555   2_655
	Fe1_XHF   Fe1_XHF   O1_XHF     134.2(5)  3_655 1_555   1_555
	Fe1_XHF   Fe1_XHF   Fe1_XHF    180.00000000(18)  3_665 1_555   3_655
	Fe1_XHF   Fe1_XHF   Fe3_XHF    121.94(18)  3_665 1_555   1_545
	Fe1_XHF   Fe1_XHF   Fe3_XHF    58.06(18)  3_665 1_555   2_665
	Fe1_XHF   Fe1_XHF   O5_XHF     47.2(3)  3_665 1_555   9_665
	Fe1_XHF   Fe1_XHF   O5_XHF     75.5(4)  3_665 1_555   2_665
	Fe1_XHF   Fe1_XHF   O5_XHF     104.5(4)  3_665 1_555   1_545
	Fe1_XHF   Fe1_XHF   O5_XHF     132.8(3)  3_665 1_555   3_555
	Fe1_XHF   Fe1_XHF   O1_XHF     134.2(5)  3_665 1_555   2_655
	Fe1_XHF   Fe1_XHF   O1_XHF     45.8(5)  3_665 1_555   1_555
	Fe1_XHF   Fe1_XHF   Fe1_XHF    60.000    5_665 1_555   3_665
	Fe1_XHF   Fe1_XHF   Fe1_XHF    120.000   5_665 1_555   3_655
	Fe1_XHF   Fe1_XHF   Fe3_XHF    121.94(18)  5_665 1_555   1_545
	Fe1_XHF   Fe1_XHF   Fe3_XHF    58.06(18)  5_665 1_555   2_665
	Fe1_XHF   Fe1_XHF   O5_XHF     75.5(4)  5_665 1_555   9_665
	Fe1_XHF   Fe1_XHF   O5_XHF     47.2(3)  5_665 1_555   2_665
	Fe1_XHF   Fe1_XHF   O5_XHF     132.8(3)  5_665 1_555   1_545
	Fe1_XHF   Fe1_XHF   O5_XHF     104.5(4)  5_665 1_555   3_555
	Fe1_XHF   Fe1_XHF   O1_XHF     134.2(5)  5_665 1_555   2_655
	Fe1_XHF   Fe1_XHF   O1_XHF     45.8(5)  5_665 1_555   1_555
	Fe1_XHF   Fe1_XHF   Fe1_XHF    180.000   5_555 1_555   5_665
	Fe1_XHF   Fe1_XHF   Fe1_XHF    120.000   5_555 1_555   3_665
	Fe1_XHF   Fe1_XHF   Fe1_XHF    60.000    5_555 1_555   3_655
	Fe1_XHF   Fe1_XHF   Fe3_XHF    58.06(18)  5_555 1_555   1_545
	Fe1_XHF   Fe1_XHF   Fe3_XHF    121.94(18)  5_555 1_555   2_665
	Fe1_XHF   Fe1_XHF   O5_XHF     104.5(4)  5_555 1_555   9_665
	Fe1_XHF   Fe1_XHF   O5_XHF     132.8(3)  5_555 1_555   2_665
	Fe1_XHF   Fe1_XHF   O5_XHF     47.2(3)  5_555 1_555   1_545
	Fe1_XHF   Fe1_XHF   O5_XHF     75.5(4)  5_555 1_555   3_555
	Fe1_XHF   Fe1_XHF   O1_XHF     45.8(5)  5_555 1_555   2_655
	Fe1_XHF   Fe1_XHF   O1_XHF     134.2(5)  5_555 1_555   1_555
	Fe2_XHF   Fe1_XHF   Fe1_XHF    117.82(6)  2_655 1_555   5_555
	Fe2_XHF   Fe1_XHF   Fe1_XHF    62.18(6)  2_655 1_555   5_665
	Fe2_XHF   Fe1_XHF   Fe1_XHF    117.82(6)  2_655 1_555   3_665
	Fe2_XHF   Fe1_XHF   Fe1_XHF    62.18(6)  2_655 1_555   3_655
	Fe2_XHF   Fe1_XHF   Fe3_XHF    106.5(2)  2_655 1_555   1_545
	Fe2_XHF   Fe1_XHF   Fe3_XHF    73.5(2)  2_655 1_555   2_665
	Fe2_XHF   Fe1_XHF   O5_XHF     98.0(5)  2_655 1_555   9_665
	Fe2_XHF   Fe1_XHF   O5_XHF     48.6(5)  2_655 1_555   2_665
	Fe2_XHF   Fe1_XHF   O5_XHF     131.4(5)  2_655 1_555   1_545
	Fe2_XHF   Fe1_XHF   O5_XHF     82.0(5)  2_655 1_555   3_555
	Fe2_XHF   Fe1_XHF   O1_XHF     77.7(2)  2_655 1_555   2_655
	Fe2_XHF   Fe1_XHF   O1_XHF     102.3(2)  2_655 1_555   1_555
	Fe2_XHF   Fe1_XHF   Fe2_XHF    180.0000(8)  1_555 1_555   2_655
	Fe2_XHF   Fe1_XHF   Fe1_XHF    62.18(6)  1_555 1_555   5_555
	Fe2_XHF   Fe1_XHF   Fe1_XHF    117.82(6)  1_555 1_555   5_665
	Fe2_XHF   Fe1_XHF   Fe1_XHF    62.18(6)  1_555 1_555   3_665
	Fe2_XHF   Fe1_XHF   Fe1_XHF    117.82(6)  1_555 1_555   3_655
	Fe2_XHF   Fe1_XHF   Fe3_XHF    73.5(2)  1_555 1_555   1_545
	Fe2_XHF   Fe1_XHF   Fe3_XHF    106.5(2)  1_555 1_555   2_665
	Fe2_XHF   Fe1_XHF   O5_XHF     82.0(5)  1_555 1_555   9_665
	Fe2_XHF   Fe1_XHF   O5_XHF     131.4(5)  1_555 1_555   2_665
	Fe2_XHF   Fe1_XHF   O5_XHF     48.6(5)  1_555 1_555   1_545
	Fe2_XHF   Fe1_XHF   O5_XHF     98.0(5)  1_555 1_555   3_555
	Fe2_XHF   Fe1_XHF   O1_XHF     102.3(2)  1_555 1_555   2_655
	Fe2_XHF   Fe1_XHF   O1_XHF     77.7(2)  1_555 1_555   1_555
	Fe2_XHF   Fe1_XHF   Fe2_XHF    42.1(6)  2_555 1_555   1_555
	Fe2_XHF   Fe1_XHF   Fe2_XHF    137.9(6)  2_555 1_555   2_655
	Fe2_XHF   Fe1_XHF   Fe1_XHF    62.18(6)  2_555 1_555   5_555
	Fe2_XHF   Fe1_XHF   Fe1_XHF    117.82(6)  2_555 1_555   5_665
	Fe2_XHF   Fe1_XHF   Fe1_XHF    62.18(6)  2_555 1_555   3_665
	Fe2_XHF   Fe1_XHF   Fe1_XHF    117.82(6)  2_555 1_555   3_655
	Fe2_XHF   Fe1_XHF   Fe3_XHF    106.5(2)  2_555 1_555   1_545
	Fe2_XHF   Fe1_XHF   Fe3_XHF    73.5(2)  2_555 1_555   2_665
	Fe2_XHF   Fe1_XHF   O5_XHF     48.6(5)  2_555 1_555   9_665
	Fe2_XHF   Fe1_XHF   O5_XHF     98.0(5)  2_555 1_555   2_665
	Fe2_XHF   Fe1_XHF   O5_XHF     82.0(5)  2_555 1_555   1_545
	Fe2_XHF   Fe1_XHF   O5_XHF     131.4(5)  2_555 1_555   3_555
	Fe2_XHF   Fe1_XHF   O1_XHF     77.7(2)  2_555 1_555   2_655
	Fe2_XHF   Fe1_XHF   O1_XHF     102.3(2)  2_555 1_555   1_555
	Fe2_XHF   Fe1_XHF   Fe2_XHF    180.0000(8)  1_655 1_555   2_555
	Fe2_XHF   Fe1_XHF   Fe2_XHF    137.9(6)  1_655 1_555   1_555
	Fe2_XHF   Fe1_XHF   Fe2_XHF    42.1(6)  1_655 1_555   2_655
	Fe2_XHF   Fe1_XHF   Fe1_XHF    117.82(6)  1_655 1_555   5_555
	Fe2_XHF   Fe1_XHF   Fe1_XHF    62.18(6)  1_655 1_555   5_665
	Fe2_XHF   Fe1_XHF   Fe1_XHF    117.82(6)  1_655 1_555   3_665
	Fe2_XHF   Fe1_XHF   Fe1_XHF    62.18(6)  1_655 1_555   3_655
	Fe2_XHF   Fe1_XHF   Fe3_XHF    73.5(2)  1_655 1_555   1_545
	Fe2_XHF   Fe1_XHF   Fe3_XHF    106.5(2)  1_655 1_555   2_665
	Fe2_XHF   Fe1_XHF   O5_XHF     131.4(5)  1_655 1_555   9_665
	Fe2_XHF   Fe1_XHF   O5_XHF     82.0(5)  1_655 1_555   2_665
	Fe2_XHF   Fe1_XHF   O5_XHF     98.0(5)  1_655 1_555   1_545
	Fe2_XHF   Fe1_XHF   O5_XHF     48.6(5)  1_655 1_555   3_555
	Fe2_XHF   Fe1_XHF   O1_XHF     102.3(2)  1_655 1_555   2_655
	Fe2_XHF   Fe1_XHF   O1_XHF     77.7(2)  1_655 1_555   1_555
	O5_XHF    Fe1_XHF   Fe2_XHF    79.80(16)  6_655 1_555   1_655
	O5_XHF    Fe1_XHF   Fe2_XHF    100.20(16)  6_655 1_555   2_555
	O5_XHF    Fe1_XHF   Fe2_XHF    79.80(16)  6_655 1_555   1_555
	O5_XHF    Fe1_XHF   Fe2_XHF    100.20(16)  6_655 1_555   2_655
	O5_XHF    Fe1_XHF   Fe1_XHF    41.1(2)  6_655 1_555   5_555
	O5_XHF    Fe1_XHF   Fe1_XHF    138.9(2)  6_655 1_555   5_665
	O5_XHF    Fe1_XHF   Fe1_XHF    138.9(2)  6_655 1_555   3_665
	O5_XHF    Fe1_XHF   Fe1_XHF    41.1(2)  6_655 1_555   3_655
	O5_XHF    Fe1_XHF   Fe3_XHF    22.8(4)  6_655 1_555   1_545
	O5_XHF    Fe1_XHF   Fe3_XHF    157.2(4)  6_655 1_555   2_665
	O5_XHF    Fe1_XHF   O5_XHF     145.6(5)  6_655 1_555   9_665
	O5_XHF    Fe1_XHF   O5_XHF     145.6(5)  6_655 1_555   2_665
	O5_XHF    Fe1_XHF   O5_XHF     34.4(5)  6_655 1_555   1_545
	O5_XHF    Fe1_XHF   O5_XHF     34.4(5)  6_655 1_555   3_555
	O5_XHF    Fe1_XHF   O1_XHF     66.0(7)  6_655 1_555   2_655
	O5_XHF    Fe1_XHF   O1_XHF     114.0(7)  6_655 1_555   1_555
	O5_XHF    Fe1_XHF   O5_XHF     180.000(2)  7_555 1_555   6_655
	O5_XHF    Fe1_XHF   Fe2_XHF    100.20(16)  7_555 1_555   1_655
	O5_XHF    Fe1_XHF   Fe2_XHF    79.80(16)  7_555 1_555   2_555
	O5_XHF    Fe1_XHF   Fe2_XHF    100.20(16)  7_555 1_555   1_555
	O5_XHF    Fe1_XHF   Fe2_XHF    79.80(16)  7_555 1_555   2_655
	O5_XHF    Fe1_XHF   Fe1_XHF    138.9(2)  7_555 1_555   5_555
	O5_XHF    Fe1_XHF   Fe1_XHF    41.1(2)  7_555 1_555   5_665
	O5_XHF    Fe1_XHF   Fe1_XHF    41.1(2)  7_555 1_555   3_665
	O5_XHF    Fe1_XHF   Fe1_XHF    138.9(2)  7_555 1_555   3_655
	O5_XHF    Fe1_XHF   Fe3_XHF    157.2(4)  7_555 1_555   1_545
	O5_XHF    Fe1_XHF   Fe3_XHF    22.8(4)  7_555 1_555   2_665
	O5_XHF    Fe1_XHF   O5_XHF     34.4(5)  7_555 1_555   9_665
	O5_XHF    Fe1_XHF   O5_XHF     34.4(5)  7_555 1_555   2_665
	O5_XHF    Fe1_XHF   O5_XHF     145.6(5)  7_555 1_555   1_545
	O5_XHF    Fe1_XHF   O5_XHF     145.6(5)  7_555 1_555   3_555
	O5_XHF    Fe1_XHF   O1_XHF     114.0(7)  7_555 1_555   2_655
	O5_XHF    Fe1_XHF   O1_XHF     66.0(7)  7_555 1_555   1_555
	Fe2_XHF   Fe2_XHF   O8_XHF     180.000   2_555 1_555   1_555
	O5_XHF    Fe2_XHF   Fe2_XHF    100.7(6)  1_545 1_555   2_555
	O5_XHF    Fe2_XHF   O8_XHF     79.3(6)  1_545 1_555   1_555
	O5_XHF    Fe2_XHF   O5_XHF     116.6(4)  3_455 1_555   1_545
	O5_XHF    Fe2_XHF   Fe2_XHF    100.7(6)  3_455 1_555   2_555
	O5_XHF    Fe2_XHF   O8_XHF     79.3(6)  3_455 1_555   1_555
	O5_XHF    Fe2_XHF   O5_XHF     116.6(4)  6_665 1_555   3_455
	O5_XHF    Fe2_XHF   O5_XHF     116.6(4)  6_665 1_555   1_545
	O5_XHF    Fe2_XHF   Fe2_XHF    100.7(6)  6_665 1_555   2_555
	O5_XHF    Fe2_XHF   O8_XHF     79.3(6)  6_665 1_555   1_555
	Fe1_XHF   Fe2_XHF   O5_XHF     43.3(3)  5_565 1_555   6_665
	Fe1_XHF   Fe2_XHF   O5_XHF     93.82(18)  5_565 1_555   3_455
	Fe1_XHF   Fe2_XHF   O5_XHF     149.4(3)  5_565 1_555   1_545
	Fe1_XHF   Fe2_XHF   Fe2_XHF    69.0(3)  5_565 1_555   2_555
	Fe1_XHF   Fe2_XHF   O8_XHF     111.0(3)  5_565 1_555   1_555
	Fe1_XHF   Fe2_XHF   Fe1_XHF    107.9(3)  1_555 1_555   5_565
	Fe1_XHF   Fe2_XHF   O5_XHF     93.82(18)  1_555 1_555   6_665
	Fe1_XHF   Fe2_XHF   O5_XHF     149.4(3)  1_555 1_555   3_455
	Fe1_XHF   Fe2_XHF   O5_XHF     43.3(3)  1_555 1_555   1_545
	Fe1_XHF   Fe2_XHF   Fe2_XHF    69.0(3)  1_555 1_555   2_555
	Fe1_XHF   Fe2_XHF   O8_XHF     111.0(3)  1_555 1_555   1_555
	Fe1_XHF   Fe2_XHF   Fe1_XHF    55.64(12)  3_665 1_555   1_555
	Fe1_XHF   Fe2_XHF   Fe1_XHF    55.64(12)  3_665 1_555   5_565
	Fe1_XHF   Fe2_XHF   O5_XHF     43.3(3)  3_665 1_555   6_665
	Fe1_XHF   Fe2_XHF   O5_XHF     149.4(3)  3_665 1_555   3_455
	Fe1_XHF   Fe2_XHF   O5_XHF     93.82(18)  3_665 1_555   1_545
	Fe1_XHF   Fe2_XHF   Fe2_XHF    69.0(3)  3_665 1_555   2_555
	Fe1_XHF   Fe2_XHF   O8_XHF     111.0(3)  3_665 1_555   1_555
	Fe1_XHF   Fe2_XHF   Fe1_XHF    107.9(3)  5_555 1_555   3_665
	Fe1_XHF   Fe2_XHF   Fe1_XHF    55.64(12)  5_555 1_555   1_555
	Fe1_XHF   Fe2_XHF   Fe1_XHF    137.9(6)  5_555 1_555   5_565
	Fe1_XHF   Fe2_XHF   O5_XHF     149.4(3)  5_555 1_555   6_665
	Fe1_XHF   Fe2_XHF   O5_XHF     93.82(18)  5_555 1_555   3_455
	Fe1_XHF   Fe2_XHF   O5_XHF     43.3(3)  5_555 1_555   1_545
	Fe1_XHF   Fe2_XHF   Fe2_XHF    69.0(3)  5_555 1_555   2_555
	Fe1_XHF   Fe2_XHF   O8_XHF     111.0(3)  5_555 1_555   1_555
	Fe1_XHF   Fe2_XHF   Fe1_XHF    107.9(3)  1_455 1_555   5_555
	Fe1_XHF   Fe2_XHF   Fe1_XHF    107.9(3)  1_455 1_555   3_665
	Fe1_XHF   Fe2_XHF   Fe1_XHF    137.9(6)  1_455 1_555   1_555
	Fe1_XHF   Fe2_XHF   Fe1_XHF    55.64(12)  1_455 1_555   5_565
	Fe1_XHF   Fe2_XHF   O5_XHF     93.82(18)  1_455 1_555   6_665
	Fe1_XHF   Fe2_XHF   O5_XHF     43.3(3)  1_455 1_555   3_455
	Fe1_XHF   Fe2_XHF   O5_XHF     149.4(3)  1_455 1_555   1_545
	Fe1_XHF   Fe2_XHF   Fe2_XHF    69.0(3)  1_455 1_555   2_555
	Fe1_XHF   Fe2_XHF   O8_XHF     111.0(3)  1_455 1_555   1_555
	Fe1_XHF   Fe2_XHF   Fe1_XHF    55.64(12)  3_555 1_555   1_455
	Fe1_XHF   Fe2_XHF   Fe1_XHF    55.64(12)  3_555 1_555   5_555
	Fe1_XHF   Fe2_XHF   Fe1_XHF    137.9(6)  3_555 1_555   3_665
	Fe1_XHF   Fe2_XHF   Fe1_XHF    107.9(3)  3_555 1_555   1_555
	Fe1_XHF   Fe2_XHF   Fe1_XHF    107.9(3)  3_555 1_555   5_565
	Fe1_XHF   Fe2_XHF   O5_XHF     149.4(3)  3_555 1_555   6_665
	Fe1_XHF   Fe2_XHF   O5_XHF     43.3(3)  3_555 1_555   3_455
	Fe1_XHF   Fe2_XHF   O5_XHF     93.82(18)  3_555 1_555   1_545
	Fe1_XHF   Fe2_XHF   Fe2_XHF    69.0(3)  3_555 1_555   2_555
	Fe1_XHF   Fe2_XHF   O8_XHF     111.0(3)  3_555 1_555   1_555
	O5_XHF    Fe3_XHF   O5_XHF     96.6(14)  1_555 1_555   3_565
	O5_XHF    Fe3_XHF   O5_XHF     96.6(14)  6_665 1_555   1_555
	O5_XHF    Fe3_XHF   O5_XHF     96.6(14)  6_665 1_555   3_565
	O9_XHF    Fe3_XHF   O5_XHF     120.4(10)  1_555 1_555   6_665
	O9_XHF    Fe3_XHF   O5_XHF     120.4(10)  1_555 1_555   1_555
	O9_XHF    Fe3_XHF   O5_XHF     120.4(10)  1_555 1_555   3_565
	O3_XHF    Fe3_XHF   O9_XHF     47.5(6)  3_565 1_555   1_555
	O3_XHF    Fe3_XHF   O5_XHF     91.4(7)  3_565 1_555   6_665
	O3_XHF    Fe3_XHF   O5_XHF     91.4(7)  3_565 1_555   1_555
	O3_XHF    Fe3_XHF   O5_XHF     167.9(14)  3_565 1_555   3_565
	O3_XHF    Fe3_XHF   O3_XHF     79.3(9)  1_555 1_555   3_565
	O3_XHF    Fe3_XHF   O9_XHF     47.5(6)  1_555 1_555   1_555
	O3_XHF    Fe3_XHF   O5_XHF     91.4(7)  1_555 1_555   6_665
	O3_XHF    Fe3_XHF   O5_XHF     167.9(14)  1_555 1_555   1_555
	O3_XHF    Fe3_XHF   O5_XHF     91.4(7)  1_555 1_555   3_565
	O3_XHF    Fe3_XHF   O3_XHF     79.3(9)  6_665 1_555   1_555
	O3_XHF    Fe3_XHF   O3_XHF     79.3(9)  6_665 1_555   3_565
	O3_XHF    Fe3_XHF   O9_XHF     47.5(6)  6_665 1_555   1_555
	O3_XHF    Fe3_XHF   O5_XHF     167.9(14)  6_665 1_555   6_665
	O3_XHF    Fe3_XHF   O5_XHF     91.4(7)  6_665 1_555   1_555
	O3_XHF    Fe3_XHF   O5_XHF     91.4(7)  6_665 1_555   3_565
	Fe1_XHF   Fe3_XHF   O3_XHF     94.9(5)  1_565 1_555   6_665
	Fe1_XHF   Fe3_XHF   O3_XHF     139.5(3)  1_565 1_555   1_555
	Fe1_XHF   Fe3_XHF   O3_XHF     139.5(3)  1_565 1_555   3_565
	Fe1_XHF   Fe3_XHF   O9_XHF     142.3(2)  1_565 1_555   1_555
	Fe1_XHF   Fe3_XHF   O5_XHF     97.2(12)  1_565 1_555   6_665
	Fe1_XHF   Fe3_XHF   O5_XHF     48.4(7)  1_565 1_555   1_555
	Fe1_XHF   Fe3_XHF   O5_XHF     48.4(7)  1_565 1_555   3_565
	Fe1_XHF   Fe3_XHF   Fe1_XHF    63.9(4)  3_665 1_555   1_565
	Fe1_XHF   Fe3_XHF   O3_XHF     139.5(3)  3_665 1_555   6_665
	Fe1_XHF   Fe3_XHF   O3_XHF     94.9(5)  3_665 1_555   1_555
	Fe1_XHF   Fe3_XHF   O3_XHF     139.5(3)  3_665 1_555   3_565
	Fe1_XHF   Fe3_XHF   O9_XHF     142.3(2)  3_665 1_555   1_555
	Fe1_XHF   Fe3_XHF   O5_XHF     48.4(7)  3_665 1_555   6_665
	Fe1_XHF   Fe3_XHF   O5_XHF     97.2(12)  3_665 1_555   1_555
	Fe1_XHF   Fe3_XHF   O5_XHF     48.4(7)  3_665 1_555   3_565
	Fe1_XHF   Fe3_XHF   Fe1_XHF    63.9(4)  5_565 1_555   3_665
	Fe1_XHF   Fe3_XHF   Fe1_XHF    63.9(4)  5_565 1_555   1_565
	Fe1_XHF   Fe3_XHF   O3_XHF     139.5(3)  5_565 1_555   6_665
	Fe1_XHF   Fe3_XHF   O3_XHF     139.5(3)  5_565 1_555   1_555
	Fe1_XHF   Fe3_XHF   O3_XHF     94.9(5)  5_565 1_555   3_565
	Fe1_XHF   Fe3_XHF   O9_XHF     142.3(2)  5_565 1_555   1_555
	Fe1_XHF   Fe3_XHF   O5_XHF     48.4(7)  5_565 1_555   6_665
	Fe1_XHF   Fe3_XHF   O5_XHF     48.4(7)  5_565 1_555   1_555
	Fe1_XHF   Fe3_XHF   O5_XHF     97.2(12)  5_565 1_555   3_565
	Fe5_XHF   Fe3_XHF   Fe1_XHF    121.24(16)  6_665 1_555   5_565
	Fe5_XHF   Fe3_XHF   Fe1_XHF    121.24(16)  6_665 1_555   3_665
	Fe5_XHF   Fe3_XHF   Fe1_XHF    173.6(4)  6_665 1_555   1_565
	Fe5_XHF   Fe3_XHF   O3_XHF     78.7(7)  6_665 1_555   6_665
	Fe5_XHF   Fe3_XHF   O3_XHF     39.7(4)  6_665 1_555   1_555
	Fe5_XHF   Fe3_XHF   O3_XHF     39.7(4)  6_665 1_555   3_565
	Fe5_XHF   Fe3_XHF   O9_XHF     31.2(3)  6_665 1_555   1_555
	Fe5_XHF   Fe3_XHF   O5_XHF     89.2(10)  6_665 1_555   6_665
	Fe5_XHF   Fe3_XHF   O5_XHF     131.0(9)  6_665 1_555   1_555
	Fe5_XHF   Fe3_XHF   O5_XHF     131.0(9)  6_665 1_555   3_565
	Fe5_XHF   Fe3_XHF   Fe5_XHF    53.4(4)  1_555 1_555   6_665
	Fe5_XHF   Fe3_XHF   Fe1_XHF    121.24(16)  1_555 1_555   5_565
	Fe5_XHF   Fe3_XHF   Fe1_XHF    173.6(4)  1_555 1_555   3_665
	Fe5_XHF   Fe3_XHF   Fe1_XHF    121.24(16)  1_555 1_555   1_565
	Fe5_XHF   Fe3_XHF   O3_XHF     39.7(4)  1_555 1_555   6_665
	Fe5_XHF   Fe3_XHF   O3_XHF     78.7(7)  1_555 1_555   1_555
	Fe5_XHF   Fe3_XHF   O3_XHF     39.7(4)  1_555 1_555   3_565
	Fe5_XHF   Fe3_XHF   O9_XHF     31.2(3)  1_555 1_555   1_555
	Fe5_XHF   Fe3_XHF   O5_XHF     131.0(9)  1_555 1_555   6_665
	Fe5_XHF   Fe3_XHF   O5_XHF     89.2(10)  1_555 1_555   1_555
	Fe5_XHF   Fe3_XHF   O5_XHF     131.0(9)  1_555 1_555   3_565
	Fe5_XHF   Fe3_XHF   Fe5_XHF    53.4(4)  3_565 1_555   1_555
	Fe5_XHF   Fe3_XHF   Fe5_XHF    53.4(4)  3_565 1_555   6_665
	Fe5_XHF   Fe3_XHF   Fe1_XHF    173.6(4)  3_565 1_555   5_565
	Fe5_XHF   Fe3_XHF   Fe1_XHF    121.24(16)  3_565 1_555   3_665
	Fe5_XHF   Fe3_XHF   Fe1_XHF    121.24(16)  3_565 1_555   1_565
	Fe5_XHF   Fe3_XHF   O3_XHF     39.7(4)  3_565 1_555   6_665
	Fe5_XHF   Fe3_XHF   O3_XHF     39.7(4)  3_565 1_555   1_555
	Fe5_XHF   Fe3_XHF   O3_XHF     78.7(7)  3_565 1_555   3_565
	Fe5_XHF   Fe3_XHF   O9_XHF     31.2(3)  3_565 1_555   1_555
	Fe5_XHF   Fe3_XHF   O5_XHF     131.0(9)  3_565 1_555   6_665
	Fe5_XHF   Fe3_XHF   O5_XHF     131.0(9)  3_565 1_555   1_555
	Fe5_XHF   Fe3_XHF   O5_XHF     89.2(10)  3_565 1_555   3_565
	O3_XHF    Fe4_XHF   O3_XHF     109.6(7)  6_655 1_555   1_555
	O3_XHF    Fe4_XHF   O3_XHF     109.6(7)  3_665 1_555   6_655
	O3_XHF    Fe4_XHF   O3_XHF     109.6(7)  3_665 1_555   1_555
	O1_XHF    Fe4_XHF   O3_XHF     109.3(7)  1_555 1_555   3_665
	O1_XHF    Fe4_XHF   O3_XHF     109.3(7)  1_555 1_555   6_655
	O1_XHF    Fe4_XHF   O3_XHF     109.3(7)  1_555 1_555   1_555
	O6_XHF    Fe5_XHF   O9_XHF     130.2(7)  6_555 1_555   1_555
	O6_XHF    Fe5_XHF   O6_XHF     90.7(11)  3_675 1_555   6_555
	O6_XHF    Fe5_XHF   O9_XHF     130.2(7)  3_675 1_555   1_555
	O3_XHF    Fe5_XHF   O6_XHF     87.8(8)  6_665 1_555   3_675
	O3_XHF    Fe5_XHF   O6_XHF     172.6(5)  6_665 1_555   6_555
	O3_XHF    Fe5_XHF   O9_XHF     55.1(7)  6_665 1_555   1_555
	O3_XHF    Fe5_XHF   O3_XHF     92.9(12)  3_565 1_555   6_665
	O3_XHF    Fe5_XHF   O6_XHF     172.6(5)  3_565 1_555   3_675
	O3_XHF    Fe5_XHF   O6_XHF     87.8(8)  3_565 1_555   6_555
	O3_XHF    Fe5_XHF   O9_XHF     55.1(7)  3_565 1_555   1_555
	O8_XHF    Fe5_XHF   O3_XHF     85.9(6)  1_565 1_555   3_565
	O8_XHF    Fe5_XHF   O3_XHF     85.9(6)  1_565 1_555   6_665
	O8_XHF    Fe5_XHF   O6_XHF     86.7(7)  1_565 1_555   3_675
	O8_XHF    Fe5_XHF   O6_XHF     86.7(7)  1_565 1_555   6_555
	O8_XHF    Fe5_XHF   O9_XHF     118.0(12)  1_565 1_555   1_555
	Fe5_XHF   Fe5_XHF   O8_XHF     131.2(5)  6_665 1_555   1_565
	Fe5_XHF   Fe5_XHF   O3_XHF     45.5(4)  6_665 1_555   3_565
	Fe5_XHF   Fe5_XHF   O3_XHF     91.3(6)  6_665 1_555   6_665
	Fe5_XHF   Fe5_XHF   O6_XHF     141.9(5)  6_665 1_555   3_675
	Fe5_XHF   Fe5_XHF   O6_XHF     94.4(6)  6_665 1_555   6_555
	Fe5_XHF   Fe5_XHF   O9_XHF     36.3(5)  6_665 1_555   1_555
	Fe5_XHF   Fe5_XHF   Fe5_XHF    60.000    3_565 1_555   6_665
	Fe5_XHF   Fe5_XHF   O8_XHF     131.2(5)  3_565 1_555   1_565
	Fe5_XHF   Fe5_XHF   O3_XHF     91.3(6)  3_565 1_555   3_565
	Fe5_XHF   Fe5_XHF   O3_XHF     45.5(4)  3_565 1_555   6_665
	Fe5_XHF   Fe5_XHF   O6_XHF     94.4(6)  3_565 1_555   3_675
	Fe5_XHF   Fe5_XHF   O6_XHF     141.9(5)  3_565 1_555   6_555
	Fe5_XHF   Fe5_XHF   O9_XHF     36.3(5)  3_565 1_555   1_555
	Fe5_XHF   Fe5_XHF   Fe5_XHF    120.000   6_675 1_555   3_565
	Fe5_XHF   Fe5_XHF   Fe5_XHF    180.000   6_675 1_555   6_665
	Fe5_XHF   Fe5_XHF   O8_XHF     48.8(5)  6_675 1_555   1_565
	Fe5_XHF   Fe5_XHF   O3_XHF     134.5(4)  6_675 1_555   3_565
	Fe5_XHF   Fe5_XHF   O3_XHF     88.7(6)  6_675 1_555   6_665
	Fe5_XHF   Fe5_XHF   O6_XHF     38.1(5)  6_675 1_555   3_675
	Fe5_XHF   Fe5_XHF   O6_XHF     85.6(6)  6_675 1_555   6_555
	Fe5_XHF   Fe5_XHF   O9_XHF     143.7(5)  6_675 1_555   1_555
	Fe5_XHF   Fe5_XHF   Fe5_XHF    60.000    3_465 1_555   6_675
	Fe5_XHF   Fe5_XHF   Fe5_XHF    180.000   3_465 1_555   3_565
	Fe5_XHF   Fe5_XHF   Fe5_XHF    120.000   3_465 1_555   6_665
	Fe5_XHF   Fe5_XHF   O8_XHF     48.8(5)  3_465 1_555   1_565
	Fe5_XHF   Fe5_XHF   O3_XHF     88.7(6)  3_465 1_555   3_565
	Fe5_XHF   Fe5_XHF   O3_XHF     134.5(4)  3_465 1_555   6_665
	Fe5_XHF   Fe5_XHF   O6_XHF     85.6(6)  3_465 1_555   3_675
	Fe5_XHF   Fe5_XHF   O6_XHF     38.1(5)  3_465 1_555   6_555
	Fe5_XHF   Fe5_XHF   O9_XHF     143.7(5)  3_465 1_555   1_555
	Fe3_XHF   Fe5_XHF   Fe5_XHF    116.7(2)  1_555 1_555   3_465
	Fe3_XHF   Fe5_XHF   Fe5_XHF    116.7(2)  1_555 1_555   6_675
	Fe3_XHF   Fe5_XHF   Fe5_XHF    63.3(2)  1_555 1_555   3_565
	Fe3_XHF   Fe5_XHF   Fe5_XHF    63.3(2)  1_555 1_555   6_665
	Fe3_XHF   Fe5_XHF   O8_XHF     80.8(7)  1_555 1_555   1_565
	Fe3_XHF   Fe5_XHF   O3_XHF     46.5(6)  1_555 1_555   3_565
	Fe3_XHF   Fe5_XHF   O3_XHF     46.5(6)  1_555 1_555   6_665
	Fe3_XHF   Fe5_XHF   O6_XHF     133.0(5)  1_555 1_555   3_675
	Fe3_XHF   Fe5_XHF   O6_XHF     133.0(5)  1_555 1_555   6_555
	Fe3_XHF   Fe5_XHF   O9_XHF     37.2(10)  1_555 1_555   1_555
	O6_XHF    Fe6_XHF   O6_XHF     98.8(8)  6_655 1_555   1_555
	O6_XHF    Fe6_XHF   O6_XHF     98.8(8)  3_665 1_555   6_655
	O6_XHF    Fe6_XHF   O6_XHF     98.8(8)  3_665 1_555   1_555
	O7_XHF    Fe6_XHF   O6_XHF     89.7(5)  6_655 1_555   3_665
	O7_XHF    Fe6_XHF   O6_XHF     166.8(10)  6_655 1_555   6_655
	O7_XHF    Fe6_XHF   O6_XHF     89.7(5)  6_655 1_555   1_555
	O7_XHF    Fe6_XHF   O7_XHF     80.2(9)  1_555 1_555   6_655
	O7_XHF    Fe6_XHF   O6_XHF     89.7(5)  1_555 1_555   3_665
	O7_XHF    Fe6_XHF   O6_XHF     89.7(5)  1_555 1_555   6_655
	O7_XHF    Fe6_XHF   O6_XHF     166.8(10)  1_555 1_555   1_555
	O7_XHF    Fe6_XHF   O7_XHF     80.2(9)  3_665 1_555   1_555
	O7_XHF    Fe6_XHF   O7_XHF     80.2(9)  3_665 1_555   6_655
	O7_XHF    Fe6_XHF   O6_XHF     166.8(10)  3_665 1_555   3_665
	O7_XHF    Fe6_XHF   O6_XHF     89.7(5)  3_665 1_555   6_655
	O7_XHF    Fe6_XHF   O6_XHF     89.7(5)  3_665 1_555   1_555
	Fe8_XHF   Fe6_XHF   O7_XHF     48.1(6)  1_555 1_555   3_665
	Fe8_XHF   Fe6_XHF   O7_XHF     48.1(6)  1_555 1_555   1_555
	Fe8_XHF   Fe6_XHF   O7_XHF     48.1(6)  1_555 1_555   6_655
	Fe8_XHF   Fe6_XHF   O6_XHF     118.8(6)  1_555 1_555   3_665
	Fe8_XHF   Fe6_XHF   O6_XHF     118.8(6)  1_555 1_555   6_655
	Fe8_XHF   Fe6_XHF   O6_XHF     118.8(6)  1_555 1_555   1_555
	O7_XHF    Fe7_XHF   O7_XHF     119.89(10)  3_565 1_555   1_555
	O7_XHF    Fe7_XHF   O7_XHF     119.89(10)  6_665 1_555   3_565
	O7_XHF    Fe7_XHF   O7_XHF     119.89(10)  6_665 1_555   1_555
	O10_XHF   Fe7_XHF   O7_XHF     91.9(7)  2_666 1_555   6_665
	O10_XHF   Fe7_XHF   O7_XHF     91.9(7)  2_666 1_555   3_565
	O10_XHF   Fe7_XHF   O7_XHF     91.9(7)  2_666 1_555   1_555
	O4_XHF    Fe8_XHF   O4_XHF     102.8(9)  3_665 1_555   1_555
	O4_XHF    Fe8_XHF   O4_XHF     102.8(9)  6_655 1_555   3_665
	O4_XHF    Fe8_XHF   O4_XHF     102.8(9)  6_655 1_555   1_555
	O7_XHF    Fe8_XHF   O4_XHF     86.3(5)  3_665 1_555   6_655
	O7_XHF    Fe8_XHF   O4_XHF     165.1(11)  3_665 1_555   3_665
	O7_XHF    Fe8_XHF   O4_XHF     86.3(5)  3_665 1_555   1_555
	O7_XHF    Fe8_XHF   O7_XHF     82.6(9)  1_555 1_555   3_665
	O7_XHF    Fe8_XHF   O4_XHF     86.3(5)  1_555 1_555   6_655
	O7_XHF    Fe8_XHF   O4_XHF     86.3(5)  1_555 1_555   3_665
	O7_XHF    Fe8_XHF   O4_XHF     165.1(11)  1_555 1_555   1_555
	O7_XHF    Fe8_XHF   O7_XHF     82.6(9)  6_655 1_555   1_555
	O7_XHF    Fe8_XHF   O7_XHF     82.6(9)  6_655 1_555   3_665
	O7_XHF    Fe8_XHF   O4_XHF     165.1(11)  6_655 1_555   6_655
	O7_XHF    Fe8_XHF   O4_XHF     86.3(5)  6_655 1_555   3_665
	O7_XHF    Fe8_XHF   O4_XHF     86.3(5)  6_655 1_555   1_555
	Fe6_XHF   Fe8_XHF   O7_XHF     49.6(6)  1_555 1_555   6_655
	Fe6_XHF   Fe8_XHF   O7_XHF     49.6(6)  1_555 1_555   1_555
	Fe6_XHF   Fe8_XHF   O7_XHF     49.6(6)  1_555 1_555   3_665
	Fe6_XHF   Fe8_XHF   O4_XHF     115.5(7)  1_555 1_555   6_655
	Fe6_XHF   Fe8_XHF   O4_XHF     115.5(7)  1_555 1_555   3_665
	Fe6_XHF   Fe8_XHF   O4_XHF     115.5(7)  1_555 1_555   1_555
	O2_XHF    Fe9_XHF   O10_XHF    168.1(12)  1_565 1_555   2_666
	O4_XHF    Fe9_XHF   O2_XHF     86.7(6)  3_675 1_555   1_565
	O4_XHF    Fe9_XHF   O10_XHF    100.7(7)  3_675 1_555   2_666
	O4_XHF    Fe9_XHF   O4_XHF     101.9(11)  6_555 1_555   3_675
	O4_XHF    Fe9_XHF   O2_XHF     86.7(6)  6_555 1_555   1_565
	O4_XHF    Fe9_XHF   O10_XHF    100.7(7)  6_555 1_555   2_666
	O11_XHF   Fe9_XHF   O4_XHF     86.9(7) 21_665 1_555   6_555
	O11_XHF   Fe9_XHF   O4_XHF     171.2(8) 21_665 1_555   3_675
	O11_XHF   Fe9_XHF   O2_XHF     93.8(7) 21_665 1_555   1_565
	O11_XHF   Fe9_XHF   O10_XHF    77.4(8) 21_665 1_555   2_666
	O11_XHF   Fe9_XHF   O11_XHF    84.3(10) 19_555 1_555  21_665
	O11_XHF   Fe9_XHF   O4_XHF     171.2(8) 19_555 1_555   6_555
	O11_XHF   Fe9_XHF   O4_XHF     86.9(7) 19_555 1_555   3_675
	O11_XHF   Fe9_XHF   O2_XHF     93.8(7) 19_555 1_555   1_565
	O11_XHF   Fe9_XHF   O10_XHF    77.4(8) 19_555 1_555   2_666
	Fe11_XHF  Fe9_XHF   O11_XHF    42.2(5)  1_555 1_555  19_555
	Fe11_XHF  Fe9_XHF   O11_XHF    42.2(5)  1_555 1_555  21_665
	Fe11_XHF  Fe9_XHF   O4_XHF     129.0(6)  1_555 1_555   6_555
	Fe11_XHF  Fe9_XHF   O4_XHF     129.0(6)  1_555 1_555   3_675
	Fe11_XHF  Fe9_XHF   O2_XHF     96.8(8)  1_555 1_555   1_565
	Fe11_XHF  Fe9_XHF   O10_XHF    71.3(9)  1_555 1_555   2_666
	Fe9_XHF   Fe9_XHF   Fe11_XHF   123.4(2)  6_675 1_555   1_555
	Fe9_XHF   Fe9_XHF   O11_XHF    93.4(5)  6_675 1_555  19_555
	Fe9_XHF   Fe9_XHF   O11_XHF    136.9(4)  6_675 1_555  21_665
	Fe9_XHF   Fe9_XHF   O4_XHF     93.0(5)  6_675 1_555   6_555
	Fe9_XHF   Fe9_XHF   O4_XHF     43.6(5)  6_675 1_555   3_675
	Fe9_XHF   Fe9_XHF   O2_XHF     43.2(5)  6_675 1_555   1_565
	Fe9_XHF   Fe9_XHF   O10_XHF    144.1(5)  6_675 1_555   2_666
	Fe9_XHF   Fe9_XHF   Fe9_XHF    60.000    3_465 1_555   6_675
	Fe9_XHF   Fe9_XHF   Fe11_XHF   123.4(2)  3_465 1_555   1_555
	Fe9_XHF   Fe9_XHF   O11_XHF    136.9(4)  3_465 1_555  19_555
	Fe9_XHF   Fe9_XHF   O11_XHF    93.4(5)  3_465 1_555  21_665
	Fe9_XHF   Fe9_XHF   O4_XHF     43.6(5)  3_465 1_555   6_555
	Fe9_XHF   Fe9_XHF   O4_XHF     93.0(5)  3_465 1_555   3_675
	Fe9_XHF   Fe9_XHF   O2_XHF     43.2(5)  3_465 1_555   1_565
	Fe9_XHF   Fe9_XHF   O10_XHF    144.1(5)  3_465 1_555   2_666
	Fe9_XHF   Fe9_XHF   Fe9_XHF    180.000   3_565 1_555   3_465
	Fe9_XHF   Fe9_XHF   Fe9_XHF    120.000   3_565 1_555   6_675
	Fe9_XHF   Fe9_XHF   Fe11_XHF   56.6(2)  3_565 1_555   1_555
	Fe9_XHF   Fe9_XHF   O11_XHF    43.1(4)  3_565 1_555  19_555
	Fe9_XHF   Fe9_XHF   O11_XHF    86.6(5)  3_565 1_555  21_665
	Fe9_XHF   Fe9_XHF   O4_XHF     136.4(5)  3_565 1_555   6_555
	Fe9_XHF   Fe9_XHF   O4_XHF     87.0(5)  3_565 1_555   3_675
	Fe9_XHF   Fe9_XHF   O2_XHF     136.8(5)  3_565 1_555   1_565
	Fe9_XHF   Fe9_XHF   O10_XHF    35.9(5)  3_565 1_555   2_666
	Fe9_XHF   Fe9_XHF   Fe9_XHF    60.000    6_665 1_555   3_565
	Fe9_XHF   Fe9_XHF   Fe9_XHF    120.000   6_665 1_555   3_465
	Fe9_XHF   Fe9_XHF   Fe9_XHF    179.9999988(2)  6_665 1_555   6_675
	Fe9_XHF   Fe9_XHF   Fe11_XHF   56.6(2)  6_665 1_555   1_555
	Fe9_XHF   Fe9_XHF   O11_XHF    86.6(5)  6_665 1_555  19_555
	Fe9_XHF   Fe9_XHF   O11_XHF    43.1(4)  6_665 1_555  21_665
	Fe9_XHF   Fe9_XHF   O4_XHF     87.0(5)  6_665 1_555   6_555
	Fe9_XHF   Fe9_XHF   O4_XHF     136.4(5)  6_665 1_555   3_675
	Fe9_XHF   Fe9_XHF   O2_XHF     136.8(5)  6_665 1_555   1_565
	Fe9_XHF   Fe9_XHF   O10_XHF    35.9(5)  6_665 1_555   2_666
	O11_XHF   Fe10_XHF  O11_XHF    99.9(9) 14_665 1_555  21_765
	O11_XHF   Fe10_XHF  O11_XHF    99.9(9) 19_545 1_555  14_665
	O11_XHF   Fe10_XHF  O11_XHF    99.9(9) 19_545 1_555  21_765
	O2_XHF    Fe10_XHF  O11_XHF    117.9(7) 14_655 1_555  19_545
	O2_XHF    Fe10_XHF  O11_XHF    117.9(7) 14_655 1_555  14_665
	O2_XHF    Fe10_XHF  O11_XHF    117.9(7) 14_655 1_555  21_765
	O11_XHF   Fe11_XHF  Fe11_XHF   119.5(6) 14_665 1_555  14_665
	O11_XHF   Fe11_XHF  O11_XHF    97.9(8) 19_555 1_555  14_665
	O11_XHF   Fe11_XHF  Fe11_XHF   119.5(6) 19_555 1_555  14_665
	O11_XHF   Fe11_XHF  O11_XHF    97.9(8) 21_665 1_555  19_555
	O11_XHF   Fe11_XHF  O11_XHF    97.9(8) 21_665 1_555  14_665
	O11_XHF   Fe11_XHF  Fe11_XHF   119.5(6) 21_665 1_555  14_665
	O11_XHF   Fe11_XHF  O11_XHF    96.6(7)  6_665 1_555  21_665
	O11_XHF   Fe11_XHF  O11_XHF    157.9(6)  6_665 1_555  19_555
	O11_XHF   Fe11_XHF  O11_XHF    96.6(7)  6_665 1_555  14_665
	O11_XHF   Fe11_XHF  Fe11_XHF   38.4(4)  6_665 1_555  14_665
	O11_XHF   Fe11_XHF  O11_XHF    65.1(7)  1_555 1_555   6_665
	O11_XHF   Fe11_XHF  O11_XHF    96.6(7)  1_555 1_555  21_665
	O11_XHF   Fe11_XHF  O11_XHF    96.6(7)  1_555 1_555  19_555
	O11_XHF   Fe11_XHF  O11_XHF    157.9(6)  1_555 1_555  14_665
	O11_XHF   Fe11_XHF  Fe11_XHF   38.4(4)  1_555 1_555  14_665
	O11_XHF   Fe11_XHF  O11_XHF    65.1(7)  3_565 1_555   1_555
	O11_XHF   Fe11_XHF  O11_XHF    65.1(7)  3_565 1_555   6_665
	O11_XHF   Fe11_XHF  O11_XHF    157.9(6)  3_565 1_555  21_665
	O11_XHF   Fe11_XHF  O11_XHF    96.6(7)  3_565 1_555  19_555
	O11_XHF   Fe11_XHF  O11_XHF    96.6(7)  3_565 1_555  14_665
	O11_XHF   Fe11_XHF  Fe11_XHF   38.4(4)  3_565 1_555  14_665
	Fe9_XHF   Fe11_XHF  O11_XHF    102.1(4)  3_565 1_555   3_565
	Fe9_XHF   Fe11_XHF  O11_XHF    143.34(17)  3_565 1_555   1_555
	Fe9_XHF   Fe11_XHF  O11_XHF    143.34(17)  3_565 1_555   6_665
	Fe9_XHF   Fe11_XHF  O11_XHF    100.0(8)  3_565 1_555  21_665
	Fe9_XHF   Fe11_XHF  O11_XHF    49.0(4)  3_565 1_555  19_555
	Fe9_XHF   Fe11_XHF  O11_XHF    49.0(4)  3_565 1_555  14_665
	Fe9_XHF   Fe11_XHF  Fe11_XHF   140.5(3)  3_565 1_555  14_665
	Fe9_XHF   Fe11_XHF  Fe9_XHF    66.9(4)  1_555 1_555   3_565
	Fe9_XHF   Fe11_XHF  O11_XHF    143.34(17)  1_555 1_555   3_565
	Fe9_XHF   Fe11_XHF  O11_XHF    102.1(4)  1_555 1_555   1_555
	Fe9_XHF   Fe11_XHF  O11_XHF    143.34(17)  1_555 1_555   6_665
	Fe9_XHF   Fe11_XHF  O11_XHF    49.0(4)  1_555 1_555  21_665
	Fe9_XHF   Fe11_XHF  O11_XHF    49.0(4)  1_555 1_555  19_555
	Fe9_XHF   Fe11_XHF  O11_XHF    100.0(8)  1_555 1_555  14_665
	Fe9_XHF   Fe11_XHF  Fe11_XHF   140.5(3)  1_555 1_555  14_665
	Fe9_XHF   Fe11_XHF  Fe9_XHF    66.9(4)  6_665 1_555   1_555
	Fe9_XHF   Fe11_XHF  Fe9_XHF    66.9(4)  6_665 1_555   3_565
	Fe9_XHF   Fe11_XHF  O11_XHF    143.34(17)  6_665 1_555   3_565
	Fe9_XHF   Fe11_XHF  O11_XHF    143.34(17)  6_665 1_555   1_555
	Fe9_XHF   Fe11_XHF  O11_XHF    102.1(4)  6_665 1_555   6_665
	Fe9_XHF   Fe11_XHF  O11_XHF    49.0(4)  6_665 1_555  21_665
	Fe9_XHF   Fe11_XHF  O11_XHF    100.0(8)  6_665 1_555  19_555
	Fe9_XHF   Fe11_XHF  O11_XHF    49.0(4)  6_665 1_555  14_665
	Fe9_XHF   Fe11_XHF  Fe11_XHF   140.5(3)  6_665 1_555  14_665
	O10_XHF   Fe11_XHF  Fe9_XHF    39.5(3)  2_666 1_555   6_665
	O10_XHF   Fe11_XHF  Fe9_XHF    39.5(3)  2_666 1_555   1_555
	O10_XHF   Fe11_XHF  Fe9_XHF    39.5(3)  2_666 1_555   3_565
	O10_XHF   Fe11_XHF  O11_XHF    141.6(4)  2_666 1_555   3_565
	O10_XHF   Fe11_XHF  O11_XHF    141.6(4)  2_666 1_555   1_555
	O10_XHF   Fe11_XHF  O11_XHF    141.6(4)  2_666 1_555   6_665
	O10_XHF   Fe11_XHF  O11_XHF    60.5(6)  2_666 1_555  21_665
	O10_XHF   Fe11_XHF  O11_XHF    60.5(6)  2_666 1_555  19_555
	O10_XHF   Fe11_XHF  O11_XHF    60.5(6)  2_666 1_555  14_665
	O10_XHF   Fe11_XHF  Fe11_XHF   180.0000(15)  2_666 1_555  14_665
	Fe1_XHF   O1_XHF    Fe4_XHF    126.4(6)  5_665 1_555   1_555
	Fe1_XHF   O1_XHF    Fe1_XHF    88.3(9)  3_665 1_555   5_665
	Fe1_XHF   O1_XHF    Fe4_XHF    126.4(6)  3_665 1_555   1_555
	Fe1_XHF   O1_XHF    Fe1_XHF    88.3(9)  1_555 1_555   3_665
	Fe1_XHF   O1_XHF    Fe1_XHF    88.3(9)  1_555 1_555   5_665
	Fe1_XHF   O1_XHF    Fe4_XHF    126.4(6)  1_555 1_555   1_555
	O5_XHF    O1_XHF    Fe1_XHF    74.3(9)  7_555 1_555   1_555
	O5_XHF    O1_XHF    Fe1_XHF    45.7(5)  7_555 1_555   3_665
	O5_XHF    O1_XHF    Fe1_XHF    45.7(5)  7_555 1_555   5_665
	O5_XHF    O1_XHF    Fe4_XHF    159.2(4)  7_555 1_555   1_555
	O5_XHF    O1_XHF    O5_XHF     35.8(6)  2_665 1_555   7_555
	O5_XHF    O1_XHF    Fe1_XHF    45.7(5)  2_665 1_555   1_555
	O5_XHF    O1_XHF    Fe1_XHF    74.3(9)  2_665 1_555   3_665
	O5_XHF    O1_XHF    Fe1_XHF    45.7(5)  2_665 1_555   5_665
	O5_XHF    O1_XHF    Fe4_XHF    159.2(4)  2_665 1_555   1_555
	O5_XHF    O1_XHF    O5_XHF     35.8(6)  9_665 1_555   2_665
	O5_XHF    O1_XHF    O5_XHF     35.8(6)  9_665 1_555   7_555
	O5_XHF    O1_XHF    Fe1_XHF    45.7(5)  9_665 1_555   1_555
	O5_XHF    O1_XHF    Fe1_XHF    45.7(5)  9_665 1_555   3_665
	O5_XHF    O1_XHF    Fe1_XHF    74.3(9)  9_665 1_555   5_665
	O5_XHF    O1_XHF    Fe4_XHF    159.2(4)  9_665 1_555   1_555
	O3_XHF    O1_XHF    O5_XHF     131.9(4)  6_655 1_555   9_665
	O3_XHF    O1_XHF    O5_XHF     131.9(4)  6_655 1_555   2_665
	O3_XHF    O1_XHF    O5_XHF     166.1(7)  6_655 1_555   7_555
	O3_XHF    O1_XHF    Fe1_XHF    91.7(5)  6_655 1_555   1_555
	O3_XHF    O1_XHF    Fe1_XHF    135.8(4)  6_655 1_555   3_665
	O3_XHF    O1_XHF    Fe1_XHF    135.8(4)  6_655 1_555   5_665
	O3_XHF    O1_XHF    Fe4_XHF    34.7(5)  6_655 1_555   1_555
	O3_XHF    O1_XHF    O3_XHF     59.1(8)  1_555 1_555   6_655
	O3_XHF    O1_XHF    O5_XHF     131.9(4)  1_555 1_555   9_665
	O3_XHF    O1_XHF    O5_XHF     166.1(7)  1_555 1_555   2_665
	O3_XHF    O1_XHF    O5_XHF     131.9(4)  1_555 1_555   7_555
	O3_XHF    O1_XHF    Fe1_XHF    135.8(4)  1_555 1_555   1_555
	O3_XHF    O1_XHF    Fe1_XHF    91.7(5)  1_555 1_555   3_665
	O3_XHF    O1_XHF    Fe1_XHF    135.8(4)  1_555 1_555   5_665
	O3_XHF    O1_XHF    Fe4_XHF    34.7(5)  1_555 1_555   1_555
	O3_XHF    O1_XHF    O3_XHF     59.1(8)  3_665 1_555   1_555
	O3_XHF    O1_XHF    O3_XHF     59.1(8)  3_665 1_555   6_655
	O3_XHF    O1_XHF    O5_XHF     166.1(7)  3_665 1_555   9_665
	O3_XHF    O1_XHF    O5_XHF     131.9(4)  3_665 1_555   2_665
	O3_XHF    O1_XHF    O5_XHF     131.9(4)  3_665 1_555   7_555
	O3_XHF    O1_XHF    Fe1_XHF    135.8(4)  3_665 1_555   1_555
	O3_XHF    O1_XHF    Fe1_XHF    135.8(4)  3_665 1_555   3_665
	O3_XHF    O1_XHF    Fe1_XHF    91.7(5)  3_665 1_555   5_665
	O3_XHF    O1_XHF    Fe4_XHF    34.7(5)  3_665 1_555   1_555
	O5_XHF    O1_XHF    O3_XHF     109.6(8)  6_665 1_555   3_665
	O5_XHF    O1_XHF    O3_XHF     51.3(5)  6_665 1_555   1_555
	O5_XHF    O1_XHF    O3_XHF     91.8(6)  6_665 1_555   6_655
	O5_XHF    O1_XHF    O5_XHF     80.5(6)  6_665 1_555   9_665
	O5_XHF    O1_XHF    O5_XHF     115.7(8)  6_665 1_555   2_665
	O5_XHF    O1_XHF    O5_XHF     91.4(6)  6_665 1_555   7_555
	O5_XHF    O1_XHF    Fe1_XHF    103.2(5)  6_665 1_555   1_555
	O5_XHF    O1_XHF    Fe1_XHF    45.7(3)  6_665 1_555   3_665
	O5_XHF    O1_XHF    Fe1_XHF    131.0(8)  6_665 1_555   5_665
	O5_XHF    O1_XHF    Fe4_XHF    84.0(6)  6_665 1_555   1_555
	O5_XHF    O1_XHF    O5_XHF     35.8(6)  3_565 1_555   6_665
	O5_XHF    O1_XHF    O3_XHF     91.8(6)  3_565 1_555   3_665
	O5_XHF    O1_XHF    O3_XHF     51.3(5)  3_565 1_555   1_555
	O5_XHF    O1_XHF    O3_XHF     109.6(8)  3_565 1_555   6_655
	O5_XHF    O1_XHF    O5_XHF     91.4(6)  3_565 1_555   9_665
	O5_XHF    O1_XHF    O5_XHF     115.7(8)  3_565 1_555   2_665
	O5_XHF    O1_XHF    O5_XHF     80.5(6)  3_565 1_555   7_555
	O5_XHF    O1_XHF    Fe1_XHF    131.0(8)  3_565 1_555   1_555
	O5_XHF    O1_XHF    Fe1_XHF    45.7(3)  3_565 1_555   3_665
	O5_XHF    O1_XHF    Fe1_XHF    103.2(5)  3_565 1_555   5_665
	O5_XHF    O1_XHF    Fe4_XHF    84.0(6)  3_565 1_555   1_555
	O5_XHF    O1_XHF    O5_XHF     118.9(2)  6_765 1_555   3_565
	O5_XHF    O1_XHF    O5_XHF     153.2(8)  6_765 1_555   6_665
	O5_XHF    O1_XHF    O3_XHF     51.3(5)  6_765 1_555   3_665
	O5_XHF    O1_XHF    O3_XHF     109.6(8)  6_765 1_555   1_555
	O5_XHF    O1_XHF    O3_XHF     91.8(6)  6_765 1_555   6_655
	O5_XHF    O1_XHF    O5_XHF     115.7(8)  6_765 1_555   9_665
	O5_XHF    O1_XHF    O5_XHF     80.5(6)  6_765 1_555   2_665
	O5_XHF    O1_XHF    O5_XHF     91.4(6)  6_765 1_555   7_555
	O5_XHF    O1_XHF    Fe1_XHF    103.2(5)  6_765 1_555   1_555
	O5_XHF    O1_XHF    Fe1_XHF    131.0(8)  6_765 1_555   3_665
	O5_XHF    O1_XHF    Fe1_XHF    45.7(3)  6_765 1_555   5_665
	O5_XHF    O1_XHF    Fe4_XHF    84.0(6)  6_765 1_555   1_555
	O5_XHF    O1_XHF    O5_XHF     83.5(7)  3_555 1_555   6_765
	O5_XHF    O1_XHF    O5_XHF     153.2(8)  3_555 1_555   3_565
	O5_XHF    O1_XHF    O5_XHF     118.9(2)  3_555 1_555   6_665
	O5_XHF    O1_XHF    O3_XHF     91.8(6)  3_555 1_555   3_665
	O5_XHF    O1_XHF    O3_XHF     109.6(8)  3_555 1_555   1_555
	O5_XHF    O1_XHF    O3_XHF     51.3(5)  3_555 1_555   6_655
	O5_XHF    O1_XHF    O5_XHF     91.4(6)  3_555 1_555   9_665
	O5_XHF    O1_XHF    O5_XHF     80.5(6)  3_555 1_555   2_665
	O5_XHF    O1_XHF    O5_XHF     115.7(8)  3_555 1_555   7_555
	O5_XHF    O1_XHF    Fe1_XHF    45.7(3)  3_555 1_555   1_555
	O5_XHF    O1_XHF    Fe1_XHF    131.0(8)  3_555 1_555   3_665
	O5_XHF    O1_XHF    Fe1_XHF    103.2(5)  3_555 1_555   5_665
	O5_XHF    O1_XHF    Fe4_XHF    84.0(6)  3_555 1_555   1_555
	O5_XHF    O1_XHF    O5_XHF     35.8(6)  1_545 1_555   3_555
	O5_XHF    O1_XHF    O5_XHF     118.9(2)  1_545 1_555   6_765
	O5_XHF    O1_XHF    O5_XHF     118.9(2)  1_545 1_555   3_565
	O5_XHF    O1_XHF    O5_XHF     83.5(7)  1_545 1_555   6_665
	O5_XHF    O1_XHF    O3_XHF     109.6(8)  1_545 1_555   3_665
	O5_XHF    O1_XHF    O3_XHF     91.8(6)  1_545 1_555   1_555
	O5_XHF    O1_XHF    O3_XHF     51.3(5)  1_545 1_555   6_655
	O5_XHF    O1_XHF    O5_XHF     80.5(6)  1_545 1_555   9_665
	O5_XHF    O1_XHF    O5_XHF     91.4(6)  1_545 1_555   2_665
	O5_XHF    O1_XHF    O5_XHF     115.7(8)  1_545 1_555   7_555
	O5_XHF    O1_XHF    Fe1_XHF    45.7(3)  1_545 1_555   1_555
	O5_XHF    O1_XHF    Fe1_XHF    103.2(5)  1_545 1_555   3_665
	O5_XHF    O1_XHF    Fe1_XHF    131.0(8)  1_545 1_555   5_665
	O5_XHF    O1_XHF    Fe4_XHF    84.0(6)  1_545 1_555   1_555
	O5_XHF    O1_XHF    O5_XHF     153.2(8)  1_655 1_555   1_545
	O5_XHF    O1_XHF    O5_XHF     118.9(2)  1_655 1_555   3_555
	O5_XHF    O1_XHF    O5_XHF     35.8(6)  1_655 1_555   6_765
	O5_XHF    O1_XHF    O5_XHF     83.5(7)  1_655 1_555   3_565
	O5_XHF    O1_XHF    O5_XHF     118.9(2)  1_655 1_555   6_665
	O5_XHF    O1_XHF    O3_XHF     51.3(5)  1_655 1_555   3_665
	O5_XHF    O1_XHF    O3_XHF     91.8(6)  1_655 1_555   1_555
	O5_XHF    O1_XHF    O3_XHF     109.6(8)  1_655 1_555   6_655
	O5_XHF    O1_XHF    O5_XHF     115.7(8)  1_655 1_555   9_665
	O5_XHF    O1_XHF    O5_XHF     91.4(6)  1_655 1_555   2_665
	O5_XHF    O1_XHF    O5_XHF     80.5(6)  1_655 1_555   7_555
	O5_XHF    O1_XHF    Fe1_XHF    131.0(8)  1_655 1_555   1_555
	O5_XHF    O1_XHF    Fe1_XHF    103.2(5)  1_655 1_555   3_665
	O5_XHF    O1_XHF    Fe1_XHF    45.7(3)  1_655 1_555   5_665
	O5_XHF    O1_XHF    Fe4_XHF    84.0(6)  1_655 1_555   1_555
	Fe9_XHF   O2_XHF    Fe9_XHF    93.5(10)  6_665 1_555   1_545
	Fe9_XHF   O2_XHF    Fe9_XHF    93.5(10)  3_455 1_555   6_665
	Fe9_XHF   O2_XHF    Fe9_XHF    93.5(10)  3_455 1_555   1_545
	Fe10_XHF  O2_XHF    Fe9_XHF    122.7(7) 14_655 1_555   3_455
	Fe10_XHF  O2_XHF    Fe9_XHF    122.7(7) 14_655 1_555   6_665
	Fe10_XHF  O2_XHF    Fe9_XHF    122.7(7) 14_655 1_555   1_545
	O4_XHF    O2_XHF    Fe10_XHF   139.1(5)  3_665 1_555  14_655
	O4_XHF    O2_XHF    Fe9_XHF    98.2(12)  3_665 1_555   3_455
	O4_XHF    O2_XHF    Fe9_XHF    46.8(5)  3_665 1_555   6_665
	O4_XHF    O2_XHF    Fe9_XHF    46.8(5)  3_665 1_555   1_545
	O4_XHF    O2_XHF    O4_XHF     69.1(8)  1_455 1_555   3_665
	O4_XHF    O2_XHF    Fe10_XHF   139.1(5)  1_455 1_555  14_655
	O4_XHF    O2_XHF    Fe9_XHF    46.8(5)  1_455 1_555   3_455
	O4_XHF    O2_XHF    Fe9_XHF    46.8(5)  1_455 1_555   6_665
	O4_XHF    O2_XHF    Fe9_XHF    98.2(12)  1_455 1_555   1_545
	O4_XHF    O2_XHF    O4_XHF     69.1(8)  6_545 1_555   1_455
	O4_XHF    O2_XHF    O4_XHF     69.1(8)  6_545 1_555   3_665
	O4_XHF    O2_XHF    Fe10_XHF   139.1(5)  6_545 1_555  14_655
	O4_XHF    O2_XHF    Fe9_XHF    46.8(5)  6_545 1_555   3_455
	O4_XHF    O2_XHF    Fe9_XHF    98.2(12)  6_545 1_555   6_665
	O4_XHF    O2_XHF    Fe9_XHF    46.8(5)  6_545 1_555   1_545
	O11_XHF   O2_XHF    O4_XHF     58.8(5) 21_655 1_555   6_545
	O11_XHF   O2_XHF    O4_XHF     128.0(9) 21_655 1_555   1_455
	O11_XHF   O2_XHF    O4_XHF     91.0(5) 21_655 1_555   3_665
	O11_XHF   O2_XHF    Fe10_XHF   87.1(6) 21_655 1_555  14_655
	O11_XHF   O2_XHF    Fe9_XHF    93.1(5) 21_655 1_555   3_455
	O11_XHF   O2_XHF    Fe9_XHF    137.8(10) 21_655 1_555   6_665
	O11_XHF   O2_XHF    Fe9_XHF    44.5(4) 21_655 1_555   1_545
	O11_XHF   O2_XHF    O11_XHF    56.2(7) 19_545 1_555  21_655
	O11_XHF   O2_XHF    O4_XHF     91.0(5) 19_545 1_555   6_545
	O11_XHF   O2_XHF    O4_XHF     128.0(9) 19_545 1_555   1_455
	O11_XHF   O2_XHF    O4_XHF     58.8(5) 19_545 1_555   3_665
	O11_XHF   O2_XHF    Fe10_XHF   87.1(6) 19_545 1_555  14_655
	O11_XHF   O2_XHF    Fe9_XHF    137.8(10) 19_545 1_555   3_455
	O11_XHF   O2_XHF    Fe9_XHF    93.1(5) 19_545 1_555   6_665
	O11_XHF   O2_XHF    Fe9_XHF    44.5(4) 19_545 1_555   1_545
	O11_XHF   O2_XHF    O11_XHF    173.1(9) 19_445 1_555  19_545
	O11_XHF   O2_XHF    O11_XHF    119.75(7) 19_445 1_555  21_655
	O11_XHF   O2_XHF    O4_XHF     91.0(5) 19_445 1_555   6_545
	O11_XHF   O2_XHF    O4_XHF     58.8(5) 19_445 1_555   1_455
	O11_XHF   O2_XHF    O4_XHF     128.0(9) 19_445 1_555   3_665
	O11_XHF   O2_XHF    Fe10_XHF   87.1(6) 19_445 1_555  14_655
	O11_XHF   O2_XHF    Fe9_XHF    44.5(4) 19_445 1_555   3_455
	O11_XHF   O2_XHF    Fe9_XHF    93.1(5) 19_445 1_555   6_665
	O11_XHF   O2_XHF    Fe9_XHF    137.8(10) 19_445 1_555   1_545
	O11_XHF   O2_XHF    O11_XHF    63.6(7) 21_665 1_555  19_445
	O11_XHF   O2_XHF    O11_XHF    119.75(7) 21_665 1_555  19_545
	O11_XHF   O2_XHF    O11_XHF    173.1(9) 21_665 1_555  21_655
	O11_XHF   O2_XHF    O4_XHF     128.0(9) 21_665 1_555   6_545
	O11_XHF   O2_XHF    O4_XHF     58.8(5) 21_665 1_555   1_455
	O11_XHF   O2_XHF    O4_XHF     91.0(5) 21_665 1_555   3_665
	O11_XHF   O2_XHF    Fe10_XHF   87.1(6) 21_665 1_555  14_655
	O11_XHF   O2_XHF    Fe9_XHF    93.1(5) 21_665 1_555   3_455
	O11_XHF   O2_XHF    Fe9_XHF    44.5(4) 21_665 1_555   6_665
	O11_XHF   O2_XHF    Fe9_XHF    137.8(10) 21_665 1_555   1_545
	O11_XHF   O2_XHF    O11_XHF    119.75(7) 14_555 1_555  21_665
	O11_XHF   O2_XHF    O11_XHF    56.2(7) 14_555 1_555  19_445
	O11_XHF   O2_XHF    O11_XHF    119.75(7) 14_555 1_555  19_545
	O11_XHF   O2_XHF    O11_XHF    63.6(7) 14_555 1_555  21_655
	O11_XHF   O2_XHF    O4_XHF     58.8(5) 14_555 1_555   6_545
	O11_XHF   O2_XHF    O4_XHF     91.0(5) 14_555 1_555   1_455
	O11_XHF   O2_XHF    O4_XHF     128.0(9) 14_555 1_555   3_665
	O11_XHF   O2_XHF    Fe10_XHF   87.1(6) 14_555 1_555  14_655
	O11_XHF   O2_XHF    Fe9_XHF    44.5(4) 14_555 1_555   3_455
	O11_XHF   O2_XHF    Fe9_XHF    137.8(10) 14_555 1_555   6_665
	O11_XHF   O2_XHF    Fe9_XHF    93.1(5) 14_555 1_555   1_545
	O11_XHF   O2_XHF    O11_XHF    173.1(9) 14_665 1_555  14_555
	O11_XHF   O2_XHF    O11_XHF    56.2(7) 14_665 1_555  21_665
	O11_XHF   O2_XHF    O11_XHF    119.75(7) 14_665 1_555  19_445
	O11_XHF   O2_XHF    O11_XHF    63.6(7) 14_665 1_555  19_545
	O11_XHF   O2_XHF    O11_XHF    119.75(7) 14_665 1_555  21_655
	O11_XHF   O2_XHF    O4_XHF     128.0(9) 14_665 1_555   6_545
	O11_XHF   O2_XHF    O4_XHF     91.0(5) 14_665 1_555   1_455
	O11_XHF   O2_XHF    O4_XHF     58.8(5) 14_665 1_555   3_665
	O11_XHF   O2_XHF    Fe10_XHF   87.1(6) 14_665 1_555  14_655
	O11_XHF   O2_XHF    Fe9_XHF    137.8(10) 14_665 1_555   3_455
	O11_XHF   O2_XHF    Fe9_XHF    44.5(4) 14_665 1_555   6_665
	O11_XHF   O2_XHF    Fe9_XHF    93.1(5) 14_665 1_555   1_545
	Fe4_XHF   O3_XHF    O9_XHF     177.2(13)  1_555 1_555   1_555
	Fe5_XHF   O3_XHF    Fe4_XHF    126.5(7)  6_665 1_555   1_555
	Fe5_XHF   O3_XHF    O9_XHF     54.9(7)  6_665 1_555   1_555
	Fe5_XHF   O3_XHF    Fe5_XHF    89.0(9)  3_565 1_555   6_665
	Fe5_XHF   O3_XHF    Fe4_XHF    126.5(7)  3_565 1_555   1_555
	Fe5_XHF   O3_XHF    O9_XHF     54.9(7)  3_565 1_555   1_555
	Fe3_XHF   O3_XHF    Fe5_XHF    93.7(8)  1_555 1_555   3_565
	Fe3_XHF   O3_XHF    Fe5_XHF    93.7(8)  1_555 1_555   6_665
	Fe3_XHF   O3_XHF    Fe4_XHF    118.2(9)  1_555 1_555   1_555
	Fe3_XHF   O3_XHF    O9_XHF     59.0(12)  1_555 1_555   1_555
	O5_XHF    O3_XHF    Fe3_XHF    28.3(5)  3_565 1_555   1_555
	O5_XHF    O3_XHF    Fe5_XHF    91.9(6)  3_565 1_555   3_565
	O5_XHF    O3_XHF    Fe5_XHF    122.0(9)  3_565 1_555   6_665
	O5_XHF    O3_XHF    Fe4_XHF    97.9(8)  3_565 1_555   1_555
	O5_XHF    O3_XHF    O9_XHF     79.5(12)  3_565 1_555   1_555
	O5_XHF    O3_XHF    O5_XHF     41.5(7)  6_665 1_555   3_565
	O5_XHF    O3_XHF    Fe3_XHF    28.3(5)  6_665 1_555   1_555
	O5_XHF    O3_XHF    Fe5_XHF    122.0(9)  6_665 1_555   3_565
	O5_XHF    O3_XHF    Fe5_XHF    91.9(6)  6_665 1_555   6_665
	O5_XHF    O3_XHF    Fe4_XHF    97.9(8)  6_665 1_555   1_555
	O5_XHF    O3_XHF    O9_XHF     79.5(12)  6_665 1_555   1_555
	O6_XHF    O3_XHF    O5_XHF     124.4(5)  3_665 1_555   6_665
	O6_XHF    O3_XHF    O5_XHF     165.2(6)  3_665 1_555   3_565
	O6_XHF    O3_XHF    Fe3_XHF    137.8(6)  3_665 1_555   1_555
	O6_XHF    O3_XHF    Fe5_XHF    95.2(6)  3_665 1_555   3_565
	O6_XHF    O3_XHF    Fe5_XHF    45.4(5)  3_665 1_555   6_665
	O6_XHF    O3_XHF    Fe4_XHF    88.3(7)  3_665 1_555   1_555
	O6_XHF    O3_XHF    O9_XHF     94.0(10)  3_665 1_555   1_555
	O6_XHF    O3_XHF    O6_XHF     69.0(8)  6_655 1_555   3_665
	O6_XHF    O3_XHF    O5_XHF     165.2(6)  6_655 1_555   6_665
	O6_XHF    O3_XHF    O5_XHF     124.4(5)  6_655 1_555   3_565
	O6_XHF    O3_XHF    Fe3_XHF    137.8(6)  6_655 1_555   1_555
	O6_XHF    O3_XHF    Fe5_XHF    45.4(5)  6_655 1_555   3_565
	O6_XHF    O3_XHF    Fe5_XHF    95.2(6)  6_655 1_555   6_665
	O6_XHF    O3_XHF    Fe4_XHF    88.3(7)  6_655 1_555   1_555
	O6_XHF    O3_XHF    O9_XHF     94.0(10)  6_655 1_555   1_555
	O3_XHF    O3_XHF    O6_XHF     88.7(5)  6_665 1_555   6_655
	O3_XHF    O3_XHF    O6_XHF     122.9(4)  6_665 1_555   3_665
	O3_XHF    O3_XHF    O5_XHF     78.5(5)  6_665 1_555   6_665
	O3_XHF    O3_XHF    O5_XHF     56.3(4)  6_665 1_555   3_565
	O3_XHF    O3_XHF    Fe3_XHF    50.3(4)  6_665 1_555   1_555
	O3_XHF    O3_XHF    Fe5_XHF    43.6(6)  6_665 1_555   3_565
	O3_XHF    O3_XHF    Fe5_XHF    88.7(6)  6_665 1_555   6_665
	O3_XHF    O3_XHF    Fe4_XHF    144.8(3)  6_665 1_555   1_555
	O3_XHF    O3_XHF    O9_XHF     33.9(5)  6_665 1_555   1_555
	O3_XHF    O3_XHF    O3_XHF     60.000    3_565 1_555   6_665
	O3_XHF    O3_XHF    O6_XHF     122.9(4)  3_565 1_555   6_655
	O3_XHF    O3_XHF    O6_XHF     88.7(5)  3_565 1_555   3_665
	O3_XHF    O3_XHF    O5_XHF     56.3(4)  3_565 1_555   6_665
	O3_XHF    O3_XHF    O5_XHF     78.5(5)  3_565 1_555   3_565
	O3_XHF    O3_XHF    Fe3_XHF    50.3(4)  3_565 1_555   1_555
	O3_XHF    O3_XHF    Fe5_XHF    88.7(6)  3_565 1_555   3_565
	O3_XHF    O3_XHF    Fe5_XHF    43.6(6)  3_565 1_555   6_665
	O3_XHF    O3_XHF    Fe4_XHF    144.8(3)  3_565 1_555   1_555
	O3_XHF    O3_XHF    O9_XHF     33.9(5)  3_565 1_555   1_555
	O8_XHF    O3_XHF    O3_XHF     120.2(4)  1_665 1_555   3_565
	O8_XHF    O3_XHF    O3_XHF     60.7(4)  1_665 1_555   6_665
	O8_XHF    O3_XHF    O6_XHF     62.2(7)  1_665 1_555   6_655
	O8_XHF    O3_XHF    O6_XHF     131.1(8)  1_665 1_555   3_665
	O8_XHF    O3_XHF    O5_XHF     104.5(8)  1_665 1_555   6_665
	O8_XHF    O3_XHF    O5_XHF     63.0(7)  1_665 1_555   3_565
	O8_XHF    O3_XHF    Fe3_XHF    85.4(5)  1_665 1_555   1_555
	O8_XHF    O3_XHF    Fe5_XHF    51.7(6)  1_665 1_555   3_565
	O8_XHF    O3_XHF    Fe5_XHF    140.4(8)  1_665 1_555   6_665
	O8_XHF    O3_XHF    Fe4_XHF    87.2(4)  1_665 1_555   1_555
	O8_XHF    O3_XHF    O9_XHF     92.5(4)  1_665 1_555   1_555
	O8_XHF    O3_XHF    O8_XHF     165.3(13)  1_555 1_555   1_665
	O8_XHF    O3_XHF    O3_XHF     60.7(4)  1_555 1_555   3_565
	O8_XHF    O3_XHF    O3_XHF     120.2(4)  1_555 1_555   6_665
	O8_XHF    O3_XHF    O6_XHF     131.1(8)  1_555 1_555   6_655
	O8_XHF    O3_XHF    O6_XHF     62.2(7)  1_555 1_555   3_665
	O8_XHF    O3_XHF    O5_XHF     63.0(7)  1_555 1_555   6_665
	O8_XHF    O3_XHF    O5_XHF     104.5(8)  1_555 1_555   3_565
	O8_XHF    O3_XHF    Fe3_XHF    85.4(5)  1_555 1_555   1_555
	O8_XHF    O3_XHF    Fe5_XHF    140.4(8)  1_555 1_555   3_565
	O8_XHF    O3_XHF    Fe5_XHF    51.7(6)  1_555 1_555   6_665
	O8_XHF    O3_XHF    Fe4_XHF    87.2(4)  1_555 1_555   1_555
	O8_XHF    O3_XHF    O9_XHF     92.5(4)  1_555 1_555   1_555
	O3_XHF    O3_XHF    O8_XHF     119.3(4)  3_665 1_555   1_555
	O3_XHF    O3_XHF    O8_XHF     59.8(4)  3_665 1_555   1_665
	O3_XHF    O3_XHF    O3_XHF     180.000   3_665 1_555   3_565
	O3_XHF    O3_XHF    O3_XHF     120.000   3_665 1_555   6_665
	O3_XHF    O3_XHF    O6_XHF     57.1(4)  3_665 1_555   6_655
	O3_XHF    O3_XHF    O6_XHF     91.3(5)  3_665 1_555   3_665
	O3_XHF    O3_XHF    O5_XHF     123.7(4)  3_665 1_555   6_665
	O3_XHF    O3_XHF    O5_XHF     101.5(5)  3_665 1_555   3_565
	O3_XHF    O3_XHF    Fe3_XHF    129.7(4)  3_665 1_555   1_555
	O3_XHF    O3_XHF    Fe5_XHF    91.3(6)  3_665 1_555   3_565
	O3_XHF    O3_XHF    Fe5_XHF    136.4(6)  3_665 1_555   6_665
	O3_XHF    O3_XHF    Fe4_XHF    35.2(3)  3_665 1_555   1_555
	O3_XHF    O3_XHF    O9_XHF     146.1(5)  3_665 1_555   1_555
	O3_XHF    O3_XHF    O3_XHF     60.000    6_655 1_555   3_665
	O3_XHF    O3_XHF    O8_XHF     59.8(4)  6_655 1_555   1_555
	O3_XHF    O3_XHF    O8_XHF     119.3(4)  6_655 1_555   1_665
	O3_XHF    O3_XHF    O3_XHF     120.000   6_655 1_555   3_565
	O3_XHF    O3_XHF    O3_XHF     180.00000000(18)  6_655 1_555   6_665
	O3_XHF    O3_XHF    O6_XHF     91.3(5)  6_655 1_555   6_655
	O3_XHF    O3_XHF    O6_XHF     57.1(4)  6_655 1_555   3_665
	O3_XHF    O3_XHF    O5_XHF     101.5(5)  6_655 1_555   6_665
	O3_XHF    O3_XHF    O5_XHF     123.7(4)  6_655 1_555   3_565
	O3_XHF    O3_XHF    Fe3_XHF    129.7(4)  6_655 1_555   1_555
	O3_XHF    O3_XHF    Fe5_XHF    136.4(6)  6_655 1_555   3_565
	O3_XHF    O3_XHF    Fe5_XHF    91.3(6)  6_655 1_555   6_665
	O3_XHF    O3_XHF    Fe4_XHF    35.2(3)  6_655 1_555   1_555
	O3_XHF    O3_XHF    O9_XHF     146.1(5)  6_655 1_555   1_555
	O1_XHF    O3_XHF    O3_XHF     60.5(4)  1_555 1_555   6_655
	O1_XHF    O3_XHF    O3_XHF     60.5(4)  1_555 1_555   3_665
	O1_XHF    O3_XHF    O8_XHF     83.7(6)  1_555 1_555   1_555
	O1_XHF    O3_XHF    O8_XHF     83.7(6)  1_555 1_555   1_665
	O1_XHF    O3_XHF    O3_XHF     119.5(4)  1_555 1_555   3_565
	O1_XHF    O3_XHF    O3_XHF     119.5(4)  1_555 1_555   6_665
	O1_XHF    O3_XHF    O6_XHF     117.4(6)  1_555 1_555   6_655
	O1_XHF    O3_XHF    O6_XHF     117.4(6)  1_555 1_555   3_665
	O1_XHF    O3_XHF    O5_XHF     64.4(5)  1_555 1_555   6_665
	O1_XHF    O3_XHF    O5_XHF     64.4(5)  1_555 1_555   3_565
	O1_XHF    O3_XHF    Fe3_XHF    82.2(6)  1_555 1_555   1_555
	O1_XHF    O3_XHF    Fe5_XHF    135.4(5)  1_555 1_555   3_565
	O1_XHF    O3_XHF    Fe5_XHF    135.4(5)  1_555 1_555   6_665
	O1_XHF    O3_XHF    Fe4_XHF    36.0(7)  1_555 1_555   1_555
	O1_XHF    O3_XHF    O9_XHF     141.2(13)  1_555 1_555   1_555
	Fe9_XHF   O4_XHF    Fe8_XHF    130.2(6)  3_555 1_555   1_555
	Fe9_XHF   O4_XHF    Fe9_XHF    92.8(9)  6_765 1_555   3_555
	Fe9_XHF   O4_XHF    Fe8_XHF    130.2(6)  6_765 1_555   1_555
	O7_XHF    O4_XHF    Fe9_XHF    100.7(5)  3_665 1_555   6_765
	O7_XHF    O4_XHF    Fe9_XHF    157.0(8)  3_665 1_555   3_555
	O7_XHF    O4_XHF    Fe8_XHF    50.1(6)  3_665 1_555   1_555
	O7_XHF    O4_XHF    O7_XHF     61.0(9)  6_655 1_555   3_665
	O7_XHF    O4_XHF    Fe9_XHF    157.0(8)  6_655 1_555   6_765
	O7_XHF    O4_XHF    Fe9_XHF    100.7(5)  6_655 1_555   3_555
	O7_XHF    O4_XHF    Fe8_XHF    50.1(6)  6_655 1_555   1_555
	O2_XHF    O4_XHF    O7_XHF     144.9(7)  1_655 1_555   6_655
	O2_XHF    O4_XHF    O7_XHF     144.9(7)  1_655 1_555   3_665
	O2_XHF    O4_XHF    Fe9_XHF    46.5(4)  1_655 1_555   6_765
	O2_XHF    O4_XHF    Fe9_XHF    46.5(4)  1_655 1_555   3_555
	O2_XHF    O4_XHF    Fe8_XHF    156.4(11)  1_655 1_555   1_555
	O11_XHF   O4_XHF    O2_XHF     65.0(5) 19_545 1_555   1_655
	O11_XHF   O4_XHF    O7_XHF     104.9(5) 19_545 1_555   6_655
	O11_XHF   O4_XHF    O7_XHF     145.4(9) 19_545 1_555   3_665
	O11_XHF   O4_XHF    Fe9_XHF    98.0(7) 19_545 1_555   6_765
	O11_XHF   O4_XHF    Fe9_XHF    48.0(5) 19_545 1_555   3_555
	O11_XHF   O4_XHF    Fe8_XHF    95.9(8) 19_545 1_555   1_555
	O11_XHF   O4_XHF    O11_XHF    67.8(8) 21_765 1_555  19_545
	O11_XHF   O4_XHF    O2_XHF     65.0(5) 21_765 1_555   1_655
	O11_XHF   O4_XHF    O7_XHF     145.4(9) 21_765 1_555   6_655
	O11_XHF   O4_XHF    O7_XHF     104.9(5) 21_765 1_555   3_665
	O11_XHF   O4_XHF    Fe9_XHF    48.0(5) 21_765 1_555   6_765
	O11_XHF   O4_XHF    Fe9_XHF    98.0(7) 21_765 1_555   3_555
	O11_XHF   O4_XHF    Fe8_XHF    95.9(8) 21_765 1_555   1_555
	O4_XHF    O4_XHF    O11_XHF    59.6(4)  6_655 1_555  21_765
	O4_XHF    O4_XHF    O11_XHF    93.0(5)  6_655 1_555  19_545
	O4_XHF    O4_XHF    O2_XHF     124.6(4)  6_655 1_555   1_655
	O4_XHF    O4_XHF    O7_XHF     88.1(5)  6_655 1_555   6_655
	O4_XHF    O4_XHF    O7_XHF     57.3(4)  6_655 1_555   3_665
	O4_XHF    O4_XHF    Fe9_XHF    93.0(5)  6_655 1_555   6_765
	O4_XHF    O4_XHF    Fe9_XHF    141.0(5)  6_655 1_555   3_555
	O4_XHF    O4_XHF    Fe8_XHF    38.6(4)  6_655 1_555   1_555
	O4_XHF    O4_XHF    O4_XHF     60.000    3_665 1_555   6_655
	O4_XHF    O4_XHF    O11_XHF    93.0(5)  3_665 1_555  21_765
	O4_XHF    O4_XHF    O11_XHF    59.6(4)  3_665 1_555  19_545
	O4_XHF    O4_XHF    O2_XHF     124.6(4)  3_665 1_555   1_655
	O4_XHF    O4_XHF    O7_XHF     57.3(4)  3_665 1_555   6_655
	O4_XHF    O4_XHF    O7_XHF     88.1(5)  3_665 1_555   3_665
	O4_XHF    O4_XHF    Fe9_XHF    141.0(5)  3_665 1_555   6_765
	O4_XHF    O4_XHF    Fe9_XHF    93.0(5)  3_665 1_555   3_555
	O4_XHF    O4_XHF    Fe8_XHF    38.6(4)  3_665 1_555   1_555
	Sr1_XHF   O4_XHF    O4_XHF     122.6(4)  1_655 1_555   3_665
	Sr1_XHF   O4_XHF    O4_XHF     122.6(4)  1_655 1_555   6_655
	Sr1_XHF   O4_XHF    O11_XHF    141.2(6)  1_655 1_555  21_765
	Sr1_XHF   O4_XHF    O11_XHF    141.2(6)  1_655 1_555  19_545
	Sr1_XHF   O4_XHF    O2_XHF     100.6(8)  1_655 1_555   1_655
	Sr1_XHF   O4_XHF    O7_XHF     65.4(4)  1_655 1_555   6_655
	Sr1_XHF   O4_XHF    O7_XHF     65.4(4)  1_655 1_555   3_665
	Sr1_XHF   O4_XHF    Fe9_XHF    95.2(7)  1_655 1_555   6_765
	Sr1_XHF   O4_XHF    Fe9_XHF    95.2(7)  1_655 1_555   3_555
	Sr1_XHF   O4_XHF    Fe8_XHF    103.0(8)  1_655 1_555   1_555
	O10_XHF   O4_XHF    Sr1_XHF    93.9(6)  2_656 1_555   1_655
	O10_XHF   O4_XHF    O4_XHF     61.6(4)  2_656 1_555   3_665
	O10_XHF   O4_XHF    O4_XHF     121.2(4)  2_656 1_555   6_655
	O10_XHF   O4_XHF    O11_XHF    118.5(8)  2_656 1_555  21_765
	O10_XHF   O4_XHF    O11_XHF    50.8(7)  2_656 1_555  19_545
	O10_XHF   O4_XHF    O2_XHF     84.4(5)  2_656 1_555   1_655
	O10_XHF   O4_XHF    O7_XHF     65.7(7)  2_656 1_555   6_655
	O10_XHF   O4_XHF    O7_XHF     126.7(8)  2_656 1_555   3_665
	O10_XHF   O4_XHF    Fe9_XHF    130.9(9)  2_656 1_555   6_765
	O10_XHF   O4_XHF    Fe9_XHF    38.3(5)  2_656 1_555   3_555
	O10_XHF   O4_XHF    Fe8_XHF    93.9(5)  2_656 1_555   1_555
	O10_XHF   O4_XHF    O10_XHF    167.4(13)  2_766 1_555   2_656
	O10_XHF   O4_XHF    Sr1_XHF    93.9(6)  2_766 1_555   1_655
	O10_XHF   O4_XHF    O4_XHF     121.2(4)  2_766 1_555   3_665
	O10_XHF   O4_XHF    O4_XHF     61.6(4)  2_766 1_555   6_655
	O10_XHF   O4_XHF    O11_XHF    50.8(7)  2_766 1_555  21_765
	O10_XHF   O4_XHF    O11_XHF    118.5(8)  2_766 1_555  19_545
	O10_XHF   O4_XHF    O2_XHF     84.4(5)  2_766 1_555   1_655
	O10_XHF   O4_XHF    O7_XHF     126.7(8)  2_766 1_555   6_655
	O10_XHF   O4_XHF    O7_XHF     65.7(7)  2_766 1_555   3_665
	O10_XHF   O4_XHF    Fe9_XHF    38.3(5)  2_766 1_555   6_765
	O10_XHF   O4_XHF    Fe9_XHF    130.9(9)  2_766 1_555   3_555
	O10_XHF   O4_XHF    Fe8_XHF    93.9(5)  2_766 1_555   1_555
	O4_XHF    O4_XHF    O10_XHF    58.8(4)  3_765 1_555   2_766
	O4_XHF    O4_XHF    O10_XHF    118.4(4)  3_765 1_555   2_656
	O4_XHF    O4_XHF    Sr1_XHF    57.4(4)  3_765 1_555   1_655
	O4_XHF    O4_XHF    O4_XHF     180.000   3_765 1_555   3_665
	O4_XHF    O4_XHF    O4_XHF     120.000   3_765 1_555   6_655
	O4_XHF    O4_XHF    O11_XHF    87.0(5)  3_765 1_555  21_765
	O4_XHF    O4_XHF    O11_XHF    120.4(4)  3_765 1_555  19_545
	O4_XHF    O4_XHF    O2_XHF     55.4(4)  3_765 1_555   1_655
	O4_XHF    O4_XHF    O7_XHF     122.7(4)  3_765 1_555   6_655
	O4_XHF    O4_XHF    O7_XHF     91.9(5)  3_765 1_555   3_665
	O4_XHF    O4_XHF    Fe9_XHF    39.0(5)  3_765 1_555   6_765
	O4_XHF    O4_XHF    Fe9_XHF    87.0(5)  3_765 1_555   3_555
	O4_XHF    O4_XHF    Fe8_XHF    141.4(4)  3_765 1_555   1_555
	O4_XHF    O4_XHF    O4_XHF     60.000    6_645 1_555   3_765
	O4_XHF    O4_XHF    O10_XHF    118.4(4)  6_645 1_555   2_766
	O4_XHF    O4_XHF    O10_XHF    58.8(4)  6_645 1_555   2_656
	O4_XHF    O4_XHF    Sr1_XHF    57.4(4)  6_645 1_555   1_655
	O4_XHF    O4_XHF    O4_XHF     120.000   6_645 1_555   3_665
	O4_XHF    O4_XHF    O4_XHF     180.000   6_645 1_555   6_655
	O4_XHF    O4_XHF    O11_XHF    120.4(4)  6_645 1_555  21_765
	O4_XHF    O4_XHF    O11_XHF    87.0(5)  6_645 1_555  19_545
	O4_XHF    O4_XHF    O2_XHF     55.4(4)  6_645 1_555   1_655
	O4_XHF    O4_XHF    O7_XHF     91.9(5)  6_645 1_555   6_655
	O4_XHF    O4_XHF    O7_XHF     122.7(4)  6_645 1_555   3_665
	O4_XHF    O4_XHF    Fe9_XHF    87.0(5)  6_645 1_555   6_765
	O4_XHF    O4_XHF    Fe9_XHF    39.0(5)  6_645 1_555   3_555
	O4_XHF    O4_XHF    Fe8_XHF    141.4(4)  6_645 1_555   1_555
	O5_XHF    O5_XHF    Fe3_XHF    41.7(7)  3_565 1_555   1_555
	O5_XHF    O5_XHF    O5_XHF     60.000    6_665 1_555   3_565
	O5_XHF    O5_XHF    Fe3_XHF    41.7(7)  6_665 1_555   1_555
	Fe1_XHF   O5_XHF    O5_XHF     104.5(4)  1_565 1_555   6_665
	Fe1_XHF   O5_XHF    O5_XHF     64.6(4)  1_565 1_555   3_565
	Fe1_XHF   O5_XHF    Fe3_XHF    106.2(9)  1_565 1_555   1_555
	Fe1_XHF   O5_XHF    Fe1_XHF    85.7(6)  5_565 1_555   1_565
	Fe1_XHF   O5_XHF    O5_XHF     64.6(4)  5_565 1_555   6_665
	Fe1_XHF   O5_XHF    O5_XHF     104.5(4)  5_565 1_555   3_565
	Fe1_XHF   O5_XHF    Fe3_XHF    106.2(9)  5_565 1_555   1_555
	Fe2_XHF   O5_XHF    Fe1_XHF    88.1(6)  1_565 1_555   5_565
	Fe2_XHF   O5_XHF    Fe1_XHF    88.1(6)  1_565 1_555   1_565
	Fe2_XHF   O5_XHF    O5_XHF     148.32(18)  1_565 1_555   6_665
	Fe2_XHF   O5_XHF    O5_XHF     148.32(18)  1_565 1_555   3_565
	Fe2_XHF   O5_XHF    Fe3_XHF    160.3(14)  1_565 1_555   1_555
	O3_XHF    O5_XHF    Fe2_XHF    104.0(7)  3_565 1_555   1_565
	O3_XHF    O5_XHF    Fe1_XHF    102.4(4)  3_565 1_555   5_565
	O3_XHF    O5_XHF    Fe1_XHF    165.6(9)  3_565 1_555   1_565
	O3_XHF    O5_XHF    O5_XHF     69.2(4)  3_565 1_555   6_665
	O3_XHF    O5_XHF    O5_XHF     101.5(5)  3_565 1_555   3_565
	O3_XHF    O5_XHF    Fe3_XHF    60.2(9)  3_565 1_555   1_555
	O3_XHF    O5_XHF    O3_XHF     67.3(9)  6_665 1_555   3_565
	O3_XHF    O5_XHF    Fe2_XHF    104.0(7)  6_665 1_555   1_565
	O3_XHF    O5_XHF    Fe1_XHF    165.6(9)  6_665 1_555   5_565
	O3_XHF    O5_XHF    Fe1_XHF    102.4(4)  6_665 1_555   1_565
	O3_XHF    O5_XHF    O5_XHF     101.5(5)  6_665 1_555   6_665
	O3_XHF    O5_XHF    O5_XHF     69.2(4)  6_665 1_555   3_565
	O3_XHF    O5_XHF    Fe3_XHF    60.2(9)  6_665 1_555   1_555
	O9_XHF    O5_XHF    O3_XHF     36.8(5)  1_555 1_555   6_665
	O9_XHF    O5_XHF    O3_XHF     36.8(5)  1_555 1_555   3_565
	O9_XHF    O5_XHF    Fe2_XHF    122.6(8)  1_555 1_555   1_565
	O9_XHF    O5_XHF    Fe1_XHF    129.4(5)  1_555 1_555   5_565
	O9_XHF    O5_XHF    Fe1_XHF    129.4(5)  1_555 1_555   1_565
	O9_XHF    O5_XHF    O5_XHF     71.1(3)  1_555 1_555   6_665
	O9_XHF    O5_XHF    O5_XHF     71.1(3)  1_555 1_555   3_565
	O9_XHF    O5_XHF    Fe3_XHF    37.6(9)  1_555 1_555   1_555
	O8_XHF    O5_XHF    O9_XHF     74.3(7)  1_565 1_555   1_555
	O8_XHF    O5_XHF    O3_XHF     64.3(5)  1_565 1_555   6_665
	O8_XHF    O5_XHF    O3_XHF     64.3(5)  1_565 1_555   3_565
	O8_XHF    O5_XHF    Fe2_XHF    48.3(7)  1_565 1_555   1_565
	O8_XHF    O5_XHF    Fe1_XHF    121.7(6)  1_565 1_555   5_565
	O8_XHF    O5_XHF    Fe1_XHF    121.7(6)  1_565 1_555   1_565
	O8_XHF    O5_XHF    O5_XHF     133.3(4)  1_565 1_555   6_665
	O8_XHF    O5_XHF    O5_XHF     133.3(4)  1_565 1_555   3_565
	O8_XHF    O5_XHF    Fe3_XHF    112.0(13)  1_565 1_555   1_555
	O1_XHF    O5_XHF    O8_XHF     148.4(8)  2_665 1_555   1_565
	O1_XHF    O5_XHF    O9_XHF     137.3(7)  2_665 1_555   1_555
	O1_XHF    O5_XHF    O3_XHF     137.9(5)  2_665 1_555   6_665
	O1_XHF    O5_XHF    O3_XHF     137.9(5)  2_665 1_555   3_565
	O1_XHF    O5_XHF    Fe2_XHF    100.1(7)  2_665 1_555   1_565
	O1_XHF    O5_XHF    Fe1_XHF    44.3(3)  2_665 1_555   5_565
	O1_XHF    O5_XHF    Fe1_XHF    44.3(3)  2_665 1_555   1_565
	O1_XHF    O5_XHF    O5_XHF     72.1(3)  2_665 1_555   6_665
	O1_XHF    O5_XHF    O5_XHF     72.1(3)  2_665 1_555   3_565
	O1_XHF    O5_XHF    Fe3_XHF    99.6(11)  2_665 1_555   1_555
	O1_XHF    O5_XHF    O1_XHF     88.6(6)  1_565 1_555   2_665
	O1_XHF    O5_XHF    O8_XHF     84.3(5)  1_565 1_555   1_565
	O1_XHF    O5_XHF    O9_XHF     100.0(6)  1_565 1_555   1_555
	O1_XHF    O5_XHF    O3_XHF     64.3(7)  1_565 1_555   6_665
	O1_XHF    O5_XHF    O3_XHF     130.1(8)  1_565 1_555   3_565
	O1_XHF    O5_XHF    Fe2_XHF    77.1(3)  1_565 1_555   1_565
	O1_XHF    O5_XHF    Fe1_XHF    127.3(8)  1_565 1_555   5_565
	O1_XHF    O5_XHF    Fe1_XHF    44.3(5)  1_565 1_555   1_565
	O1_XHF    O5_XHF    O5_XHF     131.7(3)  1_565 1_555   6_665
	O1_XHF    O5_XHF    O5_XHF     72.1(3)  1_565 1_555   3_565
	O1_XHF    O5_XHF    Fe3_XHF    103.4(4)  1_565 1_555   1_555
	O1_XHF    O5_XHF    O1_XHF     153.2(8)  1_455 1_555   1_565
	O1_XHF    O5_XHF    O1_XHF     88.6(6)  1_455 1_555   2_665
	O1_XHF    O5_XHF    O8_XHF     84.3(5)  1_455 1_555   1_565
	O1_XHF    O5_XHF    O9_XHF     100.0(6)  1_455 1_555   1_555
	O1_XHF    O5_XHF    O3_XHF     130.1(8)  1_455 1_555   6_665
	O1_XHF    O5_XHF    O3_XHF     64.3(7)  1_455 1_555   3_565
	O1_XHF    O5_XHF    Fe2_XHF    77.1(3)  1_455 1_555   1_565
	O1_XHF    O5_XHF    Fe1_XHF    44.3(5)  1_455 1_555   5_565
	O1_XHF    O5_XHF    Fe1_XHF    127.3(8)  1_455 1_555   1_565
	O1_XHF    O5_XHF    O5_XHF     72.1(3)  1_455 1_555   6_665
	O1_XHF    O5_XHF    O5_XHF     131.7(3)  1_455 1_555   3_565
	O1_XHF    O5_XHF    Fe3_XHF    103.4(4)  1_455 1_555   1_555
	Fe1_XHF   O5_XHF    O1_XHF     97.4(4)  3_665 1_555   1_455
	Fe1_XHF   O5_XHF    O1_XHF     97.4(4)  3_665 1_555   1_565
	Fe1_XHF   O5_XHF    O1_XHF     39.7(3)  3_665 1_555   2_665
	Fe1_XHF   O5_XHF    O8_XHF     172.0(8)  3_665 1_555   1_565
	Fe1_XHF   O5_XHF    O9_XHF     97.6(5)  3_665 1_555   1_555
	Fe1_XHF   O5_XHF    O3_XHF     109.3(5)  3_665 1_555   6_665
	Fe1_XHF   O5_XHF    O3_XHF     109.3(5)  3_665 1_555   3_565
	Fe1_XHF   O5_XHF    Fe2_XHF    139.7(8)  3_665 1_555   1_565
	Fe1_XHF   O5_XHF    Fe1_XHF    63.4(4)  3_665 1_555   5_565
	Fe1_XHF   O5_XHF    Fe1_XHF    63.4(4)  3_665 1_555   1_565
	Fe1_XHF   O5_XHF    O5_XHF     41.1(2)  3_665 1_555   6_665
	Fe1_XHF   O5_XHF    O5_XHF     41.1(2)  3_665 1_555   3_565
	Fe1_XHF   O5_XHF    Fe3_XHF    60.0(10)  3_665 1_555   1_555
	Fe5_XHF   O6_XHF    Fe5_XHF    103.8(10)  3_555 1_555   6_765
	Fe6_XHF   O6_XHF    Fe5_XHF    124.1(6)  1_555 1_555   3_555
	Fe6_XHF   O6_XHF    Fe5_XHF    124.1(6)  1_555 1_555   6_765
	Sr1_XHF   O6_XHF    Fe6_XHF    97.3(7)  1_655 1_555   1_555
	Sr1_XHF   O6_XHF    Fe5_XHF    100.7(7)  1_655 1_555   3_555
	Sr1_XHF   O6_XHF    Fe5_XHF    100.7(7)  1_655 1_555   6_765
	O3_XHF    O6_XHF    Sr1_XHF    145.1(5)  3_665 1_555   1_655
	O3_XHF    O6_XHF    Fe6_XHF    94.1(8)  3_665 1_555   1_555
	O3_XHF    O6_XHF    Fe5_XHF    99.9(7)  3_665 1_555   3_555
	O3_XHF    O6_XHF    Fe5_XHF    46.9(5)  3_665 1_555   6_765
	O3_XHF    O6_XHF    O3_XHF     65.8(8)  6_655 1_555   3_665
	O3_XHF    O6_XHF    Sr1_XHF    145.1(5)  6_655 1_555   1_655
	O3_XHF    O6_XHF    Fe6_XHF    94.1(8)  6_655 1_555   1_555
	O3_XHF    O6_XHF    Fe5_XHF    46.9(5)  6_655 1_555   3_555
	O3_XHF    O6_XHF    Fe5_XHF    99.9(7)  6_655 1_555   6_765
	O6_XHF    O6_XHF    O3_XHF     124.5(4)  3_765 1_555   6_655
	O6_XHF    O6_XHF    O3_XHF     91.3(5)  3_765 1_555   3_665
	O6_XHF    O6_XHF    Sr1_XHF    59.3(4)  3_765 1_555   1_655
	O6_XHF    O6_XHF    Fe6_XHF    139.4(4)  3_765 1_555   1_555
	O6_XHF    O6_XHF    Fe5_XHF    94.4(6)  3_765 1_555   3_555
	O6_XHF    O6_XHF    Fe5_XHF    44.7(6)  3_765 1_555   6_765
	O6_XHF    O6_XHF    O6_XHF     60.000    6_645 1_555   3_765
	O6_XHF    O6_XHF    O3_XHF     91.3(5)  6_645 1_555   6_655
	O6_XHF    O6_XHF    O3_XHF     124.5(4)  6_645 1_555   3_665
	O6_XHF    O6_XHF    Sr1_XHF    59.3(4)  6_645 1_555   1_655
	O6_XHF    O6_XHF    Fe6_XHF    139.4(4)  6_645 1_555   1_555
	O6_XHF    O6_XHF    Fe5_XHF    44.7(6)  6_645 1_555   3_555
	O6_XHF    O6_XHF    Fe5_XHF    94.4(6)  6_645 1_555   6_765
	O7_XHF    O6_XHF    O6_XHF     94.6(5)  6_655 1_555   6_645
	O7_XHF    O6_XHF    O6_XHF     122.5(4)  6_655 1_555   3_765
	O7_XHF    O6_XHF    O3_XHF     104.8(5)  6_655 1_555   6_655
	O7_XHF    O6_XHF    O3_XHF     138.8(8)  6_655 1_555   3_665
	O7_XHF    O6_XHF    Sr1_XHF    63.3(4)  6_655 1_555   1_655
	O7_XHF    O6_XHF    Fe6_XHF    45.2(5)  6_655 1_555   1_555
	O7_XHF    O6_XHF    Fe5_XHF    100.1(5)  6_655 1_555   3_555
	O7_XHF    O6_XHF    Fe5_XHF    153.5(6)  6_655 1_555   6_765
	O7_XHF    O6_XHF    O7_XHF     54.4(8)  3_665 1_555   6_655
	O7_XHF    O6_XHF    O6_XHF     122.5(4)  3_665 1_555   6_645
	O7_XHF    O6_XHF    O6_XHF     94.6(5)  3_665 1_555   3_765
	O7_XHF    O6_XHF    O3_XHF     138.8(8)  3_665 1_555   6_655
	O7_XHF    O6_XHF    O3_XHF     104.8(5)  3_665 1_555   3_665
	O7_XHF    O6_XHF    Sr1_XHF    63.3(4)  3_665 1_555   1_655
	O7_XHF    O6_XHF    Fe6_XHF    45.2(5)  3_665 1_555   1_555
	O7_XHF    O6_XHF    Fe5_XHF    153.5(6)  3_665 1_555   3_555
	O7_XHF    O6_XHF    Fe5_XHF    100.1(5)  3_665 1_555   6_765
	O8_XHF    O6_XHF    O7_XHF     151.4(5)  1_655 1_555   3_665
	O8_XHF    O6_XHF    O7_XHF     151.4(5)  1_655 1_555   6_655
	O8_XHF    O6_XHF    O6_XHF     62.0(4)  1_655 1_555   6_645
	O8_XHF    O6_XHF    O6_XHF     62.0(4)  1_655 1_555   3_765
	O8_XHF    O6_XHF    O3_XHF     62.6(4)  1_655 1_555   6_655
	O8_XHF    O6_XHF    O3_XHF     62.6(4)  1_655 1_555   3_665
	O8_XHF    O6_XHF    Sr1_XHF    111.1(8)  1_655 1_555   1_655
	O8_XHF    O6_XHF    Fe6_XHF    151.6(9)  1_655 1_555   1_555
	O8_XHF    O6_XHF    Fe5_XHF    52.0(5)  1_655 1_555   3_555
	O8_XHF    O6_XHF    Fe5_XHF    52.0(5)  1_655 1_555   6_765
	O6_XHF    O6_XHF    O8_XHF     118.0(4)  3_665 1_555   1_655
	O6_XHF    O6_XHF    O7_XHF     85.4(5)  3_665 1_555   3_665
	O6_XHF    O6_XHF    O7_XHF     57.5(4)  3_665 1_555   6_655
	O6_XHF    O6_XHF    O6_XHF     120.000   3_665 1_555   6_645
	O6_XHF    O6_XHF    O6_XHF     180.000   3_665 1_555   3_765
	O6_XHF    O6_XHF    O3_XHF     55.5(4)  3_665 1_555   6_655
	O6_XHF    O6_XHF    O3_XHF     88.7(5)  3_665 1_555   3_665
	O6_XHF    O6_XHF    Sr1_XHF    120.7(4)  3_665 1_555   1_655
	O6_XHF    O6_XHF    Fe6_XHF    40.6(4)  3_665 1_555   1_555
	O6_XHF    O6_XHF    Fe5_XHF    85.6(6)  3_665 1_555   3_555
	O6_XHF    O6_XHF    Fe5_XHF    135.3(6)  3_665 1_555   6_765
	O6_XHF    O6_XHF    O6_XHF     60.000    6_655 1_555   3_665
	O6_XHF    O6_XHF    O8_XHF     118.0(4)  6_655 1_555   1_655
	O6_XHF    O6_XHF    O7_XHF     57.5(4)  6_655 1_555   3_665
	O6_XHF    O6_XHF    O7_XHF     85.4(5)  6_655 1_555   6_655
	O6_XHF    O6_XHF    O6_XHF     179.9999988(2)  6_655 1_555   6_645
	O6_XHF    O6_XHF    O6_XHF     120.000   6_655 1_555   3_765
	O6_XHF    O6_XHF    O3_XHF     88.7(5)  6_655 1_555   6_655
	O6_XHF    O6_XHF    O3_XHF     55.5(4)  6_655 1_555   3_665
	O6_XHF    O6_XHF    Sr1_XHF    120.7(4)  6_655 1_555   1_655
	O6_XHF    O6_XHF    Fe6_XHF    40.6(4)  6_655 1_555   1_555
	O6_XHF    O6_XHF    Fe5_XHF    135.3(6)  6_655 1_555   3_555
	O6_XHF    O6_XHF    Fe5_XHF    85.6(6)  6_655 1_555   6_765
	Fe8_XHF   O7_XHF    Fe7_XHF    137.7(11)  1_555 1_555   1_555
	Fe6_XHF   O7_XHF    Fe8_XHF    82.3(9)  1_555 1_555   1_555
	Fe6_XHF   O7_XHF    Fe7_XHF    140.0(11)  1_555 1_555   1_555
	O4_XHF    O7_XHF    Fe6_XHF    109.1(8)  3_665 1_555   1_555
	O4_XHF    O7_XHF    Fe8_XHF    43.6(5)  3_665 1_555   1_555
	O4_XHF    O7_XHF    Fe7_XHF    104.3(8)  3_665 1_555   1_555
	O4_XHF    O7_XHF    O4_XHF     65.4(9)  6_655 1_555   3_665
	O4_XHF    O7_XHF    Fe6_XHF    109.1(8)  6_655 1_555   1_555
	O4_XHF    O7_XHF    Fe8_XHF    43.6(5)  6_655 1_555   1_555
	O4_XHF    O7_XHF    Fe7_XHF    104.3(8)  6_655 1_555   1_555
	O7_XHF    O7_XHF    O4_XHF     91.9(5)  6_655 1_555   6_655
	O7_XHF    O7_XHF    O4_XHF     59.5(4)  6_655 1_555   3_665
	O7_XHF    O7_XHF    Fe6_XHF    49.9(4)  6_655 1_555   1_555
	O7_XHF    O7_XHF    Fe8_XHF    48.7(5)  6_655 1_555   1_555
	O7_XHF    O7_XHF    Fe7_XHF    149.94(5)  6_655 1_555   1_555
	O7_XHF    O7_XHF    O7_XHF     60.000    3_665 1_555   6_655
	O7_XHF    O7_XHF    O4_XHF     59.5(4)  3_665 1_555   6_655
	O7_XHF    O7_XHF    O4_XHF     91.9(5)  3_665 1_555   3_665
	O7_XHF    O7_XHF    Fe6_XHF    49.9(4)  3_665 1_555   1_555
	O7_XHF    O7_XHF    Fe8_XHF    48.7(5)  3_665 1_555   1_555
	O7_XHF    O7_XHF    Fe7_XHF    149.94(5)  3_665 1_555   1_555
	O6_XHF    O7_XHF    O7_XHF     62.8(4)  6_655 1_555   3_665
	O6_XHF    O7_XHF    O7_XHF     94.6(5)  6_655 1_555   6_655
	O6_XHF    O7_XHF    O4_XHF     107.3(5)  6_655 1_555   6_655
	O6_XHF    O7_XHF    O4_XHF     151.5(9)  6_655 1_555   3_665
	O6_XHF    O7_XHF    Fe6_XHF    45.0(5)  6_655 1_555   1_555
	O6_XHF    O7_XHF    Fe8_XHF    111.2(7)  6_655 1_555   1_555
	O6_XHF    O7_XHF    Fe7_XHF    104.2(8)  6_655 1_555   1_555
	O6_XHF    O7_XHF    O6_XHF     65.0(8)  3_665 1_555   6_655
	O6_XHF    O7_XHF    O7_XHF     94.6(5)  3_665 1_555   3_665
	O6_XHF    O7_XHF    O7_XHF     62.8(4)  3_665 1_555   6_655
	O6_XHF    O7_XHF    O4_XHF     151.5(9)  3_665 1_555   6_655
	O6_XHF    O7_XHF    O4_XHF     107.3(5)  3_665 1_555   3_665
	O6_XHF    O7_XHF    Fe6_XHF    45.0(5)  3_665 1_555   1_555
	O6_XHF    O7_XHF    Fe8_XHF    111.2(7)  3_665 1_555   1_555
	O6_XHF    O7_XHF    Fe7_XHF    104.2(8)  3_665 1_555   1_555
	Sr1_XHF   O7_XHF    O6_XHF     120.4(7)  1_665 1_555   3_665
	Sr1_XHF   O7_XHF    O6_XHF     55.6(5)  1_665 1_555   6_655
	Sr1_XHF   O7_XHF    O7_XHF     63.4(4)  1_665 1_555   3_665
	Sr1_XHF   O7_XHF    O7_XHF     123.3(4)  1_665 1_555   6_655
	Sr1_XHF   O7_XHF    O4_XHF     61.2(6)  1_665 1_555   6_655
	Sr1_XHF   O7_XHF    O4_XHF     126.6(7)  1_665 1_555   3_665
	Sr1_XHF   O7_XHF    Fe6_XHF    90.5(4)  1_665 1_555   1_555
	Sr1_XHF   O7_XHF    Fe8_XHF    94.5(4)  1_665 1_555   1_555
	Sr1_XHF   O7_XHF    Fe7_XHF    86.8(4)  1_665 1_555   1_555
	Sr1_XHF   O7_XHF    Sr1_XHF    171.0(7)  1_555 1_555   1_665
	Sr1_XHF   O7_XHF    O6_XHF     55.6(5)  1_555 1_555   3_665
	Sr1_XHF   O7_XHF    O6_XHF     120.4(7)  1_555 1_555   6_655
	Sr1_XHF   O7_XHF    O7_XHF     123.3(4)  1_555 1_555   3_665
	Sr1_XHF   O7_XHF    O7_XHF     63.4(4)  1_555 1_555   6_655
	Sr1_XHF   O7_XHF    O4_XHF     126.6(7)  1_555 1_555   6_655
	Sr1_XHF   O7_XHF    O4_XHF     61.2(6)  1_555 1_555   3_665
	Sr1_XHF   O7_XHF    Fe6_XHF    90.5(4)  1_555 1_555   1_555
	Sr1_XHF   O7_XHF    Fe8_XHF    94.5(4)  1_555 1_555   1_555
	Sr1_XHF   O7_XHF    Fe7_XHF    86.8(4)  1_555 1_555   1_555
	O10_XHF   O7_XHF    Sr1_XHF    90.3(5)  2_666 1_555   1_555
	O10_XHF   O7_XHF    Sr1_XHF    90.3(5)  2_666 1_555   1_665
	O10_XHF   O7_XHF    O6_XHF     140.9(6)  2_666 1_555   3_665
	O10_XHF   O7_XHF    O6_XHF     140.9(6)  2_666 1_555   6_655
	O10_XHF   O7_XHF    O7_XHF     122.3(4)  2_666 1_555   3_665
	O10_XHF   O7_XHF    O7_XHF     122.3(4)  2_666 1_555   6_655
	O10_XHF   O7_XHF    O4_XHF     62.8(5)  2_666 1_555   6_655
	O10_XHF   O7_XHF    O4_XHF     62.8(5)  2_666 1_555   3_665
	O10_XHF   O7_XHF    Fe6_XHF    170.0(10)  2_666 1_555   1_555
	O10_XHF   O7_XHF    Fe8_XHF    87.7(7)  2_666 1_555   1_555
	O10_XHF   O7_XHF    Fe7_XHF    50.0(7)  2_666 1_555   1_555
	Fe5_XHF   O8_XHF    Fe2_XHF    130.5(6)  3_455 1_555   1_555
	Fe5_XHF   O8_XHF    Fe5_XHF    82.4(10)  1_545 1_555   3_455
	Fe5_XHF   O8_XHF    Fe2_XHF    130.5(6)  1_545 1_555   1_555
	Fe5_XHF   O8_XHF    Fe5_XHF    82.4(10)  6_665 1_555   1_545
	Fe5_XHF   O8_XHF    Fe5_XHF    82.4(10)  6_665 1_555   3_455
	Fe5_XHF   O8_XHF    Fe2_XHF    130.5(6)  6_665 1_555   1_555
	O5_XHF    O8_XHF    Fe5_XHF    78.1(4)  6_665 1_555   6_665
	O5_XHF    O8_XHF    Fe5_XHF    134.22(15)  6_665 1_555   1_545
	O5_XHF    O8_XHF    Fe5_XHF    134.22(15)  6_665 1_555   3_455
	O5_XHF    O8_XHF    Fe2_XHF    52.4(6)  6_665 1_555   1_555
	O5_XHF    O8_XHF    O5_XHF     86.7(8)  1_545 1_555   6_665
	O5_XHF    O8_XHF    Fe5_XHF    134.22(15)  1_545 1_555   6_665
	O5_XHF    O8_XHF    Fe5_XHF    78.1(4)  1_545 1_555   1_545
	O5_XHF    O8_XHF    Fe5_XHF    134.22(15)  1_545 1_555   3_455
	O5_XHF    O8_XHF    Fe2_XHF    52.4(6)  1_545 1_555   1_555
	O5_XHF    O8_XHF    O5_XHF     86.7(8)  3_455 1_555   1_545
	O5_XHF    O8_XHF    O5_XHF     86.7(8)  3_455 1_555   6_665
	O5_XHF    O8_XHF    Fe5_XHF    134.22(15)  3_455 1_555   6_665
	O5_XHF    O8_XHF    Fe5_XHF    134.22(15)  3_455 1_555   1_545
	O5_XHF    O8_XHF    Fe5_XHF    78.1(4)  3_455 1_555   3_455
	O5_XHF    O8_XHF    Fe2_XHF    52.4(6)  3_455 1_555   1_555
	O6_XHF    O8_XHF    O5_XHF     107.3(4)  6_545 1_555   3_455
	O6_XHF    O8_XHF    O5_XHF     107.3(4)  6_545 1_555   1_545
	O6_XHF    O8_XHF    O5_XHF     160.5(9)  6_545 1_555   6_665
	O6_XHF    O8_XHF    Fe5_XHF    82.4(10)  6_545 1_555   6_665
	O6_XHF    O8_XHF    Fe5_XHF    41.3(5)  6_545 1_555   1_545
	O6_XHF    O8_XHF    Fe5_XHF    41.3(5)  6_545 1_555   3_455
	O6_XHF    O8_XHF    Fe2_XHF    147.1(5)  6_545 1_555   1_555
	O6_XHF    O8_XHF    O6_XHF     56.0(8)  1_455 1_555   6_545
	O6_XHF    O8_XHF    O5_XHF     107.3(4)  1_455 1_555   3_455
	O6_XHF    O8_XHF    O5_XHF     160.5(9)  1_455 1_555   1_545
	O6_XHF    O8_XHF    O5_XHF     107.3(4)  1_455 1_555   6_665
	O6_XHF    O8_XHF    Fe5_XHF    41.3(5)  1_455 1_555   6_665
	O6_XHF    O8_XHF    Fe5_XHF    82.4(10)  1_455 1_555   1_545
	O6_XHF    O8_XHF    Fe5_XHF    41.3(5)  1_455 1_555   3_455
	O6_XHF    O8_XHF    Fe2_XHF    147.1(5)  1_455 1_555   1_555
	O6_XHF    O8_XHF    O6_XHF     56.0(8)  3_665 1_555   1_455
	O6_XHF    O8_XHF    O6_XHF     56.0(8)  3_665 1_555   6_545
	O6_XHF    O8_XHF    O5_XHF     160.5(9)  3_665 1_555   3_455
	O6_XHF    O8_XHF    O5_XHF     107.3(4)  3_665 1_555   1_545
	O6_XHF    O8_XHF    O5_XHF     107.3(4)  3_665 1_555   6_665
	O6_XHF    O8_XHF    Fe5_XHF    41.3(5)  3_665 1_555   6_665
	O6_XHF    O8_XHF    Fe5_XHF    41.3(5)  3_665 1_555   1_545
	O6_XHF    O8_XHF    Fe5_XHF    82.4(10)  3_665 1_555   3_455
	O6_XHF    O8_XHF    Fe2_XHF    147.1(5)  3_665 1_555   1_555
	O3_XHF    O8_XHF    O6_XHF     83.6(6)  3_555 1_555   3_665
	O3_XHF    O8_XHF    O6_XHF     111.2(10)  3_555 1_555   1_455
	O3_XHF    O8_XHF    O6_XHF     55.2(5)  3_555 1_555   6_545
	O3_XHF    O8_XHF    O5_XHF     94.8(5)  3_555 1_555   3_455
	O3_XHF    O8_XHF    O5_XHF     52.7(4)  3_555 1_555   1_545
	O3_XHF    O8_XHF    O5_XHF     139.1(9)  3_555 1_555   6_665
	O3_XHF    O8_XHF    Fe5_XHF    124.6(10)  3_555 1_555   6_665
	O3_XHF    O8_XHF    Fe5_XHF    42.4(4)  3_555 1_555   1_545
	O3_XHF    O8_XHF    Fe5_XHF    85.6(6)  3_555 1_555   3_455
	O3_XHF    O8_XHF    Fe2_XHF    97.3(7)  3_555 1_555   1_555
	O3_XHF    O8_XHF    O3_XHF     118.4(3)  6_555 1_555   3_555
	O3_XHF    O8_XHF    O6_XHF     111.2(10)  6_555 1_555   3_665
	O3_XHF    O8_XHF    O6_XHF     55.2(5)  6_555 1_555   1_455
	O3_XHF    O8_XHF    O6_XHF     83.6(6)  6_555 1_555   6_545
	O3_XHF    O8_XHF    O5_XHF     52.7(4)  6_555 1_555   3_455
	O3_XHF    O8_XHF    O5_XHF     139.1(9)  6_555 1_555   1_545
	O3_XHF    O8_XHF    O5_XHF     94.8(5)  6_555 1_555   6_665
	O3_XHF    O8_XHF    Fe5_XHF    85.6(6)  6_555 1_555   6_665
	O3_XHF    O8_XHF    Fe5_XHF    124.6(10)  6_555 1_555   1_545
	O3_XHF    O8_XHF    Fe5_XHF    42.4(4)  6_555 1_555   3_455
	O3_XHF    O8_XHF    Fe2_XHF    97.3(7)  6_555 1_555   1_555
	O3_XHF    O8_XHF    O3_XHF     165.3(13)  6_655 1_555   6_555
	O3_XHF    O8_XHF    O3_XHF     58.6(8)  6_655 1_555   3_555
	O3_XHF    O8_XHF    O6_XHF     55.2(5)  6_655 1_555   3_665
	O3_XHF    O8_XHF    O6_XHF     111.2(10)  6_655 1_555   1_455
	O3_XHF    O8_XHF    O6_XHF     83.6(6)  6_655 1_555   6_545
	O3_XHF    O8_XHF    O5_XHF     139.1(9)  6_655 1_555   3_455
	O3_XHF    O8_XHF    O5_XHF     52.7(4)  6_655 1_555   1_545
	O3_XHF    O8_XHF    O5_XHF     94.8(5)  6_655 1_555   6_665
	O3_XHF    O8_XHF    Fe5_XHF    85.6(6)  6_655 1_555   6_665
	O3_XHF    O8_XHF    Fe5_XHF    42.4(4)  6_655 1_555   1_545
	O3_XHF    O8_XHF    Fe5_XHF    124.6(10)  6_655 1_555   3_455
	O3_XHF    O8_XHF    Fe2_XHF    97.3(7)  6_655 1_555   1_555
	O3_XHF    O8_XHF    O3_XHF     118.4(3)  3_565 1_555   6_655
	O3_XHF    O8_XHF    O3_XHF     60.3(8)  3_565 1_555   6_555
	O3_XHF    O8_XHF    O3_XHF     165.3(13)  3_565 1_555   3_555
	O3_XHF    O8_XHF    O6_XHF     83.6(6)  3_565 1_555   3_665
	O3_XHF    O8_XHF    O6_XHF     55.2(5)  3_565 1_555   1_455
	O3_XHF    O8_XHF    O6_XHF     111.2(10)  3_565 1_555   6_545
	O3_XHF    O8_XHF    O5_XHF     94.8(5)  3_565 1_555   3_455
	O3_XHF    O8_XHF    O5_XHF     139.1(9)  3_565 1_555   1_545
	O3_XHF    O8_XHF    O5_XHF     52.7(4)  3_565 1_555   6_665
	O3_XHF    O8_XHF    Fe5_XHF    42.4(4)  3_565 1_555   6_665
	O3_XHF    O8_XHF    Fe5_XHF    124.6(10)  3_565 1_555   1_545
	O3_XHF    O8_XHF    Fe5_XHF    85.6(6)  3_565 1_555   3_455
	O3_XHF    O8_XHF    Fe2_XHF    97.3(7)  3_565 1_555   1_555
	O3_XHF    O8_XHF    O3_XHF     118.4(3)  1_445 1_555   3_565
	O3_XHF    O8_XHF    O3_XHF     118.4(3)  1_445 1_555   6_655
	O3_XHF    O8_XHF    O3_XHF     58.6(8)  1_445 1_555   6_555
	O3_XHF    O8_XHF    O3_XHF     60.3(8)  1_445 1_555   3_555
	O3_XHF    O8_XHF    O6_XHF     111.2(10)  1_445 1_555   3_665
	O3_XHF    O8_XHF    O6_XHF     83.6(6)  1_445 1_555   1_455
	O3_XHF    O8_XHF    O6_XHF     55.2(5)  1_445 1_555   6_545
	O3_XHF    O8_XHF    O5_XHF     52.7(4)  1_445 1_555   3_455
	O3_XHF    O8_XHF    O5_XHF     94.8(5)  1_445 1_555   1_545
	O3_XHF    O8_XHF    O5_XHF     139.1(9)  1_445 1_555   6_665
	O3_XHF    O8_XHF    Fe5_XHF    124.6(10)  1_445 1_555   6_665
	O3_XHF    O8_XHF    Fe5_XHF    85.6(6)  1_445 1_555   1_545
	O3_XHF    O8_XHF    Fe5_XHF    42.4(4)  1_445 1_555   3_455
	O3_XHF    O8_XHF    Fe2_XHF    97.3(7)  1_445 1_555   1_555
	O3_XHF    O8_XHF    O3_XHF     165.3(13)  1_555 1_555   1_445
	O3_XHF    O8_XHF    O3_XHF     58.6(8)  1_555 1_555   3_565
	O3_XHF    O8_XHF    O3_XHF     60.3(8)  1_555 1_555   6_655
	O3_XHF    O8_XHF    O3_XHF     118.4(3)  1_555 1_555   6_555
	O3_XHF    O8_XHF    O3_XHF     118.4(3)  1_555 1_555   3_555
	O3_XHF    O8_XHF    O6_XHF     55.2(5)  1_555 1_555   3_665
	O3_XHF    O8_XHF    O6_XHF     83.6(6)  1_555 1_555   1_455
	O3_XHF    O8_XHF    O6_XHF     111.2(10)  1_555 1_555   6_545
	O3_XHF    O8_XHF    O5_XHF     139.1(9)  1_555 1_555   3_455
	O3_XHF    O8_XHF    O5_XHF     94.8(5)  1_555 1_555   1_545
	O3_XHF    O8_XHF    O5_XHF     52.7(4)  1_555 1_555   6_665
	O3_XHF    O8_XHF    Fe5_XHF    42.4(4)  1_555 1_555   6_665
	O3_XHF    O8_XHF    Fe5_XHF    85.6(6)  1_555 1_555   1_545
	O3_XHF    O8_XHF    Fe5_XHF    124.6(10)  1_555 1_555   3_455
	O3_XHF    O8_XHF    Fe2_XHF    97.3(7)  1_555 1_555   1_555
	Fe5_XHF   O9_XHF    Fe5_XHF    107.3(10)  6_665 1_555   1_555
	Fe5_XHF   O9_XHF    Fe5_XHF    107.3(10)  3_565 1_555   6_665
	Fe5_XHF   O9_XHF    Fe5_XHF    107.3(10)  3_565 1_555   1_555
	O3_XHF    O9_XHF    Fe5_XHF    70.0(3)  1_555 1_555   3_565
	O3_XHF    O9_XHF    Fe5_XHF    70.0(3)  1_555 1_555   6_665
	O3_XHF    O9_XHF    Fe5_XHF    175.0(13)  1_555 1_555   1_555
	O3_XHF    O9_XHF    O3_XHF     112.3(10)  6_665 1_555   1_555
	O3_XHF    O9_XHF    Fe5_XHF    70.0(3)  6_665 1_555   3_565
	O3_XHF    O9_XHF    Fe5_XHF    175.0(13)  6_665 1_555   6_665
	O3_XHF    O9_XHF    Fe5_XHF    70.0(3)  6_665 1_555   1_555
	O3_XHF    O9_XHF    O3_XHF     112.3(10)  3_565 1_555   6_665
	O3_XHF    O9_XHF    O3_XHF     112.3(10)  3_565 1_555   1_555
	O3_XHF    O9_XHF    Fe5_XHF    175.0(13)  3_565 1_555   3_565
	O3_XHF    O9_XHF    Fe5_XHF    70.0(3)  3_565 1_555   6_665
	O3_XHF    O9_XHF    Fe5_XHF    70.0(3)  3_565 1_555   1_555
	Fe3_XHF   O9_XHF    O3_XHF     73.5(11)  1_555 1_555   3_565
	Fe3_XHF   O9_XHF    O3_XHF     73.5(11)  1_555 1_555   6_665
	Fe3_XHF   O9_XHF    O3_XHF     73.5(11)  1_555 1_555   1_555
	Fe3_XHF   O9_XHF    Fe5_XHF    111.5(10)  1_555 1_555   3_565
	Fe3_XHF   O9_XHF    Fe5_XHF    111.5(10)  1_555 1_555   6_665
	Fe3_XHF   O9_XHF    Fe5_XHF    111.5(10)  1_555 1_555   1_555
	O5_XHF    O9_XHF    Fe3_XHF    21.9(4)  3_565 1_555   1_555
	O5_XHF    O9_XHF    O3_XHF     95.4(13)  3_565 1_555   3_565
	O5_XHF    O9_XHF    O3_XHF     63.7(10)  3_565 1_555   6_665
	O5_XHF    O9_XHF    O3_XHF     63.7(10)  3_565 1_555   1_555
	O5_XHF    O9_XHF    Fe5_XHF    89.6(9)  3_565 1_555   3_565
	O5_XHF    O9_XHF    Fe5_XHF    120.9(10)  3_565 1_555   6_665
	O5_XHF    O9_XHF    Fe5_XHF    120.9(10)  3_565 1_555   1_555
	O5_XHF    O9_XHF    O5_XHF     37.7(7)  1_555 1_555   3_565
	O5_XHF    O9_XHF    Fe3_XHF    21.9(4)  1_555 1_555   1_555
	O5_XHF    O9_XHF    O3_XHF     63.7(10)  1_555 1_555   3_565
	O5_XHF    O9_XHF    O3_XHF     63.7(10)  1_555 1_555   6_665
	O5_XHF    O9_XHF    O3_XHF     95.4(13)  1_555 1_555   1_555
	O5_XHF    O9_XHF    Fe5_XHF    120.9(10)  1_555 1_555   3_565
	O5_XHF    O9_XHF    Fe5_XHF    120.9(10)  1_555 1_555   6_665
	O5_XHF    O9_XHF    Fe5_XHF    89.6(9)  1_555 1_555   1_555
	O5_XHF    O9_XHF    O5_XHF     37.7(7)  6_665 1_555   1_555
	O5_XHF    O9_XHF    O5_XHF     37.7(7)  6_665 1_555   3_565
	O5_XHF    O9_XHF    Fe3_XHF    21.9(4)  6_665 1_555   1_555
	O5_XHF    O9_XHF    O3_XHF     63.7(10)  6_665 1_555   3_565
	O5_XHF    O9_XHF    O3_XHF     95.4(13)  6_665 1_555   6_665
	O5_XHF    O9_XHF    O3_XHF     63.7(10)  6_665 1_555   1_555
	O5_XHF    O9_XHF    Fe5_XHF    120.9(10)  6_665 1_555   3_565
	O5_XHF    O9_XHF    Fe5_XHF    89.6(9)  6_665 1_555   6_665
	O5_XHF    O9_XHF    Fe5_XHF    120.9(10)  6_665 1_555   1_555
	Fe9_XHF   O10_XHF   Fe9_XHF    108.1(10)  7_556 1_555   2_666
	Fe9_XHF   O10_XHF   Fe9_XHF    108.1(10)  9_666 1_555   7_556
	Fe9_XHF   O10_XHF   Fe9_XHF    108.1(10)  9_666 1_555   2_666
	Fe7_XHF   O10_XHF   Fe9_XHF    110.8(9)  2_666 1_555   9_666
	Fe7_XHF   O10_XHF   Fe9_XHF    110.8(9)  2_666 1_555   7_556
	Fe7_XHF   O10_XHF   Fe9_XHF    110.8(9)  2_666 1_555   2_666
	O11_XHF   O10_XHF   Fe7_XHF    139.4(6) 27_566 1_555   2_666
	O11_XHF   O10_XHF   Fe9_XHF    109.8(14) 27_566 1_555   9_666
	O11_XHF   O10_XHF   Fe9_XHF    55.0(6) 27_566 1_555   7_556
	O11_XHF   O10_XHF   Fe9_XHF    55.0(6) 27_566 1_555   2_666
	O11_XHF   O10_XHF   O11_XHF    68.5(10) 25_556 1_555  27_566
	O11_XHF   O10_XHF   Fe7_XHF    139.4(6) 25_556 1_555   2_666
	O11_XHF   O10_XHF   Fe9_XHF    55.0(6) 25_556 1_555   9_666
	O11_XHF   O10_XHF   Fe9_XHF    55.0(6) 25_556 1_555   7_556
	O11_XHF   O10_XHF   Fe9_XHF    109.8(14) 25_556 1_555   2_666
	O11_XHF   O10_XHF   O11_XHF    68.5(10) 30_666 1_555  25_556
	O11_XHF   O10_XHF   O11_XHF    68.5(10) 30_666 1_555  27_566
	O11_XHF   O10_XHF   Fe7_XHF    139.4(6) 30_666 1_555   2_666
	O11_XHF   O10_XHF   Fe9_XHF    55.0(6) 30_666 1_555   9_666
	O11_XHF   O10_XHF   Fe9_XHF    109.8(14) 30_666 1_555   7_556
	O11_XHF   O10_XHF   Fe9_XHF    55.0(6) 30_666 1_555   2_666
	Fe11_XHF  O10_XHF   O11_XHF    40.6(6)  2_666 1_555  30_666
	Fe11_XHF  O10_XHF   O11_XHF    40.6(6)  2_666 1_555  25_556
	Fe11_XHF  O10_XHF   O11_XHF    40.6(6)  2_666 1_555  27_566
	Fe11_XHF  O10_XHF   Fe7_XHF    180.000(3)  2_666 1_555   2_666
	Fe11_XHF  O10_XHF   Fe9_XHF    69.2(9)  2_666 1_555   9_666
	Fe11_XHF  O10_XHF   Fe9_XHF    69.2(9)  2_666 1_555   7_556
	Fe11_XHF  O10_XHF   Fe9_XHF    69.2(9)  2_666 1_555   2_666
	O4_XHF    O10_XHF   Fe11_XHF   96.1(7)  7_566 1_555   2_666
	O4_XHF    O10_XHF   O11_XHF    95.6(5)  7_566 1_555  30_666
	O4_XHF    O10_XHF   O11_XHF    60.9(5)  7_566 1_555  25_556
	O4_XHF    O10_XHF   O11_XHF    129.3(10)  7_566 1_555  27_566
	O4_XHF    O10_XHF   Fe7_XHF    83.9(7)  7_566 1_555   2_666
	O4_XHF    O10_XHF   Fe9_XHF    41.0(4)  7_566 1_555   9_666
	O4_XHF    O10_XHF   Fe9_XHF    90.9(4)  7_566 1_555   7_556
	O4_XHF    O10_XHF   Fe9_XHF    148.7(8)  7_566 1_555   2_666
	O4_XHF    O10_XHF   O4_XHF     118.9(2)  9_556 1_555   7_566
	O4_XHF    O10_XHF   Fe11_XHF   96.1(7)  9_556 1_555   2_666
	O4_XHF    O10_XHF   O11_XHF    60.9(5)  9_556 1_555  30_666
	O4_XHF    O10_XHF   O11_XHF    129.3(10)  9_556 1_555  25_556
	O4_XHF    O10_XHF   O11_XHF    95.6(5)  9_556 1_555  27_566
	O4_XHF    O10_XHF   Fe7_XHF    83.9(7)  9_556 1_555   2_666
	O4_XHF    O10_XHF   Fe9_XHF    90.9(4)  9_556 1_555   9_666
	O4_XHF    O10_XHF   Fe9_XHF    148.7(8)  9_556 1_555   7_556
	O4_XHF    O10_XHF   Fe9_XHF    41.0(4)  9_556 1_555   2_666
	O4_XHF    O10_XHF   O4_XHF     167.4(13)  9_566 1_555   9_556
	O4_XHF    O10_XHF   O4_XHF     56.8(8)  9_566 1_555   7_566
	O4_XHF    O10_XHF   Fe11_XHF   96.1(7)  9_566 1_555   2_666
	O4_XHF    O10_XHF   O11_XHF    129.3(10)  9_566 1_555  30_666
	O4_XHF    O10_XHF   O11_XHF    60.9(5)  9_566 1_555  25_556
	O4_XHF    O10_XHF   O11_XHF    95.6(5)  9_566 1_555  27_566
	O4_XHF    O10_XHF   Fe7_XHF    83.9(7)  9_566 1_555   2_666
	O4_XHF    O10_XHF   Fe9_XHF    90.9(4)  9_566 1_555   9_666
	O4_XHF    O10_XHF   Fe9_XHF    41.0(4)  9_566 1_555   7_556
	O4_XHF    O10_XHF   Fe9_XHF    148.7(8)  9_566 1_555   2_666
	O4_XHF    O10_XHF   O4_XHF     118.9(2)  7_666 1_555   9_566
	O4_XHF    O10_XHF   O4_XHF     62.4(8)  7_666 1_555   9_556
	O4_XHF    O10_XHF   O4_XHF     167.4(13)  7_666 1_555   7_566
	O4_XHF    O10_XHF   Fe11_XHF   96.1(7)  7_666 1_555   2_666
	O4_XHF    O10_XHF   O11_XHF    95.6(5)  7_666 1_555  30_666
	O4_XHF    O10_XHF   O11_XHF    129.3(10)  7_666 1_555  25_556
	O4_XHF    O10_XHF   O11_XHF    60.9(5)  7_666 1_555  27_566
	O4_XHF    O10_XHF   Fe7_XHF    83.9(7)  7_666 1_555   2_666
	O4_XHF    O10_XHF   Fe9_XHF    148.7(8)  7_666 1_555   9_666
	O4_XHF    O10_XHF   Fe9_XHF    90.9(4)  7_666 1_555   7_556
	O4_XHF    O10_XHF   Fe9_XHF    41.0(4)  7_666 1_555   2_666
	O4_XHF    O10_XHF   O4_XHF     118.9(2)  2_656 1_555   7_666
	O4_XHF    O10_XHF   O4_XHF     118.9(2)  2_656 1_555   9_566
	O4_XHF    O10_XHF   O4_XHF     56.8(8)  2_656 1_555   9_556
	O4_XHF    O10_XHF   O4_XHF     62.4(8)  2_656 1_555   7_566
	O4_XHF    O10_XHF   Fe11_XHF   96.1(7)  2_656 1_555   2_666
	O4_XHF    O10_XHF   O11_XHF    60.9(5)  2_656 1_555  30_666
	O4_XHF    O10_XHF   O11_XHF    95.6(5)  2_656 1_555  25_556
	O4_XHF    O10_XHF   O11_XHF    129.3(10)  2_656 1_555  27_566
	O4_XHF    O10_XHF   Fe7_XHF    83.9(7)  2_656 1_555   2_666
	O4_XHF    O10_XHF   Fe9_XHF    41.0(4)  2_656 1_555   9_666
	O4_XHF    O10_XHF   Fe9_XHF    148.7(8)  2_656 1_555   7_556
	O4_XHF    O10_XHF   Fe9_XHF    90.9(4)  2_656 1_555   2_666
	O4_XHF    O10_XHF   O4_XHF     167.4(13)  2_766 1_555   2_656
	O4_XHF    O10_XHF   O4_XHF     56.8(8)  2_766 1_555   7_666
	O4_XHF    O10_XHF   O4_XHF     62.4(8)  2_766 1_555   9_566
	O4_XHF    O10_XHF   O4_XHF     118.9(2)  2_766 1_555   9_556
	O4_XHF    O10_XHF   O4_XHF     118.9(2)  2_766 1_555   7_566
	O4_XHF    O10_XHF   Fe11_XHF   96.1(7)  2_766 1_555   2_666
	O4_XHF    O10_XHF   O11_XHF    129.3(10)  2_766 1_555  30_666
	O4_XHF    O10_XHF   O11_XHF    95.6(5)  2_766 1_555  25_556
	O4_XHF    O10_XHF   O11_XHF    60.9(5)  2_766 1_555  27_566
	O4_XHF    O10_XHF   Fe7_XHF    83.9(7)  2_766 1_555   2_666
	O4_XHF    O10_XHF   Fe9_XHF    148.7(8)  2_766 1_555   9_666
	O4_XHF    O10_XHF   Fe9_XHF    41.0(4)  2_766 1_555   7_556
	O4_XHF    O10_XHF   Fe9_XHF    90.9(4)  2_766 1_555   2_666
	O7_XHF    O10_XHF   O4_XHF     116.0(9)  7_556 1_555   2_766
	O7_XHF    O10_XHF   O4_XHF     51.5(5)  7_556 1_555   2_656
	O7_XHF    O10_XHF   O4_XHF     86.0(6)  7_556 1_555   7_666
	O7_XHF    O10_XHF   O4_XHF     116.0(9)  7_556 1_555   9_566
	O7_XHF    O10_XHF   O4_XHF     51.5(5)  7_556 1_555   9_556
	O7_XHF    O10_XHF   O4_XHF     86.0(6)  7_556 1_555   7_566
	O7_XHF    O10_XHF   Fe11_XHF   142.0(5)  7_556 1_555   2_666
	O7_XHF    O10_XHF   O11_XHF    101.4(5)  7_556 1_555  30_666
	O7_XHF    O10_XHF   O11_XHF    143.0(2)  7_556 1_555  25_556
	O7_XHF    O10_XHF   O11_XHF    143.0(2)  7_556 1_555  27_566
	O7_XHF    O10_XHF   Fe7_XHF    38.0(5)  7_556 1_555   2_666
	O7_XHF    O10_XHF   Fe9_XHF    89.5(6)  7_556 1_555   9_666
	O7_XHF    O10_XHF   Fe9_XHF    148.8(13)  7_556 1_555   7_556
	O7_XHF    O10_XHF   Fe9_XHF    89.5(6)  7_556 1_555   2_666
	O7_XHF    O10_XHF   O7_XHF     64.5(8)  2_666 1_555   7_556
	O7_XHF    O10_XHF   O4_XHF     86.0(6)  2_666 1_555   2_766
	O7_XHF    O10_XHF   O4_XHF     86.0(6)  2_666 1_555   2_656
	O7_XHF    O10_XHF   O4_XHF     116.0(9)  2_666 1_555   7_666
	O7_XHF    O10_XHF   O4_XHF     51.5(5)  2_666 1_555   9_566
	O7_XHF    O10_XHF   O4_XHF     116.0(9)  2_666 1_555   9_556
	O7_XHF    O10_XHF   O4_XHF     51.5(5)  2_666 1_555   7_566
	O7_XHF    O10_XHF   Fe11_XHF   142.0(5)  2_666 1_555   2_666
	O7_XHF    O10_XHF   O11_XHF    143.0(2)  2_666 1_555  30_666
	O7_XHF    O10_XHF   O11_XHF    101.4(5)  2_666 1_555  25_556
	O7_XHF    O10_XHF   O11_XHF    143.0(2)  2_666 1_555  27_566
	O7_XHF    O10_XHF   Fe7_XHF    38.0(5)  2_666 1_555   2_666
	O7_XHF    O10_XHF   Fe9_XHF    89.5(6)  2_666 1_555   9_666
	O7_XHF    O10_XHF   Fe9_XHF    89.5(6)  2_666 1_555   7_556
	O7_XHF    O10_XHF   Fe9_XHF    148.8(13)  2_666 1_555   2_666
	O7_XHF    O10_XHF   O7_XHF     64.5(8)  9_666 1_555   2_666
	O7_XHF    O10_XHF   O7_XHF     64.5(8)  9_666 1_555   7_556
	O7_XHF    O10_XHF   O4_XHF     51.5(5)  9_666 1_555   2_766
	O7_XHF    O10_XHF   O4_XHF     116.0(9)  9_666 1_555   2_656
	O7_XHF    O10_XHF   O4_XHF     51.5(5)  9_666 1_555   7_666
	O7_XHF    O10_XHF   O4_XHF     86.0(6)  9_666 1_555   9_566
	O7_XHF    O10_XHF   O4_XHF     86.0(6)  9_666 1_555   9_556
	O7_XHF    O10_XHF   O4_XHF     116.0(9)  9_666 1_555   7_566
	O7_XHF    O10_XHF   Fe11_XHF   142.0(5)  9_666 1_555   2_666
	O7_XHF    O10_XHF   O11_XHF    143.0(2)  9_666 1_555  30_666
	O7_XHF    O10_XHF   O11_XHF    143.0(2)  9_666 1_555  25_556
	O7_XHF    O10_XHF   O11_XHF    101.4(5)  9_666 1_555  27_566
	O7_XHF    O10_XHF   Fe7_XHF    38.0(5)  9_666 1_555   2_666
	O7_XHF    O10_XHF   Fe9_XHF    148.8(13)  9_666 1_555   9_666
	O7_XHF    O10_XHF   Fe9_XHF    89.5(6)  9_666 1_555   7_556
	O7_XHF    O10_XHF   Fe9_XHF    89.5(6)  9_666 1_555   2_666
	Fe10_XHF  O11_XHF   Fe11_XHF   122.7(10) 14_665 1_555  14_665
	Fe9_XHF   O11_XHF   Fe10_XHF   125.8(6) 21_665 1_555  14_665
	Fe9_XHF   O11_XHF   Fe11_XHF   88.9(7) 21_665 1_555  14_665
	Fe9_XHF   O11_XHF   Fe9_XHF    93.8(8) 19_555 1_555  21_665
	Fe9_XHF   O11_XHF   Fe10_XHF   125.8(6) 19_555 1_555  14_665
	Fe9_XHF   O11_XHF   Fe11_XHF   88.9(7) 19_555 1_555  14_665
	O10_XHF   O11_XHF   Fe9_XHF    47.6(4) 13_554 1_555  19_555
	O10_XHF   O11_XHF   Fe9_XHF    47.6(4) 13_554 1_555  21_665
	O10_XHF   O11_XHF   Fe10_XHF   158.4(11) 13_554 1_555  14_665
	O10_XHF   O11_XHF   Fe11_XHF   78.9(9) 13_554 1_555  14_665
	Fe11_XHF  O11_XHF   O10_XHF    101.0(8)  1_555 1_555  13_554
	Fe11_XHF  O11_XHF   Fe9_XHF    103.8(7)  1_555 1_555  19_555
	Fe11_XHF  O11_XHF   Fe9_XHF    103.8(7)  1_555 1_555  21_665
	Fe11_XHF  O11_XHF   Fe10_XHF   100.6(8)  1_555 1_555  14_665
	Fe11_XHF  O11_XHF   Fe11_XHF   22.1(6)  1_555 1_555  14_665
	O11_XHF   O11_XHF   Fe11_XHF   57.5(3)  3_565 1_555   1_555
	O11_XHF   O11_XHF   O10_XHF    55.7(5)  3_565 1_555  13_554
	O11_XHF   O11_XHF   Fe9_XHF    47.9(5)  3_565 1_555  19_555
	O11_XHF   O11_XHF   Fe9_XHF    93.4(5)  3_565 1_555  21_665
	O11_XHF   O11_XHF   Fe10_XHF   140.0(4)  3_565 1_555  14_665
	O11_XHF   O11_XHF   Fe11_XHF   41.1(4)  3_565 1_555  14_665
	O11_XHF   O11_XHF   O11_XHF    60.000    6_665 1_555   3_565
	O11_XHF   O11_XHF   Fe11_XHF   57.5(3)  6_665 1_555   1_555
	O11_XHF   O11_XHF   O10_XHF    55.7(5)  6_665 1_555  13_554
	O11_XHF   O11_XHF   Fe9_XHF    93.4(5)  6_665 1_555  19_555
	O11_XHF   O11_XHF   Fe9_XHF    47.9(5)  6_665 1_555  21_665
	O11_XHF   O11_XHF   Fe10_XHF   140.0(4)  6_665 1_555  14_665
	O11_XHF   O11_XHF   Fe11_XHF   41.1(4)  6_665 1_555  14_665
	O4_XHF    O11_XHF   O11_XHF    93.0(5) 19_565 1_555   6_665
	O4_XHF    O11_XHF   O11_XHF    123.9(4) 19_565 1_555   3_565
	O4_XHF    O11_XHF   Fe11_XHF   146.7(6) 19_565 1_555   1_555
	O4_XHF    O11_XHF   O10_XHF    68.3(6) 19_565 1_555  13_554
	O4_XHF    O11_XHF   Fe9_XHF    91.9(6) 19_565 1_555  19_555
	O4_XHF    O11_XHF   Fe9_XHF    45.1(5) 19_565 1_555  21_665
	O4_XHF    O11_XHF   Fe10_XHF   93.2(8) 19_565 1_555  14_665
	O4_XHF    O11_XHF   Fe11_XHF   133.9(8) 19_565 1_555  14_665
	O4_XHF    O11_XHF   O4_XHF     60.8(8) 21_565 1_555  19_565
	O4_XHF    O11_XHF   O11_XHF    123.9(4) 21_565 1_555   6_665
	O4_XHF    O11_XHF   O11_XHF    93.0(5) 21_565 1_555   3_565
	O4_XHF    O11_XHF   Fe11_XHF   146.7(6) 21_565 1_555   1_555
	O4_XHF    O11_XHF   O10_XHF    68.3(6) 21_565 1_555  13_554
	O4_XHF    O11_XHF   Fe9_XHF    45.1(5) 21_565 1_555  19_555
	O4_XHF    O11_XHF   Fe9_XHF    91.9(6) 21_565 1_555  21_665
	O4_XHF    O11_XHF   Fe10_XHF   93.2(8) 21_565 1_555  14_665
	O4_XHF    O11_XHF   Fe11_XHF   133.9(8) 21_565 1_555  14_665
	O2_XHF    O11_XHF   O4_XHF     117.0(8) 14_555 1_555  21_565
	O2_XHF    O11_XHF   O4_XHF     56.2(7) 14_555 1_555  19_565
	O2_XHF    O11_XHF   O11_XHF    61.9(4) 14_555 1_555   6_665
	O2_XHF    O11_XHF   O11_XHF    121.8(4) 14_555 1_555   3_565
	O2_XHF    O11_XHF   Fe11_XHF   93.4(6) 14_555 1_555   1_555
	O2_XHF    O11_XHF   O10_XHF    89.0(5) 14_555 1_555  13_554
	O2_XHF    O11_XHF   Fe9_XHF    135.3(9) 14_555 1_555  19_555
	O2_XHF    O11_XHF   Fe9_XHF    41.7(5) 14_555 1_555  21_665
	O2_XHF    O11_XHF   Fe10_XHF   89.7(4) 14_555 1_555  14_665
	O2_XHF    O11_XHF   Fe11_XHF   93.0(5) 14_555 1_555  14_665
	O2_XHF    O11_XHF   O2_XHF     173.1(9) 14_665 1_555  14_555
	O2_XHF    O11_XHF   O4_XHF     56.2(7) 14_665 1_555  21_565
	O2_XHF    O11_XHF   O4_XHF     117.0(8) 14_665 1_555  19_565
	O2_XHF    O11_XHF   O11_XHF    121.8(4) 14_665 1_555   6_665
	O2_XHF    O11_XHF   O11_XHF    61.9(4) 14_665 1_555   3_565
	O2_XHF    O11_XHF   Fe11_XHF   93.4(6) 14_665 1_555   1_555
	O2_XHF    O11_XHF   O10_XHF    89.0(5) 14_665 1_555  13_554
	O2_XHF    O11_XHF   Fe9_XHF    41.7(5) 14_665 1_555  19_555
	O2_XHF    O11_XHF   Fe9_XHF    135.3(9) 14_665 1_555  21_665
	O2_XHF    O11_XHF   Fe10_XHF   89.7(4) 14_665 1_555  14_665
	O2_XHF    O11_XHF   Fe11_XHF   93.0(5) 14_665 1_555  14_665
	O11_XHF   O11_XHF   O2_XHF     58.2(4)  6_675 1_555  14_665
	O11_XHF   O11_XHF   O2_XHF     118.1(4)  6_675 1_555  14_555
	O11_XHF   O11_XHF   O4_XHF     56.1(4)  6_675 1_555  21_565
	O11_XHF   O11_XHF   O4_XHF     87.0(5)  6_675 1_555  19_565
	O11_XHF   O11_XHF   O11_XHF    180.000   6_675 1_555   6_665
	O11_XHF   O11_XHF   O11_XHF    120.000   6_675 1_555   3_565
	O11_XHF   O11_XHF   Fe11_XHF   122.5(3)  6_675 1_555   1_555
	O11_XHF   O11_XHF   O10_XHF    124.3(5)  6_675 1_555  13_554
	O11_XHF   O11_XHF   Fe9_XHF    86.6(5)  6_675 1_555  19_555
	O11_XHF   O11_XHF   Fe9_XHF    132.1(5)  6_675 1_555  21_665
	O11_XHF   O11_XHF   Fe10_XHF   40.0(4)  6_675 1_555  14_665
	O11_XHF   O11_XHF   Fe11_XHF   138.9(4)  6_675 1_555  14_665
	O11_XHF   O11_XHF   O11_XHF    60.000    3_465 1_555   6_675
	O11_XHF   O11_XHF   O2_XHF     118.1(4)  3_465 1_555  14_665
	O11_XHF   O11_XHF   O2_XHF     58.2(4)  3_465 1_555  14_555
	O11_XHF   O11_XHF   O4_XHF     87.0(5)  3_465 1_555  21_565
	O11_XHF   O11_XHF   O4_XHF     56.1(4)  3_465 1_555  19_565
	O11_XHF   O11_XHF   O11_XHF    120.000   3_465 1_555   6_665
	O11_XHF   O11_XHF   O11_XHF    180.000   3_465 1_555   3_565
	O11_XHF   O11_XHF   Fe11_XHF   122.5(3)  3_465 1_555   1_555
	O11_XHF   O11_XHF   O10_XHF    124.3(5)  3_465 1_555  13_554
	O11_XHF   O11_XHF   Fe9_XHF    132.1(5)  3_465 1_555  19_555
	O11_XHF   O11_XHF   Fe9_XHF    86.6(5)  3_465 1_555  21_665
	O11_XHF   O11_XHF   Fe10_XHF   40.0(4)  3_465 1_555  14_665
	O11_XHF   O11_XHF   Fe11_XHF   138.9(4)  3_465 1_555  14_665
loop_
_pd_block_diffractogram_id	
	High-Angle_Bank_Zn2.dat_0
	90-Degree_Bank_Zn2.dat_0
	Low-Angle_Bank_Zn2.dat_0
	Zn2.xye_0
#######	End powder crystal structure	#######


#######	Begin powder crystal structure	#######
data_SrFe12O19_Nuclear_0
_pd_block_id	SrFe12O19_Nuclear_0
# The diffractogram block id loop is at the end of the datablock.
_pd_phase_name SrFe12O19_Nuclear
_cell_length_a  5.88685(17)
_cell_length_b  5.88685(17)
_cell_length_c  23.0507(12)
_cell_angle_alpha 90
_cell_angle_beta  90
_cell_angle_gamma 120
_cell_volume 691.80(5)
_exptl_crystal_density_diffrn	5.0971(4)
_space_group_name_H-M_alt 194
loop_
	_space_group_symop_id
	_space_group_symop_operation_xyz
	  1 'x, y, z '
	  2 '-x, -x+y, z+1/2 '
	  3 '-x, -y, -z '
	  4 '-x, -y, z+1/2 '
	  5 '-x+y, -x, -z+1/2 '
	  6 '-x+y, -x, z '
	  7 '-x+y, y, -z+1/2 '
	  8 '-x+y, y, z '
	  9 '-y, -x, -z+1/2 '
	 10 '-y, -x, z '
	 11 '-y, x-y, -z+1/2 '
	 12 '-y, x-y, z '
	 13 'y, -x+y, -z '
	 14 'y, -x+y, z+1/2 '
	 15 'y, x, -z '
	 16 'y, x, z+1/2 '
	 17 'x-y, -y, -z '
	 18 'x-y, -y, z+1/2 '
	 19 'x-y, x, -z '
	 20 'x-y, x, z+1/2 '
	 21 'x, y, -z+1/2 '
	 22 '-x, -x+y, -z '
	 23 'x, x-y, -z+1/2 '
	 24 'x, x-y, z '
loop_
	_atom_site_label
	_atom_site_type_symbol
	_atom_site_site_symmetry_multiplicity
	_atom_site_fract_x
	_atom_site_fract_y
	_atom_site_fract_z
	_atom_site_occupancy
	_atom_site_B_iso_or_equiv
Sr1_MHF Sr+2   2 0.3333333 0.6666667 0.75 1 0.788(14)
Fe1_MHF Fe+3   2 0 0 0 1 0.260(7)
Fe2_MHF Fe+3   4 0 0 0.251(19) 0.5 0.221(5)
Fe3_MHF Fe+3   4 0.3333333 0.6666667 0.0217(7) 1 0.226(6)
Fe4_MHF Fe+3   4 0.3333333 0.6666667 0.1914(6) 1 0.212(9)
Fe5_MHF Fe+3  12 0.1709(9) 0.3418(18) -0.1109(3) 1 0.000(14)
O1_MHF O-2   4 0 0 0.3315(15) 1 0.425(5)
O2_MHF O-2   4 0.3333333 0.6666667 -0.0749(12) 1 0.425(5)
O3_MHF O-2   6 0.188(2) 0.376(5) 0.25 1 0.425(5)
O4_MHF O-2  12 0.1592(19) 0.318(4) 0.0521(6) 1 0.425(5)
O5_MHF O-2  12 0.4630(15) -0.074(3) 0.1890(8) 1 0.425(5)
loop_
	_geom_bond_atom_site_label_1
	_geom_bond_atom_site_label_2
	_geom_bond_distance
	_geom_bond_site_symmetry_1
	_geom_bond_site_symmetry_2
	Sr1_MHF   O5_MHF    2.508(16) 1_555  13_566
	Sr1_MHF   O5_MHF    2.508(16) 1_555  19_556
	Sr1_MHF   O5_MHF    2.508(16) 1_555   2_665
	Sr1_MHF   O5_MHF    2.508(16) 1_555   4_665
	Sr1_MHF   O5_MHF    2.508(16) 1_555  14_565
	Sr1_MHF   O5_MHF    2.508(16) 1_555   3_666
	Sr1_MHF   O3_MHF    2.951(2) 1_555   3_666
	Sr1_MHF   O3_MHF    2.951(2) 1_555  13_556
	Sr1_MHF   O3_MHF    2.951(2) 1_555   3_566
	Sr1_MHF   O3_MHF    2.951(2) 1_555  13_566
	Sr1_MHF   O3_MHF    2.951(2) 1_555   2_555
	Sr1_MHF   O3_MHF    2.951(2) 1_555   2_665
	Fe1_MHF   O4_MHF    2.019(18) 1_555  13_555
	Fe1_MHF   O4_MHF    2.019(18) 1_555  10_555
	Fe1_MHF   O4_MHF    2.019(18) 1_555  19_555
	Fe1_MHF   O4_MHF    2.019(18) 1_555   6_555
	Fe1_MHF   O4_MHF    2.019(18) 1_555   3_555
	Fe1_MHF   O4_MHF    2.019(18) 1_555   1_555
	Fe1_MHF   Fe5_MHF   3.094(8) 1_555   1_555
	Fe1_MHF   Fe5_MHF   3.094(8) 1_555   3_555
	Fe1_MHF   Fe5_MHF   3.094(8) 1_555   6_555
	Fe1_MHF   Fe5_MHF   3.094(8) 1_555  19_555
	Fe1_MHF   Fe5_MHF   3.094(8) 1_555  10_555
	Fe1_MHF   Fe5_MHF   3.094(8) 1_555  13_555
	Fe2_MHF   Fe2_MHF   0.0(9) 1_555   5_555
	Fe2_MHF   O1_MHF    1.9(4) 1_555   1_555
	Fe2_MHF   O1_MHF    1.9(4) 1_555   5_555
	Fe2_MHF   O3_MHF    1.92(3) 1_555   5_555
	Fe2_MHF   O3_MHF    1.92(3) 1_555   9_555
	Fe2_MHF   O3_MHF    1.92(3) 1_555   1_555
	Fe3_MHF   O4_MHF    1.909(19) 1_555   6_565
	Fe3_MHF   O4_MHF    1.909(19) 1_555   1_555
	Fe3_MHF   O4_MHF    1.909(19) 1_555  10_665
	Fe3_MHF   O2_MHF    2.23(3) 1_555   1_555
	Fe4_MHF   O5_MHF    1.324(16) 1_555   6_665
	Fe4_MHF   O5_MHF    1.324(16) 1_555  10_565
	Fe4_MHF   O5_MHF    1.324(16) 1_555   1_565
	Fe4_MHF   O3_MHF    2.006(19) 1_555   1_555
	Fe4_MHF   O3_MHF    2.006(19) 1_555   5_565
	Fe4_MHF   O3_MHF    2.006(19) 1_555   9_665
	Fe4_MHF   Fe4_MHF   2.70(3) 1_555   5_565
	Fe4_MHF   O5_MHF    3.06(2) 1_555   9_565
	Fe4_MHF   O5_MHF    3.06(2) 1_555   5_665
	Fe4_MHF   O5_MHF    3.06(2) 1_555   7_665
	Fe5_MHF   O2_MHF    1.853(16) 1_555   1_555
	Fe5_MHF   O4_MHF    2.164(13) 1_555  19_555
	Fe5_MHF   O4_MHF    2.164(13) 1_555  13_555
	Fe5_MHF   O1_MHF    2.19(2) 1_555   2_554
	Fe5_MHF   O5_MHF    2.618(15) 1_555  19_555
	Fe5_MHF   O5_MHF    2.618(15) 1_555  13_565
	Fe5_MHF   Fe5_MHF   2.869(16) 1_555   6_565
	Fe5_MHF   Fe5_MHF   2.869(16) 1_555  10_665
	Fe5_MHF   Fe5_MHF   3.018(16) 1_555   6_555
	Fe5_MHF   Fe5_MHF   3.018(16) 1_555  10_555
	Fe5_MHF   Fe1_MHF   3.094(8) 1_555   1_555
	O1_MHF    Fe2_MHF   1.9(4) 1_555   1_555
	O1_MHF    Fe2_MHF   1.9(4) 1_555   5_555
	O1_MHF    Fe5_MHF   2.19(2) 1_555   4_555
	O1_MHF    Fe5_MHF   2.19(2) 1_555   2_555
	O1_MHF    Fe5_MHF   2.19(2) 1_555  14_555
	O1_MHF    O3_MHF    2.68(3) 1_555   1_555
	O1_MHF    O3_MHF    2.68(3) 1_555   5_555
	O1_MHF    O3_MHF    2.68(3) 1_555   9_555
	O1_MHF    O5_MHF    3.005(7) 1_555   7_655
	O1_MHF    O5_MHF    3.005(7) 1_555   9_555
	O1_MHF    O5_MHF    3.005(7) 1_555   9_565
	O1_MHF    O5_MHF    3.005(7) 1_555   7_555
	O1_MHF    O5_MHF    3.005(7) 1_555   5_665
	O1_MHF    O5_MHF    3.005(7) 1_555   5_555
	O1_MHF    O4_MHF    3.14(3) 1_555   9_555
	O1_MHF    O4_MHF    3.14(3) 1_555   5_555
	O1_MHF    O4_MHF    3.14(3) 1_555   7_555
	O2_MHF    Fe5_MHF   1.853(16) 1_555   6_565
	O2_MHF    Fe5_MHF   1.853(16) 1_555  10_665
	O2_MHF    Fe5_MHF   1.853(16) 1_555   1_555
	O2_MHF    Fe3_MHF   2.23(3) 1_555   1_555
	O2_MHF    O4_MHF    2.991(5) 1_555  13_555
	O2_MHF    O4_MHF    2.991(5) 1_555   3_565
	O2_MHF    O4_MHF    2.991(5) 1_555   3_665
	O2_MHF    O4_MHF    2.991(5) 1_555  13_565
	O2_MHF    O4_MHF    2.991(5) 1_555  19_555
	O2_MHF    O4_MHF    2.991(5) 1_555  19_665
	O3_MHF    Fe2_MHF   1.92(3) 1_555   1_555
	O3_MHF    Fe2_MHF   1.92(3) 1_555   5_555
	O3_MHF    O5_MHF    1.992(16) 1_555   6_665
	O3_MHF    O5_MHF    1.992(16) 1_555  10_565
	O3_MHF    O5_MHF    1.992(16) 1_555   9_565
	O3_MHF    O5_MHF    1.992(16) 1_555   5_665
	O3_MHF    Fe4_MHF   2.006(19) 1_555   1_555
	O3_MHF    Fe4_MHF   2.006(19) 1_555   5_565
	O3_MHF    O3_MHF    2.57(4) 1_555   5_565
	O3_MHF    O3_MHF    2.57(4) 1_555   9_665
	O3_MHF    O1_MHF    2.68(3) 1_555   1_555
	O3_MHF    O1_MHF    2.68(3) 1_555   5_555
	O3_MHF    Sr1_MHF   2.951(2) 1_555   2_554
	O3_MHF    Sr1_MHF   2.951(2) 1_555   2_654
	O3_MHF    O5_MHF    3.14(3) 1_555   1_565
	O3_MHF    O5_MHF    3.14(3) 1_555   7_665
	O4_MHF    Fe3_MHF   1.909(19) 1_555   1_555
	O4_MHF    Fe1_MHF   2.019(18) 1_555   1_555
	O4_MHF    Fe5_MHF   2.164(13) 1_555  19_555
	O4_MHF    Fe5_MHF   2.164(13) 1_555  13_555
	O4_MHF    O4_MHF    2.81(3) 1_555   6_555
	O4_MHF    O4_MHF    2.81(3) 1_555  10_555
	O4_MHF    O4_MHF    2.90(3) 1_555  13_555
	O4_MHF    O4_MHF    2.90(3) 1_555  19_555
	O4_MHF    O2_MHF    2.991(5) 1_555   3_565
	O4_MHF    O2_MHF    2.991(5) 1_555   3_665
	O4_MHF    O4_MHF    3.08(3) 1_555   6_565
	O4_MHF    O4_MHF    3.08(3) 1_555  10_665
	O4_MHF    O1_MHF    3.14(3) 1_555   5_555
	O5_MHF    Fe4_MHF   1.324(16) 1_555   1_545
	O5_MHF    O3_MHF    1.992(16) 1_555   5_555
	O5_MHF    O3_MHF    1.992(16) 1_555   9_655
	O5_MHF    O5_MHF    2.29(3) 1_555   6_655
	O5_MHF    O5_MHF    2.29(3) 1_555  10_555
	O5_MHF    Sr1_MHF   2.508(16) 1_555   2_654
	O5_MHF    Fe5_MHF   2.618(15) 1_555  19_655
	O5_MHF    Fe5_MHF   2.618(15) 1_555  13_555
	O5_MHF    O5_MHF    2.81(4) 1_555   7_655
	O5_MHF    O1_MHF    3.005(7) 1_555   5_655
	O5_MHF    O1_MHF    3.005(7) 1_555   5_555
	O5_MHF    Fe4_MHF   3.06(2) 1_555   5_555
	O5_MHF    O3_MHF    3.14(3) 1_555   1_545
	loop_
		_geom_angle_atom_site_label_1
		_geom_angle_atom_site_label_2
		_geom_angle_atom_site_label_3
		_geom_angle
		_geom_angle_site_symmetry_1
		_geom_angle_site_symmetry_2
		_geom_angle_site_symmetry_3
	O5_MHF    Sr1_MHF   O5_MHF     91.6(6) 19_556 1_555  13_566
	O5_MHF    Sr1_MHF   O5_MHF     68.2(8)  2_665 1_555  19_556
	O5_MHF    Sr1_MHF   O5_MHF     131.1(2)  2_665 1_555  13_566
	O5_MHF    Sr1_MHF   O5_MHF     91.6(6)  4_665 1_555   2_665
	O5_MHF    Sr1_MHF   O5_MHF     131.1(2)  4_665 1_555  19_556
	O5_MHF    Sr1_MHF   O5_MHF     131.1(2)  4_665 1_555  13_566
	O5_MHF    Sr1_MHF   O5_MHF     91.6(6) 14_565 1_555   4_665
	O5_MHF    Sr1_MHF   O5_MHF     91.6(6) 14_565 1_555   2_665
	O5_MHF    Sr1_MHF   O5_MHF     131.1(2) 14_565 1_555  19_556
	O5_MHF    Sr1_MHF   O5_MHF     68.2(8) 14_565 1_555  13_566
	O5_MHF    Sr1_MHF   O5_MHF     131.1(2)  3_666 1_555  14_565
	O5_MHF    Sr1_MHF   O5_MHF     68.2(8)  3_666 1_555   4_665
	O5_MHF    Sr1_MHF   O5_MHF     131.1(2)  3_666 1_555   2_665
	O5_MHF    Sr1_MHF   O5_MHF     91.6(6)  3_666 1_555  19_556
	O5_MHF    Sr1_MHF   O5_MHF     91.6(6)  3_666 1_555  13_566
	O3_MHF    Sr1_MHF   O5_MHF     93.5(4)  3_666 1_555   3_666
	O3_MHF    Sr1_MHF   O5_MHF     133.2(4)  3_666 1_555  14_565
	O3_MHF    Sr1_MHF   O5_MHF     93.5(4)  3_666 1_555   4_665
	O3_MHF    Sr1_MHF   O5_MHF     41.8(4)  3_666 1_555   2_665
	O3_MHF    Sr1_MHF   O5_MHF     41.8(4)  3_666 1_555  19_556
	O3_MHF    Sr1_MHF   O5_MHF     133.2(4)  3_666 1_555  13_566
	O3_MHF    Sr1_MHF   O3_MHF     51.6(9) 13_556 1_555   3_666
	O3_MHF    Sr1_MHF   O5_MHF     133.2(4) 13_556 1_555   3_666
	O3_MHF    Sr1_MHF   O5_MHF     93.5(4) 13_556 1_555  14_565
	O3_MHF    Sr1_MHF   O5_MHF     133.2(4) 13_556 1_555   4_665
	O3_MHF    Sr1_MHF   O5_MHF     41.8(4) 13_556 1_555   2_665
	O3_MHF    Sr1_MHF   O5_MHF     41.8(4) 13_556 1_555  19_556
	O3_MHF    Sr1_MHF   O5_MHF     93.5(4) 13_556 1_555  13_566
	O3_MHF    Sr1_MHF   O3_MHF     120.000(4)  3_566 1_555  13_556
	O3_MHF    Sr1_MHF   O3_MHF     171.6(9)  3_566 1_555   3_666
	O3_MHF    Sr1_MHF   O5_MHF     93.5(4)  3_566 1_555   3_666
	O3_MHF    Sr1_MHF   O5_MHF     41.8(4)  3_566 1_555  14_565
	O3_MHF    Sr1_MHF   O5_MHF     93.5(4)  3_566 1_555   4_665
	O3_MHF    Sr1_MHF   O5_MHF     133.2(4)  3_566 1_555   2_665
	O3_MHF    Sr1_MHF   O5_MHF     133.2(4)  3_566 1_555  19_556
	O3_MHF    Sr1_MHF   O5_MHF     41.8(4)  3_566 1_555  13_566
	O3_MHF    Sr1_MHF   O3_MHF     68.4(9) 13_566 1_555   3_566
	O3_MHF    Sr1_MHF   O3_MHF     171.6(9) 13_566 1_555  13_556
	O3_MHF    Sr1_MHF   O3_MHF     120.000(4) 13_566 1_555   3_666
	O3_MHF    Sr1_MHF   O5_MHF     41.8(4) 13_566 1_555   3_666
	O3_MHF    Sr1_MHF   O5_MHF     93.5(4) 13_566 1_555  14_565
	O3_MHF    Sr1_MHF   O5_MHF     41.8(4) 13_566 1_555   4_665
	O3_MHF    Sr1_MHF   O5_MHF     133.2(4) 13_566 1_555   2_665
	O3_MHF    Sr1_MHF   O5_MHF     133.2(4) 13_566 1_555  19_556
	O3_MHF    Sr1_MHF   O5_MHF     93.5(4) 13_566 1_555  13_566
	O3_MHF    Sr1_MHF   O3_MHF     120.0000(3)  2_555 1_555  13_566
	O3_MHF    Sr1_MHF   O3_MHF     51.6(9)  2_555 1_555   3_566
	O3_MHF    Sr1_MHF   O3_MHF     68.4(9)  2_555 1_555  13_556
	O3_MHF    Sr1_MHF   O3_MHF     120.000(4)  2_555 1_555   3_666
	O3_MHF    Sr1_MHF   O5_MHF     133.2(4)  2_555 1_555   3_666
	O3_MHF    Sr1_MHF   O5_MHF     41.8(4)  2_555 1_555  14_565
	O3_MHF    Sr1_MHF   O5_MHF     133.2(4)  2_555 1_555   4_665
	O3_MHF    Sr1_MHF   O5_MHF     93.5(4)  2_555 1_555   2_665
	O3_MHF    Sr1_MHF   O5_MHF     93.5(4)  2_555 1_555  19_556
	O3_MHF    Sr1_MHF   O5_MHF     41.8(4)  2_555 1_555  13_566
	O3_MHF    Sr1_MHF   O3_MHF     171.6(9)  2_665 1_555   2_555
	O3_MHF    Sr1_MHF   O3_MHF     51.6(9)  2_665 1_555  13_566
	O3_MHF    Sr1_MHF   O3_MHF     120.000(4)  2_665 1_555   3_566
	O3_MHF    Sr1_MHF   O3_MHF     120.0000(3)  2_665 1_555  13_556
	O3_MHF    Sr1_MHF   O3_MHF     68.4(9)  2_665 1_555   3_666
	O3_MHF    Sr1_MHF   O5_MHF     41.8(4)  2_665 1_555   3_666
	O3_MHF    Sr1_MHF   O5_MHF     133.2(4)  2_665 1_555  14_565
	O3_MHF    Sr1_MHF   O5_MHF     41.8(4)  2_665 1_555   4_665
	O3_MHF    Sr1_MHF   O5_MHF     93.5(4)  2_665 1_555   2_665
	O3_MHF    Sr1_MHF   O5_MHF     93.5(4)  2_665 1_555  19_556
	O3_MHF    Sr1_MHF   O5_MHF     133.2(4)  2_665 1_555  13_566
	O4_MHF    Fe1_MHF   O4_MHF     180.000  10_555 1_555  13_555
	O4_MHF    Fe1_MHF   O4_MHF     91.7(6) 19_555 1_555  10_555
	O4_MHF    Fe1_MHF   O4_MHF     88.3(6) 19_555 1_555  13_555
	O4_MHF    Fe1_MHF   O4_MHF     180.0000000(6)  6_555 1_555  19_555
	O4_MHF    Fe1_MHF   O4_MHF     88.3(6)  6_555 1_555  10_555
	O4_MHF    Fe1_MHF   O4_MHF     91.7(6)  6_555 1_555  13_555
	O4_MHF    Fe1_MHF   O4_MHF     91.7(6)  3_555 1_555   6_555
	O4_MHF    Fe1_MHF   O4_MHF     88.3(6)  3_555 1_555  19_555
	O4_MHF    Fe1_MHF   O4_MHF     91.7(6)  3_555 1_555  10_555
	O4_MHF    Fe1_MHF   O4_MHF     88.3(6)  3_555 1_555  13_555
	O4_MHF    Fe1_MHF   O4_MHF     180.000   1_555 1_555   3_555
	O4_MHF    Fe1_MHF   O4_MHF     88.3(6)  1_555 1_555   6_555
	O4_MHF    Fe1_MHF   O4_MHF     91.7(6)  1_555 1_555  19_555
	O4_MHF    Fe1_MHF   O4_MHF     88.3(6)  1_555 1_555  10_555
	O4_MHF    Fe1_MHF   O4_MHF     91.7(6)  1_555 1_555  13_555
	Fe5_MHF   Fe1_MHF   O4_MHF     92.2(5)  1_555 1_555   1_555
	Fe5_MHF   Fe1_MHF   O4_MHF     87.8(5)  1_555 1_555   3_555
	Fe5_MHF   Fe1_MHF   O4_MHF     135.9(3)  1_555 1_555   6_555
	Fe5_MHF   Fe1_MHF   O4_MHF     44.1(3)  1_555 1_555  19_555
	Fe5_MHF   Fe1_MHF   O4_MHF     135.9(3)  1_555 1_555  10_555
	Fe5_MHF   Fe1_MHF   O4_MHF     44.1(3)  1_555 1_555  13_555
	Fe5_MHF   Fe1_MHF   Fe5_MHF    179.9999988(4)  3_555 1_555   1_555
	Fe5_MHF   Fe1_MHF   O4_MHF     87.8(5)  3_555 1_555   1_555
	Fe5_MHF   Fe1_MHF   O4_MHF     92.2(5)  3_555 1_555   3_555
	Fe5_MHF   Fe1_MHF   O4_MHF     44.1(3)  3_555 1_555   6_555
	Fe5_MHF   Fe1_MHF   O4_MHF     135.9(3)  3_555 1_555  19_555
	Fe5_MHF   Fe1_MHF   O4_MHF     44.1(3)  3_555 1_555  10_555
	Fe5_MHF   Fe1_MHF   O4_MHF     135.9(3)  3_555 1_555  13_555
	Fe5_MHF   Fe1_MHF   Fe5_MHF    121.6(3)  6_555 1_555   3_555
	Fe5_MHF   Fe1_MHF   Fe5_MHF    58.4(3)  6_555 1_555   1_555
	Fe5_MHF   Fe1_MHF   O4_MHF     135.9(3)  6_555 1_555   1_555
	Fe5_MHF   Fe1_MHF   O4_MHF     44.1(3)  6_555 1_555   3_555
	Fe5_MHF   Fe1_MHF   O4_MHF     92.2(5)  6_555 1_555   6_555
	Fe5_MHF   Fe1_MHF   O4_MHF     87.8(5)  6_555 1_555  19_555
	Fe5_MHF   Fe1_MHF   O4_MHF     135.9(3)  6_555 1_555  10_555
	Fe5_MHF   Fe1_MHF   O4_MHF     44.1(3)  6_555 1_555  13_555
	Fe5_MHF   Fe1_MHF   Fe5_MHF    179.9999988(7) 19_555 1_555   6_555
	Fe5_MHF   Fe1_MHF   Fe5_MHF    58.4(3) 19_555 1_555   3_555
	Fe5_MHF   Fe1_MHF   Fe5_MHF    121.6(3) 19_555 1_555   1_555
	Fe5_MHF   Fe1_MHF   O4_MHF     44.1(3) 19_555 1_555   1_555
	Fe5_MHF   Fe1_MHF   O4_MHF     135.9(3) 19_555 1_555   3_555
	Fe5_MHF   Fe1_MHF   O4_MHF     87.8(5) 19_555 1_555   6_555
	Fe5_MHF   Fe1_MHF   O4_MHF     92.2(5) 19_555 1_555  19_555
	Fe5_MHF   Fe1_MHF   O4_MHF     44.1(3) 19_555 1_555  10_555
	Fe5_MHF   Fe1_MHF   O4_MHF     135.9(3) 19_555 1_555  13_555
	Fe5_MHF   Fe1_MHF   Fe5_MHF    121.6(3) 10_555 1_555  19_555
	Fe5_MHF   Fe1_MHF   Fe5_MHF    58.4(3) 10_555 1_555   6_555
	Fe5_MHF   Fe1_MHF   Fe5_MHF    121.6(3) 10_555 1_555   3_555
	Fe5_MHF   Fe1_MHF   Fe5_MHF    58.4(3) 10_555 1_555   1_555
	Fe5_MHF   Fe1_MHF   O4_MHF     135.9(3) 10_555 1_555   1_555
	Fe5_MHF   Fe1_MHF   O4_MHF     44.1(3) 10_555 1_555   3_555
	Fe5_MHF   Fe1_MHF   O4_MHF     135.9(3) 10_555 1_555   6_555
	Fe5_MHF   Fe1_MHF   O4_MHF     44.1(3) 10_555 1_555  19_555
	Fe5_MHF   Fe1_MHF   O4_MHF     92.2(5) 10_555 1_555  10_555
	Fe5_MHF   Fe1_MHF   O4_MHF     87.8(5) 10_555 1_555  13_555
	Fe5_MHF   Fe1_MHF   Fe5_MHF    180.00000000(6) 13_555 1_555  10_555
	Fe5_MHF   Fe1_MHF   Fe5_MHF    58.4(3) 13_555 1_555  19_555
	Fe5_MHF   Fe1_MHF   Fe5_MHF    121.6(3) 13_555 1_555   6_555
	Fe5_MHF   Fe1_MHF   Fe5_MHF    58.4(3) 13_555 1_555   3_555
	Fe5_MHF   Fe1_MHF   Fe5_MHF    121.6(3) 13_555 1_555   1_555
	Fe5_MHF   Fe1_MHF   O4_MHF     44.1(3) 13_555 1_555   1_555
	Fe5_MHF   Fe1_MHF   O4_MHF     135.9(3) 13_555 1_555   3_555
	Fe5_MHF   Fe1_MHF   O4_MHF     44.1(3) 13_555 1_555   6_555
	Fe5_MHF   Fe1_MHF   O4_MHF     135.9(3) 13_555 1_555  19_555
	Fe5_MHF   Fe1_MHF   O4_MHF     87.8(5) 13_555 1_555  10_555
	Fe5_MHF   Fe1_MHF   O4_MHF     92.2(5) 13_555 1_555  13_555
	O1_MHF    Fe2_MHF   Fe2_MHF    180.0000000(5)  1_555 1_555   5_555
	O1_MHF    Fe2_MHF   O1_MHF     180.000   5_555 1_555   1_555
	O1_MHF    Fe2_MHF   Fe2_MHF    0.000     5_555 1_555   5_555
	O3_MHF    Fe2_MHF   O1_MHF     90(13)  5_555 1_555   5_555
	O3_MHF    Fe2_MHF   O1_MHF     90(13)  5_555 1_555   1_555
	O3_MHF    Fe2_MHF   Fe2_MHF    90(13)  5_555 1_555   5_555
	O3_MHF    Fe2_MHF   O3_MHF     120.0(15)  9_555 1_555   5_555
	O3_MHF    Fe2_MHF   O1_MHF     90(13)  9_555 1_555   5_555
	O3_MHF    Fe2_MHF   O1_MHF     90(13)  9_555 1_555   1_555
	O3_MHF    Fe2_MHF   Fe2_MHF    90(13)  9_555 1_555   5_555
	O3_MHF    Fe2_MHF   O3_MHF     120.0(15)  1_555 1_555   9_555
	O3_MHF    Fe2_MHF   O3_MHF     120.0(15)  1_555 1_555   5_555
	O3_MHF    Fe2_MHF   O1_MHF     90(13)  1_555 1_555   5_555
	O3_MHF    Fe2_MHF   O1_MHF     90(13)  1_555 1_555   1_555
	O3_MHF    Fe2_MHF   Fe2_MHF    90(13)  1_555 1_555   5_555
	O4_MHF    Fe3_MHF   O4_MHF     107.3(7)  1_555 1_555   6_565
	O4_MHF    Fe3_MHF   O4_MHF     107.3(7) 10_665 1_555   1_555
	O4_MHF    Fe3_MHF   O4_MHF     107.3(7) 10_665 1_555   6_565
	O2_MHF    Fe3_MHF   O4_MHF     111.5(7)  1_555 1_555  10_665
	O2_MHF    Fe3_MHF   O4_MHF     111.5(7)  1_555 1_555   1_555
	O2_MHF    Fe3_MHF   O4_MHF     111.5(7)  1_555 1_555   6_565
	O5_MHF    Fe4_MHF   O5_MHF     119.82(16) 10_565 1_555   6_665
	O5_MHF    Fe4_MHF   O5_MHF     119.82(16)  1_565 1_555  10_565
	O5_MHF    Fe4_MHF   O5_MHF     119.82(16)  1_565 1_555   6_665
	O3_MHF    Fe4_MHF   O5_MHF     140.2(13)  1_555 1_555   1_565
	O3_MHF    Fe4_MHF   O5_MHF     70.1(7)  1_555 1_555  10_565
	O3_MHF    Fe4_MHF   O5_MHF     70.1(7)  1_555 1_555   6_665
	O3_MHF    Fe4_MHF   O3_MHF     79.7(9)  5_565 1_555   1_555
	O3_MHF    Fe4_MHF   O5_MHF     70.1(7)  5_565 1_555   1_565
	O3_MHF    Fe4_MHF   O5_MHF     70.1(7)  5_565 1_555  10_565
	O3_MHF    Fe4_MHF   O5_MHF     140.2(13)  5_565 1_555   6_665
	O3_MHF    Fe4_MHF   O3_MHF     79.7(9)  9_665 1_555   5_565
	O3_MHF    Fe4_MHF   O3_MHF     79.7(9)  9_665 1_555   1_555
	O3_MHF    Fe4_MHF   O5_MHF     70.1(7)  9_665 1_555   1_565
	O3_MHF    Fe4_MHF   O5_MHF     140.2(13)  9_665 1_555  10_565
	O3_MHF    Fe4_MHF   O5_MHF     70.1(7)  9_665 1_555   6_665
	Fe4_MHF   Fe4_MHF   O3_MHF     47.7(6)  5_565 1_555   9_665
	Fe4_MHF   Fe4_MHF   O3_MHF     47.7(6)  5_565 1_555   5_565
	Fe4_MHF   Fe4_MHF   O3_MHF     47.7(6)  5_565 1_555   1_555
	Fe4_MHF   Fe4_MHF   O5_MHF     92.5(10)  5_565 1_555   1_565
	Fe4_MHF   Fe4_MHF   O5_MHF     92.5(10)  5_565 1_555  10_565
	Fe4_MHF   Fe4_MHF   O5_MHF     92.5(10)  5_565 1_555   6_665
	O5_MHF    Fe4_MHF   Fe4_MHF    25.6(3)  9_565 1_555   5_565
	O5_MHF    Fe4_MHF   O3_MHF     73.3(7)  9_565 1_555   9_665
	O5_MHF    Fe4_MHF   O3_MHF     39.9(5)  9_565 1_555   5_565
	O5_MHF    Fe4_MHF   O3_MHF     39.9(5)  9_565 1_555   1_555
	O5_MHF    Fe4_MHF   O5_MHF     104.8(9)  9_565 1_555   1_565
	O5_MHF    Fe4_MHF   O5_MHF     66.8(11)  9_565 1_555  10_565
	O5_MHF    Fe4_MHF   O5_MHF     104.8(9)  9_565 1_555   6_665
	O5_MHF    Fe4_MHF   O5_MHF     44.0(5)  5_665 1_555   9_565
	O5_MHF    Fe4_MHF   Fe4_MHF    25.6(3)  5_665 1_555   5_565
	O5_MHF    Fe4_MHF   O3_MHF     39.9(5)  5_665 1_555   9_665
	O5_MHF    Fe4_MHF   O3_MHF     73.3(7)  5_665 1_555   5_565
	O5_MHF    Fe4_MHF   O3_MHF     39.9(5)  5_665 1_555   1_555
	O5_MHF    Fe4_MHF   O5_MHF     104.8(9)  5_665 1_555   1_565
	O5_MHF    Fe4_MHF   O5_MHF     104.8(9)  5_665 1_555  10_565
	O5_MHF    Fe4_MHF   O5_MHF     66.8(11)  5_665 1_555   6_665
	O5_MHF    Fe4_MHF   O5_MHF     44.0(5)  7_665 1_555   5_665
	O5_MHF    Fe4_MHF   O5_MHF     44.0(5)  7_665 1_555   9_565
	O5_MHF    Fe4_MHF   Fe4_MHF    25.6(3)  7_665 1_555   5_565
	O5_MHF    Fe4_MHF   O3_MHF     39.9(5)  7_665 1_555   9_665
	O5_MHF    Fe4_MHF   O3_MHF     39.9(5)  7_665 1_555   5_565
	O5_MHF    Fe4_MHF   O3_MHF     73.3(7)  7_665 1_555   1_555
	O5_MHF    Fe4_MHF   O5_MHF     66.8(11)  7_665 1_555   1_565
	O5_MHF    Fe4_MHF   O5_MHF     104.8(9)  7_665 1_555  10_565
	O5_MHF    Fe4_MHF   O5_MHF     104.8(9)  7_665 1_555   6_665
	O4_MHF    Fe5_MHF   O2_MHF     95.9(7) 19_555 1_555   1_555
	O4_MHF    Fe5_MHF   O4_MHF     81.0(10) 13_555 1_555  19_555
	O4_MHF    Fe5_MHF   O2_MHF     95.9(7) 13_555 1_555   1_555
	O1_MHF    Fe5_MHF   O4_MHF     92.2(7)  2_554 1_555  13_555
	O1_MHF    Fe5_MHF   O4_MHF     92.2(7)  2_554 1_555  19_555
	O1_MHF    Fe5_MHF   O2_MHF     169.3(11)  2_554 1_555   1_555
	O5_MHF    Fe5_MHF   O1_MHF     76.8(6) 19_555 1_555   2_554
	O5_MHF    Fe5_MHF   O4_MHF     94.9(6) 19_555 1_555  13_555
	O5_MHF    Fe5_MHF   O4_MHF     168.1(6) 19_555 1_555  19_555
	O5_MHF    Fe5_MHF   O2_MHF     95.6(7) 19_555 1_555   1_555
	O5_MHF    Fe5_MHF   O5_MHF     86.8(8) 13_565 1_555  19_555
	O5_MHF    Fe5_MHF   O1_MHF     76.8(6) 13_565 1_555   2_554
	O5_MHF    Fe5_MHF   O4_MHF     168.1(6) 13_565 1_555  13_555
	O5_MHF    Fe5_MHF   O4_MHF     94.9(6) 13_565 1_555  19_555
	O5_MHF    Fe5_MHF   O2_MHF     95.6(7) 13_565 1_555   1_555
	Fe5_MHF   Fe5_MHF   O5_MHF     56.8(3)  6_565 1_555  13_565
	Fe5_MHF   Fe5_MHF   O5_MHF     98.0(3)  6_565 1_555  19_555
	Fe5_MHF   Fe5_MHF   O1_MHF     133.5(5)  6_565 1_555   2_554
	Fe5_MHF   Fe5_MHF   O4_MHF     134.2(4)  6_565 1_555  13_555
	Fe5_MHF   Fe5_MHF   O4_MHF     92.7(5)  6_565 1_555  19_555
	Fe5_MHF   Fe5_MHF   O2_MHF     39.3(5)  6_565 1_555   1_555
	Fe5_MHF   Fe5_MHF   Fe5_MHF    60.000   10_665 1_555   6_565
	Fe5_MHF   Fe5_MHF   O5_MHF     98.0(3) 10_665 1_555  13_565
	Fe5_MHF   Fe5_MHF   O5_MHF     56.8(3) 10_665 1_555  19_555
	Fe5_MHF   Fe5_MHF   O1_MHF     133.5(5) 10_665 1_555   2_554
	Fe5_MHF   Fe5_MHF   O4_MHF     92.7(5) 10_665 1_555  13_555
	Fe5_MHF   Fe5_MHF   O4_MHF     134.2(4) 10_665 1_555  19_555
	Fe5_MHF   Fe5_MHF   O2_MHF     39.3(5) 10_665 1_555   1_555
	Fe5_MHF   Fe5_MHF   Fe5_MHF    120.000   6_555 1_555  10_665
	Fe5_MHF   Fe5_MHF   Fe5_MHF    180.000   6_555 1_555   6_565
	Fe5_MHF   Fe5_MHF   O5_MHF     123.2(3)  6_555 1_555  13_565
	Fe5_MHF   Fe5_MHF   O5_MHF     82.0(3)  6_555 1_555  19_555
	Fe5_MHF   Fe5_MHF   O1_MHF     46.5(5)  6_555 1_555   2_554
	Fe5_MHF   Fe5_MHF   O4_MHF     45.8(4)  6_555 1_555  13_555
	Fe5_MHF   Fe5_MHF   O4_MHF     87.3(5)  6_555 1_555  19_555
	Fe5_MHF   Fe5_MHF   O2_MHF     140.7(5)  6_555 1_555   1_555
	Fe5_MHF   Fe5_MHF   Fe5_MHF    60.000   10_555 1_555   6_555
	Fe5_MHF   Fe5_MHF   Fe5_MHF    179.9999988(3) 10_555 1_555  10_665
	Fe5_MHF   Fe5_MHF   Fe5_MHF    120.000  10_555 1_555   6_565
	Fe5_MHF   Fe5_MHF   O5_MHF     82.0(3) 10_555 1_555  13_565
	Fe5_MHF   Fe5_MHF   O5_MHF     123.2(3) 10_555 1_555  19_555
	Fe5_MHF   Fe5_MHF   O1_MHF     46.5(5) 10_555 1_555   2_554
	Fe5_MHF   Fe5_MHF   O4_MHF     87.3(5) 10_555 1_555  13_555
	Fe5_MHF   Fe5_MHF   O4_MHF     45.8(4) 10_555 1_555  19_555
	Fe5_MHF   Fe5_MHF   O2_MHF     140.7(5) 10_555 1_555   1_555
	Fe1_MHF   Fe5_MHF   Fe5_MHF    60.81(13)  1_555 1_555  10_555
	Fe1_MHF   Fe5_MHF   Fe5_MHF    60.81(13)  1_555 1_555   6_555
	Fe1_MHF   Fe5_MHF   Fe5_MHF    119.19(13)  1_555 1_555  10_665
	Fe1_MHF   Fe5_MHF   Fe5_MHF    119.19(13)  1_555 1_555   6_565
	Fe1_MHF   Fe5_MHF   O5_MHF     134.5(4)  1_555 1_555  13_565
	Fe1_MHF   Fe5_MHF   O5_MHF     134.5(4)  1_555 1_555  19_555
	Fe1_MHF   Fe5_MHF   O1_MHF     93.1(8)  1_555 1_555   2_554
	Fe1_MHF   Fe5_MHF   O4_MHF     40.5(5)  1_555 1_555  13_555
	Fe1_MHF   Fe5_MHF   O4_MHF     40.5(5)  1_555 1_555  19_555
	Fe1_MHF   Fe5_MHF   O2_MHF     97.6(8)  1_555 1_555   1_555
	Fe2_MHF   O1_MHF    Fe2_MHF    0.000     5_555 1_555   1_555
	Fe5_MHF   O1_MHF    Fe2_MHF    127.3(8)  4_555 1_555   5_555
	Fe5_MHF   O1_MHF    Fe2_MHF    127.3(8)  4_555 1_555   1_555
	Fe5_MHF   O1_MHF    Fe5_MHF    87.0(11)  2_555 1_555   4_555
	Fe5_MHF   O1_MHF    Fe2_MHF    127.3(8)  2_555 1_555   5_555
	Fe5_MHF   O1_MHF    Fe2_MHF    127.3(8)  2_555 1_555   1_555
	Fe5_MHF   O1_MHF    Fe5_MHF    87.0(11) 14_555 1_555   2_555
	Fe5_MHF   O1_MHF    Fe5_MHF    87.0(11) 14_555 1_555   4_555
	Fe5_MHF   O1_MHF    Fe2_MHF    127.3(8) 14_555 1_555   5_555
	Fe5_MHF   O1_MHF    Fe2_MHF    127.3(8) 14_555 1_555   1_555
	O3_MHF    O1_MHF    Fe5_MHF    98.1(4)  1_555 1_555  14_555
	O3_MHF    O1_MHF    Fe5_MHF    98.1(4)  1_555 1_555   2_555
	O3_MHF    O1_MHF    Fe5_MHF    172.9(13)  1_555 1_555   4_555
	O3_MHF    O1_MHF    Fe2_MHF    45.6(6)  1_555 1_555   5_555
	O3_MHF    O1_MHF    Fe2_MHF    45.6(6)  1_555 1_555   1_555
	O3_MHF    O1_MHF    O3_MHF     76.4(10)  5_555 1_555   1_555
	O3_MHF    O1_MHF    Fe5_MHF    98.1(4)  5_555 1_555  14_555
	O3_MHF    O1_MHF    Fe5_MHF    172.9(13)  5_555 1_555   2_555
	O3_MHF    O1_MHF    Fe5_MHF    98.1(4)  5_555 1_555   4_555
	O3_MHF    O1_MHF    Fe2_MHF    45.6(6)  5_555 1_555   5_555
	O3_MHF    O1_MHF    Fe2_MHF    45.6(6)  5_555 1_555   1_555
	O3_MHF    O1_MHF    O3_MHF     76.4(10)  9_555 1_555   5_555
	O3_MHF    O1_MHF    O3_MHF     76.4(10)  9_555 1_555   1_555
	O3_MHF    O1_MHF    Fe5_MHF    172.9(13)  9_555 1_555  14_555
	O3_MHF    O1_MHF    Fe5_MHF    98.1(4)  9_555 1_555   2_555
	O3_MHF    O1_MHF    Fe5_MHF    98.1(4)  9_555 1_555   4_555
	O3_MHF    O1_MHF    Fe2_MHF    45.6(6)  9_555 1_555   5_555
	O3_MHF    O1_MHF    Fe2_MHF    45.6(6)  9_555 1_555   1_555
	O5_MHF    O1_MHF    O3_MHF     116.8(10)  7_655 1_555   9_555
	O5_MHF    O1_MHF    O3_MHF     40.5(5)  7_655 1_555   5_555
	O5_MHF    O1_MHF    O3_MHF     88.8(7)  7_655 1_555   1_555
	O5_MHF    O1_MHF    Fe5_MHF    58.0(3)  7_655 1_555  14_555
	O5_MHF    O1_MHF    Fe5_MHF    145.0(11)  7_655 1_555   2_555
	O5_MHF    O1_MHF    Fe5_MHF    89.7(4)  7_655 1_555   4_555
	O5_MHF    O1_MHF    Fe2_MHF    81.0(7)  7_655 1_555   5_555
	O5_MHF    O1_MHF    Fe2_MHF    81.0(7)  7_655 1_555   1_555
	O5_MHF    O1_MHF    O5_MHF     44.8(6)  9_555 1_555   7_655
	O5_MHF    O1_MHF    O3_MHF     88.8(7)  9_555 1_555   9_555
	O5_MHF    O1_MHF    O3_MHF     40.5(5)  9_555 1_555   5_555
	O5_MHF    O1_MHF    O3_MHF     116.8(10)  9_555 1_555   1_555
	O5_MHF    O1_MHF    Fe5_MHF    89.7(4)  9_555 1_555  14_555
	O5_MHF    O1_MHF    Fe5_MHF    145.0(11)  9_555 1_555   2_555
	O5_MHF    O1_MHF    Fe5_MHF    58.0(3)  9_555 1_555   4_555
	O5_MHF    O1_MHF    Fe2_MHF    81.0(7)  9_555 1_555   5_555
	O5_MHF    O1_MHF    Fe2_MHF    81.0(7)  9_555 1_555   1_555
	O5_MHF    O1_MHF    O5_MHF     156.8(12)  9_565 1_555   9_555
	O5_MHF    O1_MHF    O5_MHF     117.6(4)  9_565 1_555   7_655
	O5_MHF    O1_MHF    O3_MHF     88.8(7)  9_565 1_555   9_555
	O5_MHF    O1_MHF    O3_MHF     116.8(10)  9_565 1_555   5_555
	O5_MHF    O1_MHF    O3_MHF     40.5(5)  9_565 1_555   1_555
	O5_MHF    O1_MHF    Fe5_MHF    89.7(4)  9_565 1_555  14_555
	O5_MHF    O1_MHF    Fe5_MHF    58.0(3)  9_565 1_555   2_555
	O5_MHF    O1_MHF    Fe5_MHF    145.0(11)  9_565 1_555   4_555
	O5_MHF    O1_MHF    Fe2_MHF    81.0(7)  9_565 1_555   5_555
	O5_MHF    O1_MHF    Fe2_MHF    81.0(7)  9_565 1_555   1_555
	O5_MHF    O1_MHF    O5_MHF     73.5(6)  7_555 1_555   9_565
	O5_MHF    O1_MHF    O5_MHF     117.6(4)  7_555 1_555   9_555
	O5_MHF    O1_MHF    O5_MHF     156.8(12)  7_555 1_555   7_655
	O5_MHF    O1_MHF    O3_MHF     40.5(5)  7_555 1_555   9_555
	O5_MHF    O1_MHF    O3_MHF     116.8(10)  7_555 1_555   5_555
	O5_MHF    O1_MHF    O3_MHF     88.8(7)  7_555 1_555   1_555
	O5_MHF    O1_MHF    Fe5_MHF    145.0(11)  7_555 1_555  14_555
	O5_MHF    O1_MHF    Fe5_MHF    58.0(3)  7_555 1_555   2_555
	O5_MHF    O1_MHF    Fe5_MHF    89.7(4)  7_555 1_555   4_555
	O5_MHF    O1_MHF    Fe2_MHF    81.0(7)  7_555 1_555   5_555
	O5_MHF    O1_MHF    Fe2_MHF    81.0(7)  7_555 1_555   1_555
	O5_MHF    O1_MHF    O5_MHF     117.6(4)  5_665 1_555   7_555
	O5_MHF    O1_MHF    O5_MHF     44.8(6)  5_665 1_555   9_565
	O5_MHF    O1_MHF    O5_MHF     117.6(4)  5_665 1_555   9_555
	O5_MHF    O1_MHF    O5_MHF     73.5(6)  5_665 1_555   7_655
	O5_MHF    O1_MHF    O3_MHF     116.8(10)  5_665 1_555   9_555
	O5_MHF    O1_MHF    O3_MHF     88.8(7)  5_665 1_555   5_555
	O5_MHF    O1_MHF    O3_MHF     40.5(5)  5_665 1_555   1_555
	O5_MHF    O1_MHF    Fe5_MHF    58.0(3)  5_665 1_555  14_555
	O5_MHF    O1_MHF    Fe5_MHF    89.7(4)  5_665 1_555   2_555
	O5_MHF    O1_MHF    Fe5_MHF    145.0(11)  5_665 1_555   4_555
	O5_MHF    O1_MHF    Fe2_MHF    81.0(7)  5_665 1_555   5_555
	O5_MHF    O1_MHF    Fe2_MHF    81.0(7)  5_665 1_555   1_555
	O5_MHF    O1_MHF    O5_MHF     156.8(12)  5_555 1_555   5_665
	O5_MHF    O1_MHF    O5_MHF     44.8(6)  5_555 1_555   7_555
	O5_MHF    O1_MHF    O5_MHF     117.6(4)  5_555 1_555   9_565
	O5_MHF    O1_MHF    O5_MHF     73.5(6)  5_555 1_555   9_555
	O5_MHF    O1_MHF    O5_MHF     117.6(4)  5_555 1_555   7_655
	O5_MHF    O1_MHF    O3_MHF     40.5(5)  5_555 1_555   9_555
	O5_MHF    O1_MHF    O3_MHF     88.8(7)  5_555 1_555   5_555
	O5_MHF    O1_MHF    O3_MHF     116.8(10)  5_555 1_555   1_555
	O5_MHF    O1_MHF    Fe5_MHF    145.0(11)  5_555 1_555  14_555
	O5_MHF    O1_MHF    Fe5_MHF    89.7(4)  5_555 1_555   2_555
	O5_MHF    O1_MHF    Fe5_MHF    58.0(3)  5_555 1_555   4_555
	O5_MHF    O1_MHF    Fe2_MHF    81.0(7)  5_555 1_555   5_555
	O5_MHF    O1_MHF    Fe2_MHF    81.0(7)  5_555 1_555   1_555
	O4_MHF    O1_MHF    O5_MHF     70.3(5)  9_555 1_555   5_555
	O4_MHF    O1_MHF    O5_MHF     122.7(9)  9_555 1_555   5_665
	O4_MHF    O1_MHF    O5_MHF     70.3(5)  9_555 1_555   7_555
	O4_MHF    O1_MHF    O5_MHF     101.5(6)  9_555 1_555   9_565
	O4_MHF    O1_MHF    O5_MHF     101.5(6)  9_555 1_555   9_555
	O4_MHF    O1_MHF    O5_MHF     122.7(9)  9_555 1_555   7_655
	O4_MHF    O1_MHF    O3_MHF     103.3(5)  9_555 1_555   9_555
	O4_MHF    O1_MHF    O3_MHF     141.6(4)  9_555 1_555   5_555
	O4_MHF    O1_MHF    O3_MHF     141.6(4)  9_555 1_555   1_555
	O4_MHF    O1_MHF    Fe5_MHF    83.8(11)  9_555 1_555  14_555
	O4_MHF    O1_MHF    Fe5_MHF    43.6(6)  9_555 1_555   2_555
	O4_MHF    O1_MHF    Fe5_MHF    43.6(6)  9_555 1_555   4_555
	O4_MHF    O1_MHF    Fe2_MHF    148.8(5)  9_555 1_555   5_555
	O4_MHF    O1_MHF    Fe2_MHF    148.8(5)  9_555 1_555   1_555
	O4_MHF    O1_MHF    O4_MHF     53.2(8)  5_555 1_555   9_555
	O4_MHF    O1_MHF    O5_MHF     101.5(6)  5_555 1_555   5_555
	O4_MHF    O1_MHF    O5_MHF     101.5(6)  5_555 1_555   5_665
	O4_MHF    O1_MHF    O5_MHF     122.7(9)  5_555 1_555   7_555
	O4_MHF    O1_MHF    O5_MHF     122.7(9)  5_555 1_555   9_565
	O4_MHF    O1_MHF    O5_MHF     70.3(5)  5_555 1_555   9_555
	O4_MHF    O1_MHF    O5_MHF     70.3(5)  5_555 1_555   7_655
	O4_MHF    O1_MHF    O3_MHF     141.6(4)  5_555 1_555   9_555
	O4_MHF    O1_MHF    O3_MHF     103.3(5)  5_555 1_555   5_555
	O4_MHF    O1_MHF    O3_MHF     141.6(4)  5_555 1_555   1_555
	O4_MHF    O1_MHF    Fe5_MHF    43.6(6)  5_555 1_555  14_555
	O4_MHF    O1_MHF    Fe5_MHF    83.8(11)  5_555 1_555   2_555
	O4_MHF    O1_MHF    Fe5_MHF    43.6(6)  5_555 1_555   4_555
	O4_MHF    O1_MHF    Fe2_MHF    148.8(5)  5_555 1_555   5_555
	O4_MHF    O1_MHF    Fe2_MHF    148.8(5)  5_555 1_555   1_555
	O4_MHF    O1_MHF    O4_MHF     53.2(8)  7_555 1_555   5_555
	O4_MHF    O1_MHF    O4_MHF     53.2(8)  7_555 1_555   9_555
	O4_MHF    O1_MHF    O5_MHF     122.7(9)  7_555 1_555   5_555
	O4_MHF    O1_MHF    O5_MHF     70.3(5)  7_555 1_555   5_665
	O4_MHF    O1_MHF    O5_MHF     101.5(6)  7_555 1_555   7_555
	O4_MHF    O1_MHF    O5_MHF     70.3(5)  7_555 1_555   9_565
	O4_MHF    O1_MHF    O5_MHF     122.7(9)  7_555 1_555   9_555
	O4_MHF    O1_MHF    O5_MHF     101.5(6)  7_555 1_555   7_655
	O4_MHF    O1_MHF    O3_MHF     141.6(4)  7_555 1_555   9_555
	O4_MHF    O1_MHF    O3_MHF     141.6(4)  7_555 1_555   5_555
	O4_MHF    O1_MHF    O3_MHF     103.3(5)  7_555 1_555   1_555
	O4_MHF    O1_MHF    Fe5_MHF    43.6(6)  7_555 1_555  14_555
	O4_MHF    O1_MHF    Fe5_MHF    43.6(6)  7_555 1_555   2_555
	O4_MHF    O1_MHF    Fe5_MHF    83.8(11)  7_555 1_555   4_555
	O4_MHF    O1_MHF    Fe2_MHF    148.8(5)  7_555 1_555   5_555
	O4_MHF    O1_MHF    Fe2_MHF    148.8(5)  7_555 1_555   1_555
	Fe5_MHF   O2_MHF    Fe5_MHF    101.4(10) 10_665 1_555   6_565
	Fe5_MHF   O2_MHF    Fe5_MHF    101.4(10)  1_555 1_555  10_665
	Fe5_MHF   O2_MHF    Fe5_MHF    101.4(10)  1_555 1_555   6_565
	Fe3_MHF   O2_MHF    Fe5_MHF    116.6(8)  1_555 1_555   1_555
	Fe3_MHF   O2_MHF    Fe5_MHF    116.6(8)  1_555 1_555  10_665
	Fe3_MHF   O2_MHF    Fe5_MHF    116.6(8)  1_555 1_555   6_565
	O4_MHF    O2_MHF    Fe3_MHF    79.9(6) 13_555 1_555   1_555
	O4_MHF    O2_MHF    Fe5_MHF    46.0(4) 13_555 1_555   1_555
	O4_MHF    O2_MHF    Fe5_MHF    95.8(4) 13_555 1_555  10_665
	O4_MHF    O2_MHF    Fe5_MHF    146.0(8) 13_555 1_555   6_565
	O4_MHF    O2_MHF    O4_MHF     117.0(3)  3_565 1_555  13_555
	O4_MHF    O2_MHF    Fe3_MHF    79.9(6)  3_565 1_555   1_555
	O4_MHF    O2_MHF    Fe5_MHF    95.8(4)  3_565 1_555   1_555
	O4_MHF    O2_MHF    Fe5_MHF    146.0(8)  3_565 1_555  10_665
	O4_MHF    O2_MHF    Fe5_MHF    46.0(4)  3_565 1_555   6_565
	O4_MHF    O2_MHF    O4_MHF     159.5(12)  3_665 1_555   3_565
	O4_MHF    O2_MHF    O4_MHF     61.9(7)  3_665 1_555  13_555
	O4_MHF    O2_MHF    Fe3_MHF    79.9(6)  3_665 1_555   1_555
	O4_MHF    O2_MHF    Fe5_MHF    95.8(4)  3_665 1_555   1_555
	O4_MHF    O2_MHF    Fe5_MHF    46.0(4)  3_665 1_555  10_665
	O4_MHF    O2_MHF    Fe5_MHF    146.0(8)  3_665 1_555   6_565
	O4_MHF    O2_MHF    O4_MHF     117.0(3) 13_565 1_555   3_665
	O4_MHF    O2_MHF    O4_MHF     56.1(7) 13_565 1_555   3_565
	O4_MHF    O2_MHF    O4_MHF     159.5(12) 13_565 1_555  13_555
	O4_MHF    O2_MHF    Fe3_MHF    79.9(6) 13_565 1_555   1_555
	O4_MHF    O2_MHF    Fe5_MHF    146.0(8) 13_565 1_555   1_555
	O4_MHF    O2_MHF    Fe5_MHF    95.8(4) 13_565 1_555  10_665
	O4_MHF    O2_MHF    Fe5_MHF    46.0(4) 13_565 1_555   6_565
	O4_MHF    O2_MHF    O4_MHF     117.0(3) 19_555 1_555  13_565
	O4_MHF    O2_MHF    O4_MHF     117.0(3) 19_555 1_555   3_665
	O4_MHF    O2_MHF    O4_MHF     61.9(7) 19_555 1_555   3_565
	O4_MHF    O2_MHF    O4_MHF     56.1(7) 19_555 1_555  13_555
	O4_MHF    O2_MHF    Fe3_MHF    79.9(6) 19_555 1_555   1_555
	O4_MHF    O2_MHF    Fe5_MHF    46.0(4) 19_555 1_555   1_555
	O4_MHF    O2_MHF    Fe5_MHF    146.0(8) 19_555 1_555  10_665
	O4_MHF    O2_MHF    Fe5_MHF    95.8(4) 19_555 1_555   6_565
	O4_MHF    O2_MHF    O4_MHF     159.5(12) 19_665 1_555  19_555
	O4_MHF    O2_MHF    O4_MHF     61.9(7) 19_665 1_555  13_565
	O4_MHF    O2_MHF    O4_MHF     56.1(7) 19_665 1_555   3_665
	O4_MHF    O2_MHF    O4_MHF     117.0(3) 19_665 1_555   3_565
	O4_MHF    O2_MHF    O4_MHF     117.0(3) 19_665 1_555  13_555
	O4_MHF    O2_MHF    Fe3_MHF    79.9(6) 19_665 1_555   1_555
	O4_MHF    O2_MHF    Fe5_MHF    146.0(8) 19_665 1_555   1_555
	O4_MHF    O2_MHF    Fe5_MHF    46.0(4) 19_665 1_555  10_665
	O4_MHF    O2_MHF    Fe5_MHF    95.8(4) 19_665 1_555   6_565
	Fe2_MHF   O3_MHF    Fe2_MHF    1(30)  5_555 1_555   1_555
	O5_MHF    O3_MHF    Fe2_MHF    114(10)  6_665 1_555   5_555
	O5_MHF    O3_MHF    Fe2_MHF    115(10)  6_665 1_555   1_555
	O5_MHF    O3_MHF    O5_MHF     70.2(10) 10_565 1_555   6_665
	O5_MHF    O3_MHF    Fe2_MHF    114(10) 10_565 1_555   5_555
	O5_MHF    O3_MHF    Fe2_MHF    115(10) 10_565 1_555   1_555
	O5_MHF    O3_MHF    O5_MHF     89.9(10)  9_565 1_555  10_565
	O5_MHF    O3_MHF    O5_MHF     131.2(15)  9_565 1_555   6_665
	O5_MHF    O3_MHF    Fe2_MHF    115(10)  9_565 1_555   5_555
	O5_MHF    O3_MHF    Fe2_MHF    114(10)  9_565 1_555   1_555
	O5_MHF    O3_MHF    O5_MHF     70.2(10)  5_665 1_555   9_565
	O5_MHF    O3_MHF    O5_MHF     131.2(15)  5_665 1_555  10_565
	O5_MHF    O3_MHF    O5_MHF     89.9(10)  5_665 1_555   6_665
	O5_MHF    O3_MHF    Fe2_MHF    115(10)  5_665 1_555   5_555
	O5_MHF    O3_MHF    Fe2_MHF    114(10)  5_665 1_555   1_555
	Fe4_MHF   O3_MHF    O5_MHF     99.8(11)  1_555 1_555   5_665
	Fe4_MHF   O3_MHF    O5_MHF     99.8(11)  1_555 1_555   9_565
	Fe4_MHF   O3_MHF    O5_MHF     38.7(5)  1_555 1_555  10_565
	Fe4_MHF   O3_MHF    O5_MHF     38.7(5)  1_555 1_555   6_665
	Fe4_MHF   O3_MHF    Fe2_MHF    137(13)  1_555 1_555   5_555
	Fe4_MHF   O3_MHF    Fe2_MHF    138(13)  1_555 1_555   1_555
	Fe4_MHF   O3_MHF    Fe4_MHF    84.6(11)  5_565 1_555   1_555
	Fe4_MHF   O3_MHF    O5_MHF     38.7(5)  5_565 1_555   5_665
	Fe4_MHF   O3_MHF    O5_MHF     38.7(5)  5_565 1_555   9_565
	Fe4_MHF   O3_MHF    O5_MHF     99.8(11)  5_565 1_555  10_565
	Fe4_MHF   O3_MHF    O5_MHF     99.8(11)  5_565 1_555   6_665
	Fe4_MHF   O3_MHF    Fe2_MHF    138(13)  5_565 1_555   5_555
	Fe4_MHF   O3_MHF    Fe2_MHF    137(13)  5_565 1_555   1_555
	O3_MHF    O3_MHF    Fe4_MHF    50.2(4)  5_565 1_555   5_565
	O3_MHF    O3_MHF    Fe4_MHF    50.2(4)  5_565 1_555   1_555
	O3_MHF    O3_MHF    O5_MHF     86.0(7)  5_565 1_555   5_665
	O3_MHF    O3_MHF    O5_MHF     49.8(7)  5_565 1_555   9_565
	O3_MHF    O3_MHF    O5_MHF     49.8(7)  5_565 1_555  10_565
	O3_MHF    O3_MHF    O5_MHF     86.0(7)  5_565 1_555   6_665
	O3_MHF    O3_MHF    Fe2_MHF    150.0(7)  5_565 1_555   5_555
	O3_MHF    O3_MHF    Fe2_MHF    150.0(7)  5_565 1_555   1_555
	O3_MHF    O3_MHF    O3_MHF     60.000    9_665 1_555   5_565
	O3_MHF    O3_MHF    Fe4_MHF    50.2(4)  9_665 1_555   5_565
	O3_MHF    O3_MHF    Fe4_MHF    50.2(4)  9_665 1_555   1_555
	O3_MHF    O3_MHF    O5_MHF     49.8(7)  9_665 1_555   5_665
	O3_MHF    O3_MHF    O5_MHF     86.0(7)  9_665 1_555   9_565
	O3_MHF    O3_MHF    O5_MHF     86.0(7)  9_665 1_555  10_565
	O3_MHF    O3_MHF    O5_MHF     49.8(7)  9_665 1_555   6_665
	O3_MHF    O3_MHF    Fe2_MHF    150.0(7)  9_665 1_555   5_555
	O3_MHF    O3_MHF    Fe2_MHF    150.0(7)  9_665 1_555   1_555
	O1_MHF    O3_MHF    O3_MHF     128.2(5)  1_555 1_555   9_665
	O1_MHF    O3_MHF    O3_MHF     128.2(5)  1_555 1_555   5_565
	O1_MHF    O3_MHF    Fe4_MHF    93.3(6)  1_555 1_555   5_565
	O1_MHF    O3_MHF    Fe4_MHF    177.9(6)  1_555 1_555   1_555
	O1_MHF    O3_MHF    O5_MHF     78.5(6)  1_555 1_555   5_665
	O1_MHF    O3_MHF    O5_MHF     78.5(6)  1_555 1_555   9_565
	O1_MHF    O3_MHF    O5_MHF     142.1(8)  1_555 1_555  10_565
	O1_MHF    O3_MHF    O5_MHF     142.1(8)  1_555 1_555   6_665
	O1_MHF    O3_MHF    Fe2_MHF    45(13)  1_555 1_555   5_555
	O1_MHF    O3_MHF    Fe2_MHF    44(13)  1_555 1_555   1_555
	O1_MHF    O3_MHF    O1_MHF     88.9(12)  5_555 1_555   1_555
	O1_MHF    O3_MHF    O3_MHF     128.2(5)  5_555 1_555   9_665
	O1_MHF    O3_MHF    O3_MHF     128.2(5)  5_555 1_555   5_565
	O1_MHF    O3_MHF    Fe4_MHF    177.9(6)  5_555 1_555   5_565
	O1_MHF    O3_MHF    Fe4_MHF    93.3(6)  5_555 1_555   1_555
	O1_MHF    O3_MHF    O5_MHF     142.1(8)  5_555 1_555   5_665
	O1_MHF    O3_MHF    O5_MHF     142.1(8)  5_555 1_555   9_565
	O1_MHF    O3_MHF    O5_MHF     78.5(6)  5_555 1_555  10_565
	O1_MHF    O3_MHF    O5_MHF     78.5(6)  5_555 1_555   6_665
	O1_MHF    O3_MHF    Fe2_MHF    44(13)  5_555 1_555   5_555
	O1_MHF    O3_MHF    Fe2_MHF    45(13)  5_555 1_555   1_555
	Sr1_MHF   O3_MHF    O1_MHF     87.0(4)  2_554 1_555   5_555
	Sr1_MHF   O3_MHF    O1_MHF     87.0(4)  2_554 1_555   1_555
	Sr1_MHF   O3_MHF    O3_MHF     124.2(5)  2_554 1_555   9_665
	Sr1_MHF   O3_MHF    O3_MHF     64.2(5)  2_554 1_555   5_565
	Sr1_MHF   O3_MHF    Fe4_MHF    93.1(3)  2_554 1_555   5_565
	Sr1_MHF   O3_MHF    Fe4_MHF    93.1(3)  2_554 1_555   1_555
	Sr1_MHF   O3_MHF    O5_MHF     127.1(5)  2_554 1_555   5_665
	Sr1_MHF   O3_MHF    O5_MHF     57.1(5)  2_554 1_555   9_565
	Sr1_MHF   O3_MHF    O5_MHF     57.1(5)  2_554 1_555  10_565
	Sr1_MHF   O3_MHF    O5_MHF     127.1(5)  2_554 1_555   6_665
	Sr1_MHF   O3_MHF    Fe2_MHF    85.8(5)  2_554 1_555   5_555
	Sr1_MHF   O3_MHF    Fe2_MHF    85.8(5)  2_554 1_555   1_555
	Sr1_MHF   O3_MHF    Sr1_MHF    171.6(9)  2_654 1_555   2_554
	Sr1_MHF   O3_MHF    O1_MHF     87.0(4)  2_654 1_555   5_555
	Sr1_MHF   O3_MHF    O1_MHF     87.0(4)  2_654 1_555   1_555
	Sr1_MHF   O3_MHF    O3_MHF     64.2(5)  2_654 1_555   9_665
	Sr1_MHF   O3_MHF    O3_MHF     124.2(5)  2_654 1_555   5_565
	Sr1_MHF   O3_MHF    Fe4_MHF    93.1(3)  2_654 1_555   5_565
	Sr1_MHF   O3_MHF    Fe4_MHF    93.1(3)  2_654 1_555   1_555
	Sr1_MHF   O3_MHF    O5_MHF     57.1(5)  2_654 1_555   5_665
	Sr1_MHF   O3_MHF    O5_MHF     127.1(5)  2_654 1_555   9_565
	Sr1_MHF   O3_MHF    O5_MHF     127.1(5)  2_654 1_555  10_565
	Sr1_MHF   O3_MHF    O5_MHF     57.1(5)  2_654 1_555   6_665
	Sr1_MHF   O3_MHF    Fe2_MHF    85.8(5)  2_654 1_555   5_555
	Sr1_MHF   O3_MHF    Fe2_MHF    85.8(5)  2_654 1_555   1_555
	O5_MHF    O3_MHF    Sr1_MHF    93.8(4)  1_565 1_555   2_654
	O5_MHF    O3_MHF    Sr1_MHF    93.8(4)  1_565 1_555   2_554
	O5_MHF    O3_MHF    O1_MHF     108.9(6)  1_565 1_555   5_555
	O5_MHF    O3_MHF    O1_MHF     162.2(8)  1_565 1_555   1_555
	O5_MHF    O3_MHF    O3_MHF     39.3(2)  1_565 1_555   9_665
	O5_MHF    O3_MHF    O3_MHF     39.3(2)  1_565 1_555   5_565
	O5_MHF    O3_MHF    Fe4_MHF    68.9(8)  1_565 1_555   5_565
	O5_MHF    O3_MHF    Fe4_MHF    15.7(5)  1_565 1_555   1_555
	O5_MHF    O3_MHF    O5_MHF     87.0(9)  1_565 1_555   5_665
	O5_MHF    O3_MHF    O5_MHF     87.0(9)  1_565 1_555   9_565
	O5_MHF    O3_MHF    O5_MHF     46.7(7)  1_565 1_555  10_565
	O5_MHF    O3_MHF    O5_MHF     46.7(7)  1_565 1_555   6_665
	O5_MHF    O3_MHF    Fe2_MHF    153(13)  1_565 1_555   5_555
	O5_MHF    O3_MHF    Fe2_MHF    154(13)  1_565 1_555   1_555
	O5_MHF    O3_MHF    O5_MHF     53.3(8)  7_665 1_555   1_565
	O5_MHF    O3_MHF    Sr1_MHF    93.8(4)  7_665 1_555   2_654
	O5_MHF    O3_MHF    Sr1_MHF    93.8(4)  7_665 1_555   2_554
	O5_MHF    O3_MHF    O1_MHF     162.2(8)  7_665 1_555   5_555
	O5_MHF    O3_MHF    O1_MHF     108.9(6)  7_665 1_555   1_555
	O5_MHF    O3_MHF    O3_MHF     39.3(2)  7_665 1_555   9_665
	O5_MHF    O3_MHF    O3_MHF     39.3(2)  7_665 1_555   5_565
	O5_MHF    O3_MHF    Fe4_MHF    15.7(5)  7_665 1_555   5_565
	O5_MHF    O3_MHF    Fe4_MHF    68.9(8)  7_665 1_555   1_555
	O5_MHF    O3_MHF    O5_MHF     46.7(7)  7_665 1_555   5_665
	O5_MHF    O3_MHF    O5_MHF     46.7(7)  7_665 1_555   9_565
	O5_MHF    O3_MHF    O5_MHF     87.0(9)  7_665 1_555  10_565
	O5_MHF    O3_MHF    O5_MHF     87.0(9)  7_665 1_555   6_665
	O5_MHF    O3_MHF    Fe2_MHF    154(13)  7_665 1_555   5_555
	O5_MHF    O3_MHF    Fe2_MHF    153(13)  7_665 1_555   1_555
	Fe1_MHF   O4_MHF    Fe3_MHF    122.0(8)  1_555 1_555   1_555
	Fe5_MHF   O4_MHF    Fe1_MHF    95.3(7) 19_555 1_555   1_555
	Fe5_MHF   O4_MHF    Fe3_MHF    123.6(7) 19_555 1_555   1_555
	Fe5_MHF   O4_MHF    Fe5_MHF    88.4(7) 13_555 1_555  19_555
	Fe5_MHF   O4_MHF    Fe1_MHF    95.3(7) 13_555 1_555   1_555
	Fe5_MHF   O4_MHF    Fe3_MHF    123.6(7) 13_555 1_555   1_555
	O4_MHF    O4_MHF    Fe5_MHF    49.5(5)  6_555 1_555  13_555
	O4_MHF    O4_MHF    Fe5_MHF    92.7(5)  6_555 1_555  19_555
	O4_MHF    O4_MHF    Fe1_MHF    45.9(3)  6_555 1_555   1_555
	O4_MHF    O4_MHF    Fe3_MHF    143.7(3)  6_555 1_555   1_555
	O4_MHF    O4_MHF    O4_MHF     60.000   10_555 1_555   6_555
	O4_MHF    O4_MHF    Fe5_MHF    92.7(5) 10_555 1_555  13_555
	O4_MHF    O4_MHF    Fe5_MHF    49.5(5) 10_555 1_555  19_555
	O4_MHF    O4_MHF    Fe1_MHF    45.9(3) 10_555 1_555   1_555
	O4_MHF    O4_MHF    Fe3_MHF    143.7(3) 10_555 1_555   1_555
	O4_MHF    O4_MHF    O4_MHF     90.000   13_555 1_555  10_555
	O4_MHF    O4_MHF    O4_MHF     61.0(3) 13_555 1_555   6_555
	O4_MHF    O4_MHF    Fe5_MHF    94.8(5) 13_555 1_555  13_555
	O4_MHF    O4_MHF    Fe5_MHF    139.5(5) 13_555 1_555  19_555
	O4_MHF    O4_MHF    Fe1_MHF    44.1(3) 13_555 1_555   1_555
	O4_MHF    O4_MHF    Fe3_MHF    87.5(7) 13_555 1_555   1_555
	O4_MHF    O4_MHF    O4_MHF     58.0(7) 19_555 1_555  13_555
	O4_MHF    O4_MHF    O4_MHF     61.0(3) 19_555 1_555  10_555
	O4_MHF    O4_MHF    O4_MHF     90.000   19_555 1_555   6_555
	O4_MHF    O4_MHF    Fe5_MHF    139.5(5) 19_555 1_555  13_555
	O4_MHF    O4_MHF    Fe5_MHF    94.8(5) 19_555 1_555  19_555
	O4_MHF    O4_MHF    Fe1_MHF    44.1(3) 19_555 1_555   1_555
	O4_MHF    O4_MHF    Fe3_MHF    87.5(7) 19_555 1_555   1_555
	O2_MHF    O4_MHF    O4_MHF     71.1(6)  3_565 1_555  19_555
	O2_MHF    O4_MHF    O4_MHF     129.1(7)  3_565 1_555  13_555
	O2_MHF    O4_MHF    O4_MHF     62.0(4)  3_565 1_555  10_555
	O2_MHF    O4_MHF    O4_MHF     120.9(4)  3_565 1_555   6_555
	O2_MHF    O4_MHF    Fe5_MHF    125.8(8)  3_565 1_555  13_555
	O2_MHF    O4_MHF    Fe5_MHF    38.0(5)  3_565 1_555  19_555
	O2_MHF    O4_MHF    Fe1_MHF    97.2(5)  3_565 1_555   1_555
	O2_MHF    O4_MHF    Fe3_MHF    92.3(4)  3_565 1_555   1_555
	O2_MHF    O4_MHF    O2_MHF     159.5(12)  3_665 1_555   3_565
	O2_MHF    O4_MHF    O4_MHF     129.1(7)  3_665 1_555  19_555
	O2_MHF    O4_MHF    O4_MHF     71.1(6)  3_665 1_555  13_555
	O2_MHF    O4_MHF    O4_MHF     120.9(4)  3_665 1_555  10_555
	O2_MHF    O4_MHF    O4_MHF     62.0(4)  3_665 1_555   6_555
	O2_MHF    O4_MHF    Fe5_MHF    38.0(5)  3_665 1_555  13_555
	O2_MHF    O4_MHF    Fe5_MHF    125.8(8)  3_665 1_555  19_555
	O2_MHF    O4_MHF    Fe1_MHF    97.2(5)  3_665 1_555   1_555
	O2_MHF    O4_MHF    Fe3_MHF    92.3(4)  3_665 1_555   1_555
	O4_MHF    O4_MHF    O2_MHF     118.0(4)  6_565 1_555   3_665
	O4_MHF    O4_MHF    O2_MHF     59.1(4)  6_565 1_555   3_565
	O4_MHF    O4_MHF    O4_MHF     90.000    6_565 1_555  19_555
	O4_MHF    O4_MHF    O4_MHF     119.0(3)  6_565 1_555  13_555
	O4_MHF    O4_MHF    O4_MHF     120.000   6_565 1_555  10_555
	O4_MHF    O4_MHF    O4_MHF     180.000   6_565 1_555   6_555
	O4_MHF    O4_MHF    Fe5_MHF    130.5(5)  6_565 1_555  13_555
	O4_MHF    O4_MHF    Fe5_MHF    87.3(5)  6_565 1_555  19_555
	O4_MHF    O4_MHF    Fe1_MHF    134.1(3)  6_565 1_555   1_555
	O4_MHF    O4_MHF    Fe3_MHF    36.3(3)  6_565 1_555   1_555
	O4_MHF    O4_MHF    O4_MHF     60.000   10_665 1_555   6_565
	O4_MHF    O4_MHF    O2_MHF     59.1(4) 10_665 1_555   3_665
	O4_MHF    O4_MHF    O2_MHF     118.0(4) 10_665 1_555   3_565
	O4_MHF    O4_MHF    O4_MHF     119.0(3) 10_665 1_555  19_555
	O4_MHF    O4_MHF    O4_MHF     90.000   10_665 1_555  13_555
	O4_MHF    O4_MHF    O4_MHF     180.000  10_665 1_555  10_555
	O4_MHF    O4_MHF    O4_MHF     120.000  10_665 1_555   6_555
	O4_MHF    O4_MHF    Fe5_MHF    87.3(5) 10_665 1_555  13_555
	O4_MHF    O4_MHF    Fe5_MHF    130.5(5) 10_665 1_555  19_555
	O4_MHF    O4_MHF    Fe1_MHF    134.1(3) 10_665 1_555   1_555
	O4_MHF    O4_MHF    Fe3_MHF    36.3(3) 10_665 1_555   1_555
	O1_MHF    O4_MHF    O4_MHF     116.6(4)  5_555 1_555  10_665
	O1_MHF    O4_MHF    O4_MHF     116.6(4)  5_555 1_555   6_565
	O1_MHF    O4_MHF    O2_MHF     82.1(6)  5_555 1_555   3_665
	O1_MHF    O4_MHF    O2_MHF     82.1(6)  5_555 1_555   3_565
	O1_MHF    O4_MHF    O4_MHF     124.3(6)  5_555 1_555  19_555
	O1_MHF    O4_MHF    O4_MHF     124.3(6)  5_555 1_555  13_555
	O1_MHF    O4_MHF    O4_MHF     63.4(4)  5_555 1_555  10_555
	O1_MHF    O4_MHF    O4_MHF     63.4(4)  5_555 1_555   6_555
	O1_MHF    O4_MHF    Fe5_MHF    44.3(4)  5_555 1_555  13_555
	O1_MHF    O4_MHF    Fe5_MHF    44.3(4)  5_555 1_555  19_555
	O1_MHF    O4_MHF    Fe1_MHF    95.3(7)  5_555 1_555   1_555
	O1_MHF    O4_MHF    Fe3_MHF    142.7(9)  5_555 1_555   1_555
	O3_MHF    O5_MHF    Fe4_MHF    71.2(9)  5_555 1_555   1_545
	O3_MHF    O5_MHF    O3_MHF     80.3(13)  9_655 1_555   5_555
	O3_MHF    O5_MHF    Fe4_MHF    71.2(9)  9_655 1_555   1_545
	O5_MHF    O5_MHF    O3_MHF     54.9(5)  6_655 1_555   9_655
	O5_MHF    O5_MHF    O3_MHF     94.0(7)  6_655 1_555   5_555
	O5_MHF    O5_MHF    Fe4_MHF    30.09(8)  6_655 1_555   1_545
	O5_MHF    O5_MHF    O5_MHF     60.000   10_555 1_555   6_655
	O5_MHF    O5_MHF    O3_MHF     94.0(7) 10_555 1_555   9_655
	O5_MHF    O5_MHF    O3_MHF     54.9(5) 10_555 1_555   5_555
	O5_MHF    O5_MHF    Fe4_MHF    30.09(8) 10_555 1_555   1_545
	Sr1_MHF   O5_MHF    O5_MHF     135.8(3)  2_654 1_555  10_555
	Sr1_MHF   O5_MHF    O5_MHF     135.8(3)  2_654 1_555   6_655
	Sr1_MHF   O5_MHF    O3_MHF     81.1(6)  2_654 1_555   9_655
	Sr1_MHF   O5_MHF    O3_MHF     81.1(6)  2_654 1_555   5_555
	Sr1_MHF   O5_MHF    Fe4_MHF    143.4(13)  2_654 1_555   1_545
	Fe5_MHF   O5_MHF    Sr1_MHF    89.5(5) 19_655 1_555   2_654
	Fe5_MHF   O5_MHF    O5_MHF     133.4(4) 19_655 1_555  10_555
	Fe5_MHF   O5_MHF    O5_MHF     98.0(3) 19_655 1_555   6_655
	Fe5_MHF   O5_MHF    O3_MHF     105.7(6) 19_655 1_555   9_655
	Fe5_MHF   O5_MHF    O3_MHF     168.0(9) 19_655 1_555   5_555
	Fe5_MHF   O5_MHF    Fe4_MHF    120.4(9) 19_655 1_555   1_545
	Fe5_MHF   O5_MHF    Fe5_MHF    66.5(6) 13_555 1_555  19_655
	Fe5_MHF   O5_MHF    Sr1_MHF    89.5(5) 13_555 1_555   2_654
	Fe5_MHF   O5_MHF    O5_MHF     98.0(3) 13_555 1_555  10_555
	Fe5_MHF   O5_MHF    O5_MHF     133.4(4) 13_555 1_555   6_655
	Fe5_MHF   O5_MHF    O3_MHF     168.0(9) 13_555 1_555   9_655
	Fe5_MHF   O5_MHF    O3_MHF     105.7(6) 13_555 1_555   5_555
	Fe5_MHF   O5_MHF    Fe4_MHF    120.4(9) 13_555 1_555   1_545
	O5_MHF    O5_MHF    Fe5_MHF    133.4(3)  7_655 1_555  13_555
	O5_MHF    O5_MHF    Fe5_MHF    133.4(3)  7_655 1_555  19_655
	O5_MHF    O5_MHF    Sr1_MHF    55.9(4)  7_655 1_555   2_654
	O5_MHF    O5_MHF    O5_MHF     90.000    7_655 1_555  10_555
	O5_MHF    O5_MHF    O5_MHF     90.000    7_655 1_555   6_655
	O5_MHF    O5_MHF    O3_MHF     45.1(5)  7_655 1_555   9_655
	O5_MHF    O5_MHF    O3_MHF     45.1(5)  7_655 1_555   5_555
	O5_MHF    O5_MHF    Fe4_MHF    87.5(10)  7_655 1_555   1_545
	O1_MHF    O5_MHF    O5_MHF     99.0(7)  5_655 1_555   7_655
	O1_MHF    O5_MHF    Fe5_MHF    111.7(8)  5_655 1_555  13_555
	O1_MHF    O5_MHF    Fe5_MHF    45.2(6)  5_655 1_555  19_655
	O1_MHF    O5_MHF    Sr1_MHF    89.1(5)  5_655 1_555   2_654
	O1_MHF    O5_MHF    O5_MHF     126.8(3)  5_655 1_555  10_555
	O1_MHF    O5_MHF    O5_MHF     67.6(3)  5_655 1_555   6_655
	O1_MHF    O5_MHF    O3_MHF     61.0(8)  5_655 1_555   9_655
	O1_MHF    O5_MHF    O3_MHF     141.2(11)  5_655 1_555   5_555
	O1_MHF    O5_MHF    Fe4_MHF    97.6(3)  5_655 1_555   1_545
	O1_MHF    O5_MHF    O1_MHF     156.8(12)  5_555 1_555   5_655
	O1_MHF    O5_MHF    O5_MHF     99.0(7)  5_555 1_555   7_655
	O1_MHF    O5_MHF    Fe5_MHF    45.2(6)  5_555 1_555  13_555
	O1_MHF    O5_MHF    Fe5_MHF    111.7(8)  5_555 1_555  19_655
	O1_MHF    O5_MHF    Sr1_MHF    89.1(5)  5_555 1_555   2_654
	O1_MHF    O5_MHF    O5_MHF     67.6(3)  5_555 1_555  10_555
	O1_MHF    O5_MHF    O5_MHF     126.8(3)  5_555 1_555   6_655
	O1_MHF    O5_MHF    O3_MHF     141.2(11)  5_555 1_555   9_655
	O1_MHF    O5_MHF    O3_MHF     61.0(8)  5_555 1_555   5_555
	O1_MHF    O5_MHF    Fe4_MHF    97.6(3)  5_555 1_555   1_545
	Fe4_MHF   O5_MHF    O1_MHF     101.3(7)  5_555 1_555   5_555
	Fe4_MHF   O5_MHF    O1_MHF     101.3(7)  5_555 1_555   5_655
	Fe4_MHF   O5_MHF    O5_MHF     25.6(3)  5_555 1_555   7_655
	Fe4_MHF   O5_MHF    Fe5_MHF    145.7(3)  5_555 1_555  13_555
	Fe4_MHF   O5_MHF    Fe5_MHF    145.7(3)  5_555 1_555  19_655
	Fe4_MHF   O5_MHF    Sr1_MHF    81.5(5)  5_555 1_555   2_654
	Fe4_MHF   O5_MHF    O5_MHF     68.0(3)  5_555 1_555  10_555
	Fe4_MHF   O5_MHF    O5_MHF     68.0(3)  5_555 1_555   6_655
	Fe4_MHF   O5_MHF    O3_MHF     40.3(7)  5_555 1_555   9_655
	Fe4_MHF   O5_MHF    O3_MHF     40.3(7)  5_555 1_555   5_555
	Fe4_MHF   O5_MHF    Fe4_MHF    61.9(10)  5_555 1_555   1_545
	O3_MHF    O5_MHF    Fe4_MHF    37.7(3)  1_545 1_555   5_555
	O3_MHF    O5_MHF    O1_MHF     100.5(4)  1_545 1_555   5_555
	O3_MHF    O5_MHF    O1_MHF     100.5(4)  1_545 1_555   5_655
	O3_MHF    O5_MHF    O5_MHF     63.4(4)  1_545 1_555   7_655
	O3_MHF    O5_MHF    Fe5_MHF    137.2(5)  1_545 1_555  13_555
	O3_MHF    O5_MHF    Fe5_MHF    137.2(5)  1_545 1_555  19_655
	O3_MHF    O5_MHF    Sr1_MHF    119.2(7)  1_545 1_555   2_654
	O3_MHF    O5_MHF    O5_MHF     39.3(2)  1_545 1_555  10_555
	O3_MHF    O5_MHF    O5_MHF     39.3(2)  1_545 1_555   6_655
	O3_MHF    O5_MHF    O3_MHF     54.7(8)  1_545 1_555   9_655
	O3_MHF    O5_MHF    O3_MHF     54.7(8)  1_545 1_555   5_555
	O3_MHF    O5_MHF    Fe4_MHF    24.2(8)  1_545 1_555   1_545
loop_
_pd_block_diffractogram_id	
	High-Angle_Bank_Zn2.dat_0
	90-Degree_Bank_Zn2.dat_0
	Low-Angle_Bank_Zn2.dat_0
	Zn2.xye_0
#######	End powder crystal structure	#######


#######	Begin powder crystal structure	#######
data_SrZn2Fe16O27_Magnetic_0
_pd_block_id	SrZn2Fe16O27_Magnetic_0
# The diffractogram block id loop is at the end of the datablock.
_pd_phase_name SrZn2Fe16O27_Magnetic
_cell_length_a  5.908361(7)
_cell_length_b  5.908361(7)
_cell_length_c  32.83268(4)
_cell_angle_alpha 90
_cell_angle_beta  90
_cell_angle_gamma 120
_cell_volume 992.593(3)
_exptl_crystal_density_diffrn	3.025819(8)
_space_group_magn.number_BNS	194.270
loop_
	_space_group_symop_magn_operation.id
	_space_group_symop_magn_operation.xyz
	_space_group_symop_magn_operation.mxmymz
	_space_group_symop_magn_operation.timereversal
	  1 -x,-x+y,-z  mx,mx-my,mz -1
	  2 -x,-x+y,z+1/2  -mx,-mx+my,mz -1
	  3 -x,-y,-z  mx,my,mz +1
	  4 -x,-y,z+1/2  -mx,-my,mz +1
	  5 -x+y,-x,-z+1/2  mx-my,mx,mz +1
	  6 -x+y,-x,z  -mx+my,-mx,mz +1
	  7 -x+y,y,-z+1/2  mx-my,-my,mz -1
	  8 -x+y,y,z  -mx+my,my,mz -1
	  9 -y,-x,-z+1/2  my,mx,mz -1
	 10 -y,-x,z  -my,-mx,mz -1
	 11 -y,x-y,-z+1/2  my,-mx+my,mz +1
	 12 -y,x-y,z  -my,mx-my,mz +1
	 13 y,-x+y,-z  -my,mx-my,mz +1
	 14 y,-x+y,z+1/2  my,-mx+my,mz +1
	 15 y,x,-z  -my,-mx,mz -1
	 16 y,x,z+1/2  my,mx,mz -1
	 17 x-y,-y,-z  -mx+my,my,mz -1
	 18 x-y,-y,z+1/2  mx-my,-my,mz -1
	 19 x-y,x,-z  -mx+my,-mx,mz +1
	 20 x-y,x,z+1/2  mx-my,mx,mz +1
	 21 x,y,-z+1/2  -mx,-my,mz +1
	 22 x,y,z  mx,my,mz +1
	 23 x,x-y,-z+1/2  -mx,-mx+my,mz -1
	 24 x,x-y,z  mx,mx-my,mz -1
loop_
	_atom_site_label
	_atom_site_type_symbol
	_atom_site_site_symmetry_multiplicity
	_atom_site_fract_x
	_atom_site_fract_y
	_atom_site_fract_z
	_atom_site_occupancy
	_atom_site_B_iso_or_equiv
Fe1 Fe   4 0 0 0.056523(18) 0.421(2) 0.224(9)
Fe2 Fe   4 0.3333333 0.6666667 0.593981(14) 0.855(3) 0.228(9)
Fe3 Fe   6 0.5 0 0 0.903(2) 0.346(7)
Fe4 Fe   4 0.3333333 0.6666667 0.424848(14) 1.000(3) 0.260(7)
Fe5 Fe  12 0.16380(3) 0.32759(6) 0.151311(6) 1.000(2) 0.221(5)
Fe6 Fe   4 0.3333333 0.6666667 0.708565(14) 0.964(3) 0.212(9)
Fe7 Fe   4 0.3333333 0.6666667 0.24503(3) 0.500(2) 0.000(14)
loop_
	_atom_site_moment.label
	_atom_site_moment.crystalaxis_x
	_atom_site_moment.crystalaxis_y
	_atom_site_moment.crystalaxis_z
Fe1     0.00000     0.00000     4.03378
Fe2     0.00000     0.00000     4.52112
Fe3     0.15660     0.31321    -2.99969
Fe4     0.00000     0.00000    -3.57597
Fe5    -0.15966    -0.31931    -3.08706
Fe6     0.00000     0.00000     4.36335
Fe7     0.00000     0.00000    -3.80466
loop_
	_geom_bond_atom_site_label_1
	_geom_bond_atom_site_label_2
	_geom_bond_distance
	_geom_bond_site_symmetry_1
	_geom_bond_site_symmetry_2
	Fe3       Fe3       2.954181(3) 1_555  10_555
	Fe3       Fe3       2.954181(3) 1_555   3_555
	Fe3       Fe3       2.954181(3) 1_555  10_455
	Fe3       Fe3       2.954181(3) 1_555   3_545
	Fe3       Fe4       2.9996(4) 1_555   2_544
	Fe3       Fe4       2.9996(4) 1_555   5_455
	Fe4       Fe3       2.9996(4) 1_555   9_564
	Fe4       Fe3       2.9996(4) 1_555   2_564
	Fe4       Fe3       2.9996(4) 1_555   4_554
	Fe4       Fe5       3.0434(5) 1_555  14_454
	Fe4       Fe5       3.0434(5) 1_555   2_554
	Fe4       Fe5       3.0434(5) 1_555   4_564
	Fe5       Fe5       2.9033(5) 1_555  13_555
	Fe5       Fe5       2.9033(5) 1_555   3_555
	Fe5       Fe5       3.0051(5) 1_555  13_455
	Fe5       Fe5       3.0051(5) 1_555   3_565
	Fe5       Fe4       3.0434(5) 1_555   2_554
	Fe6       Fe6       2.7209(9) 1_555   2_553
	Fe7       Fe7       0.327(2) 1_555   2_554
	loop_
		_geom_angle_atom_site_label_1
		_geom_angle_atom_site_label_2
		_geom_angle_atom_site_label_3
		_geom_angle
		_geom_angle_site_symmetry_1
		_geom_angle_site_symmetry_2
		_geom_angle_site_symmetry_3
	Fe3       Fe3       Fe3        120.000   3_555 1_555  10_555
	Fe3       Fe3       Fe3        60.000   10_455 1_555   3_555
	Fe3       Fe3       Fe3        180.000  10_455 1_555  10_555
	Fe3       Fe3       Fe3        120.000   3_545 1_555  10_455
	Fe3       Fe3       Fe3        180.000   3_545 1_555   3_555
	Fe3       Fe3       Fe3        60.000    3_545 1_555  10_555
	Fe4       Fe3       Fe3        60.499(4)  2_544 1_555   3_545
	Fe4       Fe3       Fe3        119.501(4)  2_544 1_555  10_455
	Fe4       Fe3       Fe3        119.501(4)  2_544 1_555   3_555
	Fe4       Fe3       Fe3        60.499(4)  2_544 1_555  10_555
	Fe4       Fe3       Fe4        180.00000(18)  5_455 1_555   2_544
	Fe4       Fe3       Fe3        119.501(4)  5_455 1_555   3_545
	Fe4       Fe3       Fe3        60.499(4)  5_455 1_555  10_455
	Fe4       Fe3       Fe3        60.499(4)  5_455 1_555   3_555
	Fe4       Fe3       Fe3        119.501(4)  5_455 1_555  10_555
	Fe3       Fe4       Fe3        59.001(8)  2_564 1_555   9_564
	Fe3       Fe4       Fe3        59.001(8)  4_554 1_555   2_564
	Fe3       Fe4       Fe3        59.001(8)  4_554 1_555   9_564
	Fe5       Fe4       Fe3        120.915(4) 14_454 1_555   4_554
	Fe5       Fe4       Fe3        120.915(4) 14_454 1_555   2_564
	Fe5       Fe4       Fe3        179.899(11) 14_454 1_555   9_564
	Fe5       Fe4       Fe5        59.168(12)  2_554 1_555  14_454
	Fe5       Fe4       Fe3        120.915(4)  2_554 1_555   4_554
	Fe5       Fe4       Fe3        179.899(11)  2_554 1_555   2_564
	Fe5       Fe4       Fe3        120.915(4)  2_554 1_555   9_564
	Fe5       Fe4       Fe5        59.168(12)  4_564 1_555   2_554
	Fe5       Fe4       Fe5        59.168(12)  4_564 1_555  14_454
	Fe5       Fe4       Fe3        179.899(11)  4_564 1_555   4_554
	Fe5       Fe4       Fe3        120.915(4)  4_564 1_555   2_564
	Fe5       Fe4       Fe3        120.915(4)  4_564 1_555   9_564
	Fe5       Fe5       Fe5        60.000    3_555 1_555  13_555
	Fe5       Fe5       Fe5        120.000  13_455 1_555   3_555
	Fe5       Fe5       Fe5        180.00000(12) 13_455 1_555  13_555
	Fe5       Fe5       Fe5        60.000    3_565 1_555  13_455
	Fe5       Fe5       Fe5        180.00000(12)  3_565 1_555   3_555
	Fe5       Fe5       Fe5        120.000   3_565 1_555  13_555
	Fe4       Fe5       Fe5        60.416(6)  2_554 1_555   3_565
	Fe4       Fe5       Fe5        60.416(6)  2_554 1_555  13_455
	Fe4       Fe5       Fe5        119.584(6)  2_554 1_555   3_555
	Fe4       Fe5       Fe5        119.584(6)  2_554 1_555  13_555
loop_
_pd_block_diffractogram_id	
	High-Angle_Bank_Zn2.dat_0
	90-Degree_Bank_Zn2.dat_0
	Low-Angle_Bank_Zn2.dat_0
	Zn2.xye_0
#######	End powder crystal structure	#######


#######	Begin powder crystal structure	#######
data_Sr2Zn2Fe28O46_Magnetic_0
_pd_block_id	Sr2Zn2Fe28O46_Magnetic_0
# The diffractogram block id loop is at the end of the datablock.
_pd_phase_name Sr2Zn2Fe28O46_Magnetic
_cell_length_a  5.89866(9)
_cell_length_b  5.89866(9)
_cell_length_c  83.778(3)
_cell_angle_alpha 90
_cell_angle_beta  90
_cell_angle_gamma 120
_cell_volume 2524.44(11)
_exptl_crystal_density_diffrn	3.41626(15)
_space_group_magn.number_BNS	166.101
loop_
	_space_group_symop_magn_operation.id
	_space_group_symop_magn_operation.xyz
	_space_group_symop_magn_operation.mxmymz
	_space_group_symop_magn_operation.timereversal
	  1 -x,-x+y,-z  mx,mx-my,mz -1
	  2 -x,-y,-z  mx,my,mz +1
	  3 -x+1/3,-x+y-1/3,-z-1/3  mx,mx-my,mz -1
	  4 -x+1/3,-y-1/3,-z-1/3  mx,my,mz +1
	  5 -x-1/3,-x+y+1/3,-z+1/3  mx,mx-my,mz -1
	  6 -x-1/3,-y+1/3,-z+1/3  mx,my,mz +1
	  7 -x+y,-x,z  -mx+my,-mx,mz +1
	  8 -x+y,y,z  -mx+my,my,mz -1
	  9 -x+y+1/3,-x-1/3,z-1/3  -mx+my,-mx,mz +1
	 10 -x+y+1/3,y-1/3,z-1/3  -mx+my,my,mz -1
	 11 -x+y-1/3,-x+1/3,z+1/3  -mx+my,-mx,mz +1
	 12 -x+y-1/3,y+1/3,z+1/3  -mx+my,my,mz -1
	 13 -y,-x,z  -my,-mx,mz -1
	 14 -y,x-y,z  -my,mx-my,mz +1
	 15 -y+1/3,-x-1/3,z-1/3  -my,-mx,mz -1
	 16 -y+1/3,x-y-1/3,z-1/3  -my,mx-my,mz +1
	 17 -y-1/3,-x+1/3,z+1/3  -my,-mx,mz -1
	 18 -y-1/3,x-y+1/3,z+1/3  -my,mx-my,mz +1
	 19 y,-x+y,-z  -my,mx-my,mz +1
	 20 y,x,-z  -my,-mx,mz -1
	 21 y+1/3,-x+y-1/3,-z-1/3  -my,mx-my,mz +1
	 22 y+1/3,x-1/3,-z-1/3  -my,-mx,mz -1
	 23 y-1/3,-x+y+1/3,-z+1/3  -my,mx-my,mz +1
	 24 y-1/3,x+1/3,-z+1/3  -my,-mx,mz -1
	 25 x-y,-y,-z  -mx+my,my,mz -1
	 26 x-y,x,-z  -mx+my,-mx,mz +1
	 27 x-y+1/3,-y-1/3,-z-1/3  -mx+my,my,mz -1
	 28 x-y+1/3,x-1/3,-z-1/3  -mx+my,-mx,mz +1
	 29 x-y-1/3,-y+1/3,-z+1/3  -mx+my,my,mz -1
	 30 x-y-1/3,x+1/3,-z+1/3  -mx+my,-mx,mz +1
	 31 x,y,z  mx,my,mz +1
	 32 x,x-y,z  mx,mx-my,mz -1
	 33 x+1/3,y-1/3,z-1/3  mx,my,mz +1
	 34 x+1/3,x-y-1/3,z-1/3  mx,mx-my,mz -1
	 35 x-1/3,y+1/3,z+1/3  mx,my,mz +1
	 36 x-1/3,x-y+1/3,z+1/3  mx,mx-my,mz -1
loop_
	_atom_site_label
	_atom_site_type_symbol
	_atom_site_site_symmetry_multiplicity
	_atom_site_fract_x
	_atom_site_fract_y
	_atom_site_fract_z
	_atom_site_occupancy
	_atom_site_B_iso_or_equiv
Fe1_XHF Fe+3   9 0.5 0 0 1 0.346(7)
Fe2_XHF Fe+3   6 0 0 0.0135(2) 1 0.226(6)
Fe3_XHF Fe+3   6 0.3333333 0.6666667 0.0263(2) 1 0.260(7)
Fe4_XHF Fe+3   6 0.6666667 0.3333333 0.03752(19) 1 0.226(6)
Fe5_XHF Fe+3  18 0.1742(11) 0.8258(11) 0.05834(10) 1 0.221(5)
Fe6_XHF Fe+3   6 0.6666667 0.3333333 0.0817(2) 1 0.212(9)
Fe7_XHF Fe+3   6 0.3333333 0.6666667 0.0989(2) 1 0.000(14)
Fe8_XHF Fe+3   6 0.6666667 0.3333333 0.1136(2) 1 0.212(9)
Fe9_XHF Fe+3  18 0.1621(9) 0.8379(9) 0.13465(10) 1 0.221(5)
Fe10_XHF Fe+3   6 0.6666667 0.3333333 0.1605(2) 1 0.226(6)
Fe11_XHF Fe+3   6 0.3333333 0.6666667 0.15998(18) 1 0.260(7)
loop_
	_atom_site_moment.label
	_atom_site_moment.crystalaxis_x
	_atom_site_moment.crystalaxis_y
	_atom_site_moment.crystalaxis_z
Fe1_XHF     0.00000     0.00000     2.43348
Fe2_XHF     0.00000     0.00000    -5.00000
Fe3_XHF     0.00000     0.00000     5.00000
Fe4_XHF     0.00000     0.00000     5.00000
Fe5_XHF     0.00000     0.00000     2.15140
Fe6_XHF     0.00000     0.00000     2.13356
Fe7_XHF     0.00000     0.00000     5.00000
Fe8_XHF     0.00000     0.00000    -1.43549
Fe9_XHF     0.00000     0.00000     4.59132
Fe10_XHF     0.00000     0.00000    -0.88235
Fe11_XHF     0.00000     0.00000     4.61612
loop_
	_geom_bond_atom_site_label_1
	_geom_bond_atom_site_label_2
	_geom_bond_distance
	_geom_bond_site_symmetry_1
	_geom_bond_site_symmetry_2
	Fe1_XHF   Fe3_XHF   2.787(14) 1_555   1_545
	Fe1_XHF   Fe3_XHF   2.787(14) 1_555   7_455
	Fe1_XHF   Fe1_XHF   2.94933(4) 1_555  13_555
	Fe1_XHF   Fe1_XHF   2.94933(4) 1_555   2_545
	Fe1_XHF   Fe1_XHF   2.94933(4) 1_555   2_555
	Fe1_XHF   Fe1_XHF   2.94933(4) 1_555  13_455
	Fe1_XHF   Fe2_XHF   3.160(6) 1_555   1_555
	Fe1_XHF   Fe2_XHF   3.160(6) 1_555   7_445
	Fe1_XHF   Fe2_XHF   3.160(6) 1_555   1_445
	Fe1_XHF   Fe2_XHF   3.160(6) 1_555   7_555
	Fe2_XHF   Fe2_XHF   2.27(3) 1_555   7_555
	Fe2_XHF   Fe1_XHF   3.160(6) 1_555  13_555
	Fe2_XHF   Fe1_XHF   3.160(6) 1_555   2_555
	Fe2_XHF   Fe1_XHF   3.160(6) 1_555  13_565
	Fe2_XHF   Fe1_XHF   3.160(6) 1_555   1_555
	Fe2_XHF   Fe1_XHF   3.160(6) 1_555   2_655
	Fe2_XHF   Fe1_XHF   3.160(6) 1_555   1_665
	Fe3_XHF   Fe1_XHF   2.787(15) 1_555   2_555
	Fe3_XHF   Fe1_XHF   2.787(15) 1_555   1_565
	Fe3_XHF   Fe1_XHF   2.787(15) 1_555  13_565
	Fe3_XHF   Fe5_XHF   3.135(18) 1_555   1_555
	Fe3_XHF   Fe5_XHF   3.135(18) 1_555   2_565
	Fe3_XHF   Fe5_XHF   3.135(18) 1_555  25_565
	Fe5_XHF   Fe5_XHF   2.82(2) 1_555   2_565
	Fe5_XHF   Fe5_XHF   2.82(2) 1_555  25_565
	Fe5_XHF   Fe5_XHF   3.08(2) 1_555   2_575
	Fe5_XHF   Fe5_XHF   3.08(2) 1_555  25_675
	Fe5_XHF   Fe3_XHF   3.135(18) 1_555   1_555
	Fe6_XHF   Fe8_XHF   2.67(2) 1_555   1_555
	Fe8_XHF   Fe6_XHF   2.67(2) 1_555   1_555
	Fe9_XHF   Fe11_XHF  2.751(15) 1_555   1_555
	Fe9_XHF   Fe9_XHF   2.868(17) 1_555   2_575
	Fe9_XHF   Fe9_XHF   2.868(17) 1_555  25_675
	Fe9_XHF   Fe9_XHF   3.031(17) 1_555   2_565
	Fe9_XHF   Fe9_XHF   3.031(17) 1_555  25_565
	Fe11_XHF  Fe11_XHF  1.12(3) 1_555   9_454
	Fe11_XHF  Fe9_XHF   2.751(15) 1_555  25_565
	Fe11_XHF  Fe9_XHF   2.751(15) 1_555   2_565
	Fe11_XHF  Fe9_XHF   2.751(15) 1_555   1_555
	loop_
		_geom_angle_atom_site_label_1
		_geom_angle_atom_site_label_2
		_geom_angle_atom_site_label_3
		_geom_angle
		_geom_angle_site_symmetry_1
		_geom_angle_site_symmetry_2
		_geom_angle_site_symmetry_3
	Fe3_XHF   Fe1_XHF   Fe3_XHF    180.000(3)  7_455 1_555   1_545
	Fe1_XHF   Fe1_XHF   Fe3_XHF    121.94(18) 13_555 1_555   7_455
	Fe1_XHF   Fe1_XHF   Fe3_XHF    58.06(18) 13_555 1_555   1_545
	Fe1_XHF   Fe1_XHF   Fe1_XHF    60.000    2_545 1_555  13_555
	Fe1_XHF   Fe1_XHF   Fe3_XHF    121.94(18)  2_545 1_555   7_455
	Fe1_XHF   Fe1_XHF   Fe3_XHF    58.06(18)  2_545 1_555   1_545
	Fe1_XHF   Fe1_XHF   Fe1_XHF    180.000   2_555 1_555   2_545
	Fe1_XHF   Fe1_XHF   Fe1_XHF    120.000   2_555 1_555  13_555
	Fe1_XHF   Fe1_XHF   Fe3_XHF    58.06(18)  2_555 1_555   7_455
	Fe1_XHF   Fe1_XHF   Fe3_XHF    121.94(18)  2_555 1_555   1_545
	Fe1_XHF   Fe1_XHF   Fe1_XHF    60.000   13_455 1_555   2_555
	Fe1_XHF   Fe1_XHF   Fe1_XHF    120.000  13_455 1_555   2_545
	Fe1_XHF   Fe1_XHF   Fe1_XHF    180.00000000(18) 13_455 1_555  13_555
	Fe1_XHF   Fe1_XHF   Fe3_XHF    58.06(18) 13_455 1_555   7_455
	Fe1_XHF   Fe1_XHF   Fe3_XHF    121.94(18) 13_455 1_555   1_545
	Fe2_XHF   Fe1_XHF   Fe1_XHF    117.82(6)  1_555 1_555  13_455
	Fe2_XHF   Fe1_XHF   Fe1_XHF    62.18(6)  1_555 1_555   2_555
	Fe2_XHF   Fe1_XHF   Fe1_XHF    117.82(6)  1_555 1_555   2_545
	Fe2_XHF   Fe1_XHF   Fe1_XHF    62.18(6)  1_555 1_555  13_555
	Fe2_XHF   Fe1_XHF   Fe3_XHF    106.5(2)  1_555 1_555   7_455
	Fe2_XHF   Fe1_XHF   Fe3_XHF    73.5(2)  1_555 1_555   1_545
	Fe2_XHF   Fe1_XHF   Fe2_XHF    180.0000(8)  7_445 1_555   1_555
	Fe2_XHF   Fe1_XHF   Fe1_XHF    62.18(6)  7_445 1_555  13_455
	Fe2_XHF   Fe1_XHF   Fe1_XHF    117.82(6)  7_445 1_555   2_555
	Fe2_XHF   Fe1_XHF   Fe1_XHF    62.18(6)  7_445 1_555   2_545
	Fe2_XHF   Fe1_XHF   Fe1_XHF    117.82(6)  7_445 1_555  13_555
	Fe2_XHF   Fe1_XHF   Fe3_XHF    73.5(2)  7_445 1_555   7_455
	Fe2_XHF   Fe1_XHF   Fe3_XHF    106.5(2)  7_445 1_555   1_545
	Fe2_XHF   Fe1_XHF   Fe2_XHF    42.1(6)  1_445 1_555   7_445
	Fe2_XHF   Fe1_XHF   Fe2_XHF    137.9(6)  1_445 1_555   1_555
	Fe2_XHF   Fe1_XHF   Fe1_XHF    62.18(6)  1_445 1_555  13_455
	Fe2_XHF   Fe1_XHF   Fe1_XHF    117.82(6)  1_445 1_555   2_555
	Fe2_XHF   Fe1_XHF   Fe1_XHF    62.18(6)  1_445 1_555   2_545
	Fe2_XHF   Fe1_XHF   Fe1_XHF    117.82(6)  1_445 1_555  13_555
	Fe2_XHF   Fe1_XHF   Fe3_XHF    106.5(2)  1_445 1_555   7_455
	Fe2_XHF   Fe1_XHF   Fe3_XHF    73.5(2)  1_445 1_555   1_545
	Fe2_XHF   Fe1_XHF   Fe2_XHF    180.0000(8)  7_555 1_555   1_445
	Fe2_XHF   Fe1_XHF   Fe2_XHF    137.9(6)  7_555 1_555   7_445
	Fe2_XHF   Fe1_XHF   Fe2_XHF    42.1(6)  7_555 1_555   1_555
	Fe2_XHF   Fe1_XHF   Fe1_XHF    117.82(6)  7_555 1_555  13_455
	Fe2_XHF   Fe1_XHF   Fe1_XHF    62.18(6)  7_555 1_555   2_555
	Fe2_XHF   Fe1_XHF   Fe1_XHF    117.82(6)  7_555 1_555   2_545
	Fe2_XHF   Fe1_XHF   Fe1_XHF    62.18(6)  7_555 1_555  13_555
	Fe2_XHF   Fe1_XHF   Fe3_XHF    73.5(2)  7_555 1_555   7_455
	Fe2_XHF   Fe1_XHF   Fe3_XHF    106.5(2)  7_555 1_555   1_545
	Fe1_XHF   Fe2_XHF   Fe2_XHF    69.0(3) 13_555 1_555   7_555
	Fe1_XHF   Fe2_XHF   Fe1_XHF    107.9(3)  2_555 1_555  13_555
	Fe1_XHF   Fe2_XHF   Fe2_XHF    69.0(3)  2_555 1_555   7_555
	Fe1_XHF   Fe2_XHF   Fe1_XHF    55.64(12) 13_565 1_555   2_555
	Fe1_XHF   Fe2_XHF   Fe1_XHF    137.9(6) 13_565 1_555  13_555
	Fe1_XHF   Fe2_XHF   Fe2_XHF    69.0(3) 13_565 1_555   7_555
	Fe1_XHF   Fe2_XHF   Fe1_XHF    107.9(3)  1_555 1_555  13_565
	Fe1_XHF   Fe2_XHF   Fe1_XHF    55.64(12)  1_555 1_555   2_555
	Fe1_XHF   Fe2_XHF   Fe1_XHF    55.64(12)  1_555 1_555  13_555
	Fe1_XHF   Fe2_XHF   Fe2_XHF    69.0(3)  1_555 1_555   7_555
	Fe1_XHF   Fe2_XHF   Fe1_XHF    107.9(3)  2_655 1_555   1_555
	Fe1_XHF   Fe2_XHF   Fe1_XHF    107.9(3)  2_655 1_555  13_565
	Fe1_XHF   Fe2_XHF   Fe1_XHF    137.9(6)  2_655 1_555   2_555
	Fe1_XHF   Fe2_XHF   Fe1_XHF    55.64(12)  2_655 1_555  13_555
	Fe1_XHF   Fe2_XHF   Fe2_XHF    69.0(3)  2_655 1_555   7_555
	Fe1_XHF   Fe2_XHF   Fe1_XHF    55.64(12)  1_665 1_555   2_655
	Fe1_XHF   Fe2_XHF   Fe1_XHF    137.9(6)  1_665 1_555   1_555
	Fe1_XHF   Fe2_XHF   Fe1_XHF    55.64(12)  1_665 1_555  13_565
	Fe1_XHF   Fe2_XHF   Fe1_XHF    107.9(3)  1_665 1_555   2_555
	Fe1_XHF   Fe2_XHF   Fe1_XHF    107.9(3)  1_665 1_555  13_555
	Fe1_XHF   Fe2_XHF   Fe2_XHF    69.0(3)  1_665 1_555   7_555
	Fe1_XHF   Fe3_XHF   Fe1_XHF    63.9(4)  1_565 1_555   2_555
	Fe1_XHF   Fe3_XHF   Fe1_XHF    63.9(4) 13_565 1_555   1_565
	Fe1_XHF   Fe3_XHF   Fe1_XHF    63.9(4) 13_565 1_555   2_555
	Fe5_XHF   Fe3_XHF   Fe1_XHF    121.24(16)  1_555 1_555  13_565
	Fe5_XHF   Fe3_XHF   Fe1_XHF    121.24(16)  1_555 1_555   1_565
	Fe5_XHF   Fe3_XHF   Fe1_XHF    173.6(4)  1_555 1_555   2_555
	Fe5_XHF   Fe3_XHF   Fe5_XHF    53.4(4)  2_565 1_555   1_555
	Fe5_XHF   Fe3_XHF   Fe1_XHF    121.24(16)  2_565 1_555  13_565
	Fe5_XHF   Fe3_XHF   Fe1_XHF    173.6(4)  2_565 1_555   1_565
	Fe5_XHF   Fe3_XHF   Fe1_XHF    121.24(16)  2_565 1_555   2_555
	Fe5_XHF   Fe3_XHF   Fe5_XHF    53.4(4) 25_565 1_555   2_565
	Fe5_XHF   Fe3_XHF   Fe5_XHF    53.4(4) 25_565 1_555   1_555
	Fe5_XHF   Fe3_XHF   Fe1_XHF    173.6(4) 25_565 1_555  13_565
	Fe5_XHF   Fe3_XHF   Fe1_XHF    121.24(16) 25_565 1_555   1_565
	Fe5_XHF   Fe3_XHF   Fe1_XHF    121.24(16) 25_565 1_555   2_555
	Fe5_XHF   Fe5_XHF   Fe5_XHF    60.000   25_565 1_555   2_565
	Fe5_XHF   Fe5_XHF   Fe5_XHF    120.000   2_575 1_555  25_565
[truncated: 22,237,708 more chars]
