# Supplementary material for: Controlling the magnetic structure in W-type hexaferrites
Source: J Appl Crystallogr. 2023 Apr 13;56(Pt 3):597–602. doi: 10.1107/S1600576723002133 (PMC10241064; doi:10.1107/S1600576723002133)
Supplement: Supplementary file 2 [file j-56-00597-sup2.zip › CIFs/SrCo2Fe16O27.cif]

data_
_chemical_name_mineral ?SrCo2Fe16O27_Nuclear?
_cell_length_a 5.89486(2)
_cell_length_b 10.20939(3)
_cell_length_c 32.75442(3)
_cell_angle_alpha 90
_cell_angle_beta 90
_cell_angle_gamma 90
_cell_volume 1971.258(10)
_symmetry_space_group_name_H-M 63
loop_
	_symmetry_equiv_pos_as_xyz
	 'x, y, z '
	 '-x, -y, z+1/2 '
	 '-x, y, -z+1/2 '
	 '-x, y, z '
	 'x, -y, -z '
	 'x, -y, z+1/2 '
	 'x, y, -z+1/2 '
	 '-x, -y, -z '
	 'x+1/2, y+1/2, z '
	 '-x+1/2, -y+1/2, z+1/2 '
	 '-x+1/2, y+1/2, -z+1/2 '
	 '-x+1/2, y+1/2, z '
	 'x+1/2, -y+1/2, -z '
	 'x+1/2, -y+1/2, z+1/2 '
	 'x+1/2, y+1/2, -z+1/2 '
	 '-x+1/2, -y+1/2, -z '
loop_
_atom_site_label
_atom_site_type_symbol
_atom_site_symmetry_multiplicity
_atom_site_fract_x
_atom_site_fract_y
_atom_site_fract_z
_atom_site_occupancy
_atom_site_B_iso_or_equiv
Sr1 Sr+2   4 0 -0.0021(4) 0.25 1 0.634(14)
Fe1 Fe+3   8 0 -0.0017(3) 0.056203(17) 0.930(2) 0.185(9)
Co1 Co+2   8 0 -0.0017(3) 0.056203(17) 0.070(2) 0.185(9)
Fe2 Fe+3   8 0 0.3293(3) 0.593047(16) 0.986(2) 0.204(10)
Co2 Co+2   8 0 0.3293(3) 0.593047(16) 0.014(2) 0.204(10)
Fe3_1 Fe+3   8 0.25 0.25 0 0.346(6) 0.351(8)
Fe3_2 Fe+3   4 0 0.5 0 0.877(12) 0.351(8)
Co3_1 Co+2   8 0.25 0.25 0 0.654(6) 0.351(8)
Co3_2 Co+2   4 0 0.5 0 0.123(12) 0.351(8)
Fe4 Fe+3   8 0 0.3333(3) 0.425915(15) 0.974(2) 0.376(9)
Co4 Co+2   8 0 0.3333(3) 0.425915(15) 0.026(2) 0.376(9)
Fe5_1 Fe+3  16 0.7477(2) 0.41986(15) 0.15109(4) 1.000(5) 0.213(5)
Fe5_2 Fe+3   8 0 0.1664(2) 0.15108(7) 0.977(11) 0.213(5)
Co5_1 Co+2  16 0.7477(2) 0.41986(15) 0.15109(4) 0.000(5) 0.213(5)
Co5_2 Co+2   8 0 0.1664(2) 0.15108(7) 0.023(11) 0.213(5)
Fe6 Fe+3   8 0 0.3300(3) 0.708337(15) 1.000(2) 0.240(10)
Co6 Co+2   8 0 0.3300(3) 0.708337(15) 0.000(2) 0.240(10)
Fe7 Fe+3   8 0 0.3378(3) 0.24558(4) 0.5000(17) 0.000(19)
Co7 Co+2   8 0 0.3378(3) 0.24558(4) 0.0000(17) 0.000(19)
O1_1 O-2  16 0.7676(5) 0.4152(3) 0.03662(8) 1 0.542(11)
O1_2 O-2   8 0 0.1728(5) 0.03651(16) 1 0.542(11)
O2 O-2   8 0 0.3381(5) 0.53498(3) 1 0.25(2)
O3_1 O-2  16 0.2343(5) 0.2574(4) 0.11140(6) 1 0.247(10)
O3_2 O-2   8 0 0.4914(5) 0.10978(11) 1 0.247(10)
O4 O-2   8 0 0.0057(6) 0.11341(3) 1 0.29(3)
O5_1 O-2  16 0.7505(4) 0.0826(3) 0.17923(4) 1 0.198(11)
O5_2 O-2   8 0 0.8428(3) 0.18275(8) 1 0.198(11)
O6 O-2   8 0 0.3367(6) 0.31894(3) 1 0.47(2)
O7_1 O-2   8 0.2725(7) 0.2397(5) 0.25 1 0.681(17)
O7_2 O-2   4 0 0.5145(7) 0.25 1 0.681(17)
