# Supplementary material for: Controlling the magnetic structure in W-type hexaferrites
Source: J Appl Crystallogr. 2023 Apr 13;56(Pt 3):597–602. doi: 10.1107/S1600576723002133 (PMC10241064; doi:10.1107/S1600576723002133)
Supplement: Supplementary file 2 [file j-56-00597-sup2.zip › CIFs/SrCo2Fe16O27.mcif]

data_SrCo2Fe16O27_Magnetic

_space_group_magn.number_BNS 63.464
_cell_length_a  5.89486(2)
_cell_length_b  10.20939(3)
_cell_length_c  32.75442(3)
_cell_angle_alpha 90
_cell_angle_beta  90
_cell_angle_gamma 90

loop_
_space_group_symop_magn_operation.id
_magnetic_space_group_symop_operation_xyz
_magnetic_space_group_symop_operation_mxmymz
_magnetic_space_group_symop_operation_timereversal
	  1 -x,-y,-z  mx,my,mz +1
	  2 -x,-y,z+1/2  mx,my,-mz -1
	  3 -x,y,-z+1/2  -mx,my,-mz +1
	  4 -x,y,z  -mx,my,mz -1
	  5 -x+1/2,-y+1/2,-z  mx,my,mz +1
	  6 -x+1/2,-y+1/2,z+1/2  mx,my,-mz -1
	  7 -x+1/2,y+1/2,-z+1/2  -mx,my,-mz +1
	  8 -x+1/2,y+1/2,z  -mx,my,mz -1
	  9 x,-y,-z  -mx,my,mz -1
	 10 x,-y,z+1/2  -mx,my,-mz +1
	 11 x,y,-z+1/2  mx,my,-mz -1
	 12 x,y,z  mx,my,mz +1
	 13 x+1/2,-y+1/2,-z  -mx,my,mz -1
	 14 x+1/2,-y+1/2,z+1/2  -mx,my,-mz +1
	 15 x+1/2,y+1/2,-z+1/2  mx,my,-mz -1
	 16 x+1/2,y+1/2,z  mx,my,mz +1

loop_
_atom_site_label
_atom_site_type_symbol
_atom_site_symmetry_multiplicity
_atom_site_fract_x
_atom_site_fract_y
_atom_site_fract_z
_atom_site_occupancy
_atom_site_B_iso_or_equiv
Sr1 Sr+2   4 0 -0.0021(4) 0.25 1 0.634(14)
Fe1 Fe+3   8 0 -0.0017(3) 0.056203(17) 0.930(2) 0.185(9)
Co1 Co+2   8 0 -0.0017(3) 0.056203(17) 0.070(2) 0.185(9)
Fe2 Fe+3   8 0 0.3293(3) 0.593047(16) 0.986(2) 0.204(10)
Co2 Co+2   8 0 0.3293(3) 0.593047(16) 0.014(2) 0.204(10)
Fe3_1 Fe+3   8 0.25 0.25 0 0.346(6) 0.351(8)
Fe3_2 Fe+3   4 0 0.5 0 0.877(12) 0.351(8)
Co3_1 Co+2   8 0.25 0.25 0 0.654(6) 0.351(8)
Co3_2 Co+2   4 0 0.5 0 0.123(12) 0.351(8)
Fe4 Fe+3   8 0 0.3333(3) 0.425915(15) 0.974(2) 0.376(9)
Co4 Co+2   8 0 0.3333(3) 0.425915(15) 0.026(2) 0.376(9)
Fe5_1 Fe+3  16 0.7477(2) 0.41986(15) 0.15109(4) 1.000(5) 0.213(5)
Fe5_2 Fe+3   8 0 0.1664(2) 0.15108(7) 0.977(11) 0.213(5)
Co5_1 Co+2  16 0.7477(2) 0.41986(15) 0.15109(4) 0.000(5) 0.213(5)
Co5_2 Co+2   8 0 0.1664(2) 0.15108(7) 0.023(11) 0.213(5)
Fe6 Fe+3   8 0 0.3300(3) 0.708337(15) 1.000(2) 0.240(10)
Co6 Co+2   8 0 0.3300(3) 0.708337(15) 0.000(2) 0.240(10)
Fe7 Fe+3   8 0 0.3378(3) 0.24558(4) 0.5000(17) 0.000(19)
Co7 Co+2   8 0 0.3378(3) 0.24558(4) 0.0000(17) 0.000(19)
O1_1 O-2  16 0.7676(5) 0.4152(3) 0.03662(8) 1 0.542(11)
O1_2 O-2   8 0 0.1728(5) 0.03651(16) 1 0.542(11)
O2 O-2   8 0 0.3381(5) 0.53498(3) 1 0.25(2)
O3_1 O-2  16 0.2343(5) 0.2574(4) 0.11140(6) 1 0.247(10)
O3_2 O-2   8 0 0.4914(5) 0.10978(11) 1 0.247(10)
O4 O-2   8 0 0.0057(6) 0.11341(3) 1 0.29(3)
O5_1 O-2  16 0.7505(4) 0.0826(3) 0.17923(4) 1 0.198(11)
O5_2 O-2   8 0 0.8428(3) 0.18275(8) 1 0.198(11)
O6 O-2   8 0 0.3367(6) 0.31894(3) 1 0.47(2)
O7_1 O-2   8 0.2725(7) 0.2397(5) 0.25 1 0.681(17)
O7_2 O-2   4 0 0.5145(7) 0.25 1 0.681(17)

loop_
_magnetic_atom_site_moment_label
_magnetic_atom_site_moment_crystalaxis_mx
_magnetic_atom_site_moment_crystalaxis_my
_magnetic_atom_site_moment_crystalaxis_mz
Fe1 0 0.3894(15) -0.0591(13)
Co1 0 0.2337(9) -0.0355(8)
Fe2 0 0.3825(14) 0.0001(15)
Co2 0 0.2295(9) 0.0000(9)
Fe3_1 0.000(18) -0.408(6) -0.0123(18)
Fe3_2 0 -0.383(12) -0.007(3)
Co3_1 0.000(11) -0.245(4) -0.0074(11)
Co3_2 0 -0.230(7) -0.0044(17)
Fe4 0 -0.3722(14) -0.0380(14)
Co4 0 -0.2233(8) -0.0228(8)
Fe5_1 -0.012(10) -0.297(4) -0.0144(9)
Fe5_2 0 -0.350(7) -0.0190(12)
Co5_1 -0.007(6) -0.178(2) -0.0087(5)
Co5_2 0 -0.210(4) -0.0114(7)
Fe6 0 0.4042(13) 0.0033(13)
Co6 0 0.2425(8) 0.0020(8)
Fe7 0 -0.3144(18) -0.122(15)
Co7 0 -0.1886(11) -0.073(9)
