# Supplementary material for: Controlling the magnetic structure in W-type hexaferrites
Source: J Appl Crystallogr. 2023 Apr 13;56(Pt 3):597–602. doi: 10.1107/S1600576723002133 (PMC10241064; doi:10.1107/S1600576723002133)
Supplement: Supplementary file 2 [file j-56-00597-sup2.zip › CIFs/SrCoZnFe16O27.cif]

data_
_chemical_name_mineral ?SrCoZnFe16O27_Nuclear?
_cell_length_a 5.89885(3)
_cell_length_b 10.21681(5)
_cell_length_c 32.79209(3)
_cell_angle_alpha 90
_cell_angle_beta 90
_cell_angle_gamma 90
_cell_volume 1976.294(13)
_symmetry_space_group_name_H-M 63
loop_
	_symmetry_equiv_pos_as_xyz
	 'x, y, z '
	 '-x, -y, z+1/2 '
	 '-x, y, -z+1/2 '
	 '-x, y, z '
	 'x, -y, -z '
	 'x, -y, z+1/2 '
	 'x, y, -z+1/2 '
	 '-x, -y, -z '
	 'x+1/2, y+1/2, z '
	 '-x+1/2, -y+1/2, z+1/2 '
	 '-x+1/2, y+1/2, -z+1/2 '
	 '-x+1/2, y+1/2, z '
	 'x+1/2, -y+1/2, -z '
	 'x+1/2, -y+1/2, z+1/2 '
	 'x+1/2, y+1/2, -z+1/2 '
	 '-x+1/2, -y+1/2, -z '
loop_
_atom_site_label
_atom_site_type_symbol
_atom_site_symmetry_multiplicity
_atom_site_fract_x
_atom_site_fract_y
_atom_site_fract_z
_atom_site_occupancy
_atom_site_B_iso_or_equiv
Sr1 Sr+2   4 0 -0.0020(7) 0.25 1 0.725(15)
Fe1 Fe+3   8 0 -0.0000(3) 0.056353(17) 0.694(4) 0.205(10)
Co1 Co+2   8 0 -0.0000(3) 0.056353(17) 0.002(6) 0.205(10)
Zn1 Zn+2   8 0 -0.0000(3) 0.056353(17) 0.304(7) 0.205(10)
Fe2 Fe+3   8 0 0.3332(4) 0.593300(15) 0.900(5) 0.217(10)
Co2 Co+2   8 0 0.3332(4) 0.593300(15) 0.000(7) 0.217(10)
Zn2 Zn+2   8 0 0.3332(4) 0.593300(15) 0.100(8) 0.217(10)
Fe3_1 Fe+3   8 0.25 0.25 0 0.81(3) 0.444(8)
Fe3_2 Fe+3   4 0 0.5 0 0.54(5) 0.444(8)
Co3_1 Co+2   8 0.25 0.25 0 0.19(3) 0.444(8)
Co3_2 Co+2   4 0 0.5 0 0.46(7) 0.444(8)
Zn3_1 Zn+2   8 0.25 0.25 0 0.00(4) 0.444(8)
Zn3_2 Zn+2   4 0 0.5 0 0.00(8) 0.444(8)
Fe4 Fe+3   8 0 0.3330(4) 0.425496(15) 1.000(3) 0.332(7)
Co4 Co+2   8 0 0.3330(4) 0.425496(15) 0 0.332(7)
Zn4 Zn+2   8 0 0.3330(4) 0.425496(15) 0.000(3) 0.332(7)
Fe5_1 Fe+3  16 0.7477(3) 0.4196(2) 0.15083(3) 1.000(9) 0.214(5)
Fe5_2 Fe+2   8 0 0.1654(3) 0.15194(6) 1.000(17) 0.214(5)
Co5_1 Co+2  16 0.7477(3) 0.4196(2) 0.15083(3) 0 0.214(5)
Co5_2 Co+2   8 0 0.1654(3) 0.15194(6) 0 0.214(5)
Zn5_1 Zn+2  16 0.7477(3) 0.4196(2) 0.15083(3) 0.000(9) 0.214(5)
Zn5_2 Zn+2   8 0 0.1654(3) 0.15194(6) 0.000(17) 0.214(5)
Fe6 Fe+3   8 0 0.3314(4) 0.708529(14) 1.000(3) 0.281(9)
Co6 Co+2   8 0 0.3314(4) 0.708529(14) 0 0.281(9)
Zn6 Zn+2   8 0 0.3314(4) 0.708529(14) 0.000(3) 0.281(9)
Fe7 Fe+3   8 0 0.3338(5) 0.24512(3) 0.500(2) 0.000(13)
Co7 Co+2   8 0 0.3338(5) 0.24512(3) 0 0.000(13)
Zn7 Zn+2   8 0 0.3338(5) 0.24512(3) 0.000(2) 0.000(13)
O1_1 O-2  16 0.7665(7) 0.4122(4) 0.03633(6) 1 0.531(10)
O1_2 O-2   8 0 0.1757(7) 0.03578(12) 1 0.531(10)
O2 O-2   8 0 0.3329(8) 0.53498(3) 1 0.327(18)
O3_1 O-2  16 0.2357(5) 0.2582(4) 0.10983(5) 1 0.306(12)
O3_2 O-2   8 0 0.4907(5) 0.11273(9) 1 0.306(12)
O4 O-2   8 0 -0.0004(9) 0.11362(3) 1 0.372(18)
O5_1 O-2  16 0.7586(5) 0.0816(4) 0.18202(4) 1 0.251(11)
O5_2 O-2   8 0 0.8346(4) 0.17742(7) 1 0.251(11)
O6 O-2   8 0 0.3330(8) 0.31927(3) 1 0.245(17)
O7_1 O-2   8 0.2663(7) 0.2340(4) 0.25 1 0.430(19)
O7_2 O-2   4 0 0.5156(9) 0.25 1 0.430(19)
