# Supplementary material for: Controlling the magnetic structure in W-type hexaferrites
Source: J Appl Crystallogr. 2023 Apr 13;56(Pt 3):597–602. doi: 10.1107/S1600576723002133 (PMC10241064; doi:10.1107/S1600576723002133)
Supplement: Supplementary file 2 [file j-56-00597-sup2.zip › CIFs/SrZn2Fe16O27.cif]

data_
_chemical_name_mineral ?SrZn2Fe16O27_Nuclear?
_cell_length_a 5.908361(7)
_cell_length_b 5.908361(7)
_cell_length_c 32.83268(4)
_cell_angle_alpha 90
_cell_angle_beta 90
_cell_angle_gamma 120
_cell_volume 992.593(3)
_symmetry_space_group_name_H-M 194
loop_
	_symmetry_equiv_pos_as_xyz
	 'x, y, z '
	 '-x, -x+y, z+1/2 '
	 '-x, -y, -z '
	 '-x, -y, z+1/2 '
	 '-x+y, -x, -z+1/2 '
	 '-x+y, -x, z '
	 '-x+y, y, -z+1/2 '
	 '-x+y, y, z '
	 '-y, -x, -z+1/2 '
	 '-y, -x, z '
	 '-y, x-y, -z+1/2 '
	 '-y, x-y, z '
	 'y, -x+y, -z '
	 'y, -x+y, z+1/2 '
	 'y, x, -z '
	 'y, x, z+1/2 '
	 'x-y, -y, -z '
	 'x-y, -y, z+1/2 '
	 'x-y, x, -z '
	 'x-y, x, z+1/2 '
	 'x, y, -z+1/2 '
	 '-x, -x+y, -z '
	 'x, x-y, -z+1/2 '
	 'x, x-y, z '
loop_
_atom_site_label
_atom_site_type_symbol
_atom_site_symmetry_multiplicity
_atom_site_fract_x
_atom_site_fract_y
_atom_site_fract_z
_atom_site_occupancy
_atom_site_B_iso_or_equiv
Sr1 Sr+2   2 0 0 0.25 1 0.788(14)
Fe1 Fe+3   4 0 0 0.056523(18) 0.421(2) 0.224(9)
Zn1 Zn+2   4 0 0 0.056523(18) 0.579(2) 0.224(9)
Fe2 Fe+3   4 0.3333333 0.6666667 0.593981(15) 0.855(3) 0.228(9)
Zn2 Zn+2   4 0.3333333 0.6666667 0.593981(15) 0.145(3) 0.228(9)
Fe3 Fe+3   6 0.5 0 0 0.903(2) 0.346(7)
Zn3 Zn+2   6 0.5 0 0 0.097(2) 0.346(7)
Fe4 Fe+3   4 0.3333333 0.6666667 0.424848(14) 1.000(3) 0.260(7)
Zn4 Zn+2   4 0.3333333 0.6666667 0.424848(14) 0.000(3) 0.260(7)
Fe5 Fe+3  12 0.16380(3) 0.32759(6) 0.151311(6) 1.000(2) 0.221(5)
Zn5 Zn+2  12 0.16380(3) 0.32759(6) 0.151311(6) 0.000(2) 0.221(5)
Fe6 Fe+3   4 0.3333333 0.6666667 0.708565(14) 0.964(3) 0.212(9)
Zn6 Zn+2   4 0.3333333 0.6666667 0.708565(14) 0.036(3) 0.212(9)
Fe7 Fe+3   4 0.3333333 0.6666667 0.24503(3) 0.500(2) 0.000(14)
Zn7 Zn+2   4 0.3333333 0.6666667 0.24503(3) 0.000(2) 0.000(14)
O1 O-2  12 0.17828(6) 0.35655(12) 0.035228(14) 1 0.415(9)
O2 O-2   4 0.3333333 0.6666667 0.53490(3) 1 0.366(17)
O3 O-2  12 0.48905(7) -0.02190(14) 0.110547(14) 1 0.390(9)
O4 O-2   4 0 0 0.11476(3) 1 0.400(17)
O5 O-2  12 0.83714(6) 0.67429(13) 0.180507(12) 1 0.374(9)
O6 O-2   4 0.3333333 0.6666667 0.31935(3) 1 0.462(19)
O7 O-2   6 0.51518(9) 0.03037(19) 0.25 1 0.567(14)
